# Supplementary material for: High-throughput phenotyping of infection by diverse microsporidia species reveals a wild C. elegans strain with opposing resistance and susceptibility traits
Source: PLoS Pathog. 2023 Mar 9;19(3):e1011225. doi: 10.1371/journal.ppat.1011225 (PMC10030041; doi:10.1371/journal.ppat.1011225)
Supplement: S6 Table — (XLSX) [file ppat.1011225.s026.xlsx]

## Sheet: Npa in N2 vs JU1400
Table S6. Microsporidia gene FPKM values in N2 and JU1400.
Summed FPKM of transcripts of each gene (q1 represents infection in N2, q2 represents infection in JU1400)
tracking_id	class_code	nearest_ref_id	gene_id	gene_short_name	tss_id	locus	length	coverage	q1_FPKM	q1_conf_lo	q1_conf_hi	q1_status	q2_FPKM	q2_conf_lo	q2_conf_hi	q2_status
XLOC_000001	-	-	XLOC_000001	gene-NEPG_00012	TSS1	NW_013524646.1:22710-23424	-	-	5.56944	0	14.7777	OK	3.25791	0	10.1926	OK
XLOC_000002	-	-	XLOC_000002	gene-NEPG_00016	TSS2	NW_013524646.1:29841-30468	-	-	420.885	256.794	584.977	OK	289.1	167.311	410.889	OK
XLOC_000003	-	-	XLOC_000003	gene-NEPG_00017	TSS3	NW_013524646.1:30558-31203	-	-	12231.9	8419.97	16043.9	OK	14511.8	9877.86	19145.8	OK
XLOC_000004	-	-	XLOC_000004	gene-NEPG_00018	TSS4	NW_013524646.1:31204-32218	-	-	251.776	157.145	346.406	OK	257.625	161.053	354.197	OK
XLOC_000005	-	-	XLOC_000005	gene-NEPG_00019	TSS5	NW_013524646.1:32255-32495	-	-	447.55	128.102	766.999	OK	267.682	36.3272	499.037	OK
XLOC_000006	-	-	XLOC_000006	gene-NEPG_00020	TSS6	NW_013524646.1:32509-32967	-	-	65.4399	9.67366	121.206	OK	60.2471	7.56342	112.931	OK
XLOC_000007	-	-	XLOC_000007	gene-NEPG_00022	TSS7	NW_013524646.1:34890-36432	-	-	0	0	0	OK	0	0	0	OK
XLOC_000008	-	-	XLOC_000008	gene-NEPG_00023	TSS8	NW_013524646.1:36530-38110	-	-	10155.8	6940.11	13371.6	OK	9478.67	6567.04	12390.3	OK
XLOC_000009	-	-	XLOC_000009	gene-NEPG_00024	TSS9	NW_013524646.1:41467-42798	-	-	227.887	145.422	310.352	OK	215.94	137.477	294.403	OK
XLOC_000010	-	-	XLOC_000010	gene-NEPG_00025	TSS10	NW_013524646.1:43531-44965	-	-	24914.4	16812	33016.8	OK	26744.3	18037.8	35450.8	OK
XLOC_000011	-	-	XLOC_000011	gene-NEPG_00027	TSS11	NW_013524646.1:45434-47132	-	-	151.65	94.3333	208.967	OK	131.069	80.769	181.37	OK
XLOC_000012	-	-	XLOC_000012	gene-NEPG_00029	TSS12	NW_013524646.1:49788-51071	-	-	1790.4	1261.07	2319.73	OK	1750.7	1232.62	2268.78	OK
XLOC_000013	-	-	XLOC_000013	gene-NEPG_00030	TSS13	NW_013524646.1:52321-55177	-	-	1.87323	0	4.63679	OK	0.898587	0	2.59091	OK
XLOC_000014	-	-	XLOC_000014	gene-NEPG_00031	TSS14	NW_013524646.1:56017-58933	-	-	4.56911	0.11344	9.02479	OK	2.11687	0	5.09267	OK
XLOC_000015	-	-	XLOC_000015	gene-NEPG_00044	TSS15	NW_013524646.1:81183-82933	-	-	586.114	407.874	764.353	OK	580.301	403.029	757.572	OK
XLOC_000016	-	-	XLOC_000016	gene-NEPG_00046	TSS16	NW_013524646.1:83129-83708	-	-	147.015	0	316.879	OK	105.81	0	357.224	OK
XLOC_000017	-	-	XLOC_000017	gene-NEPG_00047	TSS17	NW_013524646.1:84049-85366	-	-	31.1408	11.2508	51.0308	OK	40.6761	17.2014	64.1508	OK
XLOC_000018	-	-	XLOC_000018	gene-NEPG_00048	TSS18	NW_013524646.1:85606-87085	-	-	3.78351	0	9.06537	OK	2.25662	0	6.23884	OK
XLOC_000019	-	-	XLOC_000019	gene-NEPG_00050	TSS19	NW_013524646.1:89088-89326	-	-	41.0916	1.54518	80.6379	OK	32.0893	0	65.0368	OK
XLOC_000020	-	-	XLOC_000020	gene-NEPG_00051	TSS20	NW_013524646.1:89414-89961	-	-	14868.4	10241.8	19495	OK	14373.3	9951.67	18794.9	OK
XLOC_000021	-	-	XLOC_000021	gene-NEPG_00053	TSS21	NW_013524646.1:89967-91045	-	-	46.5406	0	131.322	OK	47.5122	0	124.563	OK
XLOC_000022	-	-	XLOC_000022	gene-NEPG_00054	TSS22	NW_013524646.1:91111-91599	-	-	2752.03	1902.32	3601.74	OK	2963.25	2057.34	3869.17	OK
XLOC_000023	-	-	XLOC_000023	gene-NEPG_00055	TSS23	NW_013524646.1:91891-94741	-	-	2.48256	0	5.68625	OK	2.98568	0	6.47935	OK
XLOC_000024	-	-	XLOC_000024	gene-NEPG_00057	TSS24	NW_013524646.1:96570-99088	-	-	53.5915	30.7355	76.4475	OK	60.0096	35.4136	84.6057	OK
XLOC_000025	-	-	XLOC_000025	gene-NEPG_00059	TSS25	NW_013524646.1:100419-101388	-	-	30.413	7.64231	53.1836	OK	29.0717	6.86763	51.2757	OK
XLOC_000026	-	-	XLOC_000026	gene-NEPG_00061	TSS26	NW_013524646.1:102361-103327	-	-	134.818	75.193	194.443	OK	123.99	67.9139	180.066	OK
XLOC_000027	-	-	XLOC_000027	gene-NEPG_00063	TSS27	NW_013524646.1:105686-107326	-	-	11.6572	0	44.0125	OK	11.0904	0	32.849	OK
XLOC_000028	-	-	XLOC_000028	gene-NEPG_00068	TSS28	NW_013524646.1:111971-112819	-	-	567.344	374.977	759.711	OK	631.822	420.619	843.026	OK
XLOC_000029	-	-	XLOC_000029	gene-NEPG_00071	TSS29	NW_013524646.1:116416-117299	-	-	9.80966	0	22.087	OK	5.19367	0	13.7277	OK
XLOC_000030	-	-	XLOC_000030	gene-NEPG_00072	TSS30	NW_013524646.1:117778-118658	-	-	20.6752	1.47141	39.8789	OK	10.7675	0	23.1287	OK
XLOC_000031	-	-	XLOC_000031	gene-NEPG_00075	TSS31	NW_013524646.1:123728-124691	-	-	2.1417	0	6.82321	OK	21.1235	2.51879	39.7283	OK
XLOC_000032	-	-	XLOC_000032	gene-NEPG_00077	TSS32	NW_013524646.1:125249-128671	-	-	136.698	91.1963	182.2	OK	133.912	88.3746	179.45	OK
XLOC_000033	-	-	XLOC_000033	gene-NEPG_00078	TSS33	NW_013524646.1:129281-130742	-	-	126.528	75.3952	177.66	OK	133.843	79.9913	187.694	OK
XLOC_000034	-	-	XLOC_000034	gene-NEPG_00079	TSS34	NW_013524646.1:131110-132599	-	-	194.76	124.726	264.793	OK	182.015	115.573	248.458	OK
XLOC_000035	-	-	XLOC_000035	gene-NEPG_00082	TSS35	NW_013524646.1:135603-135772	-	-	134.997	68.446	201.547	OK	261.451	0	639.307	OK
XLOC_000036	-	-	XLOC_000036	gene-NEPG_00083	TSS36	NW_013524646.1:137036-137744	-	-	0	0	0	OK	0	0	0	OK
XLOC_000037	-	-	XLOC_000037	gene-NEPG_00085	TSS37	NW_013524646.1:138104-140843	-	-	333.864	181.634	486.095	OK	308.86	163.492	454.229	OK
XLOC_000038	-	-	XLOC_000038	gene-NEPG_00086	TSS38	NW_013524646.1:140935-141496	-	-	2.01526	0	7.2422	OK	1.64507	0	6.17458	OK
XLOC_000039	-	-	XLOC_000039	gene-NEPG_00087	TSS39	NW_013524646.1:142004-143588	-	-	0.38518	0	1.86658	OK	0	0	0	OK
XLOC_000040	-	-	XLOC_000040	gene-NEPG_00088	TSS40	NW_013524646.1:144855-147141	-	-	1.05085	0	3.13817	OK	1.41971	0	3.97488	OK
XLOC_000041	-	-	XLOC_000041	gene-NEPG_00095	TSS41	NW_013524646.1:154640-155834	-	-	3.44802	0	8.97699	OK	3.74587	0	9.33763	OK
XLOC_000042	-	-	XLOC_000042	gene-NEPG_00097	TSS42	NW_013524646.1:158821-160452	-	-	29.2354	0	80.4578	OK	23.226	0	60.2761	OK
XLOC_000043	-	-	XLOC_000043	gene-NEPG_00099	TSS43	NW_013524646.1:161123-161681	-	-	5.38155	0	14.6479	OK	5.02367	0	14.1195	OK
XLOC_000044	-	-	XLOC_000044	gene-NEPG_00100	TSS44	NW_013524646.1:161878-164681	-	-	13.5422	0	30.2595	OK	12.047	0	26.5712	OK
XLOC_000045	-	-	XLOC_000045	gene-NEPG_00102	TSS45	NW_013524646.1:164933-165755	-	-	18.0424	0	36.609	OK	22.2479	1.05186	43.444	OK
XLOC_000046	-	-	XLOC_000046	gene-NEPG_00104	TSS46	NW_013524646.1:166268-168338	-	-	0.310783	0	1.47069	OK	1.89103	0	4.9052	OK
XLOC_000047	-	-	XLOC_000047	gene-NEPG_00105	TSS47	NW_013524646.1:168409-169882	-	-	1.12913	0	3.49912	OK	0.264338	0	1.86217	OK
XLOC_000048	-	-	XLOC_000048	gene-NEPG_00106	TSS48	NW_013524646.1:170785-172771	-	-	1.62176	0	4.5309	OK	1.01737	0	3.11615	OK
XLOC_000049	-	-	XLOC_000049	gene-NEPG_00109	TSS49	NW_013524646.1:175731-176070	-	-	25785.1	18100	33470.2	OK	30864.3	21476.7	40251.9	OK
XLOC_000050	-	-	XLOC_000050	gene-NEPG_00110	TSS50	NW_013524646.1:176855-177155	-	-	3.4475	0	12.9422	OK	1.52804	0	11.0258	OK
XLOC_000051	-	-	XLOC_000051	gene-NEPG_00111	TSS51	NW_013524646.1:177299-178154	-	-	4.03972	0	10.9995	OK	0.512191	0	3.36045	OK
XLOC_000052	-	-	XLOC_000052	gene-NEPG_00114	TSS52	NW_013524646.1:180954-185660	-	-	2.97342	0	8.59146	OK	2.66701	0	9.21028	OK
XLOC_000053	-	-	XLOC_000053	gene-NEPG_00116,gene-NEPG_00118	TSS53,TSS54	NW_013524646.1:180954-185660	-	-	121.573	0	274.131	OK	218.464	0	476.913	OK
XLOC_000054	-	-	XLOC_000054	gene-NEPG_00120	TSS55	NW_013524646.1:185682-186987	-	-	72.7841	38.2248	107.343	OK	59.5773	29.1201	90.0344	OK
XLOC_000055	-	-	XLOC_000055	gene-NEPG_00123	TSS56	NW_013524646.1:189914-190832	-	-	567.499	377.578	757.42	OK	473.664	308.638	638.689	OK
XLOC_000056	-	-	XLOC_000056	gene-NEPG_00124	TSS57	NW_013524646.1:190860-191352	-	-	833.6	528.002	1139.2	OK	866.956	554.698	1179.21	OK
XLOC_000057	-	-	XLOC_000057	gene-NEPG_00128	TSS58	NW_013524646.1:197754-198252	-	-	64.3606	6.45468	122.267	OK	72.0162	11.9549	132.078	OK
XLOC_000058	-	-	XLOC_000058	gene-NEPG_00133	TSS59	NW_013524646.1:201653-201950	-	-	0	0	0	OK	0	0	0	OK
XLOC_000059	-	-	XLOC_000059	gene-NEPG_00134	TSS60	NW_013524646.1:202327-203106	-	-	16.2024	0	32.4788	OK	14.4687	0	30.823	OK
XLOC_000060	-	-	XLOC_000060	gene-NEPG_00135	TSS61	NW_013524646.1:203832-204600	-	-	5.44431	0	14.3865	OK	8.13471	0	19.9211	OK
XLOC_000061	-	-	XLOC_000061	gene-NEPG_00136	TSS62	NW_013524646.1:205100-206123	-	-	3.56824	0	9.74364	OK	1.95366	0	6.31511	OK
XLOC_000062	-	-	XLOC_000062	gene-NEPG_00138	TSS63	NW_013524646.1:207512-207947	-	-	127.858	42.0238	213.692	OK	100.908	24.498	177.318	OK
XLOC_000063	-	-	XLOC_000063	gene-NEPG_00142	TSS64	NW_013524646.1:213284-213925	-	-	99.1026	41.2614	156.944	OK	97.5772	40.2381	154.916	OK
XLOC_000064	-	-	XLOC_000064	gene-NEPG_00145	TSS65	NW_013524646.1:216987-217560	-	-	4.79122	0	14.5418	OK	32.927	0.850541	65.0035	OK
XLOC_000065	-	-	XLOC_000065	gene-NEPG_00148	TSS66	NW_013524646.1:222202-222400	-	-	2.47398	0	18.3079	OK	0	0	0	OK
XLOC_000066	-	-	XLOC_000066	gene-NEPG_00158	TSS67	NW_013524646.1:231228-232714	-	-	86.4371	49.0375	123.837	OK	97.8432	55.7177	139.969	OK
XLOC_000067	-	-	XLOC_000067	gene-NEPG_00159	TSS68	NW_013524646.1:233276-236108	-	-	0.220928	0	1.05363	OK	0.421366	0	1.59852	OK
XLOC_000068	-	-	XLOC_000068	gene-NEPG_00160	TSS69	NW_013524646.1:236520-237063	-	-	0	0	0	OK	2.4307	0	9.08907	OK
XLOC_000069	-	-	XLOC_000069	gene-NEPG_00161	TSS70	NW_013524646.1:237210-238281	-	-	54.7048	23.3781	86.0315	OK	67.0246	31.7989	102.25	OK
XLOC_000070	-	-	XLOC_000070	gene-NEPG_00162	TSS71	NW_013524646.1:238300-238918	-	-	32.268	2.0137	62.5224	OK	27.7429	0	55.507	OK
XLOC_000071	-	-	XLOC_000071	gene-NEPG_00163	TSS72	NW_013524646.1:238961-239339	-	-	164.194	53.0527	275.336	OK	191.306	68.9854	313.626	OK
XLOC_000072	-	-	XLOC_000072	gene-NEPG_00164	TSS73	NW_013524646.1:239489-239972	-	-	158.415	66.7402	250.09	OK	97.0569	27.6072	166.507	OK
XLOC_000073	-	-	XLOC_000073	gene-NEPG_00165	TSS74	NW_013524646.1:240339-241660	-	-	74.0079	39.2738	108.742	OK	65.7219	33.5599	97.8839	OK
XLOC_000074	-	-	XLOC_000074	gene-NEPG_00166	TSS75	NW_013524646.1:241694-244787	-	-	32.4454	17.6654	47.2254	OK	30.005	15.9889	44.0211	OK
XLOC_000075	-	-	XLOC_000075	gene-NEPG_00170	TSS76	NW_013524646.1:248321-250263	-	-	6.97314	0.1505	13.7958	OK	9.00435	1.0654	16.9433	OK
XLOC_000076	-	-	XLOC_000076	gene-NEPG_00175,gene-NEPG_00176,gene-NEPG_00185	TSS77,TSS78,TSS79	NW_013524646.1:254956-275835	-	-	12423	8268.1	16577.9	OK	12952.9	8583.77	17322	OK
XLOC_000077	-	-	XLOC_000077	gene-NEPG_00177	TSS80	NW_013524646.1:254956-275835	-	-	0	0	0	OK	0	0	0	OK
XLOC_000078	-	-	XLOC_000078	gene-NEPG_00178	TSS81	NW_013524646.1:254956-275835	-	-	1.18552	0	34.7861	OK	0.963016	0	27.3225	OK
XLOC_000079	-	-	XLOC_000079	gene-NEPG_00179	TSS82	NW_013524646.1:254956-275835	-	-	2.3782	0	28.6273	OK	1.42457	0	21.0836	OK
XLOC_000080	-	-	XLOC_000080	gene-NEPG_00180	TSS83	NW_013524646.1:254956-275835	-	-	26.0886	0	166.994	OK	11.9973	0	106.971	OK
XLOC_000081	-	-	XLOC_000081	gene-NEPG_00181	TSS84	NW_013524646.1:254956-275835	-	-	0.053468	0	4.8253	OK	0	0	0	OK
XLOC_000082	-	-	XLOC_000082	gene-NEPG_00184	TSS85	NW_013524646.1:254956-275835	-	-	0	0	0	OK	0	0	0	OK
XLOC_000083	-	-	XLOC_000083	gene-NEPG_00188	TSS86	NW_013524646.1:276021-276918	-	-	153.843	86.1633	221.524	OK	131.919	72.1061	191.733	OK
XLOC_000084	-	-	XLOC_000084	gene-NEPG_00191,gene-NEPG_00192	TSS87,TSS88	NW_013524646.1:278658-279502	-	-	340.163	103.815	576.511	OK	191.651	39.4959	343.805	OK
XLOC_000085	-	-	XLOC_000085	gene-NEPG_00193	TSS89	NW_013524646.1:279547-280114	-	-	1172.82	782.893	1562.76	OK	1235.55	826.575	1644.53	OK
XLOC_000086	-	-	XLOC_000086	gene-NEPG_00194	TSS90	NW_013524646.1:280318-294678	-	-	108.942	0	308.773	OK	110.381	0	288.741	OK
XLOC_000087	-	-	XLOC_000087	gene-NEPG_00197	TSS91,TSS92	NW_013524646.1:280318-294678	-	-	492.098	0	1052.75	OK	467.041	0	969.937	OK
XLOC_000088	-	-	XLOC_000088	gene-NEPG_00199	TSS93	NW_013524646.1:280318-294678	-	-	0	0	0	OK	0	0	0	OK
XLOC_000089	-	-	XLOC_000089	gene-NEPG_00200	TSS94	NW_013524646.1:280318-294678	-	-	9.75758	0	56.2174	OK	7.67235	0	49.0114	OK
XLOC_000090	-	-	XLOC_000090	gene-NEPG_00204	TSS95	NW_013524646.1:295353-296612	-	-	604.676	412.664	796.688	OK	544.924	368.696	721.152	OK
XLOC_000091	-	-	XLOC_000091	gene-NEPG_00206	TSS96	NW_013524646.1:296841-298948	-	-	102.508	0	214.424	OK	62.0882	0	141.416	OK
XLOC_000092	-	-	XLOC_000092	gene-NEPG_00207	TSS97	NW_013524646.1:299421-300544	-	-	9.39551	0	20.0669	OK	8.46786	0	18.0756	OK
XLOC_000093	-	-	XLOC_000093	gene-NEPG_00209	TSS98	NW_013524646.1:301479-302130	-	-	74.6865	25.3394	124.034	OK	109.236	47.5648	170.908	OK
XLOC_000094	-	-	XLOC_000094	gene-NEPG_00210	TSS99	NW_013524646.1:303024-303447	-	-	22.6657	0	48.1108	OK	15.2672	0	35.5137	OK
XLOC_000095	-	-	XLOC_000095	gene-NEPG_00211	TSS100	NW_013524646.1:303463-303736	-	-	50.6117	0	123.377	OK	42.2956	0	109.751	OK
XLOC_000096	-	-	XLOC_000096	gene-NEPG_00217	TSS101	NW_013524646.1:311952-314622	-	-	5.9521	0.491492	11.4127	OK	9.15296	2.14299	16.1629	OK
XLOC_000097	-	-	XLOC_000097	gene-NEPG_00218	TSS102	NW_013524646.1:314771-315363	-	-	0	0	0	OK	0.852185	0	5.12257	OK
XLOC_000098	-	-	XLOC_000098	gene-NEPG_00222,gene-NEPG_00223	TSS103,TSS104	NW_013524646.1:317941-319842	-	-	197.76	0	547.934	OK	96.1518	0	194.301	OK
XLOC_000099	-	-	XLOC_000099	gene-NEPG_00226	TSS105	NW_013524646.1:326124-327403	-	-	58.7899	27.1115	90.4682	OK	27.4273	8.54333	46.3113	OK
XLOC_000100	-	-	XLOC_000100	gene-NEPG_00227	TSS106	NW_013524646.1:327614-328498	-	-	139.218	76.3639	202.071	OK	127.965	68.7092	187.22	OK
XLOC_000101	-	-	XLOC_000101	gene-NEPG_00228	TSS107	NW_013524646.1:328650-331421	-	-	5.77734	0.525626	11.029	OK	7.40124	1.28792	13.5146	OK
XLOC_000102	-	-	XLOC_000102	gene-NEPG_00231	TSS108	NW_013524646.1:333680-336713	-	-	2.24804	0	5.1665	OK	1.18705	0	3.29577	OK
XLOC_000103	-	-	XLOC_000103	gene-NEPG_00232	TSS109	NW_013524646.1:337813-339598	-	-	0.702967	0	2.62595	OK	0.743536	0	2.59325	OK
XLOC_000104	-	-	XLOC_000104	gene-NEPG_00233	TSS110	NW_013524646.1:339988-340597	-	-	0	0	0	OK	0.408572	0	4.54547	OK
XLOC_000105	-	-	XLOC_000105	gene-NEPG_00234	TSS111	NW_013524646.1:341464-341728	-	-	43.7968	0	88.9844	OK	56.7257	9.18146	104.27	OK
XLOC_000106	-	-	XLOC_000106	gene-NEPG_00235	TSS112	NW_013524646.1:341754-344787	-	-	28.0284	14.0842	41.9726	OK	37.7402	21.1014	54.379	OK
XLOC_000107	-	-	XLOC_000107	gene-NEPG_00237	TSS113	NW_013524646.1:348282-348859	-	-	52.8348	10.5241	95.1455	OK	111.789	44.4918	179.087	OK
XLOC_000108	-	-	XLOC_000108	gene-NEPG_00238	TSS114	NW_013524646.1:349602-350581	-	-	6.32461	0	14.9591	OK	8.5759	0	19.4814	OK
XLOC_000109	-	-	XLOC_000109	gene-NEPG_00245	TSS115	NW_013524646.1:358381-359299	-	-	15.2517	0.132169	30.3712	OK	16.6801	1.05074	32.3094	OK
XLOC_000110	-	-	XLOC_000110	gene-NEPG_00246	TSS116	NW_013524646.1:359377-360517	-	-	134.845	78.1687	191.522	OK	123.139	70.5318	175.746	OK
XLOC_000111	-	-	XLOC_000111	gene-NEPG_00247,gene-NEPG_00249	TSS117,TSS118	NW_013524646.1:360659-363630	-	-	698.192	252.556	1143.83	OK	607.994	225.758	990.229	OK
XLOC_000112	-	-	XLOC_000112	gene-NEPG_00253	TSS119	NW_013524646.1:369127-371738	-	-	37.8683	0	78.2242	OK	36.6497	0	78.17	OK
XLOC_000113	-	-	XLOC_000113	gene-NEPG_00255	TSS120	NW_013524646.1:373675-374263	-	-	70.8918	21.3575	120.426	OK	44.9348	6.91233	82.9573	OK
XLOC_000114	-	-	XLOC_000114	gene-NEPG_00260	TSS121	NW_013524646.1:380479-382093	-	-	0.249175	0	1.7657	OK	0.21292	0	1.66449	OK
XLOC_000115	-	-	XLOC_000115	gene-NEPG_00261	TSS122	NW_013524646.1:382264-383098	-	-	0.838674	0	3.76612	OK	0.736681	0	3.93055	OK
XLOC_000116	-	-	XLOC_000116	gene-NEPG_00262	TSS123	NW_013524646.1:383755-386650	-	-	12.5168	4.30442	20.7292	OK	10.3536	2.98623	17.7211	OK
XLOC_000117	-	-	XLOC_000117	gene-NEPG_00263	TSS124	NW_013524646.1:387481-388123	-	-	0	0	0	OK	0	0	0	OK
XLOC_000118	-	-	XLOC_000118	gene-NEPG_00265	TSS125	NW_013524646.1:389895-392807	-	-	0.158197	0	0.966946	OK	0.58237	0	1.98263	OK
XLOC_000119	-	-	XLOC_000119	gene-NEPG_00267	TSS126	NW_013524646.1:394202-394433	-	-	0	0	0	OK	0	0	0	OK
XLOC_000120	-	-	XLOC_000120	gene-NEPG_00270	TSS127	NW_013524646.1:399560-399761	-	-	27.505	2.47979	52.5303	OK	15.772	0.227858	31.3162	OK
XLOC_000121	-	-	XLOC_000121	gene-NEPG_00271	TSS128	NW_013524646.1:399828-400153	-	-	6.73475	0	18.0977	OK	5.69041	0	17.0286	OK
XLOC_000122	-	-	XLOC_000122	gene-NEPG_00272	TSS129	NW_013524646.1:400499-400936	-	-	10117.8	7106.81	13128.9	OK	11133.6	7829.88	14437.3	OK
XLOC_000123	-	-	XLOC_000123	gene-NEPG_00274	TSS130	NW_013524646.1:402740-403808	-	-	0	0	0	OK	0	0	0	OK
XLOC_000124	-	-	XLOC_000124	gene-NEPG_00275	TSS131	NW_013524646.1:403861-404806	-	-	0	0	0	OK	0.225327	0	2.78219	OK
XLOC_000125	-	-	XLOC_000125	gene-NEPG_00276	TSS132	NW_013524646.1:405420-406779	-	-	122.966	72.8021	173.129	OK	86.1591	47.3989	124.919	OK
XLOC_000126	-	-	XLOC_000126	gene-NEPG_00277	TSS133	NW_013524646.1:406923-407115	-	-	0	0	0	OK	0	0	0	OK
XLOC_000127	-	-	XLOC_000127	gene-NEPG_00278	TSS134	NW_013524646.1:407296-408202	-	-	1.85654	0	5.96004	OK	6.02771	0	14.9817	OK
XLOC_000128	-	-	XLOC_000128	gene-NEPG_00279	TSS135	NW_013524646.1:409139-410013	-	-	0.408454	0	3.43501	OK	2.63126	0	7.86588	OK
XLOC_000129	-	-	XLOC_000129	gene-NEPG_00280	TSS136	NW_013524646.1:410042-410626	-	-	81.3212	27.3703	135.272	OK	64.248	17.225	111.271	OK
XLOC_000130	-	-	XLOC_000130	gene-NEPG_00282	TSS137	NW_013524646.1:412142-416471	-	-	96.8433	19.3198	174.367	OK	88.9458	23.5616	154.33	OK
XLOC_000131	-	-	XLOC_000131	gene-NEPG_00284,gene-NEPG_00285	TSS138,TSS139	NW_013524646.1:412142-416471	-	-	368.918	133.966	603.869	OK	341.687	139.696	543.678	OK
XLOC_000132	-	-	XLOC_000132	gene-NEPG_00286	TSS140	NW_013524646.1:416558-417726	-	-	24.2381	6.40388	42.0724	OK	40.4365	14.9951	65.8778	OK
XLOC_000133	-	-	XLOC_000133	gene-NEPG_00287,gene-NEPG_00288	TSS141,TSS142	NW_013524646.1:418005-419454	-	-	116.091	50.2753	181.907	OK	120.71	53.4603	187.959	OK
XLOC_000134	-	-	XLOC_000134	gene-NEPG_00289	TSS143	NW_013524646.1:419886-422464	-	-	1.14201	0	3.39341	OK	1.71516	0	4.38541	OK
XLOC_000135	-	-	XLOC_000135	gene-NEPG_00291	TSS144	NW_013524646.1:423981-424713	-	-	11901.7	8146.7	15656.7	OK	11984.2	8202.88	15765.6	OK
XLOC_000136	-	-	XLOC_000136	gene-NEPG_00292	TSS145	NW_013524646.1:424879-427967	-	-	163.968	110.134	217.802	OK	153.96	103.146	204.774	OK
XLOC_000137	-	-	XLOC_000137	gene-NEPG_00293	TSS146	NW_013524646.1:428167-429208	-	-	719.089	487.154	951.024	OK	735.206	496.348	974.064	OK
XLOC_000138	-	-	XLOC_000138	gene-NEPG_00294	TSS147	NW_013524646.1:429220-434752	-	-	13.5338	6.85362	20.2139	OK	13.8271	7.03081	20.6234	OK
XLOC_000139	-	-	XLOC_000139	gene-NEPG_00297	TSS148	NW_013524646.1:439469-440630	-	-	102.969	41.4168	164.522	OK	87.9033	40.2055	135.601	OK
XLOC_000140	-	-	XLOC_000140	gene-NEPG_00300,gene-NEPG_00301	TSS149,TSS150	NW_013524646.1:442687-444722	-	-	95.7601	0	227.888	OK	162.752	0	416.873	OK
XLOC_000141	-	-	XLOC_000141	gene-NEPG_00302	TSS151	NW_013524646.1:444821-445626	-	-	564.371	370.455	758.287	OK	581.103	382.992	779.214	OK
XLOC_000142	-	-	XLOC_000142	gene-NEPG_00305	TSS152	NW_013524646.1:450718-452051	-	-	12.836	0.950694	24.7213	OK	16.481	3.06985	29.8921	OK
XLOC_000143	-	-	XLOC_000143	gene-NEPG_00306	TSS153	NW_013524646.1:452173-452989	-	-	3.14287	0	8.9221	OK	2.33262	0	7.09543	OK
XLOC_000144	-	-	XLOC_000144	gene-NEPG_00307	TSS154	NW_013524646.1:453004-454633	-	-	61.6367	33.0982	90.1753	OK	61.3366	32.9712	89.702	OK
XLOC_000145	-	-	XLOC_000145	gene-NEPG_00312	TSS155	NW_013524646.1:457440-459550	-	-	73.2652	43.2574	103.273	OK	66.1675	38.4399	93.8951	OK
XLOC_000146	-	-	XLOC_000146	gene-NEPG_00313	TSS156	NW_013524646.1:459808-460771	-	-	221.735	134.322	309.147	OK	210.874	127.313	294.435	OK
XLOC_000147	-	-	XLOC_000147	gene-NEPG_00314	TSS157	NW_013524646.1:460802-461690	-	-	182.985	105.624	260.346	OK	221.852	132.842	310.861	OK
XLOC_000148	-	-	XLOC_000148	gene-NEPG_00316	TSS158	NW_013524646.1:465525-466014	-	-	18145.5	12470.1	23820.9	OK	20809.9	14172.4	27447.3	OK
XLOC_000149	-	-	XLOC_000149	gene-NEPG_00317	TSS159	NW_013524646.1:466039-468726	-	-	36.6432	19.9344	53.3519	OK	46.846	26.319	67.373	OK
XLOC_000150	-	-	XLOC_000150	gene-NEPG_00320	TSS160	NW_013524646.1:472529-473788	-	-	406.269	271.619	540.92	OK	409.399	273.58	545.218	OK
XLOC_000151	-	-	XLOC_000151	gene-NEPG_00322	TSS161	NW_013524646.1:474050-475501	-	-	955.141	0	2212.24	OK	861.569	0	1903.75	OK
XLOC_000152	-	-	XLOC_000152	gene-NEPG_00323	TSS162	NW_013524646.1:475888-476195	-	-	30.4221	0	79.2285	OK	12.2565	0	30.2797	OK
XLOC_000153	-	-	XLOC_000153	gene-NEPG_00327	TSS163	NW_013524646.1:481939-484921	-	-	6.91171	1.3152	12.5082	OK	5.98849	0.86806	11.1089	OK
XLOC_000154	-	-	XLOC_000154	gene-NEPG_00331	TSS164	NW_013524646.1:490241-491042	-	-	118.178	31.5696	204.785	OK	22.2566	0	57.3563	OK
XLOC_000155	-	-	XLOC_000155	gene-NEPG_00333	TSS165	NW_013524646.1:492833-494115	-	-	133.253	79.0495	187.456	OK	139.86	83.7353	195.984	OK
XLOC_000156	-	-	XLOC_000156	gene-NEPG_00336	TSS166	NW_013524646.1:497347-500329	-	-	152.436	6.41831	298.454	OK	119.775	0	275.396	OK
XLOC_000157	-	-	XLOC_000157	gene-NEPG_00338	TSS167	NW_013524646.1:497347-500329	-	-	755.168	507.431	1002.91	OK	795.658	535.785	1055.53	OK
XLOC_000158	-	-	XLOC_000158	gene-NEPG_00339	TSS168	NW_013524646.1:500599-501650	-	-	176.824	104.172	249.477	OK	143.636	82.9938	204.278	OK
XLOC_000159	-	-	XLOC_000159	gene-NEPG_00340	TSS169	NW_013524646.1:501695-503469	-	-	35.6146	8.68638	62.5428	OK	41.7986	12.5627	71.0344	OK
XLOC_000160	-	-	XLOC_000160	gene-NEPG_00346	TSS170	NW_013524646.1:512512-518690	-	-	346.357	0	1496.36	OK	193.144	0	761.588	OK
XLOC_000161	-	-	XLOC_000161	gene-NEPG_00349	TSS171	NW_013524646.1:518721-518991	-	-	0	0	0	OK	5.45277	0	20.7235	OK
XLOC_000162	-	-	XLOC_000162	gene-NEPG_00352	TSS172	NW_013524646.1:520976-522917	-	-	99.6595	59.2419	140.077	OK	113.107	68.6814	157.532	OK
XLOC_000163	-	-	XLOC_000163	gene-NEPG_00354	TSS173	NW_013524646.1:523461-525030	-	-	123.455	73.711	173.2	OK	118.675	70.8585	166.492	OK
XLOC_000164	-	-	XLOC_000164	gene-NEPG_00355	TSS174	NW_013524646.1:525044-526676	-	-	127.808	77.9767	177.64	OK	114.789	69.8419	159.735	OK
XLOC_000165	-	-	XLOC_000165	gene-NEPG_00357	TSS175	NW_013524646.1:528081-528878	-	-	120.828	61.6228	180.033	OK	124.813	64.5169	185.108	OK
XLOC_000166	-	-	XLOC_000166	gene-NEPG_00358	TSS176	NW_013524646.1:529502-530732	-	-	63.3584	30.4557	96.261	OK	80.2869	42.628	117.946	OK
XLOC_000167	-	-	XLOC_000167	gene-NEPG_00359	TSS177	NW_013524646.1:530752-537439	-	-	268.933	159.831	378.035	OK	250.868	149.612	352.123	OK
XLOC_000168	-	-	XLOC_000168	gene-NEPG_00361	TSS178	NW_013524646.1:530752-537439	-	-	587.439	130.667	1044.21	OK	540.772	128.924	952.62	OK
XLOC_000169	-	-	XLOC_000169	gene-NEPG_00362	TSS179	NW_013524646.1:537811-539473	-	-	1010.28	708.268	1312.29	OK	1024.9	719.325	1330.49	OK
XLOC_000170	-	-	XLOC_000170	gene-NEPG_00369	TSS180	NW_013524646.1:544654-544972	-	-	291.808	105.945	477.671	OK	132.014	19.5926	244.435	OK
XLOC_000171	-	-	XLOC_000171	gene-NEPG_00370,gene-NEPG_00371	TSS181,TSS182	NW_013524646.1:545376-547290	-	-	542.385	354.837	729.933	OK	579.578	379.912	779.244	OK
XLOC_000172	-	-	XLOC_000172	gene-NEPG_00377	TSS183	NW_013524646.1:553174-554245	-	-	52.0302	21.4534	82.6071	OK	45.7823	17.1744	74.3901	OK
XLOC_000173	-	-	XLOC_000173	gene-NEPG_00378	TSS184	NW_013524646.1:554293-556165	-	-	24.1342	9.29739	38.9709	OK	33.3459	15.296	51.3959	OK
XLOC_000174	-	-	XLOC_000174	gene-NEPG_00379	TSS185	NW_013524646.1:556359-556656	-	-	60.8903	0	139.262	OK	22.2546	0	49.2282	OK
XLOC_000175	-	-	XLOC_000175	gene-NEPG_00382	TSS186	NW_013524646.1:558674-559212	-	-	10736.3	7485.46	13987.1	OK	10263.2	7204.28	13322.2	OK
XLOC_000176	-	-	XLOC_000176	gene-NEPG_00383	TSS187	NW_013524646.1:559270-560836	-	-	134.392	82.8342	185.951	OK	134.504	82.7083	186.299	OK
XLOC_000177	-	-	XLOC_000177	gene-NEPG_00384	TSS188	NW_013524646.1:560952-562664	-	-	1.80141	0	5.07993	OK	2.09186	0	5.85297	OK
XLOC_000178	-	-	XLOC_000178	gene-NEPG_00389	TSS189	NW_013524646.1:568574-569396	-	-	939.302	640.16	1238.44	OK	932.894	635.465	1230.32	OK
XLOC_000179	-	-	XLOC_000179	gene-NEPG_00391,gene-NEPG_00392	TSS190,TSS191	NW_013524646.1:569635-573740	-	-	269.554	0	743.261	OK	277.123	0	915.306	OK
XLOC_000180	-	-	XLOC_000180	gene-NEPG_00396	TSS192	NW_013524646.1:576163-577033	-	-	146.115	79.3891	212.842	OK	209.727	124.383	295.071	OK
XLOC_000181	-	-	XLOC_000181	gene-NEPG_00398	TSS193	NW_013524646.1:577577-578064	-	-	27.5363	0	59.5053	OK	31.5402	0	66.9424	OK
XLOC_000182	-	-	XLOC_000182	gene-NEPG_00399	TSS194	NW_013524646.1:578321-579996	-	-	178.915	93.1481	264.682	OK	199.846	109.96	289.732	OK
XLOC_000183	-	-	XLOC_000183	gene-NEPG_00401	TSS195	NW_013524646.1:580065-580737	-	-	967.026	648.335	1285.72	OK	914.095	612.225	1215.96	OK
XLOC_000184	-	-	XLOC_000184	gene-NEPG_00402	TSS196	NW_013524646.1:580957-582022	-	-	60.3483	26.6413	94.0553	OK	63.514	29.1958	97.8321	OK
XLOC_000185	-	-	XLOC_000185	gene-NEPG_00406	TSS197	NW_013524646.1:585604-589156	-	-	431.514	302.139	560.889	OK	402.63	282.482	522.778	OK
XLOC_000186	-	-	XLOC_000186	gene-NEPG_00410	TSS198	NW_013524646.1:592533-594100	-	-	1043.3	723.76	1362.84	OK	1096.24	762.374	1430.11	OK
XLOC_000187	-	-	XLOC_000187	gene-NEPG_00411	TSS199	NW_013524646.1:594285-597379	-	-	381.394	230.66	532.129	OK	324.038	161.464	486.611	OK
XLOC_000188	-	-	XLOC_000188	gene-NEPG_00413	TSS200	NW_013524646.1:597405-598269	-	-	75.983	31.532	120.434	OK	68.7313	26.3324	111.13	OK
XLOC_000189	-	-	XLOC_000189	gene-NEPG_00414	TSS201	NW_013524646.1:598649-599374	-	-	5.74131	0	15.2761	OK	11.4873	0	26.2022	OK
XLOC_000190	-	-	XLOC_000190	gene-NEPG_00415	TSS202	NW_013524646.1:599750-600266	-	-	0.625375	0	5.61322	OK	0	0	0	OK
XLOC_000191	-	-	XLOC_000191	gene-NEPG_00416	TSS203	NW_013524646.1:600402-602034	-	-	0.0531851	0	1.49151	OK	0	0	0	OK
XLOC_000192	-	-	XLOC_000192	gene-NEPG_00417	TSS204	NW_013524646.1:602404-602626	-	-	0	0	0	OK	0	0	0	OK
XLOC_000193	-	-	XLOC_000193	gene-NEPG_00418	TSS205	NW_013524646.1:604773-605808	-	-	3.16446	0	8.7518	OK	5.14429	0	12.7224	OK
XLOC_000194	-	-	XLOC_000194	gene-NEPG_00419	TSS206	NW_013524646.1:605903-606659	-	-	0.904088	0	4.50189	OK	1.9142	0	6.99359	OK
XLOC_000195	-	-	XLOC_000195	gene-NEPG_00420	TSS207	NW_013524646.1:606769-608049	-	-	0.748786	0	2.70607	OK	1.30219	0	4.07056	OK
XLOC_000196	-	-	XLOC_000196	gene-NEPG_00421	TSS208	NW_013524646.1:608239-608803	-	-	0	0	0	OK	0	0	0	OK
XLOC_000197	-	-	XLOC_000197	gene-NEPG_00422	TSS209	NW_013524646.1:609756-610032	-	-	1.70394	0	12.2214	OK	0	0	0	OK
XLOC_000198	-	-	XLOC_000198	gene-NEPG_00423	TSS210	NW_013524646.1:610144-610375	-	-	0	0	0	OK	0	0	0	OK
XLOC_000199	-	-	XLOC_000199	gene-NEPG_00424	TSS211	NW_013524646.1:611207-611468	-	-	0	0	0	OK	0	0	0	OK
XLOC_000200	-	-	XLOC_000200	gene-NEPG_00425	TSS212	NW_013524646.1:611511-615102	-	-	14.9096	6.57806	23.2411	OK	12.838	5.3143	20.3617	OK
XLOC_000201	-	-	XLOC_000201	gene-NEPG_00431	TSS213	NW_013524646.1:619813-620722	-	-	187.339	109.773	264.905	OK	193.881	114.193	273.569	OK
XLOC_000202	-	-	XLOC_000202	gene-NEPG_00437	TSS214	NW_013524646.1:629105-631391	-	-	376.733	260.438	493.027	OK	358.922	247.205	470.64	OK
XLOC_000203	-	-	XLOC_000203	gene-NEPG_00440	TSS215	NW_013524646.1:633073-634088	-	-	20.6049	2.89749	38.3123	OK	6.61044	0	15.5937	OK
XLOC_000204	-	-	XLOC_000204	gene-NEPG_00447	TSS216	NW_013524646.1:639493-647976	-	-	35.1424	0	84.8524	OK	27.1728	0	67.0658	OK
XLOC_000205	-	-	XLOC_000205	gene-NEPG_00450,gene-NEPG_00451	TSS217,TSS218	NW_013524646.1:639493-647976	-	-	154.062	0	375.252	OK	100.162	2.80413	197.519	OK
XLOC_000206	-	-	XLOC_000206	gene-NEPG_00456	TSS219	NW_013524646.1:657852-660018	-	-	21.6114	8.78527	34.4374	OK	13.0996	3.6178	22.5813	OK
XLOC_000207	-	-	XLOC_000207	gene-NEPG_00459	TSS220	NW_013524646.1:662742-663319	-	-	1.25227	0	6.29222	OK	4.92456	0	13.6344	OK
XLOC_000208	-	-	XLOC_000208	gene-NEPG_00460	TSS221	NW_013524646.1:663540-664775	-	-	7.33451	0	15.7335	OK	8.04284	0	17.223	OK
XLOC_000209	-	-	XLOC_000209	gene-NEPG_00461	TSS222	NW_013524646.1:664806-665742	-	-	0.851749	0	3.64525	OK	1.04268	0	3.83249	OK
XLOC_000210	-	-	XLOC_000210	gene-NEPG_00462	TSS223	NW_013524646.1:666104-668286	-	-	1.16844	0	3.36393	OK	0.881252	0	2.77959	OK
XLOC_000211	-	-	XLOC_000211	gene-NEPG_00464	TSS224	NW_013524646.1:669683-670973	-	-	1002.05	700.872	1303.22	OK	1097.06	769.177	1424.95	OK
XLOC_000212	-	-	XLOC_000212	gene-NEPG_00465	TSS225	NW_013524646.1:671057-671879	-	-	1746.24	1217.17	2275.32	OK	1980.24	1380.81	2579.66	OK
XLOC_000213	-	-	XLOC_000213	gene-NEPG_00467	TSS226	NW_013524646.1:673643-676010	-	-	1.1082	0	3.15464	OK	2.18929	0	5.36857	OK
XLOC_000214	-	-	XLOC_000214	gene-NEPG_00468	TSS227	NW_013524646.1:676579-678969	-	-	162.777	106.83	218.723	OK	160.254	105.326	215.183	OK
XLOC_000215	-	-	XLOC_000215	gene-NEPG_00469	TSS228	NW_013524646.1:679323-679647	-	-	127.052	18.2819	235.821	OK	164.549	34.177	294.922	OK
XLOC_000216	-	-	XLOC_000216	gene-NEPG_00470	TSS229	NW_013524646.1:679661-681326	-	-	155.673	97.3689	213.978	OK	116.184	71.0109	161.357	OK
XLOC_000217	-	-	XLOC_000217	gene-NEPG_00471	TSS230	NW_013524646.1:681363-681927	-	-	156.659	72.5523	240.767	OK	147.124	67.5692	226.679	OK
XLOC_000218	-	-	XLOC_000218	gene-NEPG_00472	TSS231	NW_013524646.1:681962-683077	-	-	420.692	277.642	563.742	OK	406.03	266.399	545.66	OK
XLOC_000219	-	-	XLOC_000219	gene-NEPG_00473	TSS232	NW_013524646.1:683342-686564	-	-	70.7889	43.6265	97.9513	OK	74.5903	46.7528	102.428	OK
XLOC_000220	-	-	XLOC_000220	gene-NEPG_00474	TSS233	NW_013524646.1:686603-687062	-	-	1.91958	0	8.76042	OK	7.45616	0	22.1305	OK
XLOC_000221	-	-	XLOC_000221	gene-NEPG_00475	TSS234	NW_013524646.1:687176-690173	-	-	42.1158	24.132	60.0997	OK	30.7933	16.4759	45.1107	OK
XLOC_000222	-	-	XLOC_000222	gene-NEPG_00477,gene-NEPG_00478	TSS235,TSS236	NW_013524646.1:693659-694461	-	-	23.3552	0	47.9829	OK	29.8022	0	60.4629	OK
XLOC_000223	-	-	XLOC_000223	gene-NEPG_00479	TSS237	NW_013524646.1:695056-695732	-	-	37.7149	6.5344	68.8954	OK	38.9365	6.84582	71.0271	OK
XLOC_000224	-	-	XLOC_000224	gene-NEPG_00480	TSS238	NW_013524646.1:695758-696556	-	-	1.68194	0	6.4497	OK	0.280339	0	3.35018	OK
XLOC_000225	-	-	XLOC_000225	gene-NEPG_00481	TSS239	NW_013524646.1:696740-698373	-	-	8.30746	0.0287972	16.5861	OK	6.8981	0	14.2372	OK
XLOC_000226	-	-	XLOC_000226	gene-NEPG_02685	TSS240	NW_013524646.1:702899-702971	-	-	0	0	0	OK	0	0	0	OK
XLOC_000227	-	-	XLOC_000227	gene-NEPG_00487	TSS241	NW_013524646.1:703463-704144	-	-	0	0	0	OK	0	0	0	OK
XLOC_000228	-	-	XLOC_000228	gene-NEPG_00488	TSS242	NW_013524646.1:705085-705373	-	-	1.5261	0	11.5078	OK	7.54944	0	21.2919	OK
XLOC_000229	-	-	XLOC_000229	gene-NEPG_00489	TSS243	NW_013524646.1:705712-707149	-	-	9.65693	0.383538	18.9303	OK	10.1974	0.617366	19.7774	OK
XLOC_000230	-	-	XLOC_000230	gene-NEPG_00490	TSS244	NW_013524646.1:707739-707985	-	-	0	0	0	OK	0	0	0	OK
XLOC_000231	-	-	XLOC_000231	gene-NEPG_00494	TSS245	NW_013524646.1:710682-710883	-	-	0	0	0	OK	0	0	0	OK
XLOC_000232	-	-	XLOC_000232	gene-NEPG_00495	TSS246	NW_013524646.1:711629-712613	-	-	0	0	0	OK	0	0	0	OK
XLOC_000233	-	-	XLOC_000233	gene-NEPG_00497	TSS247	NW_013524646.1:712864-714925	-	-	17.4593	0	39.1059	OK	11.4236	0	31.7778	OK
XLOC_000234	-	-	XLOC_000234	gene-NEPG_00499	TSS248	NW_013524646.1:714933-715683	-	-	60.818	21.5574	100.079	OK	46.3529	13.5116	79.1942	OK
XLOC_000235	-	-	XLOC_000235	gene-NEPG_00500	TSS249	NW_013524646.1:716040-717367	-	-	90.8476	50.7219	130.973	OK	91.0732	50.6753	131.471	OK
XLOC_000236	-	-	XLOC_000236	gene-NEPG_00502	TSS250	NW_013524646.1:719408-720826	-	-	443.095	299.956	586.234	OK	445.26	302.34	588.179	OK
XLOC_000237	-	-	XLOC_000237	gene-NEPG_00503	TSS251	NW_013524646.1:721212-721962	-	-	4.24124	0	11.6145	OK	1.2185	0	4.50354	OK
XLOC_000238	-	-	XLOC_000238	gene-NEPG_00504	TSS252	NW_013524646.1:722057-722342	-	-	47.4539	3.18393	91.7238	OK	206.353	38.6171	374.089	OK
XLOC_000239	-	-	XLOC_000239	gene-NEPG_00505	TSS253	NW_013524646.1:722344-723454	-	-	209.431	120.146	298.716	OK	197.852	113.759	281.946	OK
XLOC_000240	-	-	XLOC_000240	gene-NEPG_00507	TSS254	NW_013524646.1:726349-728770	-	-	563.92	345.464	782.376	OK	547.066	341.878	752.253	OK
XLOC_000241	-	-	XLOC_000241	gene-NEPG_00509	TSS255	NW_013524646.1:729331-730180	-	-	53.0569	19.0538	87.06	OK	43.6721	13.0804	74.2637	OK
XLOC_000242	-	-	XLOC_000242	gene-NEPG_00511	TSS256	NW_013524646.1:731682-732238	-	-	22.2669	0	48.1208	OK	20.4193	0	42.1732	OK
XLOC_000243	-	-	XLOC_000243	gene-NEPG_00513	TSS257	NW_013524646.1:733334-734218	-	-	9.61505	0	21.4285	OK	10.3561	0	23.641	OK
XLOC_000244	-	-	XLOC_000244	gene-NEPG_00515	TSS258	NW_013524646.1:736655-741251	-	-	295.981	207.976	383.986	OK	308.308	216.273	400.342	OK
XLOC_000245	-	-	XLOC_000245	gene-NEPG_00516	TSS259	NW_013524646.1:741757-742434	-	-	91.7299	38.1207	145.339	OK	76.0469	27.7278	124.366	OK
XLOC_000246	-	-	XLOC_000246	gene-NEPG_00519	TSS260	NW_013524646.1:743683-744247	-	-	9922.31	6919.88	12924.7	OK	9934.8	6972.03	12897.6	OK
XLOC_000247	-	-	XLOC_000247	gene-NEPG_00527	TSS261	NW_013524646.1:755146-756077	-	-	44.6342	6.26584	83.0025	OK	55.7004	14.7971	96.6037	OK
XLOC_000248	-	-	XLOC_000248	gene-NEPG_00530	TSS262	NW_013524646.1:759055-759687	-	-	0.526256	0	4.49771	OK	1.37912	0	5.34222	OK
XLOC_000249	-	-	XLOC_000249	gene-NEPG_00531	TSS263	NW_013524646.1:760306-760759	-	-	2.55734	0	9.52422	OK	4.2891	0	14.117	OK
XLOC_000250	-	-	XLOC_000250	gene-NEPG_00532	TSS264	NW_013524646.1:761170-762082	-	-	2036.07	1422.24	2649.9	OK	2429.24	1692.3	3166.18	OK
XLOC_000251	-	-	XLOC_000251	gene-NEPG_00533	TSS265	NW_013524646.1:762151-762643	-	-	27.5313	0.29152	54.7711	OK	39.1632	0	78.5171	OK
XLOC_000252	-	-	XLOC_000252	gene-NEPG_00534	TSS266	NW_013524646.1:762651-763500	-	-	144.559	79.2352	209.884	OK	183.53	105.574	261.486	OK
XLOC_000253	-	-	XLOC_000253	gene-NEPG_00535	TSS267	NW_013524646.1:764144-765016	-	-	9.79587	0	22.3709	OK	3.53047	0	9.74631	OK
XLOC_000254	-	-	XLOC_000254	gene-NEPG_00536	TSS268	NW_013524646.1:765042-765962	-	-	40.4956	12.5661	68.425	OK	60.1445	24.6114	95.6777	OK
XLOC_000255	-	-	XLOC_000255	gene-NEPG_00537	TSS269	NW_013524646.1:766059-766830	-	-	56.2718	19.0639	93.4798	OK	55.9304	18.8529	93.0078	OK
XLOC_000256	-	-	XLOC_000256	gene-NEPG_00538	TSS270	NW_013524646.1:767241-768710	-	-	0.435118	0	2.11596	OK	1.13717	0	3.57769	OK
XLOC_000257	-	-	XLOC_000257	gene-NEPG_00541	TSS271	NW_013524646.1:774241-774632	-	-	21.6347	0	47.4179	OK	17.2239	0	40.8375	OK
XLOC_000258	-	-	XLOC_000258	gene-NEPG_00548,gene-NEPG_00549	TSS272,TSS273	NW_013524646.1:790909-795256	-	-	409.079	215.331	602.827	OK	431.72	238.566	624.874	OK
XLOC_000259	-	-	XLOC_000259	gene-NEPG_00551,gene-NEPG_00552,gene-NEPG_00553	TSS274,TSS275,TSS276	NW_013524646.1:790909-795256	-	-	870.135	409.332	1330.94	OK	773.392	48.395	1498.39	OK
XLOC_000260	-	-	XLOC_000260	gene-NEPG_00554	TSS277	NW_013524646.1:795443-796208	-	-	103.057	48.28	157.834	OK	120.708	60.5511	180.865	OK
XLOC_000261	-	-	XLOC_000261	gene-NEPG_00555,gene-NEPG_00556	TSS278,TSS279	NW_013524646.1:796908-800693	-	-	456.858	207.149	706.568	OK	372.119	169.061	575.178	OK
XLOC_000262	-	-	XLOC_000262	gene-NEPG_00558,gene-NEPG_00559	TSS280,TSS281	NW_013524646.1:800707-803142	-	-	839.339	567.822	1110.86	OK	804.004	540.525	1067.48	OK
XLOC_000263	-	-	XLOC_000263	gene-NEPG_00562	TSS282	NW_013524646.1:809239-810461	-	-	157.063	94.5397	219.587	OK	96.9379	52.3539	141.522	OK
XLOC_000264	-	-	XLOC_000264	gene-NEPG_00564	TSS283	NW_013524646.1:812354-814219	-	-	7.14058	0.0216386	14.2595	OK	7.9621	0.515846	15.4084	OK
XLOC_000265	-	-	XLOC_000265	gene-NEPG_00568	TSS284	NW_013524646.1:817574-818447	-	-	618.476	410.475	826.477	OK	612.592	408.748	816.435	OK
XLOC_000266	-	-	XLOC_000266	gene-NEPG_00571	TSS285	NW_013524646.1:821448-822924	-	-	33.3558	9.82021	56.8914	OK	44.3525	16.6278	72.0772	OK
XLOC_000267	-	-	XLOC_000267	gene-NEPG_00573	TSS286	NW_013524646.1:823354-824524	-	-	590.38	401.826	778.934	OK	609.723	416.599	802.846	OK
XLOC_000268	-	-	XLOC_000268	gene-NEPG_00574	TSS287	NW_013524646.1:825238-825802	-	-	2.04841	0	7.23924	OK	0	0	0	OK
XLOC_000269	-	-	XLOC_000269	gene-NEPG_00575	TSS288	NW_013524646.1:825935-827414	-	-	422.733	19.5999	825.865	OK	462.45	104.918	819.981	OK
XLOC_000270	-	-	XLOC_000270	gene-NEPG_00579	TSS289	NW_013524646.1:830148-831334	-	-	1058.65	736.598	1380.69	OK	1109.4	773.409	1445.39	OK
XLOC_000271	-	-	XLOC_000271	gene-NEPG_00580	TSS290	NW_013524646.1:831373-831592	-	-	0	0	0	OK	0	0	0	OK
XLOC_000272	-	-	XLOC_000272	gene-NEPG_00581	TSS291	NW_013524646.1:831754-832829	-	-	360.408	231.63	489.187	OK	408.426	267.42	549.432	OK
XLOC_000273	-	-	XLOC_000273	gene-NEPG_00582	TSS292	NW_013524646.1:833226-835353	-	-	29.8434	3.72703	55.9597	OK	37.757	17.9161	57.5978	OK
XLOC_000274	-	-	XLOC_000274	gene-NEPG_00587	TSS293	NW_013524646.1:838136-841107	-	-	63.5689	27.6474	99.4905	OK	49.0824	18.2381	79.9266	OK
XLOC_000275	-	-	XLOC_000275	gene-NEPG_00590,gene-NEPG_00591	TSS294,TSS295	NW_013524646.1:841131-842656	-	-	576.363	341.023	811.702	OK	455.107	260.795	649.42	OK
XLOC_000276	-	-	XLOC_000276	gene-NEPG_00592	TSS296	NW_013524646.1:843047-844660	-	-	78.0352	44.3265	111.744	OK	86.669	50.0353	123.303	OK
XLOC_000277	-	-	XLOC_000277	gene-NEPG_00596	TSS297	NW_013524646.1:850353-852799	-	-	1.19238	0	3.38804	OK	2.74374	0	6.35665	OK
XLOC_000278	-	-	XLOC_000278	gene-NEPG_00600	TSS298	NW_013524646.1:856999-857833	-	-	8410.2	5804.82	11015.6	OK	8831.14	6080.96	11581.3	OK
XLOC_000279	-	-	XLOC_000279	gene-NEPG_00601	TSS299	NW_013524646.1:858062-858998	-	-	38.0788	10.8367	65.3209	OK	34.1796	9.13205	59.2272	OK
XLOC_000280	-	-	XLOC_000280	gene-NEPG_00602	TSS300	NW_013524646.1:859280-861077	-	-	109.927	66.3565	153.498	OK	103.702	62.3473	145.056	OK
XLOC_000281	-	-	XLOC_000281	gene-NEPG_00604	TSS301	NW_013524646.1:862640-863976	-	-	218.21	138.814	297.605	OK	197.76	123.495	272.024	OK
XLOC_000282	-	-	XLOC_000282	gene-NEPG_00605	TSS302	NW_013524646.1:864116-864604	-	-	5169.13	3633.21	6705.06	OK	5705.45	4012.58	7398.32	OK
XLOC_000283	-	-	XLOC_000283	gene-NEPG_02690	TSS303	NW_013524646.1:864919-865001	-	-	0	0	0	OK	0	0	0	OK
XLOC_000284	-	-	XLOC_000284	gene-NEPG_00606,gene-NEPG_00607	TSS304,TSS305	NW_013524646.1:865015-867182	-	-	265.643	6.70909	524.576	OK	348.224	14.1322	682.315	OK
XLOC_000285	-	-	XLOC_000285	gene-NEPG_00609	TSS306	NW_013524646.1:867285-868701	-	-	1.17423	0	4.2056	OK	0.524089	0	2.2728	OK
XLOC_000286	-	-	XLOC_000286	gene-NEPG_00610	TSS307	NW_013524646.1:869435-870064	-	-	166.393	81.8664	250.919	OK	300.455	175.18	425.729	OK
XLOC_000287	-	-	XLOC_000287	gene-NEPG_00611	TSS308	NW_013524646.1:870082-870877	-	-	84.0394	36.8782	131.2	OK	52.7839	17.389	88.1788	OK
XLOC_000288	-	-	XLOC_000288	gene-NEPG_00615	TSS309	NW_013524646.1:875179-876613	-	-	748.964	480.377	1017.55	OK	775.102	498.107	1052.1	OK
XLOC_000289	-	-	XLOC_000289	gene-NEPG_00616	TSS310	NW_013524646.1:876834-878716	-	-	2.1726	0	8.91986	OK	2.0734	0	8.10223	OK
XLOC_000290	-	-	XLOC_000290	gene-NEPG_00620	TSS311	NW_013524646.1:883956-884542	-	-	4.3142	0	11.9263	OK	6.39457	0	17.4174	OK
XLOC_000291	-	-	XLOC_000291	gene-NEPG_00622	TSS312	NW_013524646.1:887096-887973	-	-	34.266	7.73242	60.7997	OK	39.7389	11.5401	67.9377	OK
XLOC_000292	-	-	XLOC_000292	gene-NEPG_02670	TSS313	NW_013524646.1:888441-888556	-	-	0	0	0	OK	0	0	0	OK
XLOC_000293	-	-	XLOC_000293	gene-NEPG_00623	TSS314	NW_013524646.1:889231-891793	-	-	2.15056	0	5.38936	OK	0.668462	0	2.27021	OK
XLOC_000294	-	-	XLOC_000294	gene-NEPG_00624	TSS315	NW_013524646.1:891889-895027	-	-	2.59317	0	5.68984	OK	2.54294	0	5.6258	OK
XLOC_000295	-	-	XLOC_000295	gene-NEPG_00625	TSS316	NW_013524646.1:895583-896246	-	-	3.37697	0	10.8802	OK	8.76608	0	20.6965	OK
XLOC_000296	-	-	XLOC_000296	gene-NEPG_00626	TSS317	NW_013524646.1:896870-899774	-	-	4.20946	0	8.44708	OK	3.13658	0	6.81385	OK
XLOC_000297	-	-	XLOC_000297	gene-NEPG_00627	TSS318	NW_013524646.1:900571-902746	-	-	0.255705	0	1.35604	OK	0.628504	0	2.18379	OK
XLOC_000298	-	-	XLOC_000298	gene-NEPG_00629	TSS319	NW_013524646.1:903400-905566	-	-	0.693097	0	2.25608	OK	0.428388	0	1.94262	OK
XLOC_000299	-	-	XLOC_000299	gene-NEPG_00630	TSS320	NW_013524646.1:906354-906571	-	-	0	0	0	OK	3.95626	0	18.1126	OK
XLOC_000300	-	-	XLOC_000300	gene-NEPG_00631	TSS321	NW_013524646.1:906797-909434	-	-	0	0	0	OK	0.123784	0	0.998122	OK
XLOC_000301	-	-	XLOC_000301	gene-NEPG_00632	TSS322	NW_013524646.1:910165-911176	-	-	0.62108	0	3.17655	OK	0	0	0	OK
XLOC_000302	-	-	XLOC_000302	gene-NEPG_00633	TSS323	NW_013524646.1:911768-914112	-	-	1.33819	0	3.74091	OK	1.13276	0	3.40552	OK
XLOC_000303	-	-	XLOC_000303	-	TSS324	NW_013524646.1:917910-918216	-	-	48.8525	0	113.316	OK	59.7586	0	131.578	OK
XLOC_000304	-	-	XLOC_000304	gene-NEPG_00636	TSS325	NW_013524646.1:918377-920462	-	-	0.348739	0	1.49975	OK	0	0	0	OK
XLOC_000305	-	-	XLOC_000305	gene-NEPG_00637	TSS326	NW_013524646.1:920990-923442	-	-	390.276	270.754	509.799	OK	446.905	310.656	583.154	OK
XLOC_000306	-	-	XLOC_000306	gene-NEPG_00638	TSS327	NW_013524646.1:923560-925774	-	-	0.577202	0	2.10417	OK	0.884871	0	2.75406	OK
XLOC_000307	-	-	XLOC_000307	gene-NEPG_00640	TSS328	NW_013524646.1:928617-931404	-	-	5.30968	0.360794	10.2586	OK	7.38379	1.37052	13.397	OK
XLOC_000308	-	-	XLOC_000308	gene-NEPG_02671	TSS329	NW_013524646.1:931697-931812	-	-	230.594	201.424	259.765	OK	328.723	299.618	357.829	OK
XLOC_000309	-	-	XLOC_000309	gene-NEPG_00641	TSS330	NW_013524646.1:932089-932286	-	-	5.04694	0	20.9524	OK	0	0	0	OK
XLOC_000310	-	-	XLOC_000310	gene-NEPG_00642	TSS331	NW_013524646.1:932624-935267	-	-	6.29345	0.698746	11.8882	OK	15.4213	5.38803	25.4547	OK
XLOC_000311	-	-	XLOC_000311	gene-NEPG_00643	TSS332	NW_013524646.1:935332-935677	-	-	14.5401	0	35.2662	OK	19.4374	0	44.8446	OK
XLOC_000312	-	-	XLOC_000312	gene-NEPG_00644	TSS333	NW_013524646.1:935742-935976	-	-	1.37447	0	14.2844	OK	0	0	0	OK
XLOC_000313	-	-	XLOC_000313	gene-NEPG_00645,gene-NEPG_00646	TSS334,TSS335	NW_013524646.1:936253-937404	-	-	66.7523	0	206.32	OK	52.0947	1.60533	102.584	OK
XLOC_000314	-	-	XLOC_000314	gene-NEPG_00647	TSS336	NW_013524646.1:937619-938807	-	-	0.308053	0	2.31215	OK	0.510411	0	2.51386	OK
XLOC_000315	-	-	XLOC_000315	gene-NEPG_00648	TSS337	NW_013524646.1:940659-941016	-	-	1.68095	0	11.5197	OK	0	0	0	OK
XLOC_000316	-	-	XLOC_000316	gene-NEPG_00649	TSS338	NW_013524646.1:941444-942409	-	-	14.1102	0	28.7636	OK	12.4631	0	26.4051	OK
XLOC_000317	-	-	XLOC_000317	gene-NEPG_00650	TSS339	NW_013524646.1:942409-942667	-	-	8.7538	0	25.2308	OK	6.16723	0	22.6317	OK
XLOC_000318	-	-	XLOC_000318	gene-NEPG_00651	TSS340	NW_013524646.1:943007-945940	-	-	3.35898	0	7.12391	OK	6.22897	0.90407	11.5539	OK
XLOC_000319	-	-	XLOC_000319	gene-NEPG_00652	TSS341	NW_013524646.1:946409-948578	-	-	19.5521	7.53193	31.5722	OK	27.6202	12.7163	42.5242	OK
XLOC_000320	-	-	XLOC_000320	gene-NEPG_00653	TSS342	NW_013524646.1:949497-952029	-	-	91.37	56.644	126.096	OK	91.1078	56.9638	125.252	OK
XLOC_000321	-	-	XLOC_000321	gene-NEPG_00654	TSS343	NW_013524646.1:952853-954566	-	-	7.74407	0	15.5464	OK	7.79304	0.01344	15.5726	OK
XLOC_000322	-	-	XLOC_000322	gene-NEPG_02669	TSS344	NW_013524646.1:201-316	-	-	0	0	0	OK	0	0	0	OK
XLOC_000323	-	-	XLOC_000323	gene-NEPG_00001	TSS345	NW_013524646.1:1004-3989	-	-	0.191624	0	0.962098	OK	0.28991	0	1.07768	OK
XLOC_000324	-	-	XLOC_000324	gene-NEPG_00002	TSS346	NW_013524646.1:4945-7598	-	-	11.9216	3.6902	20.1531	OK	12.9108	4.33573	21.4859	OK
XLOC_000325	-	-	XLOC_000325	gene-NEPG_00003	TSS347	NW_013524646.1:8220-11145	-	-	0.28691	0	1.0919	OK	0.296281	0	1.10096	OK
XLOC_000326	-	-	XLOC_000326	gene-NEPG_00004	TSS348	NW_013524646.1:11758-12361	-	-	1.85271	0	6.61564	OK	1.9821	0	6.7347	OK
XLOC_000327	-	-	XLOC_000327	gene-NEPG_00005	TSS349	NW_013524646.1:13429-13921	-	-	0	0	0	OK	0	0	0	OK
XLOC_000328	-	-	XLOC_000328	gene-NEPG_00006	TSS350	NW_013524646.1:14213-15654	-	-	1.70281	0	5.13635	OK	0.67783	0	2.99007	OK
XLOC_000329	-	-	XLOC_000329	gene-NEPG_00007	TSS351	NW_013524646.1:15744-16025	-	-	0.812792	0	11.1172	OK	0	0	0	OK
XLOC_000330	-	-	XLOC_000330	gene-NEPG_00008	TSS352	NW_013524646.1:16063-16261	-	-	0	0	0	OK	0	0	0	OK
XLOC_000331	-	-	XLOC_000331	gene-NEPG_00009	TSS353	NW_013524646.1:16700-17983	-	-	670.456	461.768	879.145	OK	756.326	522.831	989.822	OK
XLOC_000332	-	-	XLOC_000332	gene-NEPG_00010	TSS354	NW_013524646.1:19873-20134	-	-	0	0	0	OK	0	0	0	OK
XLOC_000333	-	-	XLOC_000333	gene-NEPG_00011	TSS355	NW_013524646.1:20211-21738	-	-	3.20702	0	8.04008	OK	3.92347	0	9.26539	OK
XLOC_000334	-	-	XLOC_000334	gene-NEPG_00013	TSS356	NW_013524646.1:23808-26648	-	-	36.821	20.2064	53.4357	OK	35.3839	19.2459	51.5218	OK
XLOC_000335	-	-	XLOC_000335	gene-NEPG_00014	TSS357	NW_013524646.1:27895-28630	-	-	0.141857	0	3.50771	OK	1.49776	0	5.21404	OK
XLOC_000336	-	-	XLOC_000336	gene-NEPG_00015	TSS358	NW_013524646.1:28870-29230	-	-	29.9995	0	62.222	OK	13.9805	0	33.4128	OK
XLOC_000337	-	-	XLOC_000337	gene-NEPG_02680	TSS359	NW_013524646.1:33166-33239	-	-	0	0	0	OK	0	0	0	OK
XLOC_000338	-	-	XLOC_000338	gene-NEPG_00021	TSS360	NW_013524646.1:33562-34738	-	-	0	0	0	OK	0	0	0	OK
XLOC_000339	-	-	XLOC_000339	gene-NEPG_00026	TSS361	NW_013524646.1:43531-44965	-	-	5.94082	0	71.2068	OK	8.20265	0	91.7832	OK
XLOC_000340	-	-	XLOC_000340	gene-NEPG_00028	TSS362	NW_013524646.1:47654-49301	-	-	0.052635	0	1.47731	OK	0.624259	0	2.63428	OK
XLOC_000341	-	-	XLOC_000341	gene-NEPG_00032	TSS363	NW_013524646.1:60042-60792	-	-	0.861711	0	4.49437	OK	0.848032	0	4.47444	OK
XLOC_000342	-	-	XLOC_000342	gene-NEPG_00033	TSS364	NW_013524646.1:61179-64665	-	-	0.13923	0	0.796848	OK	0.102607	0	0.760155	OK
XLOC_000343	-	-	XLOC_000343	gene-NEPG_00034	TSS365	NW_013524646.1:64798-66499	-	-	682.392	471.79	892.994	OK	662.232	460.688	863.776	OK
XLOC_000344	-	-	XLOC_000344	gene-NEPG_00035	TSS366	NW_013524646.1:66518-67862	-	-	46.0917	20.362	71.8214	OK	45.5369	20.0773	70.9964	OK
XLOC_000345	-	-	XLOC_000345	gene-NEPG_00036	TSS367	NW_013524646.1:68013-68181	-	-	0	0	0	OK	0	0	0	OK
XLOC_000346	-	-	XLOC_000346	gene-NEPG_00037	TSS368	NW_013524646.1:68234-68426	-	-	0	0	0	OK	0	0	0	OK
XLOC_000347	-	-	XLOC_000347	gene-NEPG_00038	TSS369	NW_013524646.1:68470-70839	-	-	245.346	165.999	324.693	OK	240.522	162.399	318.645	OK
XLOC_000348	-	-	XLOC_000348	gene-NEPG_00039	TSS370	NW_013524646.1:71304-71676	-	-	0	0	0	OK	0	0	0	OK
XLOC_000349	-	-	XLOC_000349	gene-NEPG_00040	TSS371	NW_013524646.1:71937-74831	-	-	65.4279	39.5269	91.3289	OK	82.3443	51.5286	113.16	OK
XLOC_000350	-	-	XLOC_000350	gene-NEPG_00041	TSS372	NW_013524646.1:75703-77638	-	-	1.51006	0	4.29777	OK	2.16588	0	5.46239	OK
XLOC_000351	-	-	XLOC_000351	gene-NEPG_00042	TSS373	NW_013524646.1:77818-80209	-	-	0.0695725	0	1.03686	OK	0.0768956	0	1.04403	OK
XLOC_000352	-	-	XLOC_000352	gene-NEPG_00043	TSS374	NW_013524646.1:80488-81155	-	-	141.154	67.0921	215.217	OK	167.741	87.6356	247.847	OK
XLOC_000353	-	-	XLOC_000353	gene-NEPG_00045	TSS375	NW_013524646.1:83129-83708	-	-	104.134	34.8796	173.389	OK	50.8928	0	106.868	OK
XLOC_000354	-	-	XLOC_000354	gene-NEPG_00049	TSS376	NW_013524646.1:87155-88529	-	-	1588.76	1109.17	2068.35	OK	1455.84	1021.51	1890.18	OK
XLOC_000355	-	-	XLOC_000355	gene-NEPG_00052	TSS377	NW_013524646.1:89967-91045	-	-	191.792	106.228	277.356	OK	189.069	104.24	273.899	OK
XLOC_000356	-	-	XLOC_000356	gene-NEPG_00056	TSS378	NW_013524646.1:95023-96190	-	-	10.5727	0	21.4264	OK	15.6842	1.57394	29.7945	OK
XLOC_000357	-	-	XLOC_000357	gene-NEPG_00058	TSS379	NW_013524646.1:99298-100228	-	-	85.9809	41.6944	130.267	OK	83.223	40.0243	126.422	OK
XLOC_000358	-	-	XLOC_000358	gene-NEPG_00060	TSS380	NW_013524646.1:101415-101999	-	-	311.562	179.538	443.587	OK	350.464	202.949	497.979	OK
XLOC_000359	-	-	XLOC_000359	gene-NEPG_00062	TSS381	NW_013524646.1:103572-105360	-	-	180.718	115.665	245.771	OK	182.001	117.864	246.137	OK
XLOC_000360	-	-	XLOC_000360	gene-NEPG_00064,gene-NEPG_00065	TSS382,TSS383	NW_013524646.1:105686-107326	-	-	548.102	351.541	744.662	OK	431.324	271.381	591.267	OK
XLOC_000361	-	-	XLOC_000361	gene-NEPG_00066	TSS384	NW_013524646.1:107572-108858	-	-	590.522	403.537	777.507	OK	594.826	406.915	782.737	OK
XLOC_000362	-	-	XLOC_000362	gene-NEPG_00067	TSS385	NW_013524646.1:109310-111938	-	-	152.308	98.5682	206.047	OK	132.659	86.1575	179.16	OK
XLOC_000363	-	-	XLOC_000363	gene-NEPG_00069	TSS386	NW_013524646.1:113231-114750	-	-	16.9133	3.72906	30.0974	OK	13.0028	1.8586	24.147	OK
XLOC_000364	-	-	XLOC_000364	gene-NEPG_00070	TSS387	NW_013524646.1:115701-116383	-	-	256.653	147.383	365.924	OK	220.262	123.548	316.976	OK
XLOC_000365	-	-	XLOC_000365	gene-NEPG_00073	TSS388	NW_013524646.1:119136-120672	-	-	16.8647	4.06253	29.6669	OK	15.3775	3.27785	27.4772	OK
XLOC_000366	-	-	XLOC_000366	gene-NEPG_00074	TSS389	NW_013524646.1:121058-123160	-	-	25.8055	11.261	40.35	OK	21.6577	8.57322	34.7421	OK
XLOC_000367	-	-	XLOC_000367	gene-NEPG_00076	TSS390	NW_013524646.1:124914-125232	-	-	9.47488	0	26.1008	OK	4.98187	0	16.7135	OK
XLOC_000368	-	-	XLOC_000368	gene-NEPG_00080	TSS391	NW_013524646.1:132787-135051	-	-	34.1246	17.2273	51.0219	OK	31.3458	14.9987	47.6928	OK
XLOC_000369	-	-	XLOC_000369	gene-NEPG_00081	TSS392	NW_013524646.1:135299-135577	-	-	202.774	34.5153	371.032	OK	106.027	0	220.096	OK
XLOC_000370	-	-	XLOC_000370	gene-NEPG_00084	TSS393	NW_013524646.1:138104-140843	-	-	42.2222	1.39249	83.0519	OK	44.6801	0	96.5806	OK
XLOC_000371	-	-	XLOC_000371	-	TSS394	NW_013524646.1:138104-140843	-	-	15.6959	0	44.9384	OK	20.0092	0	54.7893	OK
XLOC_000372	-	-	XLOC_000372	gene-NEPG_00089	TSS395	NW_013524646.1:147410-147749	-	-	1.04131	0	9.22458	OK	3.17126	0	13.7918	OK
XLOC_000373	-	-	XLOC_000373	gene-NEPG_00090	TSS396	NW_013524646.1:147920-148430	-	-	2.73472	0	8.66177	OK	2.56559	0	8.47844	OK
XLOC_000374	-	-	XLOC_000374	gene-NEPG_00091	TSS397	NW_013524646.1:148496-148775	-	-	4.24741	0	14.5892	OK	6.8445	0	21.3154	OK
XLOC_000375	-	-	XLOC_000375	gene-NEPG_00092	TSS398	NW_013524646.1:149121-150429	-	-	15.462	2.18005	28.7439	OK	19.7263	4.46202	34.9905	OK
XLOC_000376	-	-	XLOC_000376	gene-NEPG_00093	TSS399	NW_013524646.1:150454-151192	-	-	226.414	130.699	322.13	OK	176.191	96.5484	255.834	OK
XLOC_000377	-	-	XLOC_000377	gene-NEPG_00094	TSS400	NW_013524646.1:151627-154440	-	-	60.1147	36.2357	83.9938	OK	70.8318	43.6035	98.0601	OK
XLOC_000378	-	-	XLOC_000378	gene-NEPG_02681	TSS401	NW_013524646.1:154482-154564	-	-	2947.34	2906.23	2988.45	OK	0	0	0	OK
XLOC_000379	-	-	XLOC_000379	gene-NEPG_00096	TSS402	NW_013524646.1:156300-158230	-	-	57.0159	31.39	82.6418	OK	56.7159	31.4371	81.9948	OK
XLOC_000380	-	-	XLOC_000380	gene-NEPG_00098	TSS403	NW_013524646.1:158821-160452	-	-	23.7557	5.89738	41.614	OK	23.2541	6.15699	40.3512	OK
XLOC_000381	-	-	XLOC_000381	gene-NEPG_00101	TSS404	NW_013524646.1:161878-164681	-	-	25.7968	10.9188	40.6747	OK	24.2997	10.5052	38.0942	OK
XLOC_000382	-	-	XLOC_000382	gene-NEPG_00103	TSS405	NW_013524646.1:164933-165755	-	-	0	0	0	OK	0	0	0	OK
XLOC_000383	-	-	XLOC_000383	gene-NEPG_00107	TSS406	NW_013524646.1:172985-174643	-	-	58.7583	30.1112	87.4055	OK	38.771	18.1945	59.3474	OK
XLOC_000384	-	-	XLOC_000384	gene-NEPG_00108	TSS407	NW_013524646.1:174721-175160	-	-	15677.1	10988.5	20365.7	OK	19147.3	13311.2	24983.4	OK
XLOC_000385	-	-	XLOC_000385	gene-NEPG_00112	TSS408	NW_013524646.1:178340-178685	-	-	0	0	0	OK	0	0	0	OK
XLOC_000386	-	-	XLOC_000386	gene-NEPG_00113	TSS409	NW_013524646.1:179219-180852	-	-	837.19	586.398	1087.98	OK	902.893	634.425	1171.36	OK
XLOC_000387	-	-	XLOC_000387	gene-NEPG_00115	TSS410	NW_013524646.1:180954-185660	-	-	48.1045	0	171.739	OK	50.0922	0	144.799	OK
XLOC_000388	-	-	XLOC_000388	gene-NEPG_00117,gene-NEPG_00119	TSS411,TSS412	NW_013524646.1:180954-185660	-	-	118.405	33.6857	203.124	OK	158.034	53.5796	262.489	OK
XLOC_000389	-	-	XLOC_000389	gene-NEPG_00121	TSS413	NW_013524646.1:187240-188050	-	-	3.40616	0	10.0297	OK	5.49794	0	14.4637	OK
XLOC_000390	-	-	XLOC_000390	gene-NEPG_00122	TSS414	NW_013524646.1:188281-189181	-	-	7.72296	0	18.3423	OK	10.9595	0	23.7302	OK
XLOC_000391	-	-	XLOC_000391	gene-NEPG_00125	TSS415	NW_013524646.1:191579-194924	-	-	0.248641	0	0.948438	OK	0.160802	0	0.846619	OK
XLOC_000392	-	-	XLOC_000392	gene-NEPG_00126	TSS416	NW_013524646.1:195042-195761	-	-	370.904	227.193	514.616	OK	467.942	298.515	637.368	OK
XLOC_000393	-	-	XLOC_000393	gene-NEPG_00127	TSS417	NW_013524646.1:196114-197419	-	-	0.663016	0	2.57863	OK	1.03305	0	3.73968	OK
XLOC_000394	-	-	XLOC_000394	gene-NEPG_00129	TSS418	NW_013524646.1:197754-198252	-	-	1368.29	0	2971.04	OK	430.491	275.85	585.133	OK
XLOC_000395	-	-	XLOC_000395	gene-NEPG_00130	TSS419	NW_013524646.1:198282-198477	-	-	118.347	0	308.484	OK	76.6988	23.7661	129.632	OK
XLOC_000396	-	-	XLOC_000396	gene-NEPG_00131	TSS420	NW_013524646.1:198650-200263	-	-	18.9945	5.51105	32.478	OK	14.5358	3.09333	25.9782	OK
XLOC_000397	-	-	XLOC_000397	gene-NEPG_00132	TSS421	NW_013524646.1:200617-201208	-	-	0	0	0	OK	0	0	0	OK
XLOC_000398	-	-	XLOC_000398	gene-NEPG_00137	TSS422	NW_013524646.1:206570-207275	-	-	964.564	648.451	1280.68	OK	956.547	644.828	1268.26	OK
XLOC_000399	-	-	XLOC_000399	gene-NEPG_00139,gene-NEPG_00140	TSS423,TSS424	NW_013524646.1:208208-210886	-	-	218.722	73.9811	363.463	OK	164.863	71.4633	258.262	OK
XLOC_000400	-	-	XLOC_000400	gene-NEPG_00141	TSS425	NW_013524646.1:211129-213255	-	-	77.0586	45.288	108.829	OK	95.8919	58.9372	132.847	OK
XLOC_000401	-	-	XLOC_000401	gene-NEPG_00143	TSS426	NW_013524646.1:214428-215873	-	-	63.215	32.6165	93.8135	OK	59.1695	29.2636	89.0754	OK
XLOC_000402	-	-	XLOC_000402	gene-NEPG_00144	TSS427	NW_013524646.1:216029-216497	-	-	1.29563	0	7.95557	OK	1.09918	0	6.67042	OK
XLOC_000403	-	-	XLOC_000403	gene-NEPG_00146	TSS428	NW_013524646.1:218085-219295	-	-	145.223	85.9455	204.501	OK	163.089	99.0228	227.155	OK
XLOC_000404	-	-	XLOC_000404	gene-NEPG_00147	TSS429	NW_013524646.1:220396-222146	-	-	487.145	334.496	639.794	OK	471.55	323.913	619.187	OK
XLOC_000405	-	-	XLOC_000405	gene-NEPG_00149	TSS430	NW_013524646.1:222486-223533	-	-	12.7767	0	26.0156	OK	11.7752	0	23.7885	OK
XLOC_000406	-	-	XLOC_000406	gene-NEPG_00150	TSS431	NW_013524646.1:223534-223849	-	-	12.1383	0	29.8875	OK	56.2671	0	128.036	OK
XLOC_000407	-	-	XLOC_000407	gene-NEPG_00151	TSS432	NW_013524646.1:224118-225408	-	-	637.759	439.381	836.136	OK	700.809	484.315	917.302	OK
XLOC_000408	-	-	XLOC_000408	gene-NEPG_00152	TSS433	NW_013524646.1:225422-226820	-	-	19.0022	4.3802	33.6243	OK	18.2719	3.77503	32.7688	OK
XLOC_000409	-	-	XLOC_000409	gene-NEPG_00153,gene-NEPG_00154	TSS434,TSS435	NW_013524646.1:227367-228383	-	-	105.877	50.7869	160.968	OK	123.078	61.4014	184.754	OK
XLOC_000410	-	-	XLOC_000410	gene-NEPG_00155	TSS436	NW_013524646.1:228753-229182	-	-	2.81572	0	10.3358	OK	8.16363	0	21.276	OK
XLOC_000411	-	-	XLOC_000411	gene-NEPG_00156	TSS437	NW_013524646.1:229469-230138	-	-	1051.01	703.247	1398.78	OK	1106.72	747.409	1466.04	OK
XLOC_000412	-	-	XLOC_000412	gene-NEPG_00157	TSS438	NW_013524646.1:230619-231154	-	-	1.63217	0	7.19421	OK	3.1524	0	10.9999	OK
XLOC_000413	-	-	XLOC_000413	gene-NEPG_00167	TSS439	NW_013524646.1:245192-246623	-	-	13.6098	1.79212	25.4274	OK	14.4751	2.15352	26.7968	OK
XLOC_000414	-	-	XLOC_000414	gene-NEPG_00168	TSS440	NW_013524646.1:246733-247018	-	-	62.7017	0	142.51	OK	47.6643	0	116.142	OK
XLOC_000415	-	-	XLOC_000415	gene-NEPG_00169	TSS441	NW_013524646.1:247151-247982	-	-	1.74444	0	6.28749	OK	0.797319	0	3.73485	OK
XLOC_000416	-	-	XLOC_000416	gene-NEPG_00172,gene-NEPG_00173	TSS442,TSS443	NW_013524646.1:250388-253277	-	-	273.464	184.027	362.9	OK	269.177	181.037	357.318	OK
XLOC_000417	-	-	XLOC_000417	gene-NEPG_00174	TSS444	NW_013524646.1:253536-254325	-	-	589.64	384.858	794.422	OK	625.516	407.645	843.387	OK
XLOC_000418	-	-	XLOC_000418	gene-NEPG_00182,gene-NEPG_00183	TSS445,TSS446	NW_013524646.1:254956-275835	-	-	6.42636	0	59.0928	OK	4.92028	0	54.502	OK
XLOC_000419	-	-	XLOC_000419	gene-NEPG_00186,gene-NEPG_00187	TSS447,TSS448	NW_013524646.1:254956-275835	-	-	112.22	0	748.634	OK	69.7647	0	448.389	OK
XLOC_000420	-	-	XLOC_000420	gene-NEPG_00189	TSS449	NW_013524646.1:276958-277627	-	-	103.05	44.6253	161.475	OK	83.9923	32.4295	135.555	OK
XLOC_000421	-	-	XLOC_000421	gene-NEPG_00190	TSS450	NW_013524646.1:278076-278634	-	-	57.027	12.0597	101.994	OK	54.3895	10.3463	98.4326	OK
XLOC_000422	-	-	XLOC_000422	gene-NEPG_00195,gene-NEPG_00201,gene-NEPG_00203	TSS451,TSS452	NW_013524646.1:280318-294678	-	-	2944.83	1763.19	4126.48	OK	2872.91	1749.3	3996.52	OK
XLOC_000423	-	-	XLOC_000423	gene-NEPG_00196	TSS453	NW_013524646.1:280318-294678	-	-	202.952	0	487.329	OK	204.29	0	447.016	OK
XLOC_000424	-	-	XLOC_000424	gene-NEPG_00198	TSS454	NW_013524646.1:280318-294678	-	-	136.691	0	285.692	OK	111.751	0	235.115	OK
XLOC_000425	-	-	XLOC_000425	gene-NEPG_00201	TSS455	NW_013524646.1:280318-294678	-	-	0	0	0	OK	0	0	0	OK
XLOC_000426	-	-	XLOC_000426	gene-NEPG_00202	TSS456	NW_013524646.1:280318-294678	-	-	592.177	112.487	1071.87	OK	494.558	84.1639	904.952	OK
XLOC_000427	-	-	XLOC_000427	gene-NEPG_00205	TSS457	NW_013524646.1:296841-298948	-	-	97.8304	58.4858	137.175	OK	83.9595	49.8726	118.046	OK
XLOC_000428	-	-	XLOC_000428	gene-NEPG_00208	TSS458	NW_013524646.1:300869-301443	-	-	52.3535	10.1299	94.5772	OK	23.2682	0	49.4697	OK
XLOC_000429	-	-	XLOC_000429	gene-NEPG_00212	TSS459	NW_013524646.1:303847-304234	-	-	58.0402	0	117.155	OK	33.4426	0.87982	66.0053	OK
XLOC_000430	-	-	XLOC_000430	gene-NEPG_00213	TSS460	NW_013524646.1:304862-307260	-	-	234.478	158.055	310.901	OK	242.021	163.827	320.215	OK
XLOC_000431	-	-	XLOC_000431	gene-NEPG_00214	TSS461	NW_013524646.1:307543-309109	-	-	11.8224	1.42723	22.2175	OK	13.77	2.39946	25.1405	OK
XLOC_000432	-	-	XLOC_000432	gene-NEPG_00215	TSS462	NW_013524646.1:309555-309982	-	-	115.092	32.5432	197.64	OK	106.005	28.6413	183.368	OK
XLOC_000433	-	-	XLOC_000433	gene-NEPG_00216	TSS463	NW_013524646.1:310444-311935	-	-	69.2397	34.7297	103.75	OK	69.7333	37.0207	102.446	OK
XLOC_000434	-	-	XLOC_000434	gene-NEPG_00219	TSS464	NW_013524646.1:315943-316240	-	-	11.7158	0	31.7465	OK	2.71907	0	12.2871	OK
XLOC_000435	-	-	XLOC_000435	gene-NEPG_00220	TSS465	NW_013524646.1:316338-317517	-	-	4.96435	0	11.7687	OK	1.64395	0	5.35695	OK
XLOC_000436	-	-	XLOC_000436	gene-NEPG_00221	TSS466	NW_013524646.1:317941-319842	-	-	147.558	86.7036	208.412	OK	116.046	64.4082	167.683	OK
XLOC_000437	-	-	XLOC_000437	gene-NEPG_00224	TSS467	NW_013524646.1:320318-322650	-	-	185.669	122.504	248.834	OK	186.404	122.262	250.546	OK
XLOC_000438	-	-	XLOC_000438	gene-NEPG_00225	TSS468	NW_013524646.1:322976-325327	-	-	228.567	153.808	303.326	OK	256.243	174.31	338.176	OK
XLOC_000439	-	-	XLOC_000439	gene-NEPG_00229,gene-NEPG_00230	TSS469,TSS470	NW_013524646.1:331587-332837	-	-	140.999	0	289.231	OK	115.678	41.715	189.641	OK
XLOC_000440	-	-	XLOC_000440	gene-NEPG_00236	TSS471	NW_013524646.1:346277-347837	-	-	319.284	213.5	425.067	OK	343.802	230.409	457.196	OK
XLOC_000441	-	-	XLOC_000441	gene-NEPG_00239	TSS472	NW_013524646.1:350646-351220	-	-	197.847	101.555	294.138	OK	134.659	59.7492	209.569	OK
XLOC_000442	-	-	XLOC_000442	gene-NEPG_00241,gene-NEPG_00242	TSS473,TSS474	NW_013524646.1:351638-356690	-	-	393.553	246.94	540.166	OK	393.696	246.941	540.451	OK
XLOC_000443	-	-	XLOC_000443	gene-NEPG_00243	TSS475	NW_013524646.1:356876-357383	-	-	231.139	115.481	346.797	OK	242.054	124.398	359.71	OK
XLOC_000444	-	-	XLOC_000444	gene-NEPG_00244	TSS476	NW_013524646.1:357939-358337	-	-	9685.85	6824.33	12547.4	OK	9285.66	6526.79	12044.5	OK
XLOC_000445	-	-	XLOC_000445	gene-NEPG_00248	TSS477	NW_013524646.1:363633-364148	-	-	183.934	87.1771	280.69	OK	122.707	46.9521	198.461	OK
XLOC_000446	-	-	XLOC_000446	gene-NEPG_00250,gene-NEPG_00251	TSS478,TSS479	NW_013524646.1:364960-368790	-	-	5697.33	3945.89	7448.76	OK	6092.33	4224.41	7960.26	OK
XLOC_000447	-	-	XLOC_000447	gene-NEPG_00252	TSS480	NW_013524646.1:369127-371738	-	-	586.988	392.27	781.705	OK	587.44	391.704	783.177	OK
XLOC_000448	-	-	XLOC_000448	gene-NEPG_00254	TSS481	NW_013524646.1:371889-373626	-	-	784.277	545.781	1022.77	OK	772.692	540.616	1004.77	OK
XLOC_000449	-	-	XLOC_000449	gene-NEPG_00256	TSS482	NW_013524646.1:374720-377204	-	-	0.88035	0	2.8478	OK	0.132052	0	1.06168	OK
XLOC_000450	-	-	XLOC_000450	gene-NEPG_00257	TSS483	NW_013524646.1:377547-377748	-	-	0	0	0	OK	0	0	0	OK
XLOC_000451	-	-	XLOC_000451	gene-NEPG_00258	TSS484	NW_013524646.1:377864-378230	-	-	0	0	0	OK	0	0	0	OK
XLOC_000452	-	-	XLOC_000452	gene-NEPG_00259	TSS485	NW_013524646.1:378451-379690	-	-	0.292976	0	2.20996	OK	0.161819	0	2.07821	OK
XLOC_000453	-	-	XLOC_000453	gene-NEPG_00264	TSS486	NW_013524646.1:388170-389358	-	-	66.4005	32.7181	100.083	OK	77.6277	40.136	115.119	OK
XLOC_000454	-	-	XLOC_000454	gene-NEPG_00266	TSS487	NW_013524646.1:393117-393336	-	-	1.71091	0	15.7154	OK	6.30623	0	20.1916	OK
XLOC_000455	-	-	XLOC_000455	gene-NEPG_00268	TSS488	NW_013524646.1:394881-397947	-	-	4.08857	0.00249326	8.17465	OK	3.49558	0	7.24838	OK
XLOC_000456	-	-	XLOC_000456	gene-NEPG_00269	TSS489	NW_013524646.1:398537-399550	-	-	9.94207	0	21.3143	OK	11.2595	0	23.9702	OK
XLOC_000457	-	-	XLOC_000457	gene-NEPG_00273	TSS490	NW_013524646.1:401617-402223	-	-	242.009	129.466	354.552	OK	288.416	165.531	411.301	OK
XLOC_000458	-	-	XLOC_000458	gene-NEPG_00281	TSS491	NW_013524646.1:410640-411947	-	-	353.554	233.823	473.285	OK	346.984	230.139	463.83	OK
XLOC_000459	-	-	XLOC_000459	gene-NEPG_00283	TSS492	NW_013524646.1:412142-416471	-	-	1.4478	0	10.029	OK	1.82701	0	11.8436	OK
XLOC_000460	-	-	XLOC_000460	gene-NEPG_00290	TSS493	NW_013524646.1:422633-423938	-	-	45.9693	20.4405	71.4981	OK	58.1469	28.5599	87.7339	OK
XLOC_000461	-	-	XLOC_000461	gene-NEPG_00295	TSS494	NW_013524646.1:434891-436307	-	-	3.12475	0	8.00867	OK	3.78545	0	9.31414	OK
XLOC_000462	-	-	XLOC_000462	gene-NEPG_00296	TSS495	NW_013524646.1:436332-439428	-	-	267.29	184.405	350.175	OK	254.06	173.638	334.482	OK
XLOC_000463	-	-	XLOC_000463	gene-NEPG_00298	TSS496	NW_013524646.1:439469-440630	-	-	621.964	0	1384.04	OK	334.893	0	763.348	OK
XLOC_000464	-	-	XLOC_000464	gene-NEPG_00299	TSS497	NW_013524646.1:440662-442609	-	-	355.847	243.728	467.966	OK	374.759	257.398	492.121	OK
XLOC_000465	-	-	XLOC_000465	gene-NEPG_00303	TSS498	NW_013524646.1:445721-449290	-	-	217.626	150.323	284.928	OK	202.592	139.125	266.059	OK
XLOC_000466	-	-	XLOC_000466	gene-NEPG_00304	TSS499	NW_013524646.1:449949-450405	-	-	1.9414	0	8.8447	OK	4.38702	0	14.1253	OK
XLOC_000467	-	-	XLOC_000467	gene-NEPG_00308	TSS500	NW_013524646.1:454653-455247	-	-	79.9872	26.7855	133.189	OK	44.965	7.53269	82.3973	OK
XLOC_000468	-	-	XLOC_000468	gene-NEPG_00309	TSS501	NW_013524646.1:455255-456047	-	-	33.3915	6.46439	60.3187	OK	18.6225	0.50221	36.7429	OK
XLOC_000469	-	-	XLOC_000469	gene-NEPG_00310	TSS502	NW_013524646.1:456100-456448	-	-	183.363	55.7993	310.927	OK	93.0924	7.84988	178.335	OK
XLOC_000470	-	-	XLOC_000470	gene-NEPG_00311	TSS503	NW_013524646.1:456503-457259	-	-	102.968	48.486	157.449	OK	91.0214	40.7399	141.303	OK
XLOC_000471	-	-	XLOC_000471	gene-NEPG_02682	TSS504	NW_013524646.1:457292-457365	-	-	0	0	0	OK	0	0	0	OK
XLOC_000472	-	-	XLOC_000472	gene-NEPG_00315	TSS505	NW_013524646.1:462590-465486	-	-	377.944	263.241	492.648	OK	334.211	231.507	436.916	OK
XLOC_000473	-	-	XLOC_000473	gene-NEPG_00318	TSS506	NW_013524646.1:468822-469224	-	-	285.905	136.137	435.672	OK	296.981	142.982	450.98	OK
XLOC_000474	-	-	XLOC_000474	gene-NEPG_00319	TSS507	NW_013524646.1:470001-472424	-	-	40.8974	22.1792	59.6156	OK	43.5833	23.9512	63.2155	OK
XLOC_000475	-	-	XLOC_000475	gene-NEPG_00321	TSS508	NW_013524646.1:474050-475501	-	-	1475.69	1017.2	1934.18	OK	1549.36	1073.81	2024.91	OK
XLOC_000476	-	-	XLOC_000476	gene-NEPG_00324	TSS509	NW_013524646.1:476209-478046	-	-	126.469	78.8848	174.054	OK	106.529	64.3534	148.704	OK
XLOC_000477	-	-	XLOC_000477	gene-NEPG_00325	TSS510	NW_013524646.1:478457-480500	-	-	605.966	423.725	788.207	OK	557.51	389.743	725.277	OK
XLOC_000478	-	-	XLOC_000478	gene-NEPG_00326	TSS511	NW_013524646.1:481509-481899	-	-	0	0	0	OK	0	0	0	OK
XLOC_000479	-	-	XLOC_000479	gene-NEPG_00328	TSS512	NW_013524646.1:485203-486805	-	-	1.35856	0	4.41634	OK	0.240087	0	1.70379	OK
XLOC_000480	-	-	XLOC_000480	gene-NEPG_00329	TSS513	NW_013524646.1:487361-490091	-	-	0.410607	0	1.63444	OK	1.39846	0	3.62772	OK
XLOC_000481	-	-	XLOC_000481	gene-NEPG_00330	TSS514	NW_013524646.1:490241-491042	-	-	34.2626	0	69.6567	OK	30.7386	2.24185	59.2354	OK
XLOC_000482	-	-	XLOC_000482	gene-NEPG_00332	TSS515	NW_013524646.1:491127-492803	-	-	59.7095	31.6575	87.7614	OK	59.6281	31.9642	87.292	OK
XLOC_000483	-	-	XLOC_000483	gene-NEPG_00334	TSS516	NW_013524646.1:494388-496176	-	-	28.6186	11.8856	45.3517	OK	28.0309	11.4389	44.6229	OK
XLOC_000484	-	-	XLOC_000484	gene-NEPG_00335	TSS517	NW_013524646.1:496367-497315	-	-	101.345	51.6445	151.046	OK	61.2251	25.3568	97.0934	OK
XLOC_000485	-	-	XLOC_000485	gene-NEPG_00337	TSS518	NW_013524646.1:497347-500329	-	-	56.0362	0	200.411	OK	95.812	0	234.909	OK
XLOC_000486	-	-	XLOC_000486	gene-NEPG_00341	TSS519	NW_013524646.1:501695-503469	-	-	238.619	129.555	347.684	OK	278.078	157.954	398.202	OK
XLOC_000487	-	-	XLOC_000487	gene-NEPG_00342	TSS520	NW_013524646.1:503775-504848	-	-	7.15929	0	16.4989	OK	14.2691	0.465613	28.0726	OK
XLOC_000488	-	-	XLOC_000488	gene-NEPG_00343	TSS521	NW_013524646.1:504956-506096	-	-	113.257	63.5358	162.977	OK	130.495	75.3102	185.681	OK
XLOC_000489	-	-	XLOC_000489	gene-NEPG_00344	TSS522	NW_013524646.1:506485-511226	-	-	86.9164	57.7922	116.041	OK	92.218	61.2997	123.136	OK
XLOC_000490	-	-	XLOC_000490	gene-NEPG_00345	TSS523	NW_013524646.1:511404-512503	-	-	53.4688	23.3209	83.6166	OK	59.4532	27.0899	91.8165	OK
XLOC_000491	-	-	XLOC_000491	gene-NEPG_00347,gene-NEPG_00348	TSS524,TSS525,TSS526	NW_013524646.1:512512-518690	-	-	838.867	580.467	1097.27	OK	848.897	593.587	1104.21	OK
XLOC_000492	-	-	XLOC_000492	gene-NEPG_00350	TSS527	NW_013524646.1:519024-519339	-	-	1.22803	0	10.1738	OK	0	0	0	OK
XLOC_000493	-	-	XLOC_000493	gene-NEPG_00351	TSS528	NW_013524646.1:519428-520813	-	-	28.1013	9.66103	46.5416	OK	23.7748	7.18204	40.3676	OK
XLOC_000494	-	-	XLOC_000494	gene-NEPG_00353	TSS529	NW_013524646.1:520976-522917	-	-	54.1456	0	141.059	OK	58.2686	0	160.188	OK
XLOC_000495	-	-	XLOC_000495	gene-NEPG_00356	TSS530	NW_013524646.1:527175-528075	-	-	106.213	54.189	158.237	OK	102.419	52.1403	152.697	OK
XLOC_000496	-	-	XLOC_000496	gene-NEPG_02683	TSS531	NW_013524646.1:529502-530732	-	-	18885.2	18819.9	18950.6	OK	0	0	0	OK
XLOC_000497	-	-	XLOC_000497	gene-NEPG_00360	TSS532	NW_013524646.1:530752-537439	-	-	248.089	94.1046	402.074	OK	242.232	104.917	379.548	OK
XLOC_000498	-	-	XLOC_000498	gene-NEPG_00363	TSS533	NW_013524646.1:540264-541500	-	-	2.65368	0	7.35854	OK	4.81409	0	11.5576	OK
XLOC_000499	-	-	XLOC_000499	gene-NEPG_00364	TSS534	NW_013524646.1:541667-541960	-	-	44.714	2.37685	87.0512	OK	138.202	10.3578	266.047	OK
XLOC_000500	-	-	XLOC_000500	gene-NEPG_00365	TSS535	NW_013524646.1:542639-543013	-	-	14918.4	10471.2	19365.7	OK	14730.7	10365.2	19096.2	OK
XLOC_000501	-	-	XLOC_000501	gene-NEPG_00366	TSS536	NW_013524646.1:543051-543489	-	-	559.443	328.835	790.051	OK	441.898	248.211	635.586	OK
XLOC_000502	-	-	XLOC_000502	gene-NEPG_00367,gene-NEPG_00368	TSS537,TSS538	NW_013524646.1:543507-544642	-	-	112.16	45.4983	178.822	OK	65.1026	14.6727	115.533	OK
XLOC_000503	-	-	XLOC_000503	gene-NEPG_00372	TSS539	NW_013524646.1:547479-547917	-	-	55.3476	3.53079	107.164	OK	19.3679	0	42.4031	OK
XLOC_000504	-	-	XLOC_000504	gene-NEPG_00373	TSS540	NW_013524646.1:548486-548792	-	-	0	0	0	OK	0	0	0	OK
XLOC_000505	-	-	XLOC_000505	gene-NEPG_00375	TSS541	NW_013524646.1:550344-551184	-	-	233.123	138.665	327.582	OK	279.711	171.58	387.841	OK
XLOC_000506	-	-	XLOC_000506	gene-NEPG_00376	TSS542	NW_013524646.1:551191-553159	-	-	45.0303	23.6207	66.4399	OK	49.4098	26.4991	72.3204	OK
XLOC_000507	-	-	XLOC_000507	gene-NEPG_00380	TSS543	NW_013524646.1:556785-557777	-	-	467.324	305.977	628.671	OK	438.577	288.591	588.564	OK
XLOC_000508	-	-	XLOC_000508	gene-NEPG_00381	TSS544	NW_013524646.1:558151-558471	-	-	17077.5	11993.4	22161.5	OK	18146.2	12751.6	23540.9	OK
XLOC_000509	-	-	XLOC_000509	gene-NEPG_00385	TSS545	NW_013524646.1:562736-564926	-	-	459.098	319.236	598.96	OK	490.063	341.099	639.026	OK
XLOC_000510	-	-	XLOC_000510	gene-NEPG_00386	TSS546	NW_013524646.1:564956-565487	-	-	13.6146	0	30.4668	OK	8.11305	0	21.0279	OK
XLOC_000511	-	-	XLOC_000511	gene-NEPG_00387	TSS547	NW_013524646.1:565651-566236	-	-	55.3072	12.6662	97.9483	OK	81.0466	27.1968	134.896	OK
XLOC_000512	-	-	XLOC_000512	gene-NEPG_00388	TSS548	NW_013524646.1:566623-568561	-	-	30.0517	13.6031	46.5003	OK	34.5861	16.5608	52.6115	OK
XLOC_000513	-	-	XLOC_000513	gene-NEPG_00390	TSS549,TSS550	NW_013524646.1:569635-573740	-	-	1539.03	1005.03	2073.04	OK	1613	1073.86	2152.13	OK
XLOC_000514	-	-	XLOC_000514	gene-NEPG_00393,gene-NEPG_00394	TSS551,TSS552	NW_013524646.1:569635-573740	-	-	235.146	0	541.005	OK	243.91	0	505.008	OK
XLOC_000515	-	-	XLOC_000515	gene-NEPG_00395	TSS553	NW_013524646.1:574161-576122	-	-	303.879	206.291	401.466	OK	304.725	206.033	403.417	OK
XLOC_000516	-	-	XLOC_000516	gene-NEPG_00397	TSS554	NW_013524646.1:577305-577560	-	-	15.4815	0	39.2393	OK	23.8328	0	52.9109	OK
XLOC_000517	-	-	XLOC_000517	gene-NEPG_00400	TSS555	NW_013524646.1:578321-579996	-	-	433.984	72.164	795.804	OK	332.656	0	681.58	OK
XLOC_000518	-	-	XLOC_000518	gene-NEPG_00403	TSS556	NW_013524646.1:582238-583213	-	-	0.588584	0	3.06211	OK	1.20727	0	4.97061	OK
XLOC_000519	-	-	XLOC_000519	gene-NEPG_00404	TSS557	NW_013524646.1:583415-584551	-	-	530.055	357.078	703.033	OK	616.006	419.404	812.608	OK
XLOC_000520	-	-	XLOC_000520	gene-NEPG_02684	TSS558	NW_013524646.1:584576-584648	-	-	0	0	0	OK	0	0	0	OK
XLOC_000521	-	-	XLOC_000521	gene-NEPG_00405	TSS559	NW_013524646.1:584890-585432	-	-	23.6053	0	50.5051	OK	26.1156	0	55.8052	OK
XLOC_000522	-	-	XLOC_000522	gene-NEPG_00407	TSS560	NW_013524646.1:589205-590951	-	-	566.719	392.546	740.892	OK	618.608	429.754	807.463	OK
XLOC_000523	-	-	XLOC_000523	gene-NEPG_00408	TSS561	NW_013524646.1:590973-591693	-	-	3.71794	0	11.6978	OK	0	0	0	OK
XLOC_000524	-	-	XLOC_000524	gene-NEPG_00409	TSS562	NW_013524646.1:591859-592433	-	-	9.65368	0	23.0782	OK	11.507	0	27.914	OK
XLOC_000525	-	-	XLOC_000525	gene-NEPG_00412	TSS563	NW_013524646.1:594285-597379	-	-	307.785	124.642	490.928	OK	361.086	137.802	584.37	OK
XLOC_000526	-	-	XLOC_000526	gene-NEPG_00426	TSS564	NW_013524646.1:615581-616454	-	-	87.7948	41.7757	133.814	OK	71.99	31.6016	112.378	OK
XLOC_000527	-	-	XLOC_000527	gene-NEPG_00427	TSS565	NW_013524646.1:616461-617370	-	-	68.1329	28.8759	107.39	OK	65.6187	28.0535	103.184	OK
XLOC_000528	-	-	XLOC_000528	gene-NEPG_00428	TSS566	NW_013524646.1:617388-618219	-	-	52.0403	17.9187	86.1619	OK	48.2934	15.8551	80.7318	OK
XLOC_000529	-	-	XLOC_000529	gene-NEPG_00429	TSS567	NW_013524646.1:618243-618567	-	-	6.43945	0	17.8571	OK	2.54765	0	11.1931	OK
XLOC_000530	-	-	XLOC_000530	gene-NEPG_00430	TSS568	NW_013524646.1:618660-619782	-	-	115.396	64.4774	166.314	OK	143.959	83.852	204.065	OK
XLOC_000531	-	-	XLOC_000531	gene-NEPG_00432	TSS569	NW_013524646.1:622024-624621	-	-	4.93527	0.0237428	9.8468	OK	6.53516	0.697734	12.3726	OK
XLOC_000532	-	-	XLOC_000532	gene-NEPG_00433	TSS570	NW_013524646.1:624629-625469	-	-	0.904786	0	4.07644	OK	4.22964	0	11.5277	OK
XLOC_000533	-	-	XLOC_000533	gene-NEPG_00434	TSS571	NW_013524646.1:625777-626854	-	-	1.23579	0	4.59768	OK	0.342314	0	2.56372	OK
XLOC_000534	-	-	XLOC_000534	gene-NEPG_00435,gene-NEPG_00436	TSS572,TSS573	NW_013524646.1:627423-629078	-	-	74.0067	30.6024	117.411	OK	53.9059	19.3761	88.4356	OK
XLOC_000535	-	-	XLOC_000535	gene-NEPG_00438	TSS574	NW_013524646.1:631987-632382	-	-	11420.6	8011.44	14829.8	OK	9923.48	6982.07	12864.9	OK
XLOC_000536	-	-	XLOC_000536	gene-NEPG_00439	TSS575	NW_013524646.1:632460-632976	-	-	10.4645	0	27.7419	OK	5.97255	0	16.1487	OK
XLOC_000537	-	-	XLOC_000537	gene-NEPG_00441	TSS576	NW_013524646.1:634219-634921	-	-	13118.1	8878.9	17357.3	OK	13187.7	8984.77	17390.6	OK
XLOC_000538	-	-	XLOC_000538	gene-NEPG_00442	TSS577	NW_013524646.1:635236-636867	-	-	57.4574	30.3059	84.609	OK	38.4234	17.5774	59.2694	OK
XLOC_000539	-	-	XLOC_000539	gene-NEPG_00443	TSS578	NW_013524646.1:637284-639138	-	-	167.783	108.053	227.513	OK	177.495	115.198	239.792	OK
XLOC_000540	-	-	XLOC_000540	gene-NEPG_00444,gene-NEPG_00445,gene-NEPG_00446	TSS579,TSS580,TSS581	NW_013524646.1:639493-647976	-	-	1162.25	79.9595	2244.54	OK	1238.26	0	2539.3	OK
XLOC_000541	-	-	XLOC_000541	gene-NEPG_00448,gene-NEPG_00449	TSS582,TSS583	NW_013524646.1:639493-647976	-	-	394.13	0	992.184	OK	359.151	0	848.436	OK
XLOC_000542	-	-	XLOC_000542	gene-NEPG_00452	TSS584	NW_013524646.1:648257-650843	-	-	0.42345	0	1.71906	OK	0.479532	0	1.77458	OK
XLOC_000543	-	-	XLOC_000543	gene-NEPG_00453	TSS585	NW_013524646.1:650979-654369	-	-	1.57533	0	3.86425	OK	1.07656	0	2.98654	OK
XLOC_000544	-	-	XLOC_000544	gene-NEPG_00454	TSS586	NW_013524646.1:655368-655551	-	-	0	0	0	OK	0	0	0	OK
XLOC_000545	-	-	XLOC_000545	gene-NEPG_00455	TSS587	NW_013524646.1:655611-657600	-	-	0.857515	0	2.95411	OK	0.168454	0	1.33718	OK
XLOC_000546	-	-	XLOC_000546	gene-NEPG_00457	TSS588	NW_013524646.1:660112-661887	-	-	617.82	424.834	810.806	OK	662.916	460.743	865.088	OK
XLOC_000547	-	-	XLOC_000547	gene-NEPG_00458	TSS589	NW_013524646.1:662030-662640	-	-	118.862	52.3147	185.41	OK	120.491	53.1614	187.821	OK
XLOC_000548	-	-	XLOC_000548	gene-NEPG_00463	TSS590	NW_013524646.1:668666-669656	-	-	156.03	90.076	221.985	OK	142.594	81.284	203.903	OK
XLOC_000549	-	-	XLOC_000549	gene-NEPG_00466	TSS591	NW_013524646.1:671897-673454	-	-	80.4344	45.572	115.297	OK	83.7907	47.7336	119.848	OK
XLOC_000550	-	-	XLOC_000550	gene-NEPG_00476	TSS592	NW_013524646.1:690483-693643	-	-	284.042	196.923	371.161	OK	281.426	195.08	367.772	OK
XLOC_000551	-	-	XLOC_000551	gene-NEPG_00482	TSS593	NW_013524646.1:698500-698950	-	-	108.666	32.3395	184.993	OK	67.3321	9.80395	124.86	OK
XLOC_000552	-	-	XLOC_000552	gene-NEPG_00483	TSS594	NW_013524646.1:698969-699764	-	-	104.711	50.4178	159.003	OK	95.9075	45.1534	146.662	OK
XLOC_000553	-	-	XLOC_000553	gene-NEPG_00484	TSS595	NW_013524646.1:699850-700171	-	-	12.3461	0	27.489	OK	8.7804	0	25.1286	OK
XLOC_000554	-	-	XLOC_000554	gene-NEPG_00485	TSS596	NW_013524646.1:700191-700533	-	-	4.90375	0	15.4062	OK	6.50057	0	21.3184	OK
XLOC_000555	-	-	XLOC_000555	gene-NEPG_00486	TSS597	NW_013524646.1:700979-702822	-	-	307.576	207.987	407.165	OK	330.189	223.665	436.714	OK
XLOC_000556	-	-	XLOC_000556	gene-NEPG_00491	TSS598	NW_013524646.1:708069-708315	-	-	0	0	0	OK	0	0	0	OK
XLOC_000557	-	-	XLOC_000557	gene-NEPG_00492	TSS599	NW_013524646.1:708923-710269	-	-	278.968	181.418	376.518	OK	281.682	181.478	381.885	OK
XLOC_000558	-	-	XLOC_000558	gene-NEPG_00493	TSS600	NW_013524646.1:710299-710590	-	-	70.9538	0	155.67	OK	71.868	0	158.547	OK
XLOC_000559	-	-	XLOC_000559	gene-NEPG_00496	TSS601	NW_013524646.1:711629-712613	-	-	0.583123	0	3.93434	OK	0.993963	0	4.04364	OK
XLOC_000560	-	-	XLOC_000560	gene-NEPG_00498	TSS602	NW_013524646.1:712864-714925	-	-	208.774	128.632	288.916	OK	186.531	114.367	258.696	OK
XLOC_000561	-	-	XLOC_000561	gene-NEPG_00501	TSS603	NW_013524646.1:717619-719383	-	-	137.017	85.7455	188.289	OK	158.102	100.349	215.856	OK
XLOC_000562	-	-	XLOC_000562	gene-NEPG_02686	TSS604	NW_013524646.1:721048-721120	-	-	0	0	0	OK	0	0	0	OK
XLOC_000563	-	-	XLOC_000563	gene-NEPG_00506	TSS605	NW_013524646.1:723946-726267	-	-	150.624	97.8108	203.437	OK	141.605	90.5685	192.642	OK
XLOC_000564	-	-	XLOC_000564	gene-NEPG_00508	TSS606	NW_013524646.1:726349-728770	-	-	24.3371	0	60.6242	OK	32.2961	3.04146	61.5507	OK
XLOC_000565	-	-	XLOC_000565	gene-NEPG_00510	TSS607	NW_013524646.1:730693-731566	-	-	15.0254	0	30.9947	OK	23.9664	3.03202	44.9007	OK
XLOC_000566	-	-	XLOC_000566	gene-NEPG_00512	TSS608	NW_013524646.1:732474-733257	-	-	0	0	0	OK	0.287502	0	3.4215	OK
XLOC_000567	-	-	XLOC_000567	gene-NEPG_00514	TSS609	NW_013524646.1:734413-735219	-	-	960.96	651.956	1269.96	OK	879.307	595.62	1162.99	OK
XLOC_000568	-	-	XLOC_000568	gene-NEPG_00517	TSS610	NW_013524646.1:742559-743058	-	-	10898.7	7616.57	14180.8	OK	11671.6	8179.17	15164	OK
XLOC_000569	-	-	XLOC_000569	gene-NEPG_00518	TSS611	NW_013524646.1:743286-743670	-	-	33.8052	0	77.336	OK	50.6905	0	104.769	OK
XLOC_000570	-	-	XLOC_000570	gene-NEPG_02687	TSS612	NW_013524646.1:744749-744821	-	-	0	0	0	OK	0	0	0	OK
XLOC_000571	-	-	XLOC_000571	gene-NEPG_00520	TSS613	NW_013524646.1:744977-746780	-	-	62.3828	34.6446	90.1209	OK	66.9389	37.5832	96.2946	OK
XLOC_000572	-	-	XLOC_000572	gene-NEPG_00521	TSS614	NW_013524646.1:746805-747405	-	-	3.0023	0	9.7811	OK	1.25299	0	5.45951	OK
XLOC_000573	-	-	XLOC_000573	gene-NEPG_00522	TSS615	NW_013524646.1:747422-748568	-	-	16.1582	1.39031	30.9261	OK	30.8245	9.59358	52.0554	OK
XLOC_000574	-	-	XLOC_000574	gene-NEPG_00523	TSS616	NW_013524646.1:748796-752964	-	-	78.8637	51.4017	106.326	OK	71.4284	46.1955	96.6613	OK
XLOC_000575	-	-	XLOC_000575	gene-NEPG_00524	TSS617	NW_013524646.1:753436-754366	-	-	132.45	72.8101	192.091	OK	107.728	55.9406	159.516	OK
XLOC_000576	-	-	XLOC_000576	gene-NEPG_00525	TSS618	NW_013524646.1:754398-754911	-	-	7.76246	0	22.7884	OK	1.47755	0	7.34426	OK
XLOC_000577	-	-	XLOC_000577	gene-NEPG_00526	TSS619	NW_013524646.1:755146-756077	-	-	75.3161	0	211.658	OK	28.4028	0	81.0774	OK
XLOC_000578	-	-	XLOC_000578	gene-NEPG_00528	TSS620	NW_013524646.1:756577-757036	-	-	509.561	298.879	720.243	OK	396.303	222.018	570.588	OK
XLOC_000579	-	-	XLOC_000579	gene-NEPG_00529	TSS621	NW_013524646.1:757084-759055	-	-	57.0728	31.4863	82.6593	OK	61.7111	35.0173	88.4049	OK
XLOC_000580	-	-	XLOC_000580	gene-NEPG_00539	TSS622	NW_013524646.1:770272-771202	-	-	0.10412	0	2.71062	OK	0.459863	0	3.06108	OK
XLOC_000581	-	-	XLOC_000581	gene-NEPG_00540	TSS623	NW_013524646.1:771320-771536	-	-	8.78077	0	22.9063	OK	0	0	0	OK
XLOC_000582	-	-	XLOC_000582	gene-NEPG_00542	TSS624	NW_013524646.1:774723-775746	-	-	21.4261	3.24912	39.6031	OK	9.95864	0	21.1555	OK
XLOC_000583	-	-	XLOC_000583	gene-NEPG_00543	TSS625	NW_013524646.1:775828-776917	-	-	82.8699	42.1871	123.553	OK	83.0653	42.6308	123.5	OK
XLOC_000584	-	-	XLOC_000584	gene-NEPG_00544	TSS626	NW_013524646.1:777049-779790	-	-	1.91711	0	4.64956	OK	3.35682	0	7.20845	OK
XLOC_000585	-	-	XLOC_000585	gene-NEPG_00545	TSS627	NW_013524646.1:780875-782537	-	-	5.08889	0	11.0373	OK	1.12701	0	3.66958	OK
XLOC_000586	-	-	XLOC_000586	gene-NEPG_00546	TSS628	NW_013524646.1:785316-787097	-	-	89.32	52.9664	125.674	OK	82.5947	48.1743	117.015	OK
XLOC_000587	-	-	XLOC_000587	gene-NEPG_02688	TSS629	NW_013524646.1:787129-787211	-	-	0	0	0	OK	0	0	0	OK
XLOC_000588	-	-	XLOC_000588	gene-NEPG_00547	TSS630	NW_013524646.1:787647-790393	-	-	11.4029	3.50366	19.3021	OK	7.68622	1.4503	13.9221	OK
XLOC_000589	-	-	XLOC_000589	gene-NEPG_00550	TSS631	NW_013524646.1:790909-795256	-	-	659.348	0	1379.23	OK	623.85	0	1350.86	OK
XLOC_000590	-	-	XLOC_000590	gene-NEPG_00557	TSS632	NW_013524646.1:796908-800693	-	-	18.4359	0	59.5011	OK	18.5561	0	58.1535	OK
XLOC_000591	-	-	XLOC_000591	gene-NEPG_00560	TSS633	NW_013524646.1:803426-803696	-	-	33.542	0	92.7646	OK	26.3954	0	56.9369	OK
XLOC_000592	-	-	XLOC_000592	gene-NEPG_00561	TSS634	NW_013524646.1:803770-806567	-	-	2.09925	0	4.96904	OK	2.81415	0	6.16275	OK
XLOC_000593	-	-	XLOC_000593	gene-NEPG_00563	TSS635	NW_013524646.1:811314-812328	-	-	130.948	73.4919	188.404	OK	150.913	87.2915	214.534	OK
XLOC_000594	-	-	XLOC_000594	gene-NEPG_00565	TSS636	NW_013524646.1:814602-815419	-	-	629.543	418.111	840.975	OK	602.723	398.396	807.05	OK
XLOC_000595	-	-	XLOC_000595	gene-NEPG_00566	TSS637	NW_013524646.1:815533-815882	-	-	19344.6	13596.3	25092.8	OK	23396.3	16408.4	30384.2	OK
XLOC_000596	-	-	XLOC_000596	gene-NEPG_00567	TSS638	NW_013524646.1:816198-817488	-	-	289.732	189.206	390.257	OK	323.795	213.165	434.425	OK
XLOC_000597	-	-	XLOC_000597	gene-NEPG_00569	TSS639	NW_013524646.1:819170-819796	-	-	231.566	127.61	335.522	OK	171.92	85.919	257.921	OK
XLOC_000598	-	-	XLOC_000598	gene-NEPG_00570	TSS640	NW_013524646.1:819974-821296	-	-	157.156	95.8289	218.482	OK	164.639	101.059	228.22	OK
XLOC_000599	-	-	XLOC_000599	gene-NEPG_00572	TSS641	NW_013524646.1:821448-822924	-	-	21.2606	0	53.5214	OK	23.423	0	53.961	OK
XLOC_000600	-	-	XLOC_000600	gene-NEPG_00576	TSS642	NW_013524646.1:825935-827414	-	-	134.248	59.2839	209.212	OK	165.592	78.7095	252.474	OK
XLOC_000601	-	-	XLOC_000601	gene-NEPG_00577	TSS643	NW_013524646.1:828040-828589	-	-	53.6877	9.84699	97.5285	OK	72.764	20.2466	125.281	OK
XLOC_000602	-	-	XLOC_000602	gene-NEPG_00578	TSS644	NW_013524646.1:828799-830056	-	-	1747.96	1231.05	2264.86	OK	1854.56	1307.31	2401.81	OK
XLOC_000603	-	-	XLOC_000603	gene-NEPG_00583	TSS645	NW_013524646.1:833226-835353	-	-	59.6379	0	255.535	OK	0	0	0	OK
XLOC_000604	-	-	XLOC_000604	gene-NEPG_00584	TSS646	NW_013524646.1:835480-836024	-	-	92.7799	31.5846	153.975	OK	61.3088	12.607	110.011	OK
XLOC_000605	-	-	XLOC_000605	gene-NEPG_00585	TSS647	NW_013524646.1:836100-836709	-	-	139.27	65.3409	213.2	OK	112.58	47.7703	177.39	OK
XLOC_000606	-	-	XLOC_000606	gene-NEPG_00586	TSS648	NW_013524646.1:837295-838089	-	-	1.98019	0	6.7767	OK	0.282214	0	3.3689	OK
XLOC_000607	-	-	XLOC_000607	gene-NEPG_00588,gene-NEPG_00589	TSS649,TSS650	NW_013524646.1:838136-841107	-	-	38.7379	0	84.5208	OK	37.3709	0	78.5397	OK
XLOC_000608	-	-	XLOC_000608	gene-NEPG_00593	TSS651	NW_013524646.1:845359-848372	-	-	2.68115	0	5.91254	OK	3.99843	0	8.0283	OK
XLOC_000609	-	-	XLOC_000609	gene-NEPG_00594	TSS652	NW_013524646.1:848468-849058	-	-	19.2731	0	42.189	OK	4.95102	0	13.4151	OK
XLOC_000610	-	-	XLOC_000610	gene-NEPG_00595	TSS653	NW_013524646.1:849174-850329	-	-	10.0315	0	20.7966	OK	12.8358	0.431546	25.2401	OK
XLOC_000611	-	-	XLOC_000611	gene-NEPG_00597	TSS654	NW_013524646.1:853314-854084	-	-	7.10364	0	17.4986	OK	11.8259	0	26.9002	OK
XLOC_000612	-	-	XLOC_000612	gene-NEPG_00598,gene-NEPG_00599	TSS655,TSS656	NW_013524646.1:854208-856573	-	-	69.2055	36.6504	101.761	OK	62.1841	31.968	92.4002	OK
XLOC_000613	-	-	XLOC_000613	gene-NEPG_00603	TSS657	NW_013524646.1:861266-862103	-	-	0.909023	0	4.09415	OK	0	0	0	OK
XLOC_000614	-	-	XLOC_000614	gene-NEPG_00608	TSS658	NW_013524646.1:865015-867182	-	-	192.988	55.25	330.726	OK	197.445	71.1708	323.719	OK
XLOC_000615	-	-	XLOC_000615	gene-NEPG_00612	TSS659	NW_013524646.1:870891-872700	-	-	470.23	323.462	616.999	OK	478.916	330.192	627.64	OK
XLOC_000616	-	-	XLOC_000616	gene-NEPG_00613	TSS660	NW_013524646.1:872929-874458	-	-	88.7116	50.9003	126.523	OK	84.1102	46.223	121.997	OK
XLOC_000617	-	-	XLOC_000617	gene-NEPG_00614	TSS661	NW_013524646.1:875179-876613	-	-	27.4884	0	80.7874	OK	39.1009	0	104.836	OK
XLOC_000618	-	-	XLOC_000618	gene-NEPG_00617	TSS662	NW_013524646.1:876834-878716	-	-	156.919	84.3897	229.449	OK	122.194	61.1334	183.254	OK
XLOC_000619	-	-	XLOC_000619	gene-NEPG_00618	TSS663	NW_013524646.1:879604-880666	-	-	654.767	445.84	863.693	OK	615.585	416.575	814.595	OK
XLOC_000620	-	-	XLOC_000620	gene-NEPG_00619	TSS664	NW_013524646.1:882028-883732	-	-	198.085	128.63	267.54	OK	226.506	147.705	305.306	OK
XLOC_000621	-	-	XLOC_000621	gene-NEPG_00621	TSS665	NW_013524646.1:884653-886103	-	-	2.1323	0	5.97758	OK	3.54825	0	8.61948	OK
XLOC_000622	-	-	XLOC_000622	gene-NEPG_00628	TSS666	NW_013524646.1:903088-903310	-	-	74.8355	14.4581	135.213	OK	13.3476	0	34.5484	OK
XLOC_000623	-	-	XLOC_000623	gene-NEPG_00634	TSS667	NW_013524646.1:914684-914843	-	-	53.4731	32.989	73.9571	OK	0	0	0	OK
XLOC_000624	-	-	XLOC_000624	gene-NEPG_00635	TSS668	NW_013524646.1:914893-917862	-	-	6.0813	0.821687	11.3409	OK	7.42605	1.57796	13.2741	OK
XLOC_000625	-	-	XLOC_000625	gene-NEPG_00639	TSS669	NW_013524646.1:926220-928160	-	-	7.33221	0.262001	14.4024	OK	1.97123	0	5.41111	OK
XLOC_000626	-	-	XLOC_000626	-	TSS670	NW_013524646.1:39402-40810	-	-	72.3341	37.8053	106.863	OK	50.6756	23.4752	77.8761	OK
XLOC_000627	-	-	XLOC_000627	gene-NEPG_00660	TSS671	NW_013524647.1:14224-14377	-	-	0	0	0	OK	0	0	0	OK
XLOC_000628	-	-	XLOC_000628	gene-NEPG_00661	TSS672	NW_013524647.1:14905-15769	-	-	33.1334	7.87873	58.388	OK	23.2783	2.8122	43.7444	OK
XLOC_000629	-	-	XLOC_000629	gene-NEPG_00663	TSS673	NW_013524647.1:19713-21318	-	-	2.06034	0	5.72134	OK	1.38686	0	4.02767	OK
XLOC_000630	-	-	XLOC_000630	gene-NEPG_00665	TSS674	NW_013524647.1:24534-26503	-	-	63.3916	29.9131	96.87	OK	65.6769	28.3588	102.995	OK
XLOC_000631	-	-	XLOC_000631	gene-NEPG_00667	TSS675	NW_013524647.1:26872-27457	-	-	66.3654	18.3136	114.417	OK	65.8127	17.6717	113.954	OK
XLOC_000632	-	-	XLOC_000632	gene-NEPG_00668	TSS676	NW_013524647.1:28236-28920	-	-	7.30091	0	18.0586	OK	13.9109	0	31.6386	OK
XLOC_000633	-	-	XLOC_000633	gene-NEPG_00674	TSS677	NW_013524647.1:32242-35071	-	-	472.172	265.346	678.998	OK	615.66	373.797	857.522	OK
XLOC_000634	-	-	XLOC_000634	gene-NEPG_00679	TSS678	NW_013524647.1:39783-40437	-	-	28.303	1.31663	55.2893	OK	46.4491	10.402	82.4962	OK
XLOC_000635	-	-	XLOC_000635	gene-NEPG_00680	TSS679	NW_013524647.1:40794-42828	-	-	21.3546	6.75305	35.9562	OK	21.6947	6.82068	36.5687	OK
XLOC_000636	-	-	XLOC_000636	gene-NEPG_00683	TSS680	NW_013524647.1:44904-48120	-	-	133.47	88.872	178.068	OK	134.757	89.5399	179.973	OK
XLOC_000637	-	-	XLOC_000637	gene-NEPG_00685	TSS681	NW_013524647.1:50356-51379	-	-	284.488	180.194	388.782	OK	245.716	152.504	338.928	OK
XLOC_000638	-	-	XLOC_000638	gene-NEPG_00686	TSS682	NW_013524647.1:51424-52307	-	-	266.456	162.629	370.284	OK	305.304	190.89	419.717	OK
XLOC_000639	-	-	XLOC_000639	gene-NEPG_00687	TSS683	NW_013524647.1:52523-54242	-	-	178.258	114.244	242.271	OK	189.491	122.449	256.532	OK
XLOC_000640	-	-	XLOC_000640	gene-NEPG_00688	TSS684	NW_013524647.1:54786-55333	-	-	1465.14	988.224	1942.05	OK	1476.13	997.124	1955.13	OK
XLOC_000641	-	-	XLOC_000641	gene-NEPG_00689	TSS685	NW_013524647.1:55400-57122	-	-	35.4247	16.0185	54.8309	OK	29.9112	12.7277	47.0947	OK
XLOC_000642	-	-	XLOC_000642	gene-NEPG_00690	TSS686	NW_013524647.1:57449-58877	-	-	321.337	212.932	429.742	OK	291.954	192.733	391.175	OK
XLOC_000643	-	-	XLOC_000643	gene-NEPG_00692	TSS687,TSS688	NW_013524647.1:59347-63606	-	-	388.923	205.095	572.752	OK	412.361	216.006	608.717	OK
XLOC_000644	-	-	XLOC_000644	gene-NEPG_00694	TSS689,TSS690	NW_013524647.1:59347-63606	-	-	54.379	0	109.413	OK	57.0156	5.50875	108.523	OK
XLOC_000645	-	-	XLOC_000645	gene-NEPG_00696	TSS691	NW_013524647.1:64354-65591	-	-	8203.32	5400.44	11006.2	OK	8047.78	5379.46	10716.1	OK
XLOC_000646	-	-	XLOC_000646	gene-NEPG_00698	TSS692	NW_013524647.1:67072-68463	-	-	852.639	595.225	1110.05	OK	860.3	598.861	1121.74	OK
XLOC_000647	-	-	XLOC_000647	gene-NEPG_00699	TSS693	NW_013524647.1:69269-70746	-	-	41.0055	18.4942	63.5167	OK	45.6754	21.6738	69.6771	OK
XLOC_000648	-	-	XLOC_000648	gene-NEPG_00701	TSS694	NW_013524647.1:72148-73250	-	-	27.2803	7.38602	47.1745	OK	34.4654	11.4553	57.4755	OK
XLOC_000649	-	-	XLOC_000649	gene-NEPG_00702	TSS695	NW_013524647.1:73873-75822	-	-	182.685	0	544.617	OK	112.387	0	247.212	OK
XLOC_000650	-	-	XLOC_000650	gene-NEPG_00704	TSS696	NW_013524647.1:73873-75822	-	-	128.272	11.9547	244.59	OK	109.166	18.5149	199.817	OK
XLOC_000651	-	-	XLOC_000651	gene-NEPG_00706	TSS697	NW_013524647.1:78247-79125	-	-	87.8438	41.4508	134.237	OK	98.3458	48.8023	147.889	OK
XLOC_000652	-	-	XLOC_000652	gene-NEPG_00707	TSS698	NW_013524647.1:79254-79965	-	-	68.2824	24.2606	112.304	OK	53.7519	15.2174	92.2864	OK
XLOC_000653	-	-	XLOC_000653	gene-NEPG_00708	TSS699	NW_013524647.1:80077-80476	-	-	0	0	0	OK	0	0	0	OK
XLOC_000654	-	-	XLOC_000654	gene-NEPG_00709	TSS700	NW_013524647.1:82378-83279	-	-	36.0044	9.83339	62.1754	OK	30.2492	6.8212	53.6773	OK
XLOC_000655	-	-	XLOC_000655	gene-NEPG_00710	TSS701	NW_013524647.1:84067-86125	-	-	0.599861	0	2.25044	OK	0.181294	0	1.31005	OK
XLOC_000656	-	-	XLOC_000656	gene-NEPG_00713	TSS702	NW_013524647.1:90418-92513	-	-	1452.99	1018.77	1887.22	OK	1411.36	990.213	1832.52	OK
XLOC_000657	-	-	XLOC_000657	gene-NEPG_00716	TSS703	NW_013524647.1:94068-95354	-	-	213.568	135.317	291.819	OK	219.755	139.281	300.228	OK
XLOC_000658	-	-	XLOC_000658	gene-NEPG_00718	TSS704	NW_013524647.1:97107-98331	-	-	75.4692	39.1318	111.807	OK	51.6029	22.1477	81.0581	OK
XLOC_000659	-	-	XLOC_000659	gene-NEPG_00719	TSS705	NW_013524647.1:98387-99032	-	-	78.5367	28.5286	128.545	OK	60.3477	17.8913	102.804	OK
XLOC_000660	-	-	XLOC_000660	gene-NEPG_00720	TSS706	NW_013524647.1:99478-103498	-	-	96.7591	59.6076	133.911	OK	94.8594	58.3323	131.387	OK
XLOC_000661	-	-	XLOC_000661	gene-NEPG_00723	TSS707	NW_013524647.1:103603-104304	-	-	476.933	302.079	651.788	OK	519.343	330.62	708.065	OK
XLOC_000662	-	-	XLOC_000662	gene-NEPG_00724	TSS708	NW_013524647.1:104537-105937	-	-	23.8193	0	96.2083	OK	10.2907	0	57.2706	OK
XLOC_000663	-	-	XLOC_000663	gene-NEPG_00726	TSS709	NW_013524647.1:106213-106657	-	-	8.80581	0	26.9751	OK	0	0	0	OK
XLOC_000664	-	-	XLOC_000664	gene-NEPG_00727	TSS710	NW_013524647.1:107034-108209	-	-	89.7403	47.8129	131.668	OK	104.48	57.7248	151.235	OK
XLOC_000665	-	-	XLOC_000665	gene-NEPG_00728	TSS711	NW_013524647.1:108248-108740	-	-	243.261	123.695	362.828	OK	306.505	165.302	447.709	OK
XLOC_000666	-	-	XLOC_000666	gene-NEPG_00729	TSS712	NW_013524647.1:108916-109525	-	-	208.243	110.329	306.157	OK	224.908	121.675	328.141	OK
XLOC_000667	-	-	XLOC_000667	gene-NEPG_00736	TSS713	NW_013524647.1:115490-116958	-	-	115.814	69.1073	162.52	OK	111.562	66.1176	157.007	OK
XLOC_000668	-	-	XLOC_000668	gene-NEPG_00738	TSS714	NW_013524647.1:118271-120811	-	-	133.742	87.1644	180.319	OK	122.962	79.4505	166.474	OK
XLOC_000669	-	-	XLOC_000669	gene-NEPG_00739	TSS715	NW_013524647.1:120996-122553	-	-	0	0	0	OK	0	0	0	OK
XLOC_000670	-	-	XLOC_000670	gene-NEPG_00741	TSS716	NW_013524647.1:124161-125510	-	-	3.08081	0	8.30328	OK	3.54389	0	10.2537	OK
XLOC_000671	-	-	XLOC_000671	gene-NEPG_00744	TSS717	NW_013524647.1:126516-128624	-	-	35.673	17.7405	53.6055	OK	43.562	23.1577	63.9663	OK
XLOC_000672	-	-	XLOC_000672	gene-NEPG_00751	TSS718	NW_013524647.1:146903-147270	-	-	14331.1	10050	18612.1	OK	14459.1	10170.7	18747.4	OK
XLOC_000673	-	-	XLOC_000673	gene-NEPG_00755	TSS719	NW_013524647.1:151338-151806	-	-	2.6988	0	9.35873	OK	5.43471	0	16.9414	OK
XLOC_000674	-	-	XLOC_000674	gene-NEPG_00756	TSS720	NW_013524647.1:151839-152361	-	-	3185.35	2206.98	4163.72	OK	3501.02	2448.15	4553.9	OK
XLOC_000675	-	-	XLOC_000675	gene-NEPG_00761	TSS721	NW_013524647.1:155906-158591	-	-	209.091	141.6	276.582	OK	198.601	133.983	263.219	OK
XLOC_000676	-	-	XLOC_000676	gene-NEPG_00763	TSS722	NW_013524647.1:159702-160183	-	-	5.2565	0	16.3958	OK	3.87399	0	12.9234	OK
XLOC_000677	-	-	XLOC_000677	gene-NEPG_00764	TSS723	NW_013524647.1:160370-161449	-	-	157.829	93.3769	222.28	OK	143.815	83.4622	204.168	OK
XLOC_000678	-	-	XLOC_000678	gene-NEPG_00767	TSS724	NW_013524647.1:164265-165225	-	-	99.9759	49.7633	150.189	OK	121.727	66.2153	177.239	OK
XLOC_000679	-	-	XLOC_000679	gene-NEPG_00768	TSS725	NW_013524647.1:165265-165801	-	-	9595.92	6726.3	12465.5	OK	9614.64	6763.98	12465.3	OK
XLOC_000680	-	-	XLOC_000680	gene-NEPG_00769	TSS726	NW_013524647.1:165817-166906	-	-	98.4456	52.6817	144.209	OK	116.578	63.7028	169.453	OK
XLOC_000681	-	-	XLOC_000681	gene-NEPG_00770	TSS727	NW_013524647.1:167715-168217	-	-	32.1326	0	65.9299	OK	23.7538	0	52.1434	OK
XLOC_000682	-	-	XLOC_000682	gene-NEPG_00773	TSS728	NW_013524647.1:172516-173874	-	-	94.062	52.7186	135.405	OK	104.369	59.3595	149.378	OK
XLOC_000683	-	-	XLOC_000683	gene-NEPG_00774	TSS729	NW_013524647.1:175176-175395	-	-	32.5073	8.28979	56.7248	OK	19.1547	0	38.9507	OK
XLOC_000684	-	-	XLOC_000684	gene-NEPG_00775	TSS730	NW_013524647.1:175435-176470	-	-	12.0947	0	25.441	OK	15.2048	1.14922	29.2605	OK
XLOC_000685	-	-	XLOC_000685	gene-NEPG_00776	TSS731	NW_013524647.1:176517-176871	-	-	7.40718	0	21.5	OK	32.4118	0	79.4758	OK
XLOC_000686	-	-	XLOC_000686	gene-NEPG_00778	TSS732	NW_013524647.1:178696-181188	-	-	267.391	172.896	361.887	OK	271.614	175.65	367.577	OK
XLOC_000687	-	-	XLOC_000687	gene-NEPG_00780,gene-NEPG_00781	TSS733,TSS734	NW_013524647.1:181204-183421	-	-	210.567	56.3228	364.811	OK	185.648	100.207	271.088	OK
XLOC_000688	-	-	XLOC_000688	gene-NEPG_00787	TSS735	NW_013524647.1:188720-193189	-	-	41.1962	18.3229	64.0695	OK	44.5572	20.5493	68.5652	OK
XLOC_000689	-	-	XLOC_000689	gene-NEPG_00789	TSS736	NW_013524647.1:188720-193189	-	-	22.4296	0	58.6862	OK	21.9526	0	60.47	OK
XLOC_000690	-	-	XLOC_000690	gene-NEPG_00790	TSS737	NW_013524647.1:193441-196569	-	-	53.288	32.0866	74.4894	OK	48.9996	29.013	68.9861	OK
XLOC_000691	-	-	XLOC_000691	gene-NEPG_00794	TSS738	NW_013524647.1:200053-201256	-	-	47.9702	20.6642	75.2761	OK	44.6549	18.6196	70.6901	OK
XLOC_000692	-	-	XLOC_000692	gene-NEPG_00795	TSS739	NW_013524647.1:201313-201907	-	-	16.2713	0	34.4382	OK	22.3874	0.1863	44.5884	OK
XLOC_000693	-	-	XLOC_000693	gene-NEPG_00799	TSS740	NW_013524647.1:205797-207236	-	-	4.19448	0	9.96197	OK	4.44425	0	10.5528	OK
XLOC_000694	-	-	XLOC_000694	gene-NEPG_00800	TSS741	NW_013524647.1:207471-208185	-	-	2.8406	0	8.29509	OK	3.5131	0	10.1813	OK
XLOC_000695	-	-	XLOC_000695	gene-NEPG_00801	TSS742	NW_013524647.1:208977-209301	-	-	2451.3	1599.23	3303.36	OK	2513.14	1633.89	3392.39	OK
XLOC_000696	-	-	XLOC_000696	gene-NEPG_00802	TSS743	NW_013524647.1:209397-209846	-	-	162.317	60.0581	264.575	OK	225.935	106.274	345.595	OK
XLOC_000697	-	-	XLOC_000697	gene-NEPG_00804	TSS744	NW_013524647.1:211534-212143	-	-	15.5144	0	33.1124	OK	10.5454	0	24.6248	OK
XLOC_000698	-	-	XLOC_000698	gene-NEPG_00805	TSS745	NW_013524647.1:212571-213051	-	-	31.7986	2.31936	61.2778	OK	26.2918	0	52.7501	OK
XLOC_000699	-	-	XLOC_000699	gene-NEPG_00812	TSS746	NW_013524647.1:221261-224045	-	-	82.7037	40.1245	125.283	OK	75.8925	33.5261	118.259	OK
XLOC_000700	-	-	XLOC_000700	gene-NEPG_00819	TSS747	NW_013524647.1:228742-230186	-	-	218.987	0	493.647	OK	183.716	0	433.908	OK
XLOC_000701	-	-	XLOC_000701	gene-NEPG_00822	TSS748	NW_013524647.1:232309-233220	-	-	3.34001	0	9.78663	OK	3.57431	0	10.0121	OK
XLOC_000702	-	-	XLOC_000702	gene-NEPG_02691	TSS749	NW_013524647.1:233287-233360	-	-	0	0	0	OK	0	0	0	OK
XLOC_000703	-	-	XLOC_000703	gene-NEPG_00823,gene-NEPG_00824	TSS750,TSS751	NW_013524647.1:233698-236940	-	-	56.6372	23.6925	89.582	OK	58.6504	24.1169	93.1839	OK
XLOC_000704	-	-	XLOC_000704	gene-NEPG_00825	TSS752	NW_013524647.1:237420-237579	-	-	0	0	0	OK	0	0	0	OK
XLOC_000705	-	-	XLOC_000705	gene-NEPG_00827	TSS753	NW_013524647.1:239527-241029	-	-	15.9622	3.57748	28.3469	OK	13.0973	1.80812	24.3866	OK
XLOC_000706	-	-	XLOC_000706	gene-NEPG_00828	TSS754	NW_013524647.1:241235-242432	-	-	0.906329	0	3.01599	OK	0.638601	0	2.74615	OK
XLOC_000707	-	-	XLOC_000707	gene-NEPG_00831	TSS755	NW_013524647.1:246833-247850	-	-	86.8398	44.0539	129.626	OK	79.6224	39.2895	119.955	OK
XLOC_000708	-	-	XLOC_000708	gene-NEPG_00832	TSS756	NW_013524647.1:248179-249161	-	-	119.912	65.5112	174.313	OK	116.068	63.2577	168.877	OK
XLOC_000709	-	-	XLOC_000709	gene-NEPG_00838	TSS757	NW_013524647.1:260518-260782	-	-	24.2088	0	52.1361	OK	147.153	0	303.76	OK
XLOC_000710	-	-	XLOC_000710	gene-NEPG_00839	TSS758	NW_013524647.1:260858-262416	-	-	36.4185	16.1027	56.7344	OK	28.966	11.2301	46.7019	OK
XLOC_000711	-	-	XLOC_000711	gene-NEPG_00840	TSS759	NW_013524647.1:262519-263646	-	-	79.0754	40.2061	117.945	OK	68.8817	33.3117	104.452	OK
XLOC_000712	-	-	XLOC_000712	gene-NEPG_00841,gene-NEPG_00842	TSS760,TSS761	NW_013524647.1:263877-266097	-	-	324.358	211.242	437.473	OK	287.625	186.34	388.91	OK
XLOC_000713	-	-	XLOC_000713	gene-NEPG_00843	TSS762	NW_013524647.1:266154-267348	-	-	84.8354	45.1576	124.513	OK	73.8202	37.7078	109.933	OK
XLOC_000714	-	-	XLOC_000714	gene-NEPG_00844	TSS763	NW_013524647.1:267410-267926	-	-	87.3448	25.854	148.836	OK	113.022	40.8885	185.155	OK
XLOC_000715	-	-	XLOC_000715	gene-NEPG_00845	TSS764	NW_013524647.1:268065-268973	-	-	12425.4	8298.29	16552.5	OK	13014.1	8674.04	17354.2	OK
XLOC_000716	-	-	XLOC_000716	gene-NEPG_00848,gene-NEPG_00849,gene-NEPG_00850	TSS765,TSS766,TSS767	NW_013524647.1:270627-274634	-	-	181.46	19.7443	343.175	OK	165.249	15.6962	314.802	OK
XLOC_000717	-	-	XLOC_000717	gene-NEPG_00852	TSS768	NW_013524647.1:274661-276924	-	-	53.4056	30.2637	76.5475	OK	46.8312	25.3898	68.2726	OK
XLOC_000718	-	-	XLOC_000718	gene-NEPG_00853	TSS769	NW_013524647.1:277823-278092	-	-	7.30208	0	18.1574	OK	8.98544	0	24.3498	OK
XLOC_000719	-	-	XLOC_000719	gene-NEPG_00854,gene-NEPG_00855	TSS770,TSS771	NW_013524647.1:278125-281364	-	-	52.5147	26.7938	78.2357	OK	45.3998	21.4593	69.3402	OK
XLOC_000720	-	-	XLOC_000720	gene-NEPG_00857	TSS772	NW_013524647.1:284691-286100	-	-	33951.9	14026.5	53877.3	OK	36932.3	13169.5	60695	OK
XLOC_000721	-	-	XLOC_000721	gene-NEPG_00858	TSS773	NW_013524647.1:286131-286864	-	-	270.454	159.243	381.665	OK	217.24	124.322	310.158	OK
XLOC_000722	-	-	XLOC_000722	gene-NEPG_00860	TSS774	NW_013524647.1:288325-289382	-	-	45.3803	16.6736	74.087	OK	49.1675	19.9774	78.3577	OK
XLOC_000723	-	-	XLOC_000723	gene-NEPG_00862,gene-NEPG_00863	TSS775,TSS776	NW_013524647.1:289735-294809	-	-	650.459	0	2375.32	OK	635.952	0	2391.53	OK
XLOC_000724	-	-	XLOC_000724	gene-NEPG_00865	TSS777	NW_013524647.1:294810-295371	-	-	1325.42	845.147	1805.69	OK	1668.2	1091.76	2244.65	OK
XLOC_000725	-	-	XLOC_000725	gene-NEPG_00869	TSS778	NW_013524647.1:303250-304566	-	-	245.207	157.967	332.448	OK	253.643	164.028	343.257	OK
XLOC_000726	-	-	XLOC_000726	gene-NEPG_00872,gene-NEPG_00873,gene-NEPG_00874,gene-NEPG_00875,gene-NEPG_00876	TSS779,TSS780,TSS781,TSS782,TSS783	NW_013524647.1:306833-311170	-	-	9455.21	6514.48	12396	OK	8850.38	6086.98	11613.8	OK
XLOC_000727	-	-	XLOC_000727	gene-NEPG_00877	TSS784	NW_013524647.1:311270-312560	-	-	42.3972	0	167.02	OK	10.6609	0	46.3147	OK
XLOC_000728	-	-	XLOC_000728	gene-NEPG_00879,gene-NEPG_00880,gene-NEPG_00885,gene-NEPG_00886,gene-NEPG_00887	TSS785,TSS786,TSS787,TSS788,TSS789	NW_013524647.1:312779-319906	-	-	11183.3	0	22558.6	OK	12570.6	275.565	24865.6	OK
XLOC_000729	-	-	XLOC_000729	gene-NEPG_00883	TSS790	NW_013524647.1:312779-319906	-	-	11639.5	6039.8	17239.2	OK	12760.4	6652.08	18868.7	OK
XLOC_000730	-	-	XLOC_000730	gene-NEPG_00890	TSS791	NW_013524647.1:321523-321847	-	-	11577.3	8119.64	15034.9	OK	11329.8	7965.65	14693.9	OK
XLOC_000731	-	-	XLOC_000731	gene-NEPG_00891	TSS792	NW_013524647.1:321897-323557	-	-	1.44807	0	4.38987	OK	2.59657	0	6.75401	OK
XLOC_000732	-	-	XLOC_000732	gene-NEPG_00892	TSS793	NW_013524647.1:323939-325214	-	-	15.5351	2.00653	29.0637	OK	17.4565	3.32483	31.5882	OK
XLOC_000733	-	-	XLOC_000733	gene-NEPG_00893	TSS794	NW_013524647.1:325780-328546	-	-	2.01333	0	4.7826	OK	0.694884	0	2.17269	OK
XLOC_000734	-	-	XLOC_000734	gene-NEPG_00894,gene-NEPG_00895	TSS795,TSS796	NW_013524647.1:329196-332025	-	-	2.07432	0	7.21342	OK	3.40511	0	9.215	OK
XLOC_000735	-	-	XLOC_000735	gene-NEPG_00896	TSS797	NW_013524647.1:332142-332370	-	-	0	0	0	OK	0	0	0	OK
XLOC_000736	-	-	XLOC_000736	gene-NEPG_00897	TSS798	NW_013524647.1:332595-333396	-	-	118.711	60.0169	177.406	OK	184.951	104.848	265.053	OK
XLOC_000737	-	-	XLOC_000737	gene-NEPG_00898	TSS799	NW_013524647.1:335431-337283	-	-	7.14419	0.106743	14.1816	OK	5.65377	0	11.7795	OK
XLOC_000738	-	-	XLOC_000738	gene-NEPG_00900	TSS800	NW_013524647.1:341002-341167	-	-	872.042	45.6392	1698.44	OK	553.465	0	1186.87	OK
XLOC_000739	-	-	XLOC_000739	gene-NEPG_02695	TSS801	NW_013524647.1:341635-341708	-	-	0	0	0	OK	0	0	0	OK
XLOC_000740	-	-	XLOC_000740	gene-NEPG_00902	TSS802	NW_013524647.1:342081-344526	-	-	3.46686	0	15.0638	OK	2.54783	0	12.4648	OK
XLOC_000741	-	-	XLOC_000741	gene-NEPG_00904	TSS803	NW_013524647.1:342081-344526	-	-	53.0776	0	121.283	OK	76.0083	0	158.558	OK
XLOC_000742	-	-	XLOC_000742	gene-NEPG_00905	TSS804	NW_013524647.1:344953-347827	-	-	1.82867	0	4.34981	OK	0.427976	0	1.58711	OK
XLOC_000743	-	-	XLOC_000743	gene-NEPG_00907	TSS805	NW_013524647.1:349006-351027	-	-	35.4788	16.7313	54.2264	OK	39.707	20.0314	59.3826	OK
XLOC_000744	-	-	XLOC_000744	gene-NEPG_00910	TSS806	NW_013524647.1:354082-354520	-	-	9966.31	6993.44	12939.2	OK	8881.44	6263.55	11499.3	OK
XLOC_000745	-	-	XLOC_000745	gene-NEPG_00912	TSS807	NW_013524647.1:356869-357789	-	-	7.05768	0	16.5105	OK	8.69166	0	19.3415	OK
XLOC_000746	-	-	XLOC_000746	gene-NEPG_00914	TSS808	NW_013524647.1:358681-360408	-	-	92.7007	27.8348	157.567	OK	82.1843	25.0833	139.285	OK
XLOC_000747	-	-	XLOC_000747	gene-NEPG_00916	TSS809	NW_013524647.1:360729-362063	-	-	2.19856	0	6.19096	OK	3.41087	0	8.76517	OK
XLOC_000748	-	-	XLOC_000748	gene-NEPG_00917	TSS810	NW_013524647.1:362326-363714	-	-	262.825	171.117	354.532	OK	309.052	204.102	414.001	OK
XLOC_000749	-	-	XLOC_000749	gene-NEPG_00918	TSS811	NW_013524647.1:363798-364621	-	-	171.17	95.9973	246.343	OK	165.926	92.3796	239.473	OK
XLOC_000750	-	-	XLOC_000750	gene-NEPG_00919	TSS812	NW_013524647.1:364881-365481	-	-	9936.21	6899	12973.4	OK	9033.8	6342.76	11724.8	OK
XLOC_000751	-	-	XLOC_000751	gene-NEPG_00926	TSS813	NW_013524647.1:370532-370877	-	-	10129.1	7114.49	13143.7	OK	9817.01	6897.64	12736.4	OK
XLOC_000752	-	-	XLOC_000752	gene-NEPG_00929	TSS814	NW_013524647.1:374352-375363	-	-	1.54673	0	5.16071	OK	1.24249	0	4.60609	OK
XLOC_000753	-	-	XLOC_000753	gene-NEPG_00933	TSS815	NW_013524647.1:377644-378352	-	-	0.149352	0	3.65668	OK	0.329608	0	3.82933	OK
XLOC_000754	-	-	XLOC_000754	gene-NEPG_00937	TSS816	NW_013524647.1:382364-385240	-	-	36.5017	7.89206	65.1113	OK	50.4011	15.1482	85.6541	OK
XLOC_000755	-	-	XLOC_000755	gene-NEPG_00939	TSS817	NW_013524647.1:386020-387854	-	-	13.0004	2.67814	23.3226	OK	11.1115	1.87288	20.3501	OK
XLOC_000756	-	-	XLOC_000756	gene-NEPG_00940	TSS818	NW_013524647.1:388161-388371	-	-	1.98363	0	16.7253	OK	0	0	0	OK
XLOC_000757	-	-	XLOC_000757	gene-NEPG_00944	TSS819	NW_013524647.1:393044-397338	-	-	108.571	71.9346	145.207	OK	102.733	67.112	138.355	OK
XLOC_000758	-	-	XLOC_000758	gene-NEPG_00946	TSS820	NW_013524647.1:399293-400354	-	-	47.2369	18.3511	76.1227	OK	49.8585	20.4696	79.2475	OK
XLOC_000759	-	-	XLOC_000759	gene-NEPG_00947	TSS821	NW_013524647.1:400607-402398	-	-	60.6489	33.3903	87.9074	OK	58.2421	31.3827	85.1015	OK
XLOC_000760	-	-	XLOC_000760	gene-NEPG_00950	TSS822	NW_013524647.1:406306-407482	-	-	493.308	331.587	655.029	OK	496.034	333.63	658.437	OK
XLOC_000761	-	-	XLOC_000761	gene-NEPG_00951	TSS823	NW_013524647.1:407759-408326	-	-	7293.14	5131.32	9454.96	OK	7146.99	5002.54	9291.44	OK
XLOC_000762	-	-	XLOC_000762	gene-NEPG_00956	TSS824	NW_013524647.1:412454-414125	-	-	1092.38	764.167	1420.6	OK	969.727	681.328	1258.13	OK
XLOC_000763	-	-	XLOC_000763	gene-NEPG_00957	TSS825	NW_013524647.1:414423-414790	-	-	16.4925	0	38.4572	OK	8.29912	0	21.9805	OK
XLOC_000764	-	-	XLOC_000764	gene-NEPG_00961	TSS826	NW_013524647.1:418093-418471	-	-	3.9903	0	13.0232	OK	41.1434	0	91.8637	OK
XLOC_000765	-	-	XLOC_000765	gene-NEPG_00962	TSS827	NW_013524647.1:418484-419822	-	-	2.64228	0	7.20628	OK	3.9414	0	9.5262	OK
XLOC_000766	-	-	XLOC_000766	gene-NEPG_00964	TSS828	NW_013524647.1:421316-421704	-	-	249.199	108.255	390.144	OK	283.568	129.263	437.873	OK
XLOC_000767	-	-	XLOC_000767	gene-NEPG_00966	TSS829	NW_013524647.1:422895-424260	-	-	20721.9	13815.2	27628.7	OK	18882.5	12468.2	25296.8	OK
XLOC_000768	-	-	XLOC_000768	gene-NEPG_00968,gene-NEPG_00969	TSS830,TSS831	NW_013524647.1:424271-429019	-	-	333.27	138.405	528.135	OK	287.635	132.608	442.661	OK
XLOC_000769	-	-	XLOC_000769	gene-NEPG_00971	TSS832	NW_013524647.1:429071-429904	-	-	93.7391	44.6955	142.783	OK	93.4682	44.4527	142.484	OK
XLOC_000770	-	-	XLOC_000770	gene-NEPG_00973	TSS833	NW_013524647.1:431016-431437	-	-	122.266	36.8566	207.676	OK	84.7053	15.9642	153.446	OK
XLOC_000771	-	-	XLOC_000771	gene-NEPG_00975	TSS834	NW_013524647.1:433216-436325	-	-	35.1154	19.5873	50.6434	OK	39.3239	22.1252	56.5225	OK
XLOC_000772	-	-	XLOC_000772	gene-NEPG_00977	TSS835	NW_013524647.1:439476-440448	-	-	3.15726	0	9.28617	OK	1.04094	0	3.7115	OK
XLOC_000773	-	-	XLOC_000773	gene-NEPG_00978	TSS836	NW_013524647.1:441035-442493	-	-	130.584	78.6883	182.48	OK	117.888	70.3497	165.427	OK
XLOC_000774	-	-	XLOC_000774	gene-NEPG_00984	TSS837	NW_013524647.1:451339-452500	-	-	236.773	149.706	323.841	OK	264.164	169.391	358.937	OK
XLOC_000775	-	-	XLOC_000775	gene-NEPG_00985	TSS838	NW_013524647.1:452761-453373	-	-	0	0	0	OK	0.722476	0	4.8303	OK
XLOC_000776	-	-	XLOC_000776	gene-NEPG_00986	TSS839	NW_013524647.1:453466-453913	-	-	0	0	0	OK	0	0	0	OK
XLOC_000777	-	-	XLOC_000777	gene-NEPG_00988	TSS840	NW_013524647.1:457256-458096	-	-	1.09742	0	4.26907	OK	0.786178	0	3.68959	OK
XLOC_000778	-	-	XLOC_000778	gene-NEPG_00989	TSS841	NW_013524647.1:459853-460174	-	-	3.28778	0	14.8725	OK	5.8496	0	17.4096	OK
XLOC_000779	-	-	XLOC_000779	gene-NEPG_00990	TSS842	NW_013524647.1:460276-460560	-	-	43.2502	1.01238	85.4881	OK	25.3621	0	56.7967	OK
XLOC_000780	-	-	XLOC_000780	gene-NEPG_00991	TSS843	NW_013524647.1:460885-462676	-	-	18.9672	5.95355	31.9809	OK	26.4299	10.3694	42.4904	OK
XLOC_000781	-	-	XLOC_000781	gene-NEPG_00992	TSS844	NW_013524647.1:463229-464111	-	-	392.048	248.925	535.17	OK	374.602	239.632	509.571	OK
XLOC_000782	-	-	XLOC_000782	gene-NEPG_00994	TSS845	NW_013524647.1:466904-468275	-	-	358.991	214.553	503.429	OK	385.779	237.373	534.185	OK
XLOC_000783	-	-	XLOC_000783	gene-NEPG_00997	TSS846	NW_013524647.1:469434-470817	-	-	326.629	216.469	436.789	OK	348.601	230.906	466.295	OK
XLOC_000784	-	-	XLOC_000784	gene-NEPG_01000	TSS847	NW_013524647.1:475671-476862	-	-	2.76417	0	7.66732	OK	5.3092	0	12.5602	OK
XLOC_000785	-	-	XLOC_000785	gene-NEPG_01001	TSS848	NW_013524647.1:476953-477243	-	-	6.42923	0	20.0409	OK	4.54241	0	18.1318	OK
XLOC_000786	-	-	XLOC_000786	gene-NEPG_01003,gene-NEPG_01004	TSS849,TSS850	NW_013524647.1:478653-483425	-	-	3625.73	2473.59	4777.87	OK	3886.45	2637.67	5135.23	OK
XLOC_000787	-	-	XLOC_000787	gene-NEPG_01006	TSS851	NW_013524647.1:483458-484573	-	-	77.1153	38.7412	115.489	OK	82.7936	42.693	122.894	OK
XLOC_000788	-	-	XLOC_000788	-	TSS852	NW_013524647.1:489157-489581	-	-	52.5525	0.0511392	105.054	OK	91.5099	20.204	162.816	OK
XLOC_000789	-	-	XLOC_000789	gene-NEPG_01011,gene-NEPG_01012	TSS853,TSS854	NW_013524647.1:491093-493679	-	-	336.299	187.318	485.28	OK	309.464	130.67	488.258	OK
XLOC_000790	-	-	XLOC_000790	gene-NEPG_01013	TSS855	NW_013524647.1:493775-494996	-	-	0.116518	0	2.97695	OK	0	0	0	OK
XLOC_000791	-	-	XLOC_000791	gene-NEPG_02672	TSS856	NW_013524647.1:496214-496329	-	-	0	0	0	OK	0	0	0	OK
XLOC_000792	-	-	XLOC_000792	gene-NEPG_01016	TSS857	NW_013524647.1:496556-497879	-	-	1.88112	0	5.6545	OK	2.3096	0	6.52913	OK
XLOC_000793	-	-	XLOC_000793	gene-NEPG_01020	TSS858	NW_013524647.1:500881-501292	-	-	160.534	57.6106	263.457	OK	170.396	63.1241	277.667	OK
XLOC_000794	-	-	XLOC_000794	gene-NEPG_01021	TSS859	NW_013524647.1:501765-502614	-	-	2.31043	0	7.73505	OK	1.64251	0	6.06512	OK
XLOC_000795	-	-	XLOC_000795	gene-NEPG_01022	TSS860	NW_013524647.1:503432-503768	-	-	1.59255	0	9.86425	OK	4.11704	0	12.3567	OK
XLOC_000796	-	-	XLOC_000796	gene-NEPG_01023	TSS861	NW_013524647.1:503943-505836	-	-	1.01282	0	3.22364	OK	2.54369	0	6.29148	OK
XLOC_000797	-	-	XLOC_000797	gene-NEPG_01024	TSS862	NW_013524647.1:506116-506502	-	-	3.03257	0	11.7907	OK	1.76045	0	8.762	OK
XLOC_000798	-	-	XLOC_000798	gene-NEPG_01026	TSS863	NW_013524647.1:506753-508289	-	-	24.1366	1.60601	46.6673	OK	20.3429	0.993581	39.6922	OK
XLOC_000799	-	-	XLOC_000799	gene-NEPG_01027	TSS864	NW_013524647.1:508477-508990	-	-	0	0	0	OK	0	0	0	OK
XLOC_000800	-	-	XLOC_000800	gene-NEPG_01028	TSS865	NW_013524647.1:509288-510560	-	-	125.665	73.4095	177.921	OK	124.374	72.5642	176.185	OK
XLOC_000801	-	-	XLOC_000801	gene-NEPG_01029	TSS866	NW_013524647.1:510597-512340	-	-	126.144	78.2271	174.061	OK	129.279	80.3981	178.16	OK
XLOC_000802	-	-	XLOC_000802	gene-NEPG_01030,gene-NEPG_01031	TSS867,TSS868	NW_013524647.1:512473-515050	-	-	184.566	108.439	260.693	OK	178.668	105.96	251.376	OK
XLOC_000803	-	-	XLOC_000803	gene-NEPG_01032	TSS869	NW_013524647.1:515091-516512	-	-	59.564	30.4962	88.6317	OK	55.2098	27.4962	82.9233	OK
XLOC_000804	-	-	XLOC_000804	gene-NEPG_01033	TSS870	NW_013524647.1:516706-517279	-	-	64.9598	17.0589	112.861	OK	55.5161	11.1181	99.914	OK
XLOC_000805	-	-	XLOC_000805	gene-NEPG_01034	TSS871	NW_013524647.1:517865-518312	-	-	11.2181	0	27.8473	OK	19.7842	0	43.2649	OK
XLOC_000806	-	-	XLOC_000806	gene-NEPG_01036	TSS872	NW_013524647.1:518911-519781	-	-	23.3856	2.76763	44.0036	OK	18.6359	0.678123	36.5937	OK
XLOC_000807	-	-	XLOC_000807	gene-NEPG_01037	TSS873	NW_013524647.1:520131-520564	-	-	0.321452	0	6.44664	OK	0	0	0	OK
XLOC_000808	-	-	XLOC_000808	gene-NEPG_01040	TSS874	NW_013524647.1:523557-524075	-	-	8060.78	5636.97	10484.6	OK	7930.26	5561.2	10299.3	OK
XLOC_000809	-	-	XLOC_000809	gene-NEPG_01045	TSS875	NW_013524647.1:527385-527849	-	-	15651.3	10804.2	20498.4	OK	15868.5	11010.8	20726.3	OK
XLOC_000810	-	-	XLOC_000810	gene-NEPG_01049	TSS876	NW_013524647.1:532885-535072	-	-	253.126	171.2	335.051	OK	256.163	173.34	338.985	OK
XLOC_000811	-	-	XLOC_000811	gene-NEPG_01054	TSS877	NW_013524647.1:541787-543797	-	-	87.9871	52.9746	123	OK	87.5401	52.3257	122.754	OK
XLOC_000812	-	-	XLOC_000812	gene-NEPG_01059	TSS878	NW_013524647.1:552336-555658	-	-	93.6945	14.7584	172.631	OK	114.601	49.7137	179.489	OK
XLOC_000813	-	-	XLOC_000813	gene-NEPG_01061	TSS879	NW_013524647.1:555683-557526	-	-	163.169	96.8605	229.478	OK	173.029	103.997	242.06	OK
XLOC_000814	-	-	XLOC_000814	gene-NEPG_02696	TSS880	NW_013524647.1:559465-559537	-	-	0	0	0	OK	0	0	0	OK
XLOC_000815	-	-	XLOC_000815	gene-NEPG_01065	TSS881	NW_013524647.1:559564-561500	-	-	199.17	129.161	269.179	OK	204.304	132.736	275.873	OK
XLOC_000816	-	-	XLOC_000816	gene-NEPG_01066	TSS882	NW_013524647.1:561900-564059	-	-	200.547	133.3	267.794	OK	196.569	130.316	262.822	OK
XLOC_000817	-	-	XLOC_000817	gene-NEPG_01067	TSS883	NW_013524647.1:564885-565077	-	-	0	0	0	OK	0	0	0	OK
XLOC_000818	-	-	XLOC_000818	gene-NEPG_01068	TSS884	NW_013524647.1:566368-568700	-	-	3.04467	0	6.86808	OK	2.76533	0	6.41227	OK
XLOC_000819	-	-	XLOC_000819	gene-NEPG_01069	TSS885	NW_013524647.1:571112-572045	-	-	0.272066	0	2.86387	OK	0	0	0	OK
XLOC_000820	-	-	XLOC_000820	gene-NEPG_01072	TSS886	NW_013524647.1:575245-577202	-	-	207.26	135.035	279.485	OK	183.01	118.745	247.275	OK
XLOC_000821	-	-	XLOC_000821	gene-NEPG_01073	TSS887	NW_013524647.1:577566-580437	-	-	83.007	52.29	113.724	OK	86.5291	54.1107	118.948	OK
XLOC_000822	-	-	XLOC_000822	gene-NEPG_01074	TSS888	NW_013524647.1:580602-582179	-	-	183.766	117.155	250.378	OK	187.248	119.863	254.634	OK
XLOC_000823	-	-	XLOC_000823	gene-NEPG_01079	TSS889	NW_013524647.1:587849-588570	-	-	8612.22	5954.72	11269.7	OK	8563.08	5896.68	11229.5	OK
XLOC_000824	-	-	XLOC_000824	gene-NEPG_01082	TSS890	NW_013524647.1:593705-594536	-	-	0.48151	0	3.42043	OK	1.00592	0	4.21346	OK
XLOC_000825	-	-	XLOC_000825	gene-NEPG_01083	TSS891	NW_013524647.1:595216-596583	-	-	0.195693	0	1.92412	OK	0.144132	0	1.87208	OK
XLOC_000826	-	-	XLOC_000826	gene-NEPG_01084	TSS892	NW_013524647.1:597151-598213	-	-	0	0	0	OK	0	0	0	OK
XLOC_000827	-	-	XLOC_000827	gene-NEPG_02697	TSS893	NW_013524647.1:598508-598580	-	-	0	0	0	OK	0	0	0	OK
XLOC_000828	-	-	XLOC_000828	gene-NEPG_01087,gene-NEPG_01088	TSS894,TSS895	NW_013524647.1:602996-606136	-	-	35.4135	13.056	57.771	OK	32.9842	10.8539	55.1146	OK
XLOC_000829	-	-	XLOC_000829	gene-NEPG_02673	TSS896	NW_013524647.1:612235-612350	-	-	0	0	0	OK	0	0	0	OK
XLOC_000830	-	-	XLOC_000830	gene-NEPG_01092	TSS897	NW_013524647.1:616267-617536	-	-	520.817	354.159	687.476	OK	512.621	348.508	676.734	OK
XLOC_000831	-	-	XLOC_000831	gene-NEPG_01093	TSS898	NW_013524647.1:617547-619035	-	-	298.214	196.448	399.979	OK	331.582	220.779	442.385	OK
XLOC_000832	-	-	XLOC_000832	gene-NEPG_01094	TSS899	NW_013524647.1:619562-620339	-	-	0.131585	0	3.29871	OK	0	0	0	OK
XLOC_000833	-	-	XLOC_000833	gene-NEPG_01095	TSS900	NW_013524647.1:621140-621395	-	-	0	0	0	OK	0	0	0	OK
XLOC_000834	-	-	XLOC_000834	gene-NEPG_01096	TSS901	NW_013524647.1:622035-623190	-	-	0	0	0	OK	0	0	0	OK
XLOC_000835	-	-	XLOC_000835	gene-NEPG_01097	TSS902	NW_013524647.1:623781-626996	-	-	0.0758661	0	0.790071	OK	0.32374	0	1.35476	OK
XLOC_000836	-	-	XLOC_000836	gene-NEPG_01098	TSS903	NW_013524647.1:627709-629097	-	-	152.125	77.0007	227.249	OK	146.435	76.427	216.443	OK
XLOC_000837	-	-	XLOC_000837	gene-NEPG_01102,gene-NEPG_01103	TSS904,TSS905	NW_013524647.1:631154-634055	-	-	136.462	82.1978	190.726	OK	133.612	81.0947	186.129	OK
XLOC_000838	-	-	XLOC_000838	gene-NEPG_01113	TSS906	NW_013524647.1:643628-643938	-	-	704.663	375.359	1033.97	OK	627.758	324.664	930.852	OK
XLOC_000839	-	-	XLOC_000839	gene-NEPG_01114	TSS907	NW_013524647.1:644571-647159	-	-	5330.03	3391.96	7268.09	OK	4930.24	3200.52	6659.96	OK
XLOC_000840	-	-	XLOC_000840	gene-NEPG_01115	TSS908	NW_013524647.1:647831-648931	-	-	12.0139	0	24.2236	OK	14.7089	0.641811	28.776	OK
XLOC_000841	-	-	XLOC_000841	gene-NEPG_01116	TSS909	NW_013524647.1:649580-650825	-	-	703.535	482.332	924.738	OK	669.412	460.83	877.994	OK
XLOC_000842	-	-	XLOC_000842	gene-NEPG_01117	TSS910	NW_013524647.1:651117-654651	-	-	1.50737	0	3.69943	OK	2.06234	0	4.69212	OK
XLOC_000843	-	-	XLOC_000843	gene-NEPG_01118	TSS911	NW_013524647.1:654919-656644	-	-	546.134	378.531	713.737	OK	526.215	363.877	688.553	OK
XLOC_000844	-	-	XLOC_000844	gene-NEPG_01119	TSS912	NW_013524647.1:657105-657522	-	-	18.8997	0	42.3898	OK	11.9847	0	29.4485	OK
XLOC_000845	-	-	XLOC_000845	gene-NEPG_01120	TSS913	NW_013524647.1:658448-659057	-	-	13.159	0	29.7971	OK	14.0824	0	31.5277	OK
XLOC_000846	-	-	XLOC_000846	gene-NEPG_01122	TSS914	NW_013524647.1:661957-663146	-	-	0.480861	0	2.60647	OK	0	0	0	OK
XLOC_000847	-	-	XLOC_000847	gene-NEPG_01123	TSS915	NW_013524647.1:663301-663670	-	-	0	0	0	OK	0	0	0	OK
XLOC_000848	-	-	XLOC_000848	gene-NEPG_01128	TSS916	NW_013524647.1:670037-672686	-	-	13.1654	4.26983	22.0611	OK	13.8571	4.7355	22.9788	OK
XLOC_000849	-	-	XLOC_000849	gene-NEPG_01130	TSS917	NW_013524647.1:674610-675363	-	-	1.86981	0	6.9824	OK	0.605967	0	3.87668	OK
XLOC_000850	-	-	XLOC_000850	gene-NEPG_02700	TSS918	NW_013524647.1:675577-675649	-	-	4420.42	4373.58	4467.27	OK	0	0	0	OK
XLOC_000851	-	-	XLOC_000851	gene-NEPG_01131	TSS919	NW_013524647.1:676330-677546	-	-	198.183	122.837	273.529	OK	157.056	94.5832	219.53	OK
XLOC_000852	-	-	XLOC_000852	gene-NEPG_01135	TSS920	NW_013524647.1:685070-685685	-	-	15373.1	10418.4	20327.8	OK	15241.7	10428.5	20055	OK
XLOC_000853	-	-	XLOC_000853	gene-NEPG_01136	TSS921	NW_013524647.1:686140-686446	-	-	238.198	65.8825	410.514	OK	271.658	90.5766	452.738	OK
XLOC_000854	-	-	XLOC_000854	gene-NEPG_01137	TSS922	NW_013524647.1:686790-687187	-	-	181.029	66.0061	296.052	OK	199.999	78.0746	321.924	OK
XLOC_000855	-	-	XLOC_000855	gene-NEPG_01139	TSS923	NW_013524647.1:689125-689580	-	-	16.5732	0	42.6837	OK	7.71589	0	21.5299	OK
XLOC_000856	-	-	XLOC_000856	gene-NEPG_01141	TSS924	NW_013524647.1:692642-692948	-	-	4.98617	0	17.4779	OK	2.91253	0	12.1827	OK
XLOC_000857	-	-	XLOC_000857	gene-NEPG_01145	TSS925	NW_013524647.1:699948-701404	-	-	660.466	453.744	867.189	OK	695.159	477.855	912.462	OK
XLOC_000858	-	-	XLOC_000858	gene-NEPG_00655	TSS926	NW_013524647.1:301-1094	-	-	9.58086	0	22.2569	OK	8.94109	0	20.6283	OK
XLOC_000859	-	-	XLOC_000859	gene-NEPG_00656	TSS927	NW_013524647.1:1780-4588	-	-	112.038	70.581	153.495	OK	126.032	82.3	169.763	OK
XLOC_000860	-	-	XLOC_000860	gene-NEPG_00657	TSS928	NW_013524647.1:5284-8062	-	-	0.754344	0	2.25021	OK	0.808687	0	2.50738	OK
XLOC_000861	-	-	XLOC_000861	gene-NEPG_00658	TSS929	NW_013524647.1:9396-10266	-	-	0.793813	0	3.59024	OK	0.94783	0	3.98637	OK
XLOC_000862	-	-	XLOC_000862	gene-NEPG_00659	TSS930	NW_013524647.1:10827-13854	-	-	1.74355	0	4.12837	OK	0.79721	0	2.34991	OK
XLOC_000863	-	-	XLOC_000863	gene-NEPG_00662	TSS931	NW_013524647.1:16295-18449	-	-	0.438898	0	1.55065	OK	0.24048	0	1.35165	OK
XLOC_000864	-	-	XLOC_000864	gene-NEPG_00664	TSS932	NW_013524647.1:21409-24067	-	-	7.48828	1.28817	13.6884	OK	6.39379	0.763171	12.0244	OK
XLOC_000865	-	-	XLOC_000865	gene-NEPG_00666	TSS933	NW_013524647.1:24534-26503	-	-	50.9601	7.18094	94.7394	OK	27.7078	0	66.7752	OK
XLOC_000866	-	-	XLOC_000866	gene-NEPG_00669,gene-NEPG_00670,gene-NEPG_00671	TSS934,TSS935,TSS936,TSS937	NW_013524647.1:28973-31766	-	-	15103.9	10289.1	19918.8	OK	15547.7	10635.9	20459.5	OK
XLOC_000867	-	-	XLOC_000867	gene-NEPG_00672,gene-NEPG_00673	TSS938,TSS939,TSS940	NW_013524647.1:32242-35071	-	-	114.676	7.1678	222.185	OK	94.2029	0	212.774	OK
XLOC_000868	-	-	XLOC_000868	gene-NEPG_00675,gene-NEPG_00676,gene-NEPG_00677	TSS941,TSS942,TSS943,TSS944	NW_013524647.1:35099-36853	-	-	383.46	195.86	571.06	OK	388.946	216.522	561.369	OK
XLOC_000869	-	-	XLOC_000869	gene-NEPG_00678	TSS945	NW_013524647.1:37500-39763	-	-	188.023	124.404	251.642	OK	157.859	103.278	212.439	OK
XLOC_000870	-	-	XLOC_000870	gene-NEPG_00681	TSS946	NW_013524647.1:40794-42828	-	-	11.9325	0	40.2645	OK	8.32661	0	29.0036	OK
XLOC_000871	-	-	XLOC_000871	gene-NEPG_00682	TSS947	NW_013524647.1:42933-44364	-	-	3.72226	0	9.19276	OK	2.50983	0	6.82602	OK
XLOC_000872	-	-	XLOC_000872	gene-NEPG_00684	TSS948	NW_013524647.1:48972-49527	-	-	0.212998	0	4.81601	OK	0.469929	0	5.06282	OK
XLOC_000873	-	-	XLOC_000873	gene-NEPG_00691	TSS949	NW_013524647.1:59347-63606	-	-	18.365	0	54.3026	OK	16.7831	0	50.1245	OK
XLOC_000874	-	-	XLOC_000874	gene-NEPG_00693	TSS950	NW_013524647.1:59347-63606	-	-	218.958	75.4866	362.43	OK	155.237	28.5805	281.893	OK
XLOC_000875	-	-	XLOC_000875	gene-NEPG_00695	TSS951	NW_013524647.1:64120-64306	-	-	217.841	0	509.558	OK	135.887	58.1279	213.647	OK
XLOC_000876	-	-	XLOC_000876	gene-NEPG_00697	TSS952	NW_013524647.1:66214-67019	-	-	9.42612	0	21.7314	OK	13.9775	0	30.0631	OK
XLOC_000877	-	-	XLOC_000877	gene-NEPG_00700	TSS953	NW_013524647.1:71010-71522	-	-	9.8714	0	26.0963	OK	9.78306	0	24.4704	OK
XLOC_000878	-	-	XLOC_000878	gene-NEPG_00703	TSS954,TSS955	NW_013524647.1:73873-75822	-	-	119.132	9.64719	228.616	OK	140.973	0	295.987	OK
XLOC_000879	-	-	XLOC_000879	gene-NEPG_00705	TSS956	NW_013524647.1:73873-75822	-	-	94.6271	32.7443	156.51	OK	77.993	26.6906	129.295	OK
XLOC_000880	-	-	XLOC_000880	gene-NEPG_00711	TSS957	NW_013524647.1:87104-87806	-	-	0.453378	0	3.98808	OK	4.14836	0	12.7869	OK
XLOC_000881	-	-	XLOC_000881	gene-NEPG_00712	TSS958	NW_013524647.1:88304-88965	-	-	1.0889	0	5.33126	OK	0.362911	0	4.13874	OK
XLOC_000882	-	-	XLOC_000882	gene-NEPG_00714	TSS959	NW_013524647.1:92869-93227	-	-	176.572	54.7941	298.35	OK	87.7507	7.39881	168.103	OK
XLOC_000883	-	-	XLOC_000883	gene-NEPG_00715	TSS960	NW_013524647.1:93293-93761	-	-	207.804	96.5627	319.046	OK	180.703	79.8278	281.578	OK
XLOC_000884	-	-	XLOC_000884	gene-NEPG_00721,gene-NEPG_00722	TSS961,TSS962	NW_013524647.1:99478-103498	-	-	1.58363	0	9.15643	OK	1.22829	0	8.44052	OK
XLOC_000885	-	-	XLOC_000885	gene-NEPG_00725	TSS963	NW_013524647.1:104537-105937	-	-	11149.2	7846.82	14451.5	OK	12013.2	8451.53	15574.8	OK
XLOC_000886	-	-	XLOC_000886	gene-NEPG_00730,gene-NEPG_00731	TSS964,TSS965	NW_013524647.1:109756-112589	-	-	121.72	68.024	175.415	OK	105.908	58.1401	153.675	OK
XLOC_000887	-	-	XLOC_000887	gene-NEPG_00732,gene-NEPG_00733	TSS966,TSS967	NW_013524647.1:112866-113345	-	-	683.085	423.748	942.422	OK	462.715	227.249	698.18	OK
XLOC_000888	-	-	XLOC_000888	gene-NEPG_00734	TSS968	NW_013524647.1:113346-113980	-	-	665.013	429.176	900.849	OK	694.508	451.113	937.904	OK
XLOC_000889	-	-	XLOC_000889	gene-NEPG_00735	TSS969	NW_013524647.1:114340-114625	-	-	15.1099	0	34.908	OK	10.432	0	24.7374	OK
XLOC_000890	-	-	XLOC_000890	gene-NEPG_00737	TSS970	NW_013524647.1:117056-118020	-	-	57.3949	23.7844	91.0055	OK	74.6898	35.0968	114.283	OK
XLOC_000891	-	-	XLOC_000891	gene-NEPG_00740	TSS971	NW_013524647.1:123046-124101	-	-	270.924	171.454	370.394	OK	272.788	171.638	373.938	OK
XLOC_000892	-	-	XLOC_000892	gene-NEPG_00742	TSS972	NW_013524647.1:124161-125510	-	-	14.0668	0	34.8559	OK	8.47198	0	28.8521	OK
XLOC_000893	-	-	XLOC_000893	gene-NEPG_00743	TSS973	NW_013524647.1:125934-126477	-	-	16786.2	11558.7	22013.7	OK	17836	12204.7	23467.3	OK
XLOC_000894	-	-	XLOC_000894	gene-NEPG_00745	TSS974	NW_013524647.1:128709-131136	-	-	114.062	73.0319	155.092	OK	127.073	81.7593	172.386	OK
XLOC_000895	-	-	XLOC_000895	gene-NEPG_00746	TSS975	NW_013524647.1:132272-132938	-	-	71.9866	24.8008	119.172	OK	72.2899	25.6968	118.883	OK
XLOC_000896	-	-	XLOC_000896	gene-NEPG_00747	TSS976	NW_013524647.1:133923-138837	-	-	268.533	188.304	348.762	OK	268.05	187.923	348.177	OK
XLOC_000897	-	-	XLOC_000897	gene-NEPG_00748	TSS977	NW_013524647.1:139349-140485	-	-	65.8573	31.7939	99.9206	OK	77.6346	39.4446	115.824	OK
XLOC_000898	-	-	XLOC_000898	gene-NEPG_00749	TSS978	NW_013524647.1:142014-144933	-	-	211.6	144.162	279.038	OK	252.252	173.093	331.411	OK
XLOC_000899	-	-	XLOC_000899	gene-NEPG_00752	TSS979	NW_013524647.1:147372-148960	-	-	8.89901	0.33942	17.4586	OK	12.8256	1.81667	23.8345	OK
XLOC_000900	-	-	XLOC_000900	gene-NEPG_00753	TSS980	NW_013524647.1:149459-150591	-	-	405.092	267.222	542.962	OK	441.047	292.584	589.51	OK
XLOC_000901	-	-	XLOC_000901	gene-NEPG_00754	TSS981	NW_013524647.1:150697-151232	-	-	0	0	0	OK	1.99031	0	6.77862	OK
XLOC_000902	-	-	XLOC_000902	gene-NEPG_00757	TSS982	NW_013524647.1:152434-152790	-	-	712.645	403.945	1021.35	OK	453.557	232.005	675.11	OK
XLOC_000903	-	-	XLOC_000903	gene-NEPG_00758	TSS983	NW_013524647.1:153233-154031	-	-	9.17164	0	21.2605	OK	8.6471	0	19.9066	OK
XLOC_000904	-	-	XLOC_000904	gene-NEPG_00759	TSS984	NW_013524647.1:154197-154948	-	-	16.4112	0	35.0338	OK	8.38379	0	20.5308	OK
XLOC_000905	-	-	XLOC_000905	gene-NEPG_00760	TSS985	NW_013524647.1:154950-155541	-	-	86.2475	29.9346	142.56	OK	81.1524	27.6875	134.617	OK
XLOC_000906	-	-	XLOC_000906	gene-NEPG_00762	TSS986	NW_013524647.1:158934-159486	-	-	302.733	170.939	434.528	OK	287.034	158.447	415.621	OK
XLOC_000907	-	-	XLOC_000907	gene-NEPG_00765	TSS987	NW_013524647.1:161538-163194	-	-	135.555	83.2791	187.83	OK	162.902	103.555	222.25	OK
XLOC_000908	-	-	XLOC_000908	gene-NEPG_00766	TSS988	NW_013524647.1:163241-163688	-	-	35.6946	0	76.3454	OK	15.3329	0	35.3573	OK
XLOC_000909	-	-	XLOC_000909	gene-NEPG_00771	TSS989	NW_013524647.1:168380-169193	-	-	528.87	344.656	713.084	OK	499.718	321.497	677.94	OK
XLOC_000910	-	-	XLOC_000910	gene-NEPG_00772	TSS990	NW_013524647.1:169966-172426	-	-	5402.81	3432.97	7372.64	OK	5862.23	3729.45	7995.01	OK
XLOC_000911	-	-	XLOC_000911	gene-NEPG_00777	TSS991	NW_013524647.1:177478-178664	-	-	85.7798	45.2664	126.293	OK	66.8025	33.1207	100.484	OK
XLOC_000912	-	-	XLOC_000912	gene-NEPG_00779	TSS992	NW_013524647.1:178696-181188	-	-	84.071	0	177.996	OK	75.6265	0	159.274	OK
XLOC_000913	-	-	XLOC_000913	gene-NEPG_00782	TSS993	NW_013524647.1:181204-183421	-	-	93.0152	21.2903	164.74	OK	116.829	32.5704	201.088	OK
XLOC_000914	-	-	XLOC_000914	gene-NEPG_00783	TSS994	NW_013524647.1:184264-185142	-	-	14.6727	0	30.8656	OK	12.1425	0	25.482	OK
XLOC_000915	-	-	XLOC_000915	gene-NEPG_00784	TSS995	NW_013524647.1:185332-186259	-	-	219.126	132.572	305.679	OK	281.285	174.195	388.376	OK
XLOC_000916	-	-	XLOC_000916	gene-NEPG_00785	TSS996	NW_013524647.1:186487-187099	-	-	0	0	0	OK	0	0	0	OK
XLOC_000917	-	-	XLOC_000917	gene-NEPG_00786	TSS997	NW_013524647.1:187752-188690	-	-	40.9839	12.815	69.1529	OK	34.347	9.23989	59.4542	OK
XLOC_000918	-	-	XLOC_000918	gene-NEPG_00788	TSS998	NW_013524647.1:188720-193189	-	-	109.989	45.6144	174.363	OK	118.576	51.4813	185.671	OK
XLOC_000919	-	-	XLOC_000919	gene-NEPG_00791	TSS999	NW_013524647.1:196790-197447	-	-	10016	6963.07	13068.9	OK	10977.6	7598.29	14356.8	OK
XLOC_000920	-	-	XLOC_000920	gene-NEPG_00792	TSS1000	NW_013524647.1:197638-199690	-	-	48.9013	26.2635	71.5392	OK	51.4095	28.2626	74.5563	OK
XLOC_000921	-	-	XLOC_000921	gene-NEPG_00793	TSS1001	NW_013524647.1:199760-200036	-	-	90.9747	0	194.072	OK	56.3157	7.44437	105.187	OK
XLOC_000922	-	-	XLOC_000922	gene-NEPG_00796	TSS1002	NW_013524647.1:202288-204170	-	-	205.587	134.981	276.193	OK	211.712	139.483	283.941	OK
XLOC_000923	-	-	XLOC_000923	gene-NEPG_00797	TSS1003	NW_013524647.1:204194-204923	-	-	81.3185	32.8811	129.756	OK	86.9799	35.0018	138.958	OK
XLOC_000924	-	-	XLOC_000924	gene-NEPG_00798	TSS1004	NW_013524647.1:205148-205541	-	-	264.028	119.245	408.81	OK	207.239	83.6296	330.848	OK
XLOC_000925	-	-	XLOC_000925	gene-NEPG_00803	TSS1005	NW_013524647.1:209972-210408	-	-	2057.01	1386.02	2728	OK	1630.04	1082.4	2177.68	OK
XLOC_000926	-	-	XLOC_000926	gene-NEPG_00806	TSS1006	NW_013524647.1:213381-216391	-	-	201.936	137.548	266.324	OK	210.714	143.549	277.88	OK
XLOC_000927	-	-	XLOC_000927	gene-NEPG_00807	TSS1007	NW_013524647.1:216777-217819	-	-	791.978	527.369	1056.59	OK	1228.23	843.389	1613.07	OK
XLOC_000928	-	-	XLOC_000928	gene-NEPG_00808	TSS1008	NW_013524647.1:218317-218912	-	-	42.6933	5.59723	79.7893	OK	70.0792	21.0065	119.152	OK
XLOC_000929	-	-	XLOC_000929	gene-NEPG_00809	TSS1009	NW_013524647.1:218982-219201	-	-	0	0	0	OK	0	0	0	OK
XLOC_000930	-	-	XLOC_000930	gene-NEPG_00810	TSS1010	NW_013524647.1:219206-219722	-	-	2.14958	0	7.14225	OK	0	0	0	OK
XLOC_000931	-	-	XLOC_000931	gene-NEPG_00811	TSS1011	NW_013524647.1:219819-221142	-	-	0.805002	0	2.69169	OK	0.748794	0	3.27798	OK
XLOC_000932	-	-	XLOC_000932	gene-NEPG_00813	TSS1012	NW_013524647.1:221261-224045	-	-	10.6636	0	23.2165	OK	16.3711	0.444944	32.2973	OK
XLOC_000933	-	-	XLOC_000933	gene-NEPG_00814	TSS1013	NW_013524647.1:224561-225203	-	-	215.666	117.688	313.645	OK	196.131	105.183	287.079	OK
XLOC_000934	-	-	XLOC_000934	gene-NEPG_00815	TSS1014	NW_013524647.1:225229-226003	-	-	272.502	164.236	380.769	OK	227.19	132.91	321.47	OK
XLOC_000935	-	-	XLOC_000935	gene-NEPG_00816	TSS1015	NW_013524647.1:226062-226581	-	-	17210	11816.5	22603.4	OK	17154.5	11810.8	22498.2	OK
XLOC_000936	-	-	XLOC_000936	gene-NEPG_00817	TSS1016	NW_013524647.1:226675-227158	-	-	14.4915	0	35.29	OK	7.23915	0	19.9649	OK
XLOC_000937	-	-	XLOC_000937	gene-NEPG_00818	TSS1017	NW_013524647.1:227172-228000	-	-	0.362849	0	3.31334	OK	0	0	0	OK
XLOC_000938	-	-	XLOC_000938	gene-NEPG_00820	TSS1018	NW_013524647.1:228742-230186	-	-	8926.78	6150.76	11702.8	OK	8958.55	6214.05	11703.1	OK
XLOC_000939	-	-	XLOC_000939	gene-NEPG_00821	TSS1019	NW_013524647.1:230441-232037	-	-	1.10485	0	3.76381	OK	8.99592	0.0538699	17.938	OK
XLOC_000940	-	-	XLOC_000940	gene-NEPG_02692	TSS1020	NW_013524647.1:233698-236940	-	-	843.209	714.517	971.901	OK	0	0	0	OK
XLOC_000941	-	-	XLOC_000941	gene-NEPG_00826	TSS1021	NW_013524647.1:237601-239060	-	-	42.7081	18.7863	66.6299	OK	52.2017	25.0746	79.3288	OK
XLOC_000942	-	-	XLOC_000942	gene-NEPG_00829	TSS1022	NW_013524647.1:243048-244541	-	-	92.3517	53.1421	131.561	OK	75.2049	41.1906	109.219	OK
XLOC_000943	-	-	XLOC_000943	gene-NEPG_00830	TSS1023	NW_013524647.1:245135-246806	-	-	134.182	83.3477	185.017	OK	151.141	94.6553	207.626	OK
XLOC_000944	-	-	XLOC_000944	gene-NEPG_00833	TSS1024	NW_013524647.1:249174-250154	-	-	68.5445	31.2867	105.802	OK	86.3442	42.5798	130.109	OK
XLOC_000945	-	-	XLOC_000945	gene-NEPG_00834	TSS1025	NW_013524647.1:251389-252612	-	-	0.148772	0	2.09226	OK	0.293775	0	2.23524	OK
XLOC_000946	-	-	XLOC_000946	gene-NEPG_00835	TSS1026	NW_013524647.1:252613-254712	-	-	0.0802534	0	1.18645	OK	0.354776	0	1.46078	OK
XLOC_000947	-	-	XLOC_000947	gene-NEPG_00836	TSS1027	NW_013524647.1:257209-258062	-	-	117.41	60.6428	174.176	OK	88.2333	41.5785	134.888	OK
XLOC_000948	-	-	XLOC_000948	gene-NEPG_00837	TSS1028	NW_013524647.1:258092-260482	-	-	788.656	549.576	1027.74	OK	821.17	575.696	1066.64	OK
XLOC_000949	-	-	XLOC_000949	gene-NEPG_00846	TSS1029	NW_013524647.1:269175-270505	-	-	11.5704	0.512145	22.6287	OK	9.80496	0	19.7179	OK
XLOC_000950	-	-	XLOC_000950	gene-NEPG_00847	TSS1030	NW_013524647.1:270627-274634	-	-	68.1422	16.3887	119.896	OK	81.5799	25.1055	138.054	OK
XLOC_000951	-	-	XLOC_000951	gene-NEPG_00851	TSS1031	NW_013524647.1:270627-274634	-	-	76.8776	0	156.004	OK	46.4763	0	112.529	OK
XLOC_000952	-	-	XLOC_000952	gene-NEPG_00856	TSS1032	NW_013524647.1:281810-284019	-	-	97.401	59.1686	135.633	OK	119.178	75.8414	162.515	OK
XLOC_000953	-	-	XLOC_000953	gene-NEPG_00859	TSS1033	NW_013524647.1:287200-288300	-	-	2.5777	0	7.21931	OK	2.49447	0	7.13096	OK
XLOC_000954	-	-	XLOC_000954	gene-NEPG_00861	TSS1034	NW_013524647.1:289735-294809	-	-	117.628	0	264.621	OK	124.771	0	271.113	OK
XLOC_000955	-	-	XLOC_000955	gene-NEPG_00864	TSS1035	NW_013524647.1:289735-294809	-	-	1101	524.52	1677.49	OK	1179.8	439.401	1920.2	OK
XLOC_000956	-	-	XLOC_000956	gene-NEPG_00866	TSS1036	NW_013524647.1:295476-296773	-	-	204.229	128.786	279.672	OK	213.883	135.832	291.934	OK
XLOC_000957	-	-	XLOC_000957	gene-NEPG_00867	TSS1037	NW_013524647.1:296902-297828	-	-	141.938	79.3098	204.566	OK	116.59	61.1676	172.013	OK
XLOC_000958	-	-	XLOC_000958	gene-NEPG_00868	TSS1038	NW_013524647.1:298228-300810	-	-	30.1271	15.0639	45.1902	OK	26.6189	12.5129	40.7248	OK
XLOC_000959	-	-	XLOC_000959	gene-NEPG_00870	TSS1039	NW_013524647.1:304618-305140	-	-	30.2099	2.65254	57.7672	OK	31.8495	0	64.862	OK
XLOC_000960	-	-	XLOC_000960	gene-NEPG_00871	TSS1040	NW_013524647.1:305180-306524	-	-	18.0276	3.88029	32.1748	OK	18.5139	3.98985	33.038	OK
XLOC_000961	-	-	XLOC_000961	gene-NEPG_00878	TSS1041	NW_013524647.1:311270-312560	-	-	10411.4	7213.15	13609.7	OK	9726.15	6825.98	12626.3	OK
XLOC_000962	-	-	XLOC_000962	gene-NEPG_00881,gene-NEPG_00882	TSS1042,TSS1043,TSS1044	NW_013524647.1:312779-319906	-	-	11075.3	3412.78	18737.8	OK	11814.4	3328.06	20300.7	OK
XLOC_000963	-	-	XLOC_000963	gene-NEPG_00884	TSS1045	NW_013524647.1:312779-319906	-	-	154.602	0	518.356	OK	180.098	0	600.193	OK
XLOC_000964	-	-	XLOC_000964	gene-NEPG_00888	TSS1046	NW_013524647.1:319923-320526	-	-	366.908	202.207	531.61	OK	368.62	201.379	535.862	OK
XLOC_000965	-	-	XLOC_000965	gene-NEPG_02693	TSS1047	NW_013524647.1:320556-320628	-	-	0	0	0	OK	0	0	0	OK
XLOC_000966	-	-	XLOC_000966	gene-NEPG_00889	TSS1048	NW_013524647.1:320799-321136	-	-	50.8937	0	111.209	OK	49.6853	0	109.457	OK
XLOC_000967	-	-	XLOC_000967	gene-NEPG_00899	TSS1049	NW_013524647.1:337577-340493	-	-	35.9423	19.8985	51.9861	OK	38.7041	21.6207	55.7874	OK
XLOC_000968	-	-	XLOC_000968	gene-NEPG_02694	TSS1050	NW_013524647.1:340523-340595	-	-	0	0	0	OK	0	0	0	OK
XLOC_000969	-	-	XLOC_000969	gene-NEPG_00901	TSS1051	NW_013524647.1:341223-341598	-	-	103.888	19.3154	188.46	OK	92.5964	12.4627	172.73	OK
XLOC_000970	-	-	XLOC_000970	gene-NEPG_00903	TSS1052	NW_013524647.1:342081-344526	-	-	146.925	88.4997	205.35	OK	170.48	103.358	237.601	OK
XLOC_000971	-	-	XLOC_000971	gene-NEPG_00906	TSS1053	NW_013524647.1:348234-348723	-	-	101.257	31.5215	170.992	OK	47.7434	3.53469	91.952	OK
XLOC_000972	-	-	XLOC_000972	gene-NEPG_00908	TSS1054	NW_013524647.1:351169-351800	-	-	27.3519	2.72292	51.9809	OK	37.4168	4.34941	70.4841	OK
XLOC_000973	-	-	XLOC_000973	gene-NEPG_00909	TSS1055	NW_013524647.1:351910-352558	-	-	29.1395	1.34211	56.937	OK	25.9184	2.54628	49.2905	OK
XLOC_000974	-	-	XLOC_000974	gene-NEPG_00911	TSS1056	NW_013524647.1:354748-356109	-	-	97.0597	55.238	138.881	OK	106.754	61.3375	152.171	OK
XLOC_000975	-	-	XLOC_000975	gene-NEPG_00913	TSS1057	NW_013524647.1:358681-360408	-	-	22.8822	0	58.8437	OK	22.4867	0	55.2632	OK
XLOC_000976	-	-	XLOC_000976	gene-NEPG_00915	TSS1058	NW_013524647.1:358681-360408	-	-	86.9619	5.93363	167.99	OK	6.3231	0	22.7534	OK
XLOC_000977	-	-	XLOC_000977	gene-NEPG_00920	TSS1059	NW_013524647.1:365578-365860	-	-	630.356	298.228	962.483	OK	456.468	188.118	724.817	OK
XLOC_000978	-	-	XLOC_000978	gene-NEPG_00921,gene-NEPG_00922	TSS1060,TSS1061	NW_013524647.1:365911-367004	-	-	466.305	272.512	660.098	OK	447.157	265.527	628.787	OK
XLOC_000979	-	-	XLOC_000979	gene-NEPG_00923	TSS1062	NW_013524647.1:367257-368085	-	-	0.725698	0	3.67619	OK	0	0	0	OK
XLOC_000980	-	-	XLOC_000980	gene-NEPG_00924	TSS1063	NW_013524647.1:368271-369472	-	-	10.879	0	27.6729	OK	13.0548	0	31.007	OK
XLOC_000981	-	-	XLOC_000981	gene-NEPG_00925	TSS1064	NW_013524647.1:369547-369958	-	-	0.923782	0	7.41701	OK	1.38112	0	7.8631	OK
XLOC_000982	-	-	XLOC_000982	gene-NEPG_00927	TSS1065	NW_013524647.1:370888-371514	-	-	5.04085	0	14.1248	OK	19.4925	0	42.2641	OK
XLOC_000983	-	-	XLOC_000983	gene-NEPG_00928	TSS1066	NW_013524647.1:372184-373738	-	-	20.422	5.77761	35.0665	OK	17.7242	4.68726	30.7611	OK
XLOC_000984	-	-	XLOC_000984	gene-NEPG_00930	TSS1067	NW_013524647.1:375695-376532	-	-	23.6062	2.50255	44.7099	OK	26.7238	3.89991	49.5478	OK
XLOC_000985	-	-	XLOC_000985	gene-NEPG_00931,gene-NEPG_00932	TSS1068,TSS1069	NW_013524647.1:376605-377363	-	-	1.41598	0	12.77	OK	1.52804	0	12.5805	OK
XLOC_000986	-	-	XLOC_000986	gene-NEPG_00934	TSS1070	NW_013524647.1:379082-379805	-	-	0	0	0	OK	0	0	0	OK
XLOC_000987	-	-	XLOC_000987	gene-NEPG_00935,gene-NEPG_00936	TSS1071,TSS1072	NW_013524647.1:380271-381943	-	-	111.835	50.0152	173.654	OK	146.532	76.2715	216.792	OK
XLOC_000988	-	-	XLOC_000988	gene-NEPG_00938	TSS1073	NW_013524647.1:382364-385240	-	-	0.469266	0	2.45981	OK	1.51193	0	5.75437	OK
XLOC_000989	-	-	XLOC_000989	gene-NEPG_00941	TSS1074	NW_013524647.1:389098-390425	-	-	97.8138	55.5228	140.105	OK	109.679	63.5713	155.787	OK
XLOC_000990	-	-	XLOC_000990	gene-NEPG_00942	TSS1075	NW_013524647.1:390534-391312	-	-	534.386	348.599	720.173	OK	606.602	399.525	813.68	OK
XLOC_000991	-	-	XLOC_000991	gene-NEPG_00943	TSS1076	NW_013524647.1:391584-392327	-	-	673.042	443.907	902.177	OK	763.144	508.569	1017.72	OK
XLOC_000992	-	-	XLOC_000992	gene-NEPG_00945	TSS1077	NW_013524647.1:398048-399266	-	-	189.565	115.933	263.197	OK	143.454	85.6288	201.278	OK
XLOC_000993	-	-	XLOC_000993	gene-NEPG_00948	TSS1078	NW_013524647.1:402531-403295	-	-	126.326	63.1706	189.481	OK	87.3646	38.7472	135.982	OK
XLOC_000994	-	-	XLOC_000994	gene-NEPG_00949	TSS1079	NW_013524647.1:404087-405809	-	-	641.193	447.334	835.053	OK	620.494	431.471	809.517	OK
XLOC_000995	-	-	XLOC_000995	gene-NEPG_00952	TSS1080	NW_013524647.1:408332-410334	-	-	8.04259	0.608091	15.4771	OK	3.56579	0	8.17553	OK
XLOC_000996	-	-	XLOC_000996	gene-NEPG_00953	TSS1081	NW_013524647.1:410466-411399	-	-	63.6519	27.3379	99.9659	OK	35.8721	9.73412	62.0102	OK
XLOC_000997	-	-	XLOC_000997	gene-NEPG_00954	TSS1082	NW_013524647.1:411494-412052	-	-	46.5456	6.49661	86.5946	OK	50.6158	7.41858	93.813	OK
XLOC_000998	-	-	XLOC_000998	gene-NEPG_00955	TSS1083	NW_013524647.1:412069-412392	-	-	7.98739	0	24.2125	OK	5.13139	0	13.8094	OK
XLOC_000999	-	-	XLOC_000999	gene-NEPG_00958	TSS1084	NW_013524647.1:415121-415611	-	-	8875.67	6239.98	11511.4	OK	8121.85	5710.68	10533	OK
XLOC_001000	-	-	XLOC_001000	gene-NEPG_00959	TSS1085	NW_013524647.1:415791-416836	-	-	87.8548	44.2446	131.465	OK	94.1738	48.6976	139.65	OK
XLOC_001001	-	-	XLOC_001001	gene-NEPG_00960	TSS1086	NW_013524647.1:417459-417984	-	-	36.718	1.06775	72.3683	OK	23.3562	0	50.641	OK
XLOC_001002	-	-	XLOC_001002	gene-NEPG_00963	TSS1087	NW_013524647.1:419994-421277	-	-	104.514	59.5912	149.436	OK	100.175	56.5942	143.757	OK
XLOC_001003	-	-	XLOC_001003	gene-NEPG_00965	TSS1088	NW_013524647.1:421978-422851	-	-	261.613	157.127	366.099	OK	268.243	164.337	372.149	OK
XLOC_001004	-	-	XLOC_001004	gene-NEPG_00967	TSS1089	NW_013524647.1:422895-424260	-	-	83.1913	0	206.704	OK	90.3981	0	214.162	OK
XLOC_001005	-	-	XLOC_001005	gene-NEPG_00970	TSS1090	NW_013524647.1:424271-429019	-	-	194.686	97.3623	292.01	OK	164.859	87.2739	242.443	OK
XLOC_001006	-	-	XLOC_001006	gene-NEPG_00972	TSS1091	NW_013524647.1:430252-430987	-	-	9553.94	6564.07	12543.8	OK	10048.2	6896.86	13199.6	OK
XLOC_001007	-	-	XLOC_001007	gene-NEPG_00976	TSS1092	NW_013524647.1:436423-439372	-	-	44.0561	25.4507	62.6615	OK	46.833	27.262	66.4039	OK
XLOC_001008	-	-	XLOC_001008	gene-NEPG_00979	TSS1093	NW_013524647.1:442971-444802	-	-	63.0694	34.7433	91.3956	OK	75.8111	43.823	107.799	OK
XLOC_001009	-	-	XLOC_001009	gene-NEPG_00980,gene-NEPG_00981	TSS1094,TSS1095	NW_013524647.1:444933-446465	-	-	444.133	276.159	612.107	OK	437.791	265.73	609.851	OK
XLOC_001010	-	-	XLOC_001010	gene-NEPG_00982	TSS1096	NW_013524647.1:446926-447253	-	-	0.563781	0	9.12587	OK	0	0	0	OK
XLOC_001011	-	-	XLOC_001011	gene-NEPG_00983	TSS1097	NW_013524647.1:447445-450316	-	-	0.831653	0	2.47335	OK	0.61775	0	2.03895	OK
XLOC_001012	-	-	XLOC_001012	gene-NEPG_00987	TSS1098	NW_013524647.1:454298-455682	-	-	121.374	71.0749	171.674	OK	137.783	83.5232	192.042	OK
XLOC_001013	-	-	XLOC_001013	gene-NEPG_00993	TSS1099	NW_013524647.1:464205-466855	-	-	800.624	559.638	1041.61	OK	841.76	588.468	1095.05	OK
XLOC_001014	-	-	XLOC_001014	gene-NEPG_00995	TSS1100	NW_013524647.1:466904-468275	-	-	3.96845	0	20.7531	OK	7.83547	0	27.3002	OK
XLOC_001015	-	-	XLOC_001015	gene-NEPG_00996	TSS1101	NW_013524647.1:468792-469403	-	-	113.441	48.8608	178.021	OK	83.9834	29.8578	138.109	OK
XLOC_001016	-	-	XLOC_001016	gene-NEPG_00998	TSS1102	NW_013524647.1:471329-472551	-	-	63.4519	31.2595	95.6443	OK	62.1012	30.4236	93.7788	OK
XLOC_001017	-	-	XLOC_001017	gene-NEPG_00999	TSS1103	NW_013524647.1:473117-475273	-	-	6.00145	0.0338125	11.9691	OK	5.2397	0	10.79	OK
XLOC_001018	-	-	XLOC_001018	gene-NEPG_01002	TSS1104	NW_013524647.1:477867-478638	-	-	38.5615	9.12971	67.9932	OK	29.7117	4.08322	55.3402	OK
XLOC_001019	-	-	XLOC_001019	gene-NEPG_01005	TSS1105	NW_013524647.1:478653-483425	-	-	172.161	0	398.648	OK	194.421	0	469.171	OK
XLOC_001020	-	-	XLOC_001020	gene-NEPG_01007	TSS1106	NW_013524647.1:485232-485653	-	-	3.92819	0	14.8515	OK	6.95287	0	20.2971	OK
XLOC_001021	-	-	XLOC_001021	gene-NEPG_01008	TSS1107	NW_013524647.1:486615-488119	-	-	1578.81	1109.07	2048.55	OK	1520.26	1065.09	1975.43	OK
XLOC_001022	-	-	XLOC_001022	gene-NEPG_01009	TSS1108	NW_013524647.1:488345-489049	-	-	529.949	332.465	727.434	OK	624.134	400.695	847.573	OK
XLOC_001023	-	-	XLOC_001023	gene-NEPG_01010	TSS1109	NW_013524647.1:489925-490768	-	-	85.2722	39.1755	131.369	OK	66.4114	26.0503	106.772	OK
XLOC_001024	-	-	XLOC_001024	gene-NEPG_01014	TSS1110	NW_013524647.1:493775-494996	-	-	83.6349	10.553	156.717	OK	60.3354	10.9046	109.766	OK
XLOC_001025	-	-	XLOC_001025	gene-NEPG_01015	TSS1111	NW_013524647.1:495486-495897	-	-	0	0	0	OK	0	0	0	OK
XLOC_001026	-	-	XLOC_001026	gene-NEPG_01017	TSS1112	NW_013524647.1:498034-498466	-	-	19.3536	0	46.3347	OK	12.1748	0	29.9171	OK
XLOC_001027	-	-	XLOC_001027	gene-NEPG_01018	TSS1113	NW_013524647.1:498564-499269	-	-	10.6208	0	24.653	OK	19.6817	0	40.3878	OK
XLOC_001028	-	-	XLOC_001028	gene-NEPG_01019	TSS1114	NW_013524647.1:499433-500831	-	-	123.611	73.1965	174.025	OK	114.565	66.9131	162.216	OK
XLOC_001029	-	-	XLOC_001029	gene-NEPG_01025	TSS1115	NW_013524647.1:506753-508289	-	-	267.334	44.7336	489.935	OK	169.934	14.582	325.285	OK
XLOC_001030	-	-	XLOC_001030	gene-NEPG_01035	TSS1116	NW_013524647.1:518694-518898	-	-	5.30451	0	20.44	OK	32.8232	0	67.4226	OK
XLOC_001031	-	-	XLOC_001031	gene-NEPG_01038	TSS1117	NW_013524647.1:520670-521888	-	-	7.40351	0	16.2199	OK	8.0262	0	17.1782	OK
XLOC_001032	-	-	XLOC_001032	gene-NEPG_01039	TSS1118	NW_013524647.1:522069-523000	-	-	15.6863	0	31.4549	OK	11.3336	0	24.3081	OK
XLOC_001033	-	-	XLOC_001033	gene-NEPG_01041	TSS1119	NW_013524647.1:523266-523494	-	-	22.4199	3.60005	41.2398	OK	3.34026	0	16.6619	OK
XLOC_001034	-	-	XLOC_001034	gene-NEPG_01042,gene-NEPG_01043	TSS1120,TSS1121	NW_013524647.1:524183-525411	-	-	7.5813	0	18.7372	OK	13.0678	0	28.896	OK
XLOC_001035	-	-	XLOC_001035	gene-NEPG_01044	TSS1122	NW_013524647.1:525780-527343	-	-	80.1308	44.8786	115.383	OK	87.7514	50.3747	125.128	OK
XLOC_001036	-	-	XLOC_001036	gene-NEPG_01046	TSS1123	NW_013524647.1:528585-529281	-	-	515.834	330.453	701.216	OK	535.28	344.302	726.258	OK
XLOC_001037	-	-	XLOC_001037	gene-NEPG_01047	TSS1124	NW_013524647.1:529368-530394	-	-	177.335	104.689	249.981	OK	180.566	107.341	253.79	OK
XLOC_001038	-	-	XLOC_001038	gene-NEPG_01048	TSS1125	NW_013524647.1:530862-532833	-	-	180.473	117.787	243.16	OK	179.661	117.174	242.148	OK
XLOC_001039	-	-	XLOC_001039	gene-NEPG_01050	TSS1126	NW_013524647.1:535117-536631	-	-	16.0736	3.51849	28.6287	OK	13.2413	2.0548	24.4277	OK
XLOC_001040	-	-	XLOC_001040	gene-NEPG_01051	TSS1127	NW_013524647.1:536967-538317	-	-	1518.05	1057.53	1978.57	OK	1542.05	1073.96	2010.13	OK
XLOC_001041	-	-	XLOC_001041	gene-NEPG_01052	TSS1128	NW_013524647.1:538407-540660	-	-	481.744	333.551	629.936	OK	446.922	310.723	583.121	OK
XLOC_001042	-	-	XLOC_001042	gene-NEPG_01053	TSS1129	NW_013524647.1:541004-541655	-	-	3.1066	0	9.22147	OK	1.69277	0	6.00789	OK
XLOC_001043	-	-	XLOC_001043	gene-NEPG_01055	TSS1130	NW_013524647.1:544149-546894	-	-	8.39879	1.78983	15.0077	OK	9.07624	2.17057	15.9819	OK
XLOC_001044	-	-	XLOC_001044	gene-NEPG_01056	TSS1131	NW_013524647.1:547169-548645	-	-	58.9262	30.3407	87.5118	OK	50.4498	24.6938	76.2058	OK
XLOC_001045	-	-	XLOC_001045	gene-NEPG_01057	TSS1132	NW_013524647.1:549177-551311	-	-	8293.6	5020.4	11566.8	OK	9250.63	5444.5	13056.8	OK
XLOC_001046	-	-	XLOC_001046	gene-NEPG_01058	TSS1133	NW_013524647.1:551504-552317	-	-	33.2077	6.10575	60.3097	OK	10.6845	0	23.4345	OK
XLOC_001047	-	-	XLOC_001047	gene-NEPG_01060	TSS1134	NW_013524647.1:552336-555658	-	-	356.192	177.09	535.294	OK	345.647	196.247	495.047	OK
XLOC_001048	-	-	XLOC_001048	gene-NEPG_01062	TSS1135	NW_013524647.1:555683-557526	-	-	83.9208	0	332.005	OK	81.4769	0	283.674	OK
XLOC_001049	-	-	XLOC_001049	gene-NEPG_01063	TSS1136	NW_013524647.1:557956-558486	-	-	213.037	103.852	322.221	OK	181.052	85.0763	277.029	OK
XLOC_001050	-	-	XLOC_001050	gene-NEPG_01064	TSS1137	NW_013524647.1:558868-559387	-	-	56.6427	9.76506	103.52	OK	39.7403	7.06322	72.4173	OK
XLOC_001051	-	-	XLOC_001051	gene-NEPG_01070	TSS1138	NW_013524647.1:573603-573921	-	-	319.101	123.83	514.371	OK	246.122	83.3032	408.941	OK
XLOC_001052	-	-	XLOC_001052	gene-NEPG_01071	TSS1139	NW_013524647.1:573995-574985	-	-	33.12	9.05977	57.1803	OK	29.7782	8.25698	51.2993	OK
XLOC_001053	-	-	XLOC_001053	gene-NEPG_01075	TSS1140	NW_013524647.1:582334-584215	-	-	3.59326	0	8.27539	OK	2.53572	0	6.38887	OK
XLOC_001054	-	-	XLOC_001054	gene-NEPG_01076	TSS1141	NW_013524647.1:584292-584766	-	-	21.831	0	45.4275	OK	33.3216	0	69.3707	OK
XLOC_001055	-	-	XLOC_001055	gene-NEPG_01077,gene-NEPG_01078	TSS1142,TSS1143	NW_013524647.1:584803-587022	-	-	269.189	153.491	384.887	OK	244.283	137.379	351.186	OK
XLOC_001056	-	-	XLOC_001056	gene-NEPG_01080	TSS1144	NW_013524647.1:589235-590072	-	-	2.66645	0	8.18325	OK	3.27323	0	10.2599	OK
XLOC_001057	-	-	XLOC_001057	gene-NEPG_01081	TSS1145	NW_013524647.1:590391-591788	-	-	198.696	125.54	271.852	OK	199.123	125.897	272.348	OK
XLOC_001058	-	-	XLOC_001058	gene-NEPG_01085	TSS1146	NW_013524647.1:598772-600116	-	-	0	0	0	OK	0	0	0	OK
XLOC_001059	-	-	XLOC_001059	gene-NEPG_01086	TSS1147	NW_013524647.1:600277-601771	-	-	0.117688	0	1.69244	OK	0.985253	0	3.31691	OK
XLOC_001060	-	-	XLOC_001060	gene-NEPG_01089	TSS1148	NW_013524647.1:606621-610020	-	-	149.364	99.9366	198.792	OK	148.461	98.9175	198.005	OK
XLOC_001061	-	-	XLOC_001061	gene-NEPG_01090	TSS1149	NW_013524647.1:610533-611775	-	-	18.8118	3.58452	34.0391	OK	13.592	1.0041	26.18	OK
XLOC_001062	-	-	XLOC_001062	gene-NEPG_02698	TSS1150	NW_013524647.1:611813-611885	-	-	0	0	0	OK	0	0	0	OK
XLOC_001063	-	-	XLOC_001063	gene-NEPG_01091	TSS1151	NW_013524647.1:613038-614871	-	-	90.4774	53.6002	127.355	OK	79.4196	46.2821	112.557	OK
XLOC_001064	-	-	XLOC_001064	gene-NEPG_01099	TSS1152	NW_013524647.1:627709-629097	-	-	82.0524	22.693	141.412	OK	55.1743	8.13327	102.215	OK
XLOC_001065	-	-	XLOC_001065	gene-NEPG_01100	TSS1153	NW_013524647.1:629687-630347	-	-	0	0	0	OK	0.363693	0	4.14587	OK
XLOC_001066	-	-	XLOC_001066	gene-NEPG_01101	TSS1154	NW_013524647.1:630674-631124	-	-	40.1596	0	81.7768	OK	29.4582	0	64.7035	OK
XLOC_001067	-	-	XLOC_001067	gene-NEPG_01104	TSS1155	NW_013524647.1:634123-635477	-	-	111.093	63.7716	158.415	OK	109.282	62.9289	155.635	OK
XLOC_001068	-	-	XLOC_001068	gene-NEPG_01105	TSS1156	NW_013524647.1:635608-636395	-	-	12.703	0	26.8363	OK	30.7212	5.21263	56.2298	OK
XLOC_001069	-	-	XLOC_001069	gene-NEPG_01106	TSS1157	NW_013524647.1:636408-637584	-	-	6.89292	0	15.4939	OK	4.29465	0	10.7442	OK
XLOC_001070	-	-	XLOC_001070	gene-NEPG_01107	TSS1158	NW_013524647.1:637588-637954	-	-	20.5039	0	47.5006	OK	7.36595	0	20.7356	OK
XLOC_001071	-	-	XLOC_001071	gene-NEPG_01108	TSS1159	NW_013524647.1:638128-638788	-	-	266.561	154.076	379.046	OK	197.211	102.822	291.6	OK
XLOC_001072	-	-	XLOC_001072	gene-NEPG_01109	TSS1160	NW_013524647.1:638900-640004	-	-	108.024	59.2741	156.773	OK	97.0732	52.1037	142.043	OK
XLOC_001073	-	-	XLOC_001073	gene-NEPG_01110,gene-NEPG_01111	TSS1161,TSS1162	NW_013524647.1:640068-640759	-	-	13550.6	9541.41	17559.8	OK	13497.1	9513.83	17480.4	OK
XLOC_001074	-	-	XLOC_001074	gene-NEPG_01112	TSS1163	NW_013524647.1:641183-643604	-	-	406.264	281.448	531.079	OK	396.598	275.022	518.174	OK
XLOC_001075	-	-	XLOC_001075	gene-NEPG_02699	TSS1164	NW_013524647.1:654709-654783	-	-	0	0	0	OK	0	0	0	OK
XLOC_001076	-	-	XLOC_001076	gene-NEPG_01121	TSS1165	NW_013524647.1:659203-661250	-	-	12.551	2.87168	22.2304	OK	8.97875	1.29548	16.662	OK
XLOC_001077	-	-	XLOC_001077	gene-NEPG_01124	TSS1166	NW_013524647.1:664001-664946	-	-	7.90597	0	18.3033	OK	13.0376	0	26.7898	OK
XLOC_001078	-	-	XLOC_001078	gene-NEPG_01125	TSS1167	NW_013524647.1:665265-666528	-	-	0.259558	0	2.24623	OK	0.316358	0	2.19435	OK
XLOC_001079	-	-	XLOC_001079	gene-NEPG_01126	TSS1168	NW_013524647.1:667117-667837	-	-	6.36141	0	16.6985	OK	6.87607	0	17.748	OK
XLOC_001080	-	-	XLOC_001080	gene-NEPG_01127	TSS1169	NW_013524647.1:668260-669709	-	-	0.121918	0	1.74789	OK	0	0	0	OK
XLOC_001081	-	-	XLOC_001081	gene-NEPG_01129	TSS1170	NW_013524647.1:673457-674234	-	-	0	0	0	OK	0	0	0	OK
XLOC_001082	-	-	XLOC_001082	gene-NEPG_01132	TSS1171	NW_013524647.1:678191-678899	-	-	291.472	172.753	410.191	OK	329.562	198.413	460.71	OK
XLOC_001083	-	-	XLOC_001083	gene-NEPG_01133	TSS1172	NW_013524647.1:682455-682995	-	-	9.08045	0	22.5741	OK	23.8151	0	48.1068	OK
XLOC_001084	-	-	XLOC_001084	gene-NEPG_01134	TSS1173	NW_013524647.1:683430-684699	-	-	11.4449	0	23.0711	OK	19.0419	4.13595	33.9478	OK
XLOC_001085	-	-	XLOC_001085	gene-NEPG_01138	TSS1174	NW_013524647.1:687197-688654	-	-	120.019	71.8335	168.204	OK	90.6724	51.6088	129.736	OK
XLOC_001086	-	-	XLOC_001086	gene-NEPG_01140	TSS1175	NW_013524647.1:690992-691784	-	-	1.49078	0	6.3018	OK	0	0	0	OK
XLOC_001087	-	-	XLOC_001087	gene-NEPG_01142	TSS1176	NW_013524647.1:693112-695011	-	-	1.94032	0	5.17841	OK	2.13338	0	5.49697	OK
XLOC_001088	-	-	XLOC_001088	gene-NEPG_01143	TSS1177	NW_013524647.1:696973-697730	-	-	723.013	477.221	968.805	OK	754.007	499.044	1008.97	OK
XLOC_001089	-	-	XLOC_001089	gene-NEPG_01144	TSS1178	NW_013524647.1:698045-699540	-	-	95.2445	54.8858	135.603	OK	88.1043	49.748	126.461	OK
XLOC_001090	-	-	XLOC_001090	gene-NEPG_01146	TSS1179	NW_013524647.1:701655-701999	-	-	0	0	0	OK	0	0	0	OK
XLOC_001091	-	-	XLOC_001091	gene-NEPG_01148	TSS1180	NW_013524648.1:2851-3634	-	-	0	0	0	OK	0	0	0	OK
XLOC_001092	-	-	XLOC_001092	gene-NEPG_01149	TSS1181	NW_013524648.1:4127-4985	-	-	0.230921	0	3.0697	OK	0.764805	0	3.60229	OK
XLOC_001093	-	-	XLOC_001093	gene-NEPG_01150	TSS1182	NW_013524648.1:5630-5940	-	-	46.8535	2.73071	90.9763	OK	132.774	15.0175	250.53	OK
XLOC_001094	-	-	XLOC_001094	gene-NEPG_02701	TSS1183	NW_013524648.1:8889-8961	-	-	0	0	0	OK	0	0	0	OK
XLOC_001095	-	-	XLOC_001095	gene-NEPG_01152	TSS1184	NW_013524648.1:8978-9250	-	-	533.794	225.356	842.231	OK	433.823	166.296	701.349	OK
XLOC_001096	-	-	XLOC_001096	gene-NEPG_01153	TSS1185	NW_013524648.1:9386-11546	-	-	418.644	289.724	547.563	OK	393.162	271.856	514.467	OK
XLOC_001097	-	-	XLOC_001097	gene-NEPG_01154	TSS1186	NW_013524648.1:12078-12381	-	-	4.03858	0	13.4185	OK	0	0	0	OK
XLOC_001098	-	-	XLOC_001098	gene-NEPG_01158	TSS1187	NW_013524648.1:18005-19564	-	-	874.293	612.683	1135.9	OK	907.416	636.06	1178.77	OK
XLOC_001099	-	-	XLOC_001099	gene-NEPG_01160,gene-NEPG_01161	TSS1188,TSS1189	NW_013524648.1:21107-24999	-	-	320.554	195.84	445.268	OK	276.931	168.859	385.003	OK
XLOC_001100	-	-	XLOC_001100	gene-NEPG_01163	TSS1190	NW_013524648.1:25042-28074	-	-	22.1495	0	53.7471	OK	30.8929	1.09143	60.6944	OK
XLOC_001101	-	-	XLOC_001101	gene-NEPG_01165	TSS1191	NW_013524648.1:28893-31530	-	-	444.876	310.97	578.783	OK	515.366	360.635	670.097	OK
XLOC_001102	-	-	XLOC_001102	gene-NEPG_01166	TSS1192	NW_013524648.1:31560-32640	-	-	309.409	199.456	419.361	OK	313.328	201.785	424.871	OK
XLOC_001103	-	-	XLOC_001103	gene-NEPG_01170	TSS1193	NW_013524648.1:36523-38346	-	-	186.27	121.131	251.409	OK	154.872	99.1612	210.583	OK
XLOC_001104	-	-	XLOC_001104	gene-NEPG_01171	TSS1194	NW_013524648.1:38816-39965	-	-	148.213	85.268	211.158	OK	157.729	94.081	221.376	OK
XLOC_001105	-	-	XLOC_001105	gene-NEPG_01172	TSS1195	NW_013524648.1:40215-40686	-	-	94.1259	25.5119	162.74	OK	73.1666	14.4128	131.92	OK
XLOC_001106	-	-	XLOC_001106	gene-NEPG_01173	TSS1196	NW_013524648.1:40728-41088	-	-	524.242	280.944	767.54	OK	472.123	247.443	696.803	OK
XLOC_001107	-	-	XLOC_001107	gene-NEPG_01175	TSS1197	NW_013524648.1:43847-44902	-	-	18.3805	2.21073	34.5503	OK	11.7076	0	23.617	OK
XLOC_001108	-	-	XLOC_001108	gene-NEPG_01176	TSS1198	NW_013524648.1:45241-45998	-	-	236.493	137.12	335.866	OK	265.138	158.251	372.025	OK
XLOC_001109	-	-	XLOC_001109	gene-NEPG_01182	TSS1199	NW_013524648.1:52929-53344	-	-	120.932	33.5783	208.286	OK	83.9886	14.1544	153.823	OK
XLOC_001110	-	-	XLOC_001110	gene-NEPG_01184	TSS1200	NW_013524648.1:55458-55758	-	-	285.853	90.024	481.682	OK	339.617	130.517	548.717	OK
XLOC_001111	-	-	XLOC_001111	gene-NEPG_01185	TSS1201	NW_013524648.1:58105-61380	-	-	1.63708	0	3.82972	OK	0.96119	0	2.7129	OK
XLOC_001112	-	-	XLOC_001112	gene-NEPG_01186	TSS1202	NW_013524648.1:62934-63608	-	-	5.35709	0	14.6164	OK	3.65321	0	10.8114	OK
XLOC_001113	-	-	XLOC_001113	gene-NEPG_01189	TSS1203	NW_013524648.1:68841-70143	-	-	290.203	189.526	390.88	OK	286.635	186.822	386.448	OK
XLOC_001114	-	-	XLOC_001114	gene-NEPG_02702	TSS1204	NW_013524648.1:73675-75725	-	-	3518.01	3471.16	3564.87	OK	0	0	0	OK
XLOC_001115	-	-	XLOC_001115	gene-NEPG_01193	TSS1205	NW_013524648.1:73675-75725	-	-	12.5581	0	60.2684	OK	5.78239	0	25.8008	OK
XLOC_001116	-	-	XLOC_001116	gene-NEPG_01194	TSS1206	NW_013524648.1:76133-76568	-	-	115.363	34.8652	195.86	OK	160.188	59.8798	260.496	OK
XLOC_001117	-	-	XLOC_001117	gene-NEPG_01195	TSS1207	NW_013524648.1:76590-77988	-	-	23.7929	7.35186	40.2339	OK	19.6539	4.92574	34.3821	OK
XLOC_001118	-	-	XLOC_001118	gene-NEPG_01196	TSS1208	NW_013524648.1:78087-78354	-	-	60.2199	0	146.498	OK	30.7498	0	65.5313	OK
XLOC_001119	-	-	XLOC_001119	gene-NEPG_01200	TSS1209	NW_013524648.1:83631-84596	-	-	118.771	64.1001	173.442	OK	109.996	57.7867	162.204	OK
XLOC_001120	-	-	XLOC_001120	gene-NEPG_01201	TSS1210	NW_013524648.1:85075-86825	-	-	42.9101	21.2747	64.5456	OK	38.7747	18.4145	59.1348	OK
XLOC_001121	-	-	XLOC_001121	gene-NEPG_01202	TSS1211	NW_013524648.1:87323-87881	-	-	2.66562	0	10.1094	OK	5.07851	0	14.1743	OK
XLOC_001122	-	-	XLOC_001122	gene-NEPG_02704	TSS1212	NW_013524648.1:89334-89993	-	-	107016	106790	107243	OK	0	0	0	OK
XLOC_001123	-	-	XLOC_001123	gene-NEPG_01206	TSS1213	NW_013524648.1:91366-91705	-	-	1135.39	678.775	1592	OK	813.022	467.577	1158.47	OK
XLOC_001124	-	-	XLOC_001124	gene-NEPG_01209	TSS1214	NW_013524648.1:98122-99292	-	-	515.811	348.625	682.996	OK	523.52	354.003	693.036	OK
XLOC_001125	-	-	XLOC_001125	gene-NEPG_01211	TSS1215	NW_013524648.1:101221-103172	-	-	23.3592	9.36612	37.3522	OK	23.1396	9.2215	37.0577	OK
XLOC_001126	-	-	XLOC_001126	gene-NEPG_01213	TSS1216	NW_013524648.1:105429-105759	-	-	1021.06	585.641	1456.47	OK	1650.72	1020.56	2280.88	OK
XLOC_001127	-	-	XLOC_001127	gene-NEPG_01215	TSS1217	NW_013524648.1:107176-109186	-	-	2.82173	0	6.79155	OK	4.24587	0	9.3212	OK
XLOC_001128	-	-	XLOC_001128	gene-NEPG_01216	TSS1218	NW_013524648.1:109817-110969	-	-	7.9826	0	18.04	OK	10.1528	0	20.929	OK
XLOC_001129	-	-	XLOC_001129	gene-NEPG_01220	TSS1219	NW_013524648.1:116022-116464	-	-	31.5128	0.922438	62.1031	OK	43.3048	0	87.85	OK
XLOC_001130	-	-	XLOC_001130	gene-NEPG_01222,gene-NEPG_01223	TSS1220,TSS1221	NW_013524648.1:117714-118564	-	-	61.7244	11.1018	112.347	OK	51.764	9.64907	93.879	OK
XLOC_001131	-	-	XLOC_001131	gene-NEPG_01225	TSS1222	NW_013524648.1:119604-121161	-	-	5.36792	0	11.8706	OK	4.52202	0	10.2042	OK
XLOC_001132	-	-	XLOC_001132	gene-NEPG_01227	TSS1223	NW_013524648.1:123161-123928	-	-	87.7414	38.253	137.23	OK	127.076	64.9718	189.179	OK
XLOC_001133	-	-	XLOC_001133	gene-NEPG_01228	TSS1224	NW_013524648.1:124604-125729	-	-	18736.8	10022.8	27450.7	OK	20716.4	10978.5	30454.3	OK
XLOC_001134	-	-	XLOC_001134	gene-NEPG_01229	TSS1225	NW_013524648.1:125990-127271	-	-	123.724	71.638	175.81	OK	110.422	62.7192	158.125	OK
XLOC_001135	-	-	XLOC_001135	gene-NEPG_01230	TSS1226	NW_013524648.1:127529-131116	-	-	47.4956	28.551	66.4403	OK	57.0919	35.28	78.9038	OK
XLOC_001136	-	-	XLOC_001136	gene-NEPG_01231	TSS1227	NW_013524648.1:132283-137152	-	-	133.766	70.1882	197.344	OK	122.659	65.4391	179.879	OK
XLOC_001137	-	-	XLOC_001137	gene-NEPG_01234	TSS1228	NW_013524648.1:141513-141948	-	-	0.956429	0	7.03886	OK	0	0	0	OK
XLOC_001138	-	-	XLOC_001138	gene-NEPG_01237,gene-NEPG_01238	TSS1229,TSS1230	NW_013524648.1:144696-145630	-	-	140.642	53.056	228.229	OK	81.9391	22.9642	140.914	OK
XLOC_001139	-	-	XLOC_001139	gene-NEPG_01239	TSS1231	NW_013524648.1:145968-149713	-	-	20.6412	10.5362	30.7462	OK	23.1566	12.2543	34.059	OK
XLOC_001140	-	-	XLOC_001140	gene-NEPG_01241	TSS1232	NW_013524648.1:150082-152048	-	-	0	0	0	OK	0	0	0	OK
XLOC_001141	-	-	XLOC_001141	gene-NEPG_01242	TSS1233	NW_013524648.1:152433-155333	-	-	486.502	340.8	632.204	OK	470	329.371	610.63	OK
XLOC_001142	-	-	XLOC_001142	gene-NEPG_01245	TSS1234	NW_013524648.1:159565-160128	-	-	598.521	373.615	823.427	OK	518.494	320.527	716.462	OK
XLOC_001143	-	-	XLOC_001143	gene-NEPG_01248	TSS1235	NW_013524648.1:166861-168782	-	-	23719.9	10713.2	36726.6	OK	25606.9	10189.4	41024.4	OK
XLOC_001144	-	-	XLOC_001144	gene-NEPG_01249	TSS1236	NW_013524648.1:169000-171271	-	-	15.4977	5.20658	25.7888	OK	19.9149	7.99399	31.8359	OK
XLOC_001145	-	-	XLOC_001145	gene-NEPG_01250	TSS1237	NW_013524648.1:171673-172303	-	-	1784.37	1229.43	2339.31	OK	1938.27	1341.67	2534.87	OK
XLOC_001146	-	-	XLOC_001146	gene-NEPG_01251	TSS1238	NW_013524648.1:172328-173868	-	-	651.513	452.171	850.856	OK	606.527	419.657	793.397	OK
XLOC_001147	-	-	XLOC_001147	gene-NEPG_01252	TSS1239	NW_013524648.1:174150-176873	-	-	738.633	518.456	958.809	OK	781.6	550.044	1013.16	OK
XLOC_001148	-	-	XLOC_001148	gene-NEPG_01253	TSS1240	NW_013524648.1:177222-177462	-	-	0	0	0	OK	0	0	0	OK
XLOC_001149	-	-	XLOC_001149	gene-NEPG_01255	TSS1241	NW_013524648.1:181443-184207	-	-	52.3246	6.24731	98.4019	OK	46.7878	1.31832	92.2572	OK
XLOC_001150	-	-	XLOC_001150	gene-NEPG_01257	TSS1242	NW_013524648.1:184274-185186	-	-	19.2199	1.41175	37.0281	OK	33.1521	8.43399	57.8702	OK
XLOC_001151	-	-	XLOC_001151	gene-NEPG_01258	TSS1243	NW_013524648.1:185213-186674	-	-	95.6771	6.16356	185.191	OK	132.431	19.0979	245.765	OK
XLOC_001152	-	-	XLOC_001152	gene-NEPG_01261	TSS1244	NW_013524648.1:188549-189613	-	-	8.26153	0	18.3152	OK	1.62559	0	5.03402	OK
XLOC_001153	-	-	XLOC_001153	gene-NEPG_01263	TSS1245	NW_013524648.1:190336-191309	-	-	1182.69	818.234	1547.15	OK	1151.59	791.693	1511.49	OK
XLOC_001154	-	-	XLOC_001154	gene-NEPG_01265	TSS1246	NW_013524648.1:192073-196084	-	-	357.085	250.787	463.384	OK	377.755	265.116	490.394	OK
XLOC_001155	-	-	XLOC_001155	gene-NEPG_01266	TSS1247	NW_013524648.1:196171-198382	-	-	114.148	72.2601	156.035	OK	87.3874	53.4828	121.292	OK
XLOC_001156	-	-	XLOC_001156	gene-NEPG_01267	TSS1248	NW_013524648.1:198559-199927	-	-	166.223	102.996	229.451	OK	144.507	87.7707	201.243	OK
XLOC_001157	-	-	XLOC_001157	gene-NEPG_01268	TSS1249	NW_013524648.1:199986-200779	-	-	20.2667	0.127461	40.4059	OK	14.1513	0	29.5255	OK
XLOC_001158	-	-	XLOC_001158	gene-NEPG_01270	TSS1250,TSS1251	NW_013524648.1:200832-206631	-	-	63.6633	0	247.5	OK	57.7227	0	238.735	OK
XLOC_001159	-	-	XLOC_001159	gene-NEPG_01273,gene-NEPG_01274	TSS1252,TSS1253,TSS1254	NW_013524648.1:200832-206631	-	-	11832.8	7925.39	15740.1	OK	12476.2	8299.73	16652.7	OK
XLOC_001160	-	-	XLOC_001160	gene-NEPG_01275	TSS1255	NW_013524648.1:207208-209450	-	-	5.15676	0	10.433	OK	4.68926	0	9.72587	OK
XLOC_001161	-	-	XLOC_001161	gene-NEPG_01277,gene-NEPG_01278	TSS1256,TSS1257	NW_013524648.1:214086-217614	-	-	129.372	64.3209	194.423	OK	156.53	82.9998	230.061	OK
XLOC_001162	-	-	XLOC_001162	gene-NEPG_01281,gene-NEPG_01282	TSS1258,TSS1259	NW_013524648.1:217632-221190	-	-	37.3055	0	83.5931	OK	64.9101	9.05443	120.766	OK
XLOC_001163	-	-	XLOC_001163	gene-NEPG_01284	TSS1260	NW_013524648.1:221208-222342	-	-	116.313	63.5901	169.036	OK	121.2	67.2663	175.134	OK
XLOC_001164	-	-	XLOC_001164	gene-NEPG_01285	TSS1261	NW_013524648.1:223066-223964	-	-	13.6742	0	27.735	OK	24.2817	3.5319	45.0315	OK
XLOC_001165	-	-	XLOC_001165	gene-NEPG_01291	TSS1262	NW_013524648.1:231132-231857	-	-	0.578173	0	3.98958	OK	3.05203	0	9.59696	OK
XLOC_001166	-	-	XLOC_001166	gene-NEPG_01292	TSS1263	NW_013524648.1:232943-234311	-	-	1.83328	0	5.46941	OK	1.23507	0	3.87466	OK
XLOC_001167	-	-	XLOC_001167	gene-NEPG_01293	TSS1264	NW_013524648.1:234385-235828	-	-	0.444189	0	2.15834	OK	0.78345	0	3.20565	OK
XLOC_001168	-	-	XLOC_001168	gene-NEPG_01294	TSS1265	NW_013524648.1:236168-236927	-	-	0.983742	0	4.56436	OK	0.299755	0	3.54218	OK
XLOC_001169	-	-	XLOC_001169	gene-NEPG_01295	TSS1266	NW_013524648.1:237270-239139	-	-	0.182586	0	1.42987	OK	0.100887	0	1.34792	OK
XLOC_001170	-	-	XLOC_001170	gene-NEPG_01298	TSS1267	NW_013524648.1:241466-242366	-	-	183.539	106.962	260.117	OK	174.769	100.441	249.098	OK
XLOC_001171	-	-	XLOC_001171	gene-NEPG_01299	TSS1268	NW_013524648.1:242381-244418	-	-	111.636	69.6507	153.622	OK	103.461	63.8637	143.059	OK
XLOC_001172	-	-	XLOC_001172	gene-NEPG_01300,gene-NEPG_01301	TSS1269,TSS1270	NW_013524648.1:244652-245418	-	-	864.34	0	2059.37	OK	179.796	90.6341	268.959	OK
XLOC_001173	-	-	XLOC_001173	gene-NEPG_01302	TSS1271	NW_013524648.1:245878-246445	-	-	588.223	368.337	808.109	OK	625.838	396.324	855.352	OK
XLOC_001174	-	-	XLOC_001174	gene-NEPG_01303	TSS1272	NW_013524648.1:246504-247137	-	-	616.637	396.501	836.773	OK	464.932	289.546	640.318	OK
XLOC_001175	-	-	XLOC_001175	gene-NEPG_01304	TSS1273	NW_013524648.1:247309-247531	-	-	29.4008	5.58393	53.2177	OK	0	0	0	OK
XLOC_001176	-	-	XLOC_001176	gene-NEPG_01305	TSS1274	NW_013524648.1:247623-249125	-	-	191.974	122.617	261.331	OK	175.245	110.691	239.799	OK
XLOC_001177	-	-	XLOC_001177	gene-NEPG_01309	TSS1275	NW_013524648.1:253885-254503	-	-	937.427	621.245	1253.61	OK	908.369	602.725	1214.01	OK
XLOC_001178	-	-	XLOC_001178	gene-NEPG_01310	TSS1276	NW_013524648.1:254572-256810	-	-	20.8325	8.45901	33.206	OK	20.1659	8.05241	32.2795	OK
XLOC_001179	-	-	XLOC_001179	gene-NEPG_01311	TSS1277	NW_013524648.1:256810-257746	-	-	88.7269	43.6537	133.8	OK	117.835	62.1574	173.513	OK
XLOC_001180	-	-	XLOC_001180	gene-NEPG_01315	TSS1278	NW_013524648.1:266952-267771	-	-	0.321808	0	3.30556	OK	0	0	0	OK
XLOC_001181	-	-	XLOC_001181	gene-NEPG_01318	TSS1279	NW_013524648.1:269877-271808	-	-	2.72425	0	6.67543	OK	3.56863	0	8.071	OK
XLOC_001182	-	-	XLOC_001182	gene-NEPG_01319	TSS1280	NW_013524648.1:272128-273618	-	-	22.0215	6.84999	37.1929	OK	17.0765	3.5418	30.6112	OK
XLOC_001183	-	-	XLOC_001183	gene-NEPG_01323	TSS1281	NW_013524648.1:278596-279254	-	-	131.989	63.2615	200.716	OK	131.446	62.6732	200.219	OK
XLOC_001184	-	-	XLOC_001184	gene-NEPG_01325	TSS1282	NW_013524648.1:282900-283330	-	-	1.30198	0	7.46731	OK	0.718544	0	6.88144	OK
XLOC_001185	-	-	XLOC_001185	gene-NEPG_01326	TSS1283	NW_013524648.1:283831-284329	-	-	0	0	0	OK	0	0	0	OK
XLOC_001186	-	-	XLOC_001186	gene-NEPG_01327,gene-NEPG_01328	TSS1284,TSS1285	NW_013524648.1:284375-286225	-	-	6.30868	0	25.0234	OK	1.70281	0	11.58	OK
XLOC_001187	-	-	XLOC_001187	gene-NEPG_01329	TSS1286	NW_013524648.1:287025-288281	-	-	69.7219	35.2605	104.183	OK	58.7935	28.4263	89.1607	OK
XLOC_001188	-	-	XLOC_001188	gene-NEPG_01331	TSS1287	NW_013524648.1:290272-290575	-	-	2.01929	0	11.3992	OK	2.59386	0	11.9319	OK
XLOC_001189	-	-	XLOC_001189	gene-NEPG_01332	TSS1288	NW_013524648.1:290751-291090	-	-	468.004	232.31	703.698	OK	278.645	111.734	445.557	OK
XLOC_001190	-	-	XLOC_001190	gene-NEPG_01338	TSS1289	NW_013524648.1:301961-302840	-	-	0	0	0	OK	0	0	0	OK
XLOC_001191	-	-	XLOC_001191	gene-NEPG_01339	TSS1290	NW_013524648.1:303207-304795	-	-	0.727128	0	2.91008	OK	5.28956	0	11.7626	OK
XLOC_001192	-	-	XLOC_001192	gene-NEPG_01345	TSS1291	NW_013524648.1:319016-319334	-	-	2.15712	0	13.9134	OK	2.32234	0	11.1287	OK
XLOC_001193	-	-	XLOC_001193	gene-NEPG_01346	TSS1292	NW_013524648.1:319340-321050	-	-	63.2242	34.2728	92.1755	OK	80.3076	46.2786	114.337	OK
XLOC_001194	-	-	XLOC_001194	gene-NEPG_01347	TSS1293	NW_013524648.1:322171-322702	-	-	0.684597	0	5.51672	OK	0	0	0	OK
XLOC_001195	-	-	XLOC_001195	gene-NEPG_01348	TSS1294	NW_013524648.1:322749-322965	-	-	7.17864	0	21.3987	OK	0	0	0	OK
XLOC_001196	-	-	XLOC_001196	gene-NEPG_01349	TSS1295	NW_013524648.1:323106-323628	-	-	1687.1	1124.82	2249.38	OK	1723.53	1167.49	2279.58	OK
XLOC_001197	-	-	XLOC_001197	gene-NEPG_01350,gene-NEPG_01351	TSS1296,TSS1297	NW_013524648.1:323676-324861	-	-	29.279	3.47504	55.0829	OK	41.3825	2.83693	79.9281	OK
XLOC_001198	-	-	XLOC_001198	gene-NEPG_01352	TSS1298	NW_013524648.1:324964-325333	-	-	76.3667	4.65574	148.078	OK	78.8496	5.49086	152.208	OK
XLOC_001199	-	-	XLOC_001199	gene-NEPG_01353	TSS1299	NW_013524648.1:325385-325760	-	-	86.5402	9.67305	163.407	OK	69.1513	2.56419	135.738	OK
XLOC_001200	-	-	XLOC_001200	gene-NEPG_01357	TSS1300	NW_013524648.1:331493-331712	-	-	260.134	5.57527	514.693	OK	149.527	0	332.082	OK
XLOC_001201	-	-	XLOC_001201	gene-NEPG_01360	TSS1301	NW_013524648.1:336079-336554	-	-	15423.1	10714.9	20131.2	OK	15636.5	10909.9	20363.2	OK
XLOC_001202	-	-	XLOC_001202	gene-NEPG_01363	TSS1302	NW_013524648.1:338776-339966	-	-	219.735	138.023	301.447	OK	228.232	144.153	312.311	OK
XLOC_001203	-	-	XLOC_001203	gene-NEPG_01364	TSS1303	NW_013524648.1:340398-341681	-	-	69.9216	36.1263	103.717	OK	84.6771	45.7078	123.646	OK
XLOC_001204	-	-	XLOC_001204	gene-NEPG_01365	TSS1304	NW_013524648.1:341950-343348	-	-	7.09801	0	15.0796	OK	8.99125	0	18.1547	OK
XLOC_001205	-	-	XLOC_001205	gene-NEPG_01371	TSS1305	NW_013524648.1:353216-354200	-	-	3.92714	0	10.4626	OK	4.74297	0	11.7094	OK
XLOC_001206	-	-	XLOC_001206	gene-NEPG_01372	TSS1306	NW_013524648.1:354484-354676	-	-	0	0	0	OK	0	0	0	OK
XLOC_001207	-	-	XLOC_001207	gene-NEPG_01373	TSS1307	NW_013524648.1:355088-355292	-	-	11.0356	0	26.2822	OK	0	0	0	OK
XLOC_001208	-	-	XLOC_001208	gene-NEPG_01374	TSS1308	NW_013524648.1:355455-357822	-	-	0.884065	0	2.6416	OK	0.69971	0	2.39231	OK
XLOC_001209	-	-	XLOC_001209	gene-NEPG_01376	TSS1309	NW_013524648.1:360197-361765	-	-	713.266	496.008	930.524	OK	849.603	592.111	1107.09	OK
XLOC_001210	-	-	XLOC_001210	gene-NEPG_01377	TSS1310	NW_013524648.1:361962-363766	-	-	3.6389	0	20.0542	OK	2.93742	0	13.4891	OK
XLOC_001211	-	-	XLOC_001211	gene-NEPG_01379	TSS1311	NW_013524648.1:363780-369251	-	-	192.22	24.019	360.421	OK	173.102	0	364.954	OK
XLOC_001212	-	-	XLOC_001212	gene-NEPG_01382,gene-NEPG_01390	TSS1312,TSS1313	NW_013524648.1:369826-384531	-	-	11582.6	7015.24	16150	OK	12559	7707.08	17410.9	OK
XLOC_001213	-	-	XLOC_001213	gene-NEPG_01383	TSS1314	NW_013524648.1:369826-384531	-	-	3.36777	0	41.2148	OK	0	0	0	OK
XLOC_001214	-	-	XLOC_001214	gene-NEPG_01384	TSS1315	NW_013524648.1:369826-384531	-	-	7.38977	0	52.495	OK	4.43729	0	38.4466	OK
XLOC_001215	-	-	XLOC_001215	gene-NEPG_01385	TSS1316	NW_013524648.1:369826-384531	-	-	132.503	0	363.795	OK	122.794	0	324.656	OK
XLOC_001216	-	-	XLOC_001216	gene-NEPG_01386	TSS1317	NW_013524648.1:369826-384531	-	-	322.712	13.766	631.658	OK	318.152	0	658.446	OK
XLOC_001217	-	-	XLOC_001217	gene-NEPG_01389	TSS1318	NW_013524648.1:369826-384531	-	-	655.435	190.135	1120.73	OK	666.584	146.758	1186.41	OK
XLOC_001218	-	-	XLOC_001218	gene-NEPG_01391	TSS1319	NW_013524648.1:385372-386420	-	-	0.448413	0	2.73812	OK	0.792361	0	3.08123	OK
XLOC_001219	-	-	XLOC_001219	gene-NEPG_01392	TSS1320	NW_013524648.1:386443-388157	-	-	0.352172	0	1.71674	OK	1.1996	0	3.65872	OK
XLOC_001220	-	-	XLOC_001220	gene-NEPG_01397,gene-NEPG_01398	TSS1321,TSS1322	NW_013524648.1:396026-397480	-	-	354.159	228.776	479.542	OK	366.907	236.591	497.223	OK
XLOC_001221	-	-	XLOC_001221	gene-NEPG_01402	TSS1323	NW_013524648.1:400422-401640	-	-	8.20716	0	17.5584	OK	7.42098	0	16.22	OK
XLOC_001222	-	-	XLOC_001222	gene-NEPG_01403	TSS1324	NW_013524648.1:402205-403022	-	-	67.0999	26.3439	107.856	OK	61.4737	23.6898	99.2577	OK
XLOC_001223	-	-	XLOC_001223	gene-NEPG_01404	TSS1325	NW_013524648.1:403537-405261	-	-	28.7571	11.9567	45.5575	OK	36.7651	16.5883	56.942	OK
XLOC_001224	-	-	XLOC_001224	gene-NEPG_01406	TSS1326	NW_013524648.1:406499-407168	-	-	62.2599	19.3264	105.193	OK	61.1453	22.2398	100.051	OK
XLOC_001225	-	-	XLOC_001225	gene-NEPG_01407	TSS1327	NW_013524648.1:407530-409635	-	-	200.519	130.933	270.104	OK	193.762	128.026	259.499	OK
XLOC_001226	-	-	XLOC_001226	gene-NEPG_01408	TSS1328	NW_013524648.1:409897-410337	-	-	1869.87	1251.91	2487.82	OK	1848.34	1239.86	2456.82	OK
XLOC_001227	-	-	XLOC_001227	gene-NEPG_01409	TSS1329	NW_013524648.1:411175-411619	-	-	289.068	145.719	432.417	OK	380.278	203.738	556.818	OK
XLOC_001228	-	-	XLOC_001228	gene-NEPG_01410	TSS1330	NW_013524648.1:411623-413859	-	-	19.1161	0	56.9484	OK	7.96106	0	26.5002	OK
XLOC_001229	-	-	XLOC_001229	gene-NEPG_01414	TSS1331	NW_013524648.1:415350-416632	-	-	106.16	60.4374	151.883	OK	121.101	70.6424	171.56	OK
XLOC_001230	-	-	XLOC_001230	gene-NEPG_01417	TSS1332	NW_013524648.1:419555-419879	-	-	0	0	0	OK	0	0	0	OK
XLOC_001231	-	-	XLOC_001231	gene-NEPG_01418	TSS1333	NW_013524648.1:420605-421235	-	-	0	0	0	OK	0	0	0	OK
XLOC_001232	-	-	XLOC_001232	gene-NEPG_01419	TSS1334	NW_013524648.1:421561-423712	-	-	0.283336	0	1.39674	OK	3.30226	0	7.70308	OK
XLOC_001233	-	-	XLOC_001233	gene-NEPG_01420	TSS1335	NW_013524648.1:424538-427397	-	-	1.45943	0	3.79135	OK	0.303622	0	1.12776	OK
XLOC_001234	-	-	XLOC_001234	gene-NEPG_01421	TSS1336	NW_013524648.1:428239-431159	-	-	13.1885	4.80946	21.5675	OK	13.117	4.77915	21.4549	OK
XLOC_001235	-	-	XLOC_001235	gene-NEPG_01424	TSS1337	NW_013524648.1:433454-433746	-	-	365.108	135.569	594.648	OK	190.227	36.5224	343.932	OK
XLOC_001236	-	-	XLOC_001236	gene-NEPG_01425	TSS1338	NW_013524648.1:434106-434748	-	-	277.679	160.863	394.496	OK	308.223	179.308	437.138	OK
XLOC_001237	-	-	XLOC_001237	gene-NEPG_01426	TSS1339	NW_013524648.1:434776-435088	-	-	851.041	475.222	1226.86	OK	628.254	326.295	930.214	OK
XLOC_001238	-	-	XLOC_001238	gene-NEPG_01427	TSS1340	NW_013524648.1:435950-437465	-	-	0.73113	0	3.02921	OK	0.915477	0	3.10841	OK
XLOC_001239	-	-	XLOC_001239	gene-NEPG_01428	TSS1341	NW_013524648.1:437790-438247	-	-	364.003	199.663	528.344	OK	303.775	159.205	448.346	OK
XLOC_001240	-	-	XLOC_001240	gene-NEPG_02707	TSS1342	NW_013524648.1:438389-438463	-	-	0	0	0	OK	0	0	0	OK
XLOC_001241	-	-	XLOC_001241	gene-NEPG_01430	TSS1343	NW_013524648.1:439705-441851	-	-	611.82	426.541	797.098	OK	581.51	405.528	757.492	OK
XLOC_001242	-	-	XLOC_001242	gene-NEPG_01431	TSS1344	NW_013524648.1:441926-442814	-	-	78.6558	36.1833	121.128	OK	65.9503	26.6067	105.294	OK
XLOC_001243	-	-	XLOC_001243	gene-NEPG_01433	TSS1345	NW_013524648.1:446608-448552	-	-	322.017	219.188	424.846	OK	360.559	247.137	473.981	OK
XLOC_001244	-	-	XLOC_001244	gene-NEPG_01434	TSS1346	NW_013524648.1:448825-450739	-	-	214.045	140.539	287.551	OK	206.933	136.486	277.381	OK
XLOC_001245	-	-	XLOC_001245	gene-NEPG_01435	TSS1347	NW_013524648.1:451100-453819	-	-	748.682	526.177	971.187	OK	792.923	558.787	1027.06	OK
XLOC_001246	-	-	XLOC_001246	gene-NEPG_01436	TSS1348	NW_013524648.1:454005-454408	-	-	13339.6	9335.08	17344.1	OK	12383.6	8719.59	16047.7	OK
XLOC_001247	-	-	XLOC_001247	gene-NEPG_01437	TSS1349	NW_013524648.1:454445-455345	-	-	842.513	554.061	1130.97	OK	750.831	499.444	1002.22	OK
XLOC_001248	-	-	XLOC_001248	gene-NEPG_01439	TSS1350	NW_013524648.1:456085-465707	-	-	167.614	59.9485	275.28	OK	166.228	57.6787	274.777	OK
XLOC_001249	-	-	XLOC_001249	gene-NEPG_01445	TSS1351	NW_013524648.1:472896-473706	-	-	121.902	62.1208	181.683	OK	105.319	50.3482	160.29	OK
XLOC_001250	-	-	XLOC_001250	gene-NEPG_01448	TSS1352	NW_013524648.1:477928-478805	-	-	83.9824	39.2025	128.762	OK	59.2275	22.9229	95.5322	OK
XLOC_001251	-	-	XLOC_001251	gene-NEPG_01449	TSS1353	NW_013524648.1:479522-480533	-	-	274.858	173.041	376.674	OK	225.925	137.881	313.969	OK
XLOC_001252	-	-	XLOC_001252	gene-NEPG_01452	TSS1354	NW_013524648.1:485188-486076	-	-	0.910832	0	3.88143	OK	0.679337	0	3.64575	OK
XLOC_001253	-	-	XLOC_001253	gene-NEPG_01455	TSS1355	NW_013524648.1:489008-489414	-	-	2.75385	0	10.8906	OK	2.21148	0	10.3274	OK
XLOC_001254	-	-	XLOC_001254	gene-NEPG_01456	TSS1356	NW_013524648.1:490163-490815	-	-	3091.29	2159.73	4022.85	OK	2979.19	2088.86	3869.52	OK
XLOC_001255	-	-	XLOC_001255	gene-NEPG_01457	TSS1357	NW_013524648.1:491114-495523	-	-	9.79826	3.92337	15.6731	OK	9.21739	3.40811	15.0267	OK
XLOC_001256	-	-	XLOC_001256	gene-NEPG_01461	TSS1358	NW_013524648.1:499214-499409	-	-	8.83894	0	35.1615	OK	0	0	0	OK
XLOC_001257	-	-	XLOC_001257	gene-NEPG_01462	TSS1359	NW_013524648.1:499556-500411	-	-	1.23214	0	4.3381	OK	1.02438	0	3.87264	OK
XLOC_001258	-	-	XLOC_001258	gene-NEPG_01463	TSS1360	NW_013524648.1:500659-501366	-	-	1860.15	1275.27	2445.03	OK	1871.52	1297.02	2446.02	OK
XLOC_001259	-	-	XLOC_001259	gene-NEPG_01464	TSS1361	NW_013524648.1:501595-502927	-	-	0.176551	0	1.95205	OK	0.297145	0	2.07284	OK
XLOC_001260	-	-	XLOC_001260	gene-NEPG_01465	TSS1362	NW_013524648.1:503102-504031	-	-	2.72315	0	7.8017	OK	4.35837	0	11.658	OK
XLOC_001261	-	-	XLOC_001261	gene-NEPG_01466	TSS1363	NW_013524648.1:504032-504395	-	-	38.0249	0	87.1706	OK	26.4537	0	55.1673	OK
XLOC_001262	-	-	XLOC_001262	gene-NEPG_01467	TSS1364	NW_013524648.1:504422-505658	-	-	38.7413	14.8371	62.6454	OK	19.8764	3.99117	35.7616	OK
XLOC_001263	-	-	XLOC_001263	gene-NEPG_01469	TSS1365	NW_013524648.1:507234-508163	-	-	11.1404	0	23.5913	OK	16.6604	1.24618	32.0746	OK
XLOC_001264	-	-	XLOC_001264	gene-NEPG_01471	TSS1366	NW_013524648.1:510397-511382	-	-	25.584	5.07821	46.0899	OK	26.6961	5.76065	47.6315	OK
XLOC_001265	-	-	XLOC_001265	gene-NEPG_01472	TSS1367	NW_013524648.1:511833-512763	-	-	17.7969	0.977961	34.6159	OK	19.4136	1.3434	37.4839	OK
XLOC_001266	-	-	XLOC_001266	gene-NEPG_01476	TSS1368	NW_013524648.1:517960-518320	-	-	59.2314	0	122.761	OK	14.9936	0	36.6644	OK
XLOC_001267	-	-	XLOC_001267	gene-NEPG_01477	TSS1369	NW_013524648.1:518970-521179	-	-	47.2241	25.8607	68.5876	OK	45.0811	24.2121	65.9501	OK
XLOC_001268	-	-	XLOC_001268	gene-NEPG_01478	TSS1370	NW_013524648.1:521281-524089	-	-	5.09158	0.294239	9.88893	OK	8.00531	1.73741	14.2732	OK
XLOC_001269	-	-	XLOC_001269	gene-NEPG_01481	TSS1371	NW_013524648.1:525906-527377	-	-	228.416	116.722	340.11	OK	216.751	114.323	319.179	OK
XLOC_001270	-	-	XLOC_001270	gene-NEPG_01485	TSS1372	NW_013524648.1:529691-532301	-	-	26.9852	13.2826	40.6878	OK	30.3111	15.523	45.0993	OK
XLOC_001271	-	-	XLOC_001271	gene-NEPG_01486	TSS1373	NW_013524648.1:532398-532584	-	-	3.19083	0	20.2617	OK	0	0	0	OK
XLOC_001272	-	-	XLOC_001272	gene-NEPG_01487	TSS1374	NW_013524648.1:532754-533270	-	-	349.218	194.387	504.049	OK	257.376	136.537	378.215	OK
XLOC_001273	-	-	XLOC_001273	gene-NEPG_01489	TSS1375	NW_013524648.1:534145-534607	-	-	737.375	442.631	1032.12	OK	522.792	307.801	737.784	OK
XLOC_001274	-	-	XLOC_001274	gene-NEPG_01490	TSS1376	NW_013524648.1:534686-535487	-	-	27.9181	3.88074	51.9554	OK	23.8657	1.88938	45.842	OK
XLOC_001275	-	-	XLOC_001275	gene-NEPG_01491	TSS1377	NW_013524648.1:535933-538199	-	-	22.6186	1.35207	43.8852	OK	33.9266	4.5625	63.2908	OK
XLOC_001276	-	-	XLOC_001276	gene-NEPG_01493	TSS1378	NW_013524648.1:535933-538199	-	-	491.123	238.61	743.637	OK	424.953	102.731	747.176	OK
XLOC_001277	-	-	XLOC_001277	gene-NEPG_01494	TSS1379	NW_013524648.1:538287-538822	-	-	35.8168	0.581873	71.0517	OK	15.8155	0	35.1613	OK
XLOC_001278	-	-	XLOC_001278	gene-NEPG_01496	TSS1380	NW_013524648.1:540880-543293	-	-	40.2561	21.5634	58.9488	OK	38.258	20.3414	56.1745	OK
XLOC_001279	-	-	XLOC_001279	gene-NEPG_01497	TSS1381,TSS1382	NW_013524648.1:543920-546876	-	-	5088.82	3321.75	6855.9	OK	5328.26	3512.49	7144.02	OK
XLOC_001280	-	-	XLOC_001280	gene-NEPG_01500	TSS1383	NW_013524648.1:551248-553627	-	-	0.0349776	0	1.00885	OK	0.354109	0	1.35412	OK
XLOC_001281	-	-	XLOC_001281	gene-NEPG_01501	TSS1384	NW_013524648.1:554917-555295	-	-	84.6222	7.6072	161.637	OK	55.6519	0	114.024	OK
XLOC_001282	-	-	XLOC_001282	gene-NEPG_01502	TSS1385	NW_013524648.1:555863-556361	-	-	6119.83	4243.66	7996.01	OK	6555.69	4613.08	8498.29	OK
XLOC_001283	-	-	XLOC_001283	gene-NEPG_01508	TSS1386	NW_013524648.1:561717-562449	-	-	33.0556	4.82585	61.2853	OK	43.5286	11.0544	76.0029	OK
XLOC_001284	-	-	XLOC_001284	gene-NEPG_01511	TSS1387	NW_013524648.1:565814-567181	-	-	37.908	15.7275	60.0885	OK	50.3327	23.3163	77.3492	OK
XLOC_001285	-	-	XLOC_001285	gene-NEPG_01512	TSS1388	NW_013524648.1:567513-568018	-	-	8.92492	0	22.8088	OK	5.21351	0	15.5909	OK
XLOC_001286	-	-	XLOC_001286	gene-NEPG_01515	TSS1389	NW_013524648.1:571926-572406	-	-	136.144	52.077	220.211	OK	204.561	94.9163	314.206	OK
XLOC_001287	-	-	XLOC_001287	gene-NEPG_01516	TSS1390	NW_013524648.1:572612-577158	-	-	109.801	69.0217	150.58	OK	120.256	75.6288	164.884	OK
XLOC_001288	-	-	XLOC_001288	gene-NEPG_01519	TSS1391	NW_013524648.1:579300-580587	-	-	359.833	237.45	482.215	OK	318.621	209.229	428.013	OK
XLOC_001289	-	-	XLOC_001289	gene-NEPG_01520	TSS1392	NW_013524648.1:580709-581592	-	-	125.545	66.9402	184.15	OK	87.3145	41.7461	132.883	OK
XLOC_001290	-	-	XLOC_001290	gene-NEPG_01523	TSS1393	NW_013524648.1:583906-584728	-	-	210.98	123.419	298.54	OK	169.767	94.8019	244.731	OK
XLOC_001291	-	-	XLOC_001291	gene-NEPG_01524	TSS1394	NW_013524648.1:585473-586869	-	-	652.228	447.662	856.794	OK	691.844	479.532	904.157	OK
XLOC_001292	-	-	XLOC_001292	gene-NEPG_01528	TSS1395	NW_013524648.1:594756-596976	-	-	12.9357	3.56022	22.3112	OK	18.324	6.71171	29.9362	OK
XLOC_001293	-	-	XLOC_001293	gene-NEPG_01529,gene-NEPG_01530	TSS1396,TSS1397	NW_013524648.1:597891-600884	-	-	7.99016	0	16.603	OK	8.55934	0	17.2002	OK
XLOC_001294	-	-	XLOC_001294	gene-NEPG_01532	TSS1398	NW_013524648.1:603486-603983	-	-	5701.07	4001.32	7400.82	OK	5869.89	4130.08	7609.7	OK
XLOC_001295	-	-	XLOC_001295	gene-NEPG_01533	TSS1399	NW_013524648.1:604065-604883	-	-	56.7181	20.65	92.7862	OK	57.3635	20.752	93.9749	OK
XLOC_001296	-	-	XLOC_001296	gene-NEPG_01534	TSS1400	NW_013524648.1:605317-605655	-	-	7.75316	0	22.8764	OK	21.929	0	59.4905	OK
XLOC_001297	-	-	XLOC_001297	gene-NEPG_01536	TSS1401	NW_013524648.1:607948-609181	-	-	225.065	142.522	307.608	OK	245.319	156.433	334.205	OK
XLOC_001298	-	-	XLOC_001298	gene-NEPG_01537	TSS1402	NW_013524648.1:609554-610238	-	-	32.696	4.19561	61.1964	OK	23.8921	2.03788	45.7464	OK
XLOC_001299	-	-	XLOC_001299	gene-NEPG_01542	TSS1403	NW_013524648.1:619429-620318	-	-	2.59105	0	7.72949	OK	1.70473	0	5.56651	OK
XLOC_001300	-	-	XLOC_001300	gene-NEPG_01543	TSS1404	NW_013524648.1:620520-621555	-	-	2.53851	0	7.51379	OK	7.24173	0	16.523	OK
XLOC_001301	-	-	XLOC_001301	gene-NEPG_01544	TSS1405	NW_013524648.1:621622-623685	-	-	31.2705	14.8265	47.7144	OK	22.8337	9.09202	36.5754	OK
XLOC_001302	-	-	XLOC_001302	gene-NEPG_01547	TSS1406	NW_013524648.1:626212-626503	-	-	0	0	0	OK	0	0	0	OK
XLOC_001303	-	-	XLOC_001303	gene-NEPG_01549	TSS1407	NW_013524648.1:628627-629098	-	-	264.823	135.402	394.244	OK	254.803	128.58	381.027	OK
XLOC_001304	-	-	XLOC_001304	gene-NEPG_01550	TSS1408	NW_013524648.1:629258-630107	-	-	23.6023	2.31971	44.8849	OK	21.9306	1.54434	42.3169	OK
XLOC_001305	-	-	XLOC_001305	gene-NEPG_01553	TSS1409	NW_013524648.1:632909-633875	-	-	0.0992454	0	2.60152	OK	0.782985	0	3.27789	OK
XLOC_001306	-	-	XLOC_001306	gene-NEPG_01554	TSS1410	NW_013524648.1:634550-635838	-	-	0.463479	0	2.40723	OK	0.430889	0	2.37285	OK
XLOC_001307	-	-	XLOC_001307	gene-NEPG_01555	TSS1411	NW_013524648.1:636304-639079	-	-	3.23186	0	6.93424	OK	4.21989	0	8.49169	OK
XLOC_001308	-	-	XLOC_001308	gene-NEPG_02710	TSS1412	NW_013524648.1:639725-639798	-	-	0	0	0	OK	0	0	0	OK
XLOC_001309	-	-	XLOC_001309	gene-NEPG_01556	TSS1413	NW_013524648.1:639831-640803	-	-	16.616	0.709055	32.5229	OK	29.363	6.7531	51.9728	OK
XLOC_001310	-	-	XLOC_001310	gene-NEPG_01559	TSS1414	NW_013524648.1:645606-645774	-	-	11.1253	0	30.185	OK	0	0	0	OK
XLOC_001311	-	-	XLOC_001311	gene-NEPG_01560	TSS1415	NW_013524648.1:646694-649454	-	-	0.746414	0	3.91164	OK	1.39447	0	5.64624	OK
XLOC_001312	-	-	XLOC_001312	gene-NEPG_01147	TSS1416	NW_013524648.1:0-332	-	-	3.37549	0	14.3688	OK	4.52363	0	15.4921	OK
XLOC_001313	-	-	XLOC_001313	gene-NEPG_01151	TSS1417	NW_013524648.1:5964-8808	-	-	53.333	31.5648	75.1013	OK	55.6987	33.2133	78.1841	OK
XLOC_001314	-	-	XLOC_001314	gene-NEPG_01155	TSS1418	NW_013524648.1:13002-15337	-	-	455.568	317.846	593.29	OK	459.764	320.884	598.643	OK
XLOC_001315	-	-	XLOC_001315	gene-NEPG_01156	TSS1419	NW_013524648.1:15666-16533	-	-	1.50889	0	5.82978	OK	2.26365	0	7.12313	OK
XLOC_001316	-	-	XLOC_001316	gene-NEPG_01157	TSS1420	NW_013524648.1:16586-17978	-	-	86.1329	47.9578	124.308	OK	91.1904	51.2683	131.113	OK
XLOC_001317	-	-	XLOC_001317	gene-NEPG_01159	TSS1421	NW_013524648.1:20341-21073	-	-	49.5305	13.8003	85.2607	OK	32.1775	5.00757	59.3474	OK
XLOC_001318	-	-	XLOC_001318	gene-NEPG_01162	TSS1422	NW_013524648.1:21107-24999	-	-	248.811	0	516.609	OK	202.496	0	429.912	OK
XLOC_001319	-	-	XLOC_001319	gene-NEPG_01164	TSS1423	NW_013524648.1:25042-28074	-	-	53.6656	24.881	82.4502	OK	52.2363	24.9528	79.5198	OK
XLOC_001320	-	-	XLOC_001320	gene-NEPG_01167	TSS1424	NW_013524648.1:32815-33922	-	-	546.225	362.818	729.631	OK	593.846	399.278	788.414	OK
XLOC_001321	-	-	XLOC_001321	gene-NEPG_01168	TSS1425	NW_013524648.1:34360-35370	-	-	722.66	493.738	951.582	OK	762.867	522.537	1003.2	OK
XLOC_001322	-	-	XLOC_001322	gene-NEPG_01169	TSS1426	NW_013524648.1:35882-36486	-	-	541.319	339.206	743.432	OK	579.774	366.701	792.847	OK
XLOC_001323	-	-	XLOC_001323	gene-NEPG_01174	TSS1427	NW_013524648.1:41810-43148	-	-	190.811	119.294	262.329	OK	170.889	105.683	236.095	OK
XLOC_001324	-	-	XLOC_001324	gene-NEPG_01177	TSS1428	NW_013524648.1:46217-48743	-	-	56.8408	33.1793	80.5024	OK	44.7285	24.323	65.1339	OK
XLOC_001325	-	-	XLOC_001325	gene-NEPG_01178	TSS1429	NW_013524648.1:49442-49877	-	-	25.3795	0	51.9665	OK	21.17	0	50.7492	OK
XLOC_001326	-	-	XLOC_001326	gene-NEPG_01179	TSS1430	NW_013524648.1:50165-50813	-	-	43.9339	8.27983	79.5879	OK	41.5443	7.83351	75.2551	OK
XLOC_001327	-	-	XLOC_001327	gene-NEPG_01180	TSS1431	NW_013524648.1:50846-51820	-	-	35.1636	9.9107	60.4166	OK	69.6999	31.7662	107.634	OK
XLOC_001328	-	-	XLOC_001328	gene-NEPG_01181	TSS1432	NW_013524648.1:51877-52826	-	-	4.28767	0	11.5612	OK	3.4422	0	9.58141	OK
XLOC_001329	-	-	XLOC_001329	gene-NEPG_01183	TSS1433	NW_013524648.1:53758-55371	-	-	878.656	614.364	1142.95	OK	883.998	618.252	1149.74	OK
XLOC_001330	-	-	XLOC_001330	gene-NEPG_01187	TSS1434	NW_013524648.1:63768-65724	-	-	0	0	0	OK	0	0	0	OK
XLOC_001331	-	-	XLOC_001331	gene-NEPG_01188	TSS1435	NW_013524648.1:66536-68378	-	-	2.86646	0	7.08716	OK	2.08854	0	5.7253	OK
XLOC_001332	-	-	XLOC_001332	gene-NEPG_01190	TSS1436	NW_013524648.1:70974-72460	-	-	5.16228	0	11.7729	OK	1.3562	0	4.22872	OK
XLOC_001333	-	-	XLOC_001333	gene-NEPG_01191	TSS1437	NW_013524648.1:72544-73356	-	-	132.572	69.9165	195.228	OK	147.097	79.7253	214.469	OK
XLOC_001334	-	-	XLOC_001334	gene-NEPG_01192	TSS1438	NW_013524648.1:73675-75725	-	-	165.695	107.006	224.384	OK	182.559	118.693	246.424	OK
XLOC_001335	-	-	XLOC_001335	gene-NEPG_01197	TSS1439	NW_013524648.1:79608-80328	-	-	0.382546	0	3.81739	OK	0	0	0	OK
XLOC_001336	-	-	XLOC_001336	gene-NEPG_01198	TSS1440	NW_013524648.1:80952-82254	-	-	4.86571	0	11.6199	OK	4.81827	0	11.2464	OK
XLOC_001337	-	-	XLOC_001337	gene-NEPG_01199	TSS1441	NW_013524648.1:82599-83409	-	-	2207.8	1548.17	2867.43	OK	2524.93	1769.15	3280.71	OK
XLOC_001338	-	-	XLOC_001338	gene-NEPG_02703	TSS1442	NW_013524648.1:83444-83516	-	-	0	0	0	OK	0	0	0	OK
XLOC_001339	-	-	XLOC_001339	gene-NEPG_01203	TSS1443	NW_013524648.1:88070-89283	-	-	6.63246	0	14.9201	OK	3.87694	0	9.94806	OK
XLOC_001340	-	-	XLOC_001340	gene-NEPG_01204	TSS1444	NW_013524648.1:89334-89993	-	-	259.79	147.396	372.185	OK	326.643	193.91	459.376	OK
XLOC_001341	-	-	XLOC_001341	gene-NEPG_01205	TSS1445	NW_013524648.1:90740-91229	-	-	4424.96	3091.63	5758.29	OK	4739.54	3322.46	6156.63	OK
XLOC_001342	-	-	XLOC_001342	gene-NEPG_01207	TSS1446	NW_013524648.1:92160-95410	-	-	2.22199	0	5.04408	OK	2.86841	0	6.10782	OK
XLOC_001343	-	-	XLOC_001343	gene-NEPG_01208	TSS1447	NW_013524648.1:95962-97393	-	-	4171.4	2852.97	5489.83	OK	4441.62	3032.88	5850.37	OK
XLOC_001344	-	-	XLOC_001344	gene-NEPG_01210	TSS1448	NW_013524648.1:99630-101196	-	-	90.754	52.5952	128.913	OK	82.0664	45.3751	118.758	OK
XLOC_001345	-	-	XLOC_001345	gene-NEPG_01212	TSS1449	NW_013524648.1:103606-105017	-	-	0.125734	0	1.79763	OK	3.30419	0	8.20009	OK
XLOC_001346	-	-	XLOC_001346	gene-NEPG_01214	TSS1450	NW_013524648.1:106220-106454	-	-	0	0	0	OK	0	0	0	OK
XLOC_001347	-	-	XLOC_001347	gene-NEPG_01217,gene-NEPG_01218,gene-NEPG_01219	TSS1451,TSS1452,TSS1453	NW_013524648.1:111222-116019	-	-	328.084	210.619	445.548	OK	300.429	190.245	410.613	OK
XLOC_001348	-	-	XLOC_001348	gene-NEPG_01221	TSS1454	NW_013524648.1:116484-117380	-	-	7.39887	0	18.6619	OK	15.5995	0	31.555	OK
XLOC_001349	-	-	XLOC_001349	gene-NEPG_01224	TSS1455	NW_013524648.1:118890-119382	-	-	37.4743	0	75.5907	OK	44.0434	1.86426	86.2226	OK
XLOC_001350	-	-	XLOC_001350	gene-NEPG_01226	TSS1456	NW_013524648.1:121897-122551	-	-	11.8929	0	27.5551	OK	9.75486	0	22.6261	OK
XLOC_001351	-	-	XLOC_001351	gene-NEPG_02674	TSS1457	NW_013524648.1:132012-132127	-	-	0	0	0	OK	0	0	0	OK
XLOC_001352	-	-	XLOC_001352	gene-NEPG_01232	TSS1458	NW_013524648.1:132283-137152	-	-	331.5	179.023	483.976	OK	350.375	203.074	497.676	OK
XLOC_001353	-	-	XLOC_001353	gene-NEPG_01233	TSS1459	NW_013524648.1:137629-141079	-	-	190.331	130.265	250.396	OK	174.96	118.927	230.992	OK
XLOC_001354	-	-	XLOC_001354	gene-NEPG_01235	TSS1460	NW_013524648.1:142222-143397	-	-	38.73	14.1852	63.2747	OK	45.3448	18.5653	72.1243	OK
XLOC_001355	-	-	XLOC_001355	gene-NEPG_01236	TSS1461	NW_013524648.1:143455-144567	-	-	44.4993	17.7813	71.2173	OK	60.7612	28.203	93.3195	OK
XLOC_001356	-	-	XLOC_001356	gene-NEPG_01240	TSS1462	NW_013524648.1:150082-152048	-	-	140.79	89.9342	191.645	OK	137.093	86.6172	187.569	OK
XLOC_001357	-	-	XLOC_001357	gene-NEPG_01243	TSS1463	NW_013524648.1:155508-156249	-	-	0	0	0	OK	0	0	0	OK
XLOC_001358	-	-	XLOC_001358	gene-NEPG_01244	TSS1464	NW_013524648.1:156519-158867	-	-	449.94	311.409	588.47	OK	484.95	335.616	634.284	OK
XLOC_001359	-	-	XLOC_001359	gene-NEPG_01246	TSS1465	NW_013524648.1:160269-163299	-	-	4.15325	0	8.3246	OK	2.09386	0	4.84274	OK
XLOC_001360	-	-	XLOC_001360	gene-NEPG_01247	TSS1466	NW_013524648.1:163894-166112	-	-	2.74374	0	6.43591	OK	2.18753	0	5.52389	OK
XLOC_001361	-	-	XLOC_001361	gene-NEPG_01254	TSS1467	NW_013524648.1:178100-181079	-	-	0.61055	0	1.97839	OK	1.3764	0	3.73482	OK
XLOC_001362	-	-	XLOC_001362	gene-NEPG_01256	TSS1468	NW_013524648.1:181443-184207	-	-	522.424	341.729	703.12	OK	492.94	319.516	666.364	OK
XLOC_001363	-	-	XLOC_001363	gene-NEPG_01259	TSS1469	NW_013524648.1:185213-186674	-	-	657.994	423.424	892.564	OK	688.207	440.271	936.143	OK
XLOC_001364	-	-	XLOC_001364	gene-NEPG_01260	TSS1470	NW_013524648.1:187081-188512	-	-	172.699	108.007	237.392	OK	178.991	112.748	245.234	OK
XLOC_001365	-	-	XLOC_001365	gene-NEPG_01262	TSS1471	NW_013524648.1:189754-190307	-	-	57.8149	12.2177	103.412	OK	70.2147	18.7385	121.691	OK
XLOC_001366	-	-	XLOC_001366	gene-NEPG_01264	TSS1472	NW_013524648.1:191539-192035	-	-	264.831	136.074	393.589	OK	219.398	108.77	330.025	OK
XLOC_001367	-	-	XLOC_001367	gene-NEPG_01269	TSS1473	NW_013524648.1:200832-206631	-	-	0.70948	0	21.6833	OK	0.623607	0	24.0529	OK
XLOC_001368	-	-	XLOC_001368	gene-NEPG_01271,gene-NEPG_01272	TSS1474,TSS1475,TSS1476	NW_013524648.1:200832-206631	-	-	400.026	0	1313.62	OK	486.99	0	1563.13	OK
XLOC_001369	-	-	XLOC_001369	gene-NEPG_01276	TSS1477	NW_013524648.1:213038-213872	-	-	1.55754	0	5.69757	OK	2.64524	0	8.49738	OK
XLOC_001370	-	-	XLOC_001370	-	TSS1478	NW_013524648.1:214086-217614	-	-	31.7326	0	67.212	OK	0	0	0	OK
XLOC_001371	-	-	XLOC_001371	gene-NEPG_01279	TSS1479	NW_013524648.1:214086-217614	-	-	10.4532	0	36.3964	OK	0	0	0	OK
XLOC_001372	-	-	XLOC_001372	gene-NEPG_01280	TSS1480	NW_013524648.1:217632-221190	-	-	82.2564	5.64903	158.864	OK	72.3879	15.9583	128.818	OK
XLOC_001373	-	-	XLOC_001373	gene-NEPG_01283	TSS1481	NW_013524648.1:217632-221190	-	-	269.651	93.9797	445.321	OK	276.017	98.2623	453.771	OK
XLOC_001374	-	-	XLOC_001374	gene-NEPG_01286	TSS1482	NW_013524648.1:224266-225287	-	-	243.196	151.257	335.134	OK	242.939	151.144	334.734	OK
XLOC_001375	-	-	XLOC_001375	gene-NEPG_01287	TSS1483	NW_013524648.1:225487-225740	-	-	2046.7	1216.52	2876.87	OK	2220.57	1311.32	3129.83	OK
XLOC_001376	-	-	XLOC_001376	gene-NEPG_01288	TSS1484	NW_013524648.1:225873-227016	-	-	82.518	42.6396	122.396	OK	72.9859	36.3635	109.608	OK
XLOC_001377	-	-	XLOC_001377	gene-NEPG_01289	TSS1485	NW_013524648.1:227160-229343	-	-	50.2752	27.6181	72.9323	OK	56.0902	31.8178	80.3625	OK
XLOC_001378	-	-	XLOC_001378	gene-NEPG_01290	TSS1486	NW_013524648.1:229372-230069	-	-	1182.41	805.901	1558.93	OK	1365.71	935.387	1796.03	OK
XLOC_001379	-	-	XLOC_001379	gene-NEPG_01296	TSS1487	NW_013524648.1:239986-240538	-	-	78.7089	23.4298	133.988	OK	75.5808	22.0691	129.092	OK
XLOC_001380	-	-	XLOC_001380	gene-NEPG_01297	TSS1488	NW_013524648.1:240551-241443	-	-	42.6919	13.364	72.0199	OK	40.5657	12.4129	68.7185	OK
XLOC_001381	-	-	XLOC_001381	gene-NEPG_01306	TSS1489	NW_013524648.1:249258-250841	-	-	230.402	150.193	310.611	OK	204.978	132.663	277.294	OK
XLOC_001382	-	-	XLOC_001382	gene-NEPG_01307	TSS1490	NW_013524648.1:251041-251525	-	-	191.342	88.3029	294.381	OK	236.003	117.772	354.233	OK
XLOC_001383	-	-	XLOC_001383	gene-NEPG_01308	TSS1491	NW_013524648.1:251859-253730	-	-	11.4364	2.12451	20.7484	OK	12.2175	2.6306	21.8045	OK
XLOC_001384	-	-	XLOC_001384	gene-NEPG_01312	TSS1492	NW_013524648.1:258212-258846	-	-	0.873087	0	4.83057	OK	0	0	0	OK
XLOC_001385	-	-	XLOC_001385	gene-NEPG_01313	TSS1493	NW_013524648.1:260857-263827	-	-	0.165138	0	0.939591	OK	0.544692	0	1.88553	OK
XLOC_001386	-	-	XLOC_001386	gene-NEPG_01314	TSS1494	NW_013524648.1:265355-266147	-	-	0.256535	0	3.35326	OK	1.07161	0	4.46803	OK
XLOC_001387	-	-	XLOC_001387	gene-NEPG_01316	TSS1495	NW_013524648.1:267943-268608	-	-	2.97456	0	8.92927	OK	4.0829	0	11.4289	OK
XLOC_001388	-	-	XLOC_001388	gene-NEPG_01317	TSS1496	NW_013524648.1:269466-269822	-	-	0	0	0	OK	0	0	0	OK
XLOC_001389	-	-	XLOC_001389	gene-NEPG_01320	TSS1497	NW_013524648.1:273894-276424	-	-	30.3682	15.3359	45.4006	OK	31.4355	16.08	46.7909	OK
XLOC_001390	-	-	XLOC_001390	gene-NEPG_01321	TSS1498	NW_013524648.1:276500-278017	-	-	15.045	2.99133	27.0987	OK	21.8316	6.79948	36.8636	OK
XLOC_001391	-	-	XLOC_001391	gene-NEPG_01322	TSS1499	NW_013524648.1:278198-278549	-	-	414.473	198.901	630.044	OK	354.513	165.186	543.839	OK
XLOC_001392	-	-	XLOC_001392	gene-NEPG_01324	TSS1500	NW_013524648.1:279527-282422	-	-	11.0147	3.36443	18.6649	OK	11.394	3.75745	19.0306	OK
XLOC_001393	-	-	XLOC_001393	gene-NEPG_01330	TSS1501	NW_013524648.1:288373-290019	-	-	296.057	197.53	394.585	OK	312.701	209.561	415.842	OK
XLOC_001394	-	-	XLOC_001394	gene-NEPG_01333	TSS1502	NW_013524648.1:291352-292609	-	-	46.1958	19.8503	72.5412	OK	30.454	10.1298	50.7781	OK
XLOC_001395	-	-	XLOC_001395	gene-NEPG_01334	TSS1503	NW_013524648.1:292803-293549	-	-	129.431	64.3324	194.53	OK	98.371	44.7863	151.956	OK
XLOC_001396	-	-	XLOC_001396	gene-NEPG_01335	TSS1504	NW_013524648.1:293877-296951	-	-	44.7916	26.0901	63.4931	OK	49.5285	29.3932	69.6638	OK
XLOC_001397	-	-	XLOC_001397	gene-NEPG_01336	TSS1505	NW_013524648.1:296995-299254	-	-	51.8479	29.1068	74.589	OK	45.0913	24.3976	65.785	OK
XLOC_001398	-	-	XLOC_001398	gene-NEPG_01337	TSS1506	NW_013524648.1:299416-300664	-	-	602.765	409.503	796.028	OK	615.93	416.198	815.662	OK
XLOC_001399	-	-	XLOC_001399	gene-NEPG_01340,gene-NEPG_01341	TSS1507,TSS1508	NW_013524648.1:304852-306199	-	-	28.8386	0	59.5427	OK	12.3312	0	30.3993	OK
XLOC_001400	-	-	XLOC_001400	gene-NEPG_01342	TSS1509	NW_013524648.1:306945-310128	-	-	4.56882	0.111637	9.02601	OK	0.67809	0	2.21831	OK
XLOC_001401	-	-	XLOC_001401	gene-NEPG_01343	TSS1510	NW_013524648.1:310489-313570	-	-	1.37359	0	3.53003	OK	2.68815	0	5.80618	OK
XLOC_001402	-	-	XLOC_001402	gene-NEPG_01344	TSS1511	NW_013524648.1:317606-318958	-	-	4558.81	3129.83	5987.78	OK	5030.52	3439.79	6621.24	OK
XLOC_001403	-	-	XLOC_001403	gene-NEPG_01354	TSS1512	NW_013524648.1:327121-327446	-	-	10.7361	0	26.8057	OK	37.1847	0	87.3306	OK
XLOC_001404	-	-	XLOC_001404	gene-NEPG_01355	TSS1513	NW_013524648.1:327701-328652	-	-	19301.3	12130.4	26472.3	OK	20940.2	13046	28834.3	OK
XLOC_001405	-	-	XLOC_001405	gene-NEPG_01356	TSS1514	NW_013524648.1:328892-331474	-	-	108.044	68.9225	147.165	OK	106.147	67.5158	144.777	OK
XLOC_001406	-	-	XLOC_001406	gene-NEPG_01358,gene-NEPG_01359	TSS1515,TSS1516	NW_013524648.1:332791-336032	-	-	151.006	95.4894	206.524	OK	164.787	105.645	223.928	OK
XLOC_001407	-	-	XLOC_001407	gene-NEPG_01361,gene-NEPG_01362	TSS1517,TSS1518	NW_013524648.1:336773-338587	-	-	361.318	0	1126.97	OK	202.363	106.908	297.818	OK
XLOC_001408	-	-	XLOC_001408	gene-NEPG_01366	TSS1519	NW_013524648.1:343365-343952	-	-	65.4097	18.1557	112.664	OK	39.1973	4.2588	74.1359	OK
XLOC_001409	-	-	XLOC_001409	gene-NEPG_01367	TSS1520	NW_013524648.1:344127-344844	-	-	58.4328	18.987	97.8787	OK	73.3213	27.1958	119.447	OK
XLOC_001410	-	-	XLOC_001410	gene-NEPG_01368	TSS1521	NW_013524648.1:345044-347767	-	-	176.619	118.21	235.029	OK	178.365	119.57	237.16	OK
XLOC_001411	-	-	XLOC_001411	gene-NEPG_01369	TSS1522	NW_013524648.1:348378-350815	-	-	2.57767	0	5.95849	OK	2.632	0	6.12784	OK
XLOC_001412	-	-	XLOC_001412	gene-NEPG_01370	TSS1523	NW_013524648.1:350971-352747	-	-	2.13992	0	5.63032	OK	1.74844	0	4.85084	OK
XLOC_001413	-	-	XLOC_001413	gene-NEPG_02705	TSS1524	NW_013524648.1:353098-353170	-	-	0	0	0	OK	0	0	0	OK
XLOC_001414	-	-	XLOC_001414	gene-NEPG_01375	TSS1525	NW_013524648.1:359724-360164	-	-	158.205	60.5087	255.902	OK	152.929	57.6743	248.183	OK
XLOC_001415	-	-	XLOC_001415	gene-NEPG_01378	TSS1526	NW_013524648.1:361962-363766	-	-	55.4423	27.1363	83.7483	OK	59.3453	29.7512	88.9393	OK
XLOC_001416	-	-	XLOC_001416	gene-NEPG_01380,gene-NEPG_01381	TSS1527,TSS1528	NW_013524648.1:363780-369251	-	-	512.826	303.442	722.21	OK	528.697	295.243	762.151	OK
XLOC_001417	-	-	XLOC_001417	gene-NEPG_02706	TSS1529	NW_013524648.1:369287-369361	-	-	0	0	0	OK	0	0	0	OK
XLOC_001418	-	-	XLOC_001418	gene-NEPG_01387	TSS1530	NW_013524648.1:369826-384531	-	-	222.811	0	474.772	OK	235.305	0	537.81	OK
XLOC_001419	-	-	XLOC_001419	gene-NEPG_01388	TSS1531	NW_013524648.1:369826-384531	-	-	46.0281	0	153.762	OK	50.8811	0	169.919	OK
XLOC_001420	-	-	XLOC_001420	gene-NEPG_01393	TSS1532	NW_013524648.1:388833-390349	-	-	10.7092	0.730051	20.6884	OK	5.61142	0	12.3014	OK
XLOC_001421	-	-	XLOC_001421	gene-NEPG_01394	TSS1533	NW_013524648.1:391189-391798	-	-	97.774	37.3311	158.217	OK	128.458	58.396	198.52	OK
XLOC_001422	-	-	XLOC_001422	gene-NEPG_01395	TSS1534	NW_013524648.1:391981-394900	-	-	125.316	82.3065	168.325	OK	118.638	77.5515	159.725	OK
XLOC_001423	-	-	XLOC_001423	gene-NEPG_01396	TSS1535	NW_013524648.1:395153-395675	-	-	103.447	34.994	171.901	OK	110.729	40.6958	180.762	OK
XLOC_001424	-	-	XLOC_001424	gene-NEPG_01399	TSS1536	NW_013524648.1:398238-398792	-	-	1083.23	707.113	1459.35	OK	1039.26	683.73	1394.8	OK
XLOC_001425	-	-	XLOC_001425	gene-NEPG_01400	TSS1537	NW_013524648.1:399068-399326	-	-	1878.72	1112.86	2644.57	OK	2246.37	1364.42	3128.33	OK
XLOC_001426	-	-	XLOC_001426	gene-NEPG_01401	TSS1538	NW_013524648.1:399830-400077	-	-	15.8398	0	40.8901	OK	18.1485	1.0804	35.2166	OK
XLOC_001427	-	-	XLOC_001427	gene-NEPG_01405	TSS1539	NW_013524648.1:405470-406232	-	-	0	0	0	OK	0	0	0	OK
XLOC_001428	-	-	XLOC_001428	gene-NEPG_01411	TSS1540	NW_013524648.1:411623-413859	-	-	488.324	322.791	653.857	OK	515.303	346.43	684.176	OK
XLOC_001429	-	-	XLOC_001429	gene-NEPG_01412	TSS1541	NW_013524648.1:413883-414663	-	-	537	345.633	728.366	OK	536.424	349.008	723.84	OK
XLOC_001430	-	-	XLOC_001430	gene-NEPG_01413	TSS1542	NW_013524648.1:414682-415303	-	-	8.74245	0	20.8818	OK	9.00825	0	21.9583	OK
XLOC_001431	-	-	XLOC_001431	gene-NEPG_01415	TSS1543	NW_013524648.1:416991-417832	-	-	43.8778	13.4054	74.3501	OK	41.3775	12.0167	70.7383	OK
XLOC_001432	-	-	XLOC_001432	gene-NEPG_01416	TSS1544	NW_013524648.1:417982-419107	-	-	6.84632	0	15.3116	OK	13.7178	0.686489	26.749	OK
XLOC_001433	-	-	XLOC_001433	gene-NEPG_01422	TSS1545	NW_013524648.1:431904-432660	-	-	0.767561	0	4.36536	OK	1.5068	0	6.1122	OK
XLOC_001434	-	-	XLOC_001434	gene-NEPG_01423	TSS1546	NW_013524648.1:433015-433429	-	-	360.756	185.183	536.329	OK	260.99	122.199	399.78	OK
XLOC_001435	-	-	XLOC_001435	gene-NEPG_01429	TSS1547	NW_013524648.1:438561-439691	-	-	107.055	59.1759	154.934	OK	103.42	56.8175	150.022	OK
XLOC_001436	-	-	XLOC_001436	gene-NEPG_01432	TSS1548	NW_013524648.1:443386-446391	-	-	17.9039	7.55048	28.2572	OK	24.6706	12.4239	36.9173	OK
XLOC_001437	-	-	XLOC_001437	gene-NEPG_01438	TSS1549	NW_013524648.1:455359-456057	-	-	113.161	52.2466	174.076	OK	119.015	56.8447	181.185	OK
XLOC_001438	-	-	XLOC_001438	gene-NEPG_01440,gene-NEPG_01441,gene-NEPG_01442,gene-NEPG_01443	TSS1550,TSS1551,TSS1552,TSS1553	NW_013524648.1:456085-465707	-	-	641.447	258.827	1024.07	OK	629.67	270.283	989.058	OK
XLOC_001439	-	-	XLOC_001439	gene-NEPG_01444	TSS1554	NW_013524648.1:466416-468841	-	-	2.71546	0	6.21344	OK	1.79765	0	4.56943	OK
XLOC_001440	-	-	XLOC_001440	gene-NEPG_01446	TSS1555	NW_013524648.1:473772-474753	-	-	17.5267	1.28682	33.7666	OK	21.8706	3.16527	40.5759	OK
XLOC_001441	-	-	XLOC_001441	gene-NEPG_01447	TSS1556	NW_013524648.1:476348-477904	-	-	141.402	85.8185	196.986	OK	122.596	72.5325	172.66	OK
XLOC_001442	-	-	XLOC_001442	gene-NEPG_01450	TSS1557	NW_013524648.1:480673-482311	-	-	0.370746	0	1.80127	OK	0	0	0	OK
XLOC_001443	-	-	XLOC_001443	gene-NEPG_01451	TSS1558	NW_013524648.1:482942-484475	-	-	1.47833	0	4.27664	OK	4.79637	0	10.8985	OK
XLOC_001444	-	-	XLOC_001444	gene-NEPG_01453	TSS1559	NW_013524648.1:486332-487502	-	-	5.08234	0	12.021	OK	3.41783	0	9.28625	OK
XLOC_001445	-	-	XLOC_001445	gene-NEPG_01454	TSS1560	NW_013524648.1:488347-488812	-	-	27.4197	0	59.8873	OK	31.7939	0	67.3496	OK
XLOC_001446	-	-	XLOC_001446	gene-NEPG_01458,gene-NEPG_01459	TSS1561,TSS1562	NW_013524648.1:496130-497532	-	-	2173.56	1524.15	2822.96	OK	2450.23	1720.14	3180.32	OK
XLOC_001447	-	-	XLOC_001447	gene-NEPG_01460	TSS1563	NW_013524648.1:497963-498411	-	-	253.264	123.986	382.542	OK	242.61	116.714	368.507	OK
XLOC_001448	-	-	XLOC_001448	gene-NEPG_01468	TSS1564	NW_013524648.1:506165-507178	-	-	1952.47	1366.5	2538.45	OK	2103.32	1470.72	2735.93	OK
XLOC_001449	-	-	XLOC_001449	gene-NEPG_01470	TSS1565	NW_013524648.1:508850-509543	-	-	55.5828	16.5332	94.6325	OK	47.7815	12.1831	83.3799	OK
XLOC_001450	-	-	XLOC_001450	gene-NEPG_01473	TSS1566	NW_013524648.1:513219-515830	-	-	121.257	78.59	163.924	OK	116.586	75.308	157.863	OK
XLOC_001451	-	-	XLOC_001451	gene-NEPG_01474	TSS1567	NW_013524648.1:516286-517105	-	-	146.279	78.9586	213.599	OK	124.334	64.7294	183.939	OK
XLOC_001452	-	-	XLOC_001452	gene-NEPG_01475	TSS1568	NW_013524648.1:517135-517627	-	-	148.49	61.2378	235.743	OK	88.3313	24.3783	152.284	OK
XLOC_001453	-	-	XLOC_001453	gene-NEPG_01479,gene-NEPG_01480	TSS1569,TSS1570	NW_013524648.1:524436-525746	-	-	135.54	63.5645	207.515	OK	97.3956	39.1395	155.652	OK
XLOC_001454	-	-	XLOC_001454	gene-NEPG_01482	TSS1571	NW_013524648.1:525906-527377	-	-	83.5501	22.87	144.23	OK	74.1692	21.2716	127.067	OK
XLOC_001455	-	-	XLOC_001455	gene-NEPG_01483,gene-NEPG_01484	TSS1572,TSS1573	NW_013524648.1:527785-529665	-	-	122.334	56.4756	188.193	OK	131.413	64.4381	198.388	OK
XLOC_001456	-	-	XLOC_001456	gene-NEPG_01488	TSS1574	NW_013524648.1:533652-534066	-	-	11014.7	7751.58	14277.7	OK	11030.6	7771.71	14289.4	OK
XLOC_001457	-	-	XLOC_001457	gene-NEPG_01492	TSS1575	NW_013524648.1:535933-538199	-	-	71.5379	0	156.021	OK	101.488	0	215.334	OK
XLOC_001458	-	-	XLOC_001458	gene-NEPG_01495	TSS1576	NW_013524648.1:538866-540769	-	-	625.332	435.137	815.527	OK	581.628	404.744	758.512	OK
XLOC_001459	-	-	XLOC_001459	gene-NEPG_02708	TSS1577	NW_013524648.1:543920-546876	-	-	591708	589340	594077	OK	18306	18040.6	18571.4	OK
XLOC_001460	-	-	XLOC_001460	gene-NEPG_01498	TSS1578	NW_013524648.1:543920-546876	-	-	251.734	0	518.255	OK	217.343	0	461.233	OK
XLOC_001461	-	-	XLOC_001461	gene-NEPG_01499	TSS1579	NW_013524648.1:547275-550311	-	-	0.346335	0	1.44126	OK	0.212818	0	0.969756	OK
XLOC_001462	-	-	XLOC_001462	gene-NEPG_01503	TSS1580	NW_013524648.1:556550-556907	-	-	0	0	0	OK	0	0	0	OK
XLOC_001463	-	-	XLOC_001463	gene-NEPG_01504,gene-NEPG_01505	TSS1581,TSS1582	NW_013524648.1:557692-560067	-	-	234.682	146.363	323.001	OK	211.183	132.191	290.175	OK
XLOC_001464	-	-	XLOC_001464	gene-NEPG_01506,gene-NEPG_01507	TSS1583,TSS1584	NW_013524648.1:560586-561683	-	-	48.1798	15.0378	81.3218	OK	49.6087	15.5501	83.6673	OK
XLOC_001465	-	-	XLOC_001465	gene-NEPG_01509	TSS1585	NW_013524648.1:562681-563275	-	-	412.381	248.207	576.556	OK	359.223	210.668	507.778	OK
XLOC_001466	-	-	XLOC_001466	gene-NEPG_01510	TSS1586	NW_013524648.1:563304-565467	-	-	7.12589	0.535257	13.7165	OK	3.47323	0	7.7577	OK
XLOC_001467	-	-	XLOC_001467	gene-NEPG_01513	TSS1587	NW_013524648.1:568162-568522	-	-	31.3322	0	74.1638	OK	26.9479	0	56.0224	OK
XLOC_001468	-	-	XLOC_001468	gene-NEPG_01514	TSS1588	NW_013524648.1:568827-571585	-	-	142.331	92.5679	192.093	OK	150.753	99.5559	201.95	OK
XLOC_001469	-	-	XLOC_001469	gene-NEPG_01517	TSS1589	NW_013524648.1:572612-577158	-	-	326.858	104.86	548.857	OK	379.818	129.002	630.635	OK
XLOC_001470	-	-	XLOC_001470	gene-NEPG_01518	TSS1590	NW_013524648.1:577787-579226	-	-	23.8952	7.3894	40.4011	OK	46.7444	21.9432	71.5455	OK
XLOC_001471	-	-	XLOC_001471	gene-NEPG_01521	TSS1591	NW_013524648.1:581773-582476	-	-	4110.39	2888.98	5331.8	OK	4225.93	2980.98	5470.87	OK
XLOC_001472	-	-	XLOC_001472	gene-NEPG_01522	TSS1592	NW_013524648.1:582675-583346	-	-	18.3658	0	37.9003	OK	21.0998	0.741092	41.4584	OK
XLOC_001473	-	-	XLOC_001473	gene-NEPG_01525	TSS1593	NW_013524648.1:588248-588437	-	-	0	0	0	OK	0	0	0	OK
XLOC_001474	-	-	XLOC_001474	gene-NEPG_01526	TSS1594	NW_013524648.1:589159-591874	-	-	0.390471	0	1.6214	OK	0.335027	0	1.53552	OK
XLOC_001475	-	-	XLOC_001475	gene-NEPG_01527	TSS1595	NW_013524648.1:591961-593755	-	-	0.19116	0	1.49257	OK	0	0	0	OK
XLOC_001476	-	-	XLOC_001476	gene-NEPG_01531	TSS1596	NW_013524648.1:602107-602953	-	-	0.308451	0	3.18903	OK	0.463476	0	3.34146	OK
XLOC_001477	-	-	XLOC_001477	gene-NEPG_02709	TSS1597	NW_013524648.1:603333-603405	-	-	0	0	0	OK	0	0	0	OK
XLOC_001478	-	-	XLOC_001478	gene-NEPG_01535	TSS1598	NW_013524648.1:606039-606699	-	-	41.4695	7.08184	75.8571	OK	72.7807	25.8352	119.726	OK
XLOC_001479	-	-	XLOC_001479	gene-NEPG_01538	TSS1599	NW_013524648.1:610858-611248	-	-	130.388	35.8184	224.958	OK	116.058	23.4521	208.665	OK
XLOC_001480	-	-	XLOC_001480	gene-NEPG_01539	TSS1600	NW_013524648.1:611724-613382	-	-	300.606	196.904	404.307	OK	303.036	201.031	405.04	OK
XLOC_001481	-	-	XLOC_001481	gene-NEPG_01540	TSS1601	NW_013524648.1:614382-616513	-	-	238.638	160.03	317.247	OK	243.998	164.023	323.973	OK
XLOC_001482	-	-	XLOC_001482	gene-NEPG_01541	TSS1602	NW_013524648.1:617256-618402	-	-	226.897	141.569	312.224	OK	304.455	195.962	412.948	OK
XLOC_001483	-	-	XLOC_001483	gene-NEPG_01545	TSS1603	NW_013524648.1:623887-625274	-	-	1.05842	0	3.59066	OK	2.19902	0	6.19945	OK
XLOC_001484	-	-	XLOC_001484	gene-NEPG_01546	TSS1604	NW_013524648.1:625478-625742	-	-	0	0	0	OK	0	0	0	OK
XLOC_001485	-	-	XLOC_001485	gene-NEPG_01548	TSS1605	NW_013524648.1:627295-628598	-	-	22.2509	5.97381	38.528	OK	25.3863	7.56496	43.2076	OK
XLOC_001486	-	-	XLOC_001486	gene-NEPG_01551	TSS1606	NW_013524648.1:630436-631777	-	-	1.10094	0	3.72943	OK	2.68423	0	7.07488	OK
XLOC_001487	-	-	XLOC_001487	gene-NEPG_01552	TSS1607	NW_013524648.1:632243-632642	-	-	5.60814	0	15.1307	OK	7.68003	0	22.0959	OK
XLOC_001488	-	-	XLOC_001488	gene-NEPG_01557	TSS1608	NW_013524648.1:642246-643308	-	-	0	0	0	OK	0.194888	0	2.45161	OK
XLOC_001489	-	-	XLOC_001489	gene-NEPG_01558	TSS1609	NW_013524648.1:643463-645287	-	-	0	0	0	OK	0	0	0	OK
XLOC_001490	-	-	XLOC_001490	gene-NEPG_01561	TSS1610	NW_013524648.1:646694-649454	-	-	55.7343	25.2913	86.1773	OK	49.7282	21.1763	78.2802	OK
XLOC_001491	-	-	XLOC_001491	-	TSS1611	NW_013524648.1:313878-314890	-	-	2.53973	0	7.64487	OK	3.22093	0	8.92174	OK
XLOC_001492	-	-	XLOC_001492	gene-NEPG_01564	TSS1612	NW_013524649.1:4291-4812	-	-	504.555	305.675	703.435	OK	455.444	272.504	638.384	OK
XLOC_001493	-	-	XLOC_001493	gene-NEPG_01565	TSS1613	NW_013524649.1:5172-8452	-	-	225.47	154.987	295.952	OK	215.818	147.606	284.03	OK
XLOC_001494	-	-	XLOC_001494	gene-NEPG_01567	TSS1614	NW_013524649.1:12475-12682	-	-	48.952	3.27514	94.6288	OK	102	34.4895	169.511	OK
XLOC_001495	-	-	XLOC_001495	gene-NEPG_01569	TSS1615	NW_013524649.1:14447-14976	-	-	15.9245	0	37.3604	OK	4.84049	0	14.5958	OK
XLOC_001496	-	-	XLOC_001496	gene-NEPG_01572	TSS1616	NW_013524649.1:17769-19284	-	-	45.8193	21.3754	70.2632	OK	64.094	33.9074	94.2806	OK
XLOC_001497	-	-	XLOC_001497	gene-NEPG_01573	TSS1617	NW_013524649.1:21252-22176	-	-	0.275427	0	2.89439	OK	0.827994	0	3.44481	OK
XLOC_001498	-	-	XLOC_001498	gene-NEPG_01574	TSS1618	NW_013524649.1:22456-24166	-	-	0.201773	0	1.56966	OK	1.29073	0	3.75608	OK
XLOC_001499	-	-	XLOC_001499	gene-NEPG_01576	TSS1619	NW_013524649.1:25223-25801	-	-	5.37702	0	15.4344	OK	6.18361	0	16.7063	OK
XLOC_001500	-	-	XLOC_001500	gene-NEPG_01577	TSS1620	NW_013524649.1:26243-26433	-	-	870.278	222.471	1518.09	OK	480.495	27.3743	933.615	OK
XLOC_001501	-	-	XLOC_001501	gene-NEPG_01578	TSS1621	NW_013524649.1:26454-27834	-	-	45.1733	20.5187	69.828	OK	54.1913	26.2832	82.0994	OK
XLOC_001502	-	-	XLOC_001502	gene-NEPG_01579	TSS1622	NW_013524649.1:27866-28316	-	-	188.65	81.4394	295.861	OK	145.178	54.4596	235.896	OK
XLOC_001503	-	-	XLOC_001503	gene-NEPG_01580	TSS1623	NW_013524649.1:29017-29832	-	-	12255	8186.64	16323.3	OK	12776.6	8580.55	16972.6	OK
XLOC_001504	-	-	XLOC_001504	gene-NEPG_01581	TSS1624	NW_013524649.1:30394-31347	-	-	165.532	95.4515	235.612	OK	159.099	91.7145	226.483	OK
XLOC_001505	-	-	XLOC_001505	gene-NEPG_01582	TSS1625	NW_013524649.1:31399-34034	-	-	15.2307	5.7301	24.7314	OK	12.4157	4.01568	20.8157	OK
XLOC_001506	-	-	XLOC_001506	gene-NEPG_01583	TSS1626	NW_013524649.1:35255-36153	-	-	0.979851	0	3.6822	OK	1.39092	0	5.53145	OK
XLOC_001507	-	-	XLOC_001507	gene-NEPG_01587	TSS1627	NW_013524649.1:42174-43827	-	-	379.998	258.453	501.544	OK	360.861	244.688	477.035	OK
XLOC_001508	-	-	XLOC_001508	gene-NEPG_01588	TSS1628	NW_013524649.1:44237-46514	-	-	13.8914	4.21688	23.566	OK	19.1832	7.44486	30.9214	OK
XLOC_001509	-	-	XLOC_001509	gene-NEPG_01598	TSS1629	NW_013524649.1:52620-54288	-	-	233.955	153.262	314.649	OK	242.941	158.748	327.135	OK
XLOC_001510	-	-	XLOC_001510	gene-NEPG_01602	TSS1630	NW_013524649.1:58930-61046	-	-	56.0088	31.6124	80.4053	OK	65.1793	37.4346	92.924	OK
XLOC_001511	-	-	XLOC_001511	gene-NEPG_01604	TSS1631	NW_013524649.1:62605-64066	-	-	88.0017	49.9869	126.016	OK	98.1891	56.2795	140.099	OK
XLOC_001512	-	-	XLOC_001512	gene-NEPG_01605	TSS1632	NW_013524649.1:64604-65582	-	-	170.735	100.203	241.268	OK	162.129	93.3827	230.876	OK
XLOC_001513	-	-	XLOC_001513	gene-NEPG_01614	TSS1633	NW_013524649.1:84275-85248	-	-	54.6991	20.1538	89.2444	OK	42.4345	12.8371	72.0319	OK
XLOC_001514	-	-	XLOC_001514	gene-NEPG_01615	TSS1634	NW_013524649.1:85280-86342	-	-	4.66474	0	11.4968	OK	5.70913	0	13.4567	OK
XLOC_001515	-	-	XLOC_001515	gene-NEPG_01616	TSS1635	NW_013524649.1:86624-86939	-	-	1217.4	729.429	1705.38	OK	1068.68	624.091	1513.27	OK
XLOC_001516	-	-	XLOC_001516	gene-NEPG_01617	TSS1636	NW_013524649.1:87342-88071	-	-	12.0605	0	27.6535	OK	13.1637	0	28.9385	OK
XLOC_001517	-	-	XLOC_001517	gene-NEPG_01619	TSS1637	NW_013524649.1:88143-89547	-	-	71.168	0	149.316	OK	59.8444	0	120.613	OK
XLOC_001518	-	-	XLOC_001518	gene-NEPG_01620	TSS1638	NW_013524649.1:90129-93202	-	-	38.6512	21.9109	55.3915	OK	25.7792	13.0305	38.528	OK
XLOC_001519	-	-	XLOC_001519	gene-NEPG_01622	TSS1639	NW_013524649.1:94495-95677	-	-	57.4597	24.5092	90.4102	OK	26.0471	7.05177	45.0425	OK
XLOC_001520	-	-	XLOC_001520	gene-NEPG_01623	TSS1640	NW_013524649.1:95705-97405	-	-	39.7305	18.7187	60.7423	OK	39.2065	17.9582	60.4547	OK
XLOC_001521	-	-	XLOC_001521	gene-NEPG_01624	TSS1641	NW_013524649.1:98298-100807	-	-	1.99809	0	4.98896	OK	2.93356	0	6.67693	OK
XLOC_001522	-	-	XLOC_001522	gene-NEPG_01625	TSS1642	NW_013524649.1:101658-102015	-	-	13754.4	9665.99	17842.7	OK	12917.1	9099.82	16734.3	OK
XLOC_001523	-	-	XLOC_001523	gene-NEPG_01628	TSS1643	NW_013524649.1:103031-104074	-	-	238.521	148.188	328.854	OK	255.277	159.8	350.755	OK
XLOC_001524	-	-	XLOC_001524	gene-NEPG_01632	TSS1644	NW_013524649.1:112826-115458	-	-	298.103	192.575	403.63	OK	295.877	189.006	402.747	OK
XLOC_001525	-	-	XLOC_001525	gene-NEPG_01634	TSS1645	NW_013524649.1:115486-115954	-	-	13408.2	9406.8	17409.6	OK	13325.4	9395.57	17255.2	OK
XLOC_001526	-	-	XLOC_001526	gene-NEPG_01635	TSS1646	NW_013524649.1:116133-118311	-	-	33.3042	16.3064	50.302	OK	28.1037	13.0949	43.1125	OK
XLOC_001527	-	-	XLOC_001527	gene-NEPG_01639	TSS1647	NW_013524649.1:122878-124186	-	-	19.9173	4.35933	35.4753	OK	18.2135	3.49458	32.9324	OK
XLOC_001528	-	-	XLOC_001528	gene-NEPG_01640	TSS1648	NW_013524649.1:125016-126915	-	-	22.0886	8.41431	35.7629	OK	18.5577	6.24208	30.8734	OK
XLOC_001529	-	-	XLOC_001529	gene-NEPG_01641	TSS1649	NW_013524649.1:127418-129823	-	-	83.1406	25.7737	140.508	OK	53.7657	11.0253	96.5061	OK
XLOC_001530	-	-	XLOC_001530	gene-NEPG_01648	TSS1650	NW_013524649.1:146552-148314	-	-	44.176	22.0896	66.2624	OK	43.3102	21.5818	65.0385	OK
XLOC_001531	-	-	XLOC_001531	gene-NEPG_01653	TSS1651	NW_013524649.1:161412-163257	-	-	1.58075	0	4.51483	OK	1.88003	0	5.15444	OK
XLOC_001532	-	-	XLOC_001532	gene-NEPG_01655	TSS1652	NW_013524649.1:163623-165012	-	-	0	0	0	OK	0	0	0	OK
XLOC_001533	-	-	XLOC_001533	gene-NEPG_01658	TSS1653	NW_013524649.1:169968-171425	-	-	869.747	607.627	1131.87	OK	944.637	662.167	1227.11	OK
XLOC_001534	-	-	XLOC_001534	gene-NEPG_01660	TSS1654	NW_013524649.1:172466-175669	-	-	48.192	28.6048	67.7792	OK	48.2003	28.6979	67.7028	OK
XLOC_001535	-	-	XLOC_001535	gene-NEPG_01661	TSS1655	NW_013524649.1:176159-177470	-	-	0.411061	0	2.21721	OK	0.15137	0	1.957	OK
XLOC_001536	-	-	XLOC_001536	gene-NEPG_01663	TSS1656	NW_013524649.1:179917-180654	-	-	71.5579	0	158.321	OK	69.0975	0	138.358	OK
XLOC_001537	-	-	XLOC_001537	gene-NEPG_01665	TSS1657	NW_013524649.1:180983-182359	-	-	205.137	129.056	281.219	OK	193.95	121.798	266.102	OK
XLOC_001538	-	-	XLOC_001538	gene-NEPG_01668	TSS1658	NW_013524649.1:187083-189758	-	-	33.1684	17.3129	49.0239	OK	28.6057	14.2053	43.0062	OK
XLOC_001539	-	-	XLOC_001539	gene-NEPG_01669	TSS1659	NW_013524649.1:189779-190620	-	-	331.993	203.706	460.28	OK	439.468	275.809	603.128	OK
XLOC_001540	-	-	XLOC_001540	gene-NEPG_01674	TSS1660	NW_013524649.1:196239-196642	-	-	1148.31	716.22	1580.39	OK	909.567	561.295	1257.84	OK
XLOC_001541	-	-	XLOC_001541	gene-NEPG_01675	TSS1661	NW_013524649.1:196977-198591	-	-	70.2465	39.0489	101.444	OK	70.2713	38.7969	101.746	OK
XLOC_001542	-	-	XLOC_001542	gene-NEPG_01676	TSS1662	NW_013524649.1:198720-199230	-	-	9930.57	6971.55	12889.6	OK	9847.65	6927.49	12767.8	OK
XLOC_001543	-	-	XLOC_001543	gene-NEPG_01683	TSS1663	NW_013524649.1:205054-205384	-	-	17.1128	0	39.6065	OK	25.6695	0	57.3119	OK
XLOC_001544	-	-	XLOC_001544	gene-NEPG_01687	TSS1664	NW_013524649.1:210236-210860	-	-	239.367	133.509	345.225	OK	244.782	135.693	353.87	OK
XLOC_001545	-	-	XLOC_001545	gene-NEPG_01690	TSS1665	NW_013524649.1:212481-214874	-	-	3.23444	0	16.6706	OK	3.22243	0	16.6307	OK
XLOC_001546	-	-	XLOC_001546	gene-NEPG_01694	TSS1666	NW_013524649.1:214913-219233	-	-	26.5133	7.45251	45.574	OK	23.8488	3.68381	44.0138	OK
XLOC_001547	-	-	XLOC_001547	gene-NEPG_01696	TSS1667	NW_013524649.1:214913-219233	-	-	73.2356	0	220.317	OK	40.1568	0	124.84	OK
XLOC_001548	-	-	XLOC_001548	gene-NEPG_01698	TSS1668	NW_013524649.1:219269-222167	-	-	431.316	301.572	561.059	OK	436.091	305.618	566.564	OK
XLOC_001549	-	-	XLOC_001549	gene-NEPG_01699	TSS1669	NW_013524649.1:222686-223405	-	-	7.50769	0	18.3239	OK	5.27581	0	13.9433	OK
XLOC_001550	-	-	XLOC_001550	gene-NEPG_01700	TSS1670	NW_013524649.1:223577-224570	-	-	11146.6	7395.41	14897.7	OK	11572.1	7677.72	15466.4	OK
XLOC_001551	-	-	XLOC_001551	gene-NEPG_01701	TSS1671	NW_013524649.1:224597-225307	-	-	367.674	222.774	512.573	OK	287.921	171.599	404.243	OK
XLOC_001552	-	-	XLOC_001552	gene-NEPG_01702	TSS1672	NW_013524649.1:225955-227386	-	-	2.36622	0	6.60377	OK	1.58211	0	4.57605	OK
XLOC_001553	-	-	XLOC_001553	gene-NEPG_01704	TSS1673	NW_013524649.1:231716-233432	-	-	5.26516	0	11.3725	OK	4.51708	0	10.0089	OK
XLOC_001554	-	-	XLOC_001554	gene-NEPG_01706	TSS1674	NW_013524649.1:235006-236901	-	-	38.7672	19.1582	58.3763	OK	44.1142	22.6101	65.6183	OK
XLOC_001555	-	-	XLOC_001555	gene-NEPG_01707	TSS1675	NW_013524649.1:237423-238236	-	-	87.6647	40.0168	135.313	OK	78.5172	34.3544	122.68	OK
XLOC_001556	-	-	XLOC_001556	gene-NEPG_01709	TSS1676	NW_013524649.1:238913-240111	-	-	15.7415	1.88292	29.6002	OK	18.6391	3.42197	33.8562	OK
XLOC_001557	-	-	XLOC_001557	gene-NEPG_01710	TSS1677	NW_013524649.1:240276-241494	-	-	3.85913	0	9.71088	OK	3.35253	0	9.07342	OK
XLOC_001558	-	-	XLOC_001558	gene-NEPG_01712	TSS1678	NW_013524649.1:242485-242698	-	-	18058	12424.5	23691.5	OK	20686.3	14298.4	27074.1	OK
XLOC_001559	-	-	XLOC_001559	gene-NEPG_01713	TSS1679	NW_013524649.1:242728-243528	-	-	47.4335	14.6741	80.1929	OK	66.7392	25.9797	107.499	OK
XLOC_001560	-	-	XLOC_001560	gene-NEPG_02713	TSS1680	NW_013524649.1:250202-250273	-	-	0	0	0	OK	0	0	0	OK
XLOC_001561	-	-	XLOC_001561	gene-NEPG_01719	TSS1681	NW_013524649.1:250328-251273	-	-	119.489	62.3159	176.661	OK	89.444	44.5293	134.359	OK
XLOC_001562	-	-	XLOC_001562	gene-NEPG_01722	TSS1682	NW_013524649.1:256764-258806	-	-	168.752	109.813	227.691	OK	118.23	74.3274	162.134	OK
XLOC_001563	-	-	XLOC_001563	gene-NEPG_01724	TSS1683	NW_013524649.1:259380-259539	-	-	0	0	0	OK	0	0	0	OK
XLOC_001564	-	-	XLOC_001564	gene-NEPG_01725	TSS1684	NW_013524649.1:259645-260933	-	-	49.5546	22.6161	76.4932	OK	47.8451	21.6407	74.0495	OK
XLOC_001565	-	-	XLOC_001565	gene-NEPG_01726,gene-NEPG_01727	TSS1685,TSS1686	NW_013524649.1:260964-262664	-	-	27.3196	0	60.8464	OK	27.7415	0	71.2366	OK
XLOC_001566	-	-	XLOC_001566	gene-NEPG_01731	TSS1687	NW_013524649.1:264909-266091	-	-	50.0649	22.0831	78.0467	OK	48.1984	20.6487	75.7481	OK
XLOC_001567	-	-	XLOC_001567	gene-NEPG_01732	TSS1688	NW_013524649.1:266368-267090	-	-	816.93	546.348	1087.51	OK	843.672	565.071	1122.27	OK
XLOC_001568	-	-	XLOC_001568	gene-NEPG_01739	TSS1689	NW_013524649.1:275113-275937	-	-	314.078	194.458	433.698	OK	300.031	183.077	416.985	OK
XLOC_001569	-	-	XLOC_001569	gene-NEPG_01740	TSS1690	NW_013524649.1:276080-276988	-	-	3317.55	2322.31	4312.79	OK	3384.75	2373.04	4396.46	OK
XLOC_001570	-	-	XLOC_001570	gene-NEPG_01741	TSS1691	NW_013524649.1:277191-278970	-	-	13.8828	3.23971	24.526	OK	9.62296	0.997418	18.2485	OK
XLOC_001571	-	-	XLOC_001571	gene-NEPG_01742	TSS1692	NW_013524649.1:279289-280214	-	-	73.9758	33.427	114.525	OK	80.221	37.7211	122.721	OK
XLOC_001572	-	-	XLOC_001572	gene-NEPG_01743	TSS1693	NW_013524649.1:280737-284820	-	-	47.4516	29.0087	65.8945	OK	50.7785	31.4672	70.0899	OK
XLOC_001573	-	-	XLOC_001573	gene-NEPG_01744	TSS1694	NW_013524649.1:285515-287031	-	-	811.301	560.053	1062.55	OK	740.868	513.155	968.581	OK
XLOC_001574	-	-	XLOC_001574	gene-NEPG_01746	TSS1695	NW_013524649.1:290297-290644	-	-	16756.5	11801.5	21711.5	OK	13393.4	9437.13	17349.6	OK
XLOC_001575	-	-	XLOC_001575	gene-NEPG_01747	TSS1696	NW_013524649.1:290768-291238	-	-	225.513	108.812	342.213	OK	182.814	81.3391	284.288	OK
XLOC_001576	-	-	XLOC_001576	gene-NEPG_01748	TSS1697	NW_013524649.1:291743-293386	-	-	882.579	616.95	1148.21	OK	938.437	655.757	1221.12	OK
XLOC_001577	-	-	XLOC_001577	gene-NEPG_01751	TSS1698	NW_013524649.1:295665-297217	-	-	21.5257	0	79.5532	OK	16.3881	0	57.1443	OK
XLOC_001578	-	-	XLOC_001578	gene-NEPG_01752	TSS1699	NW_013524649.1:297512-298065	-	-	0.214187	0	4.83605	OK	0	0	0	OK
XLOC_001579	-	-	XLOC_001579	gene-NEPG_01754	TSS1700	NW_013524649.1:298827-299350	-	-	401.228	232.519	569.937	OK	311.291	171.856	450.725	OK
XLOC_001580	-	-	XLOC_001580	gene-NEPG_01757	TSS1701	NW_013524649.1:302303-303091	-	-	103.503	49.6336	157.373	OK	91.6255	40.6424	142.609	OK
XLOC_001581	-	-	XLOC_001581	gene-NEPG_01758	TSS1702	NW_013524649.1:303110-303450	-	-	50.9331	0	112.043	OK	73.9528	0	148.216	OK
XLOC_001582	-	-	XLOC_001582	gene-NEPG_01759	TSS1703	NW_013524649.1:303589-303949	-	-	9621.92	6642	12601.8	OK	9234.05	6484.52	11983.6	OK
XLOC_001583	-	-	XLOC_001583	gene-NEPG_01760	TSS1704	NW_013524649.1:303976-306574	-	-	287.541	197.759	377.322	OK	314.155	217.153	411.156	OK
XLOC_001584	-	-	XLOC_001584	gene-NEPG_01761	TSS1705	NW_013524649.1:306769-307921	-	-	223.548	139.956	307.14	OK	236.631	149.401	323.86	OK
XLOC_001585	-	-	XLOC_001585	gene-NEPG_02716	TSS1706	NW_013524649.1:309678-309752	-	-	0	0	0	OK	0	0	0	OK
XLOC_001586	-	-	XLOC_001586	gene-NEPG_01768	TSS1707	NW_013524649.1:318930-319125	-	-	15.0505	0	41.373	OK	0	0	0	OK
XLOC_001587	-	-	XLOC_001587	gene-NEPG_01769	TSS1708	NW_013524649.1:319202-320039	-	-	0.432028	0	3.61715	OK	3.28969	0	9.80002	OK
XLOC_001588	-	-	XLOC_001588	gene-NEPG_01771	TSS1709	NW_013524649.1:324983-326174	-	-	1.23813	0	4.23852	OK	3.47938	0	9.08695	OK
XLOC_001589	-	-	XLOC_001589	gene-NEPG_01772	TSS1710	NW_013524649.1:327853-328042	-	-	16.9072	0	44.6302	OK	41.4291	2.0889	80.7694	OK
XLOC_001590	-	-	XLOC_001590	gene-NEPG_01773	TSS1711	NW_013524649.1:328064-328543	-	-	15.0286	0	37.5754	OK	28.1225	0	62.5965	OK
XLOC_001591	-	-	XLOC_001591	gene-NEPG_01774	TSS1712	NW_013524649.1:328830-330147	-	-	0.996631	0	3.67831	OK	2.5824	0	7.10799	OK
XLOC_001592	-	-	XLOC_001592	gene-NEPG_01775	TSS1713	NW_013524649.1:330686-331440	-	-	105.896	50.1827	161.61	OK	99.4074	45.5262	153.289	OK
XLOC_001593	-	-	XLOC_001593	gene-NEPG_01776	TSS1714	NW_013524649.1:331470-337198	-	-	41.8434	26.4853	57.2016	OK	38.3914	23.8382	52.9446	OK
XLOC_001594	-	-	XLOC_001594	gene-NEPG_01780	TSS1715	NW_013524649.1:340126-344923	-	-	100.421	0	245.038	OK	73.9803	0	226.26	OK
XLOC_001595	-	-	XLOC_001595	gene-NEPG_01782	TSS1716	NW_013524649.1:340126-344923	-	-	169.196	106.475	231.917	OK	175.346	105.275	245.418	OK
XLOC_001596	-	-	XLOC_001596	gene-NEPG_01783,gene-NEPG_01784	TSS1717,TSS1718	NW_013524649.1:345968-347886	-	-	6.60349	0	16.5707	OK	9.31948	0	19.7915	OK
XLOC_001597	-	-	XLOC_001597	gene-NEPG_01786	TSS1719	NW_013524649.1:352839-354903	-	-	156.489	0	313.393	OK	159.619	0	352.488	OK
XLOC_001598	-	-	XLOC_001598	gene-NEPG_01788	TSS1720	NW_013524649.1:352839-354903	-	-	279.5	140.661	418.338	OK	344.125	196.95	491.3	OK
XLOC_001599	-	-	XLOC_001599	gene-NEPG_01789,gene-NEPG_01790	TSS1721,TSS1722	NW_013524649.1:354972-361671	-	-	383.908	253.972	513.844	OK	402.596	265.139	540.052	OK
XLOC_001600	-	-	XLOC_001600	gene-NEPG_01792	TSS1723	NW_013524649.1:362035-362203	-	-	11.1253	0	30.185	OK	0	0	0	OK
XLOC_001601	-	-	XLOC_001601	gene-NEPG_01793	TSS1724	NW_013524649.1:364519-365381	-	-	25.7243	3.52765	47.9209	OK	40.54	11.3142	69.7658	OK
XLOC_001602	-	-	XLOC_001602	gene-NEPG_01795	TSS1725	NW_013524649.1:368837-369368	-	-	42.8009	8.14491	77.4569	OK	50.024	7.12483	92.9232	OK
XLOC_001603	-	-	XLOC_001603	gene-NEPG_01796	TSS1726	NW_013524649.1:369441-371574	-	-	91.3185	55.2553	127.382	OK	102.399	63.4086	141.389	OK
XLOC_001604	-	-	XLOC_001604	gene-NEPG_01798	TSS1727	NW_013524649.1:374631-376702	-	-	33.4038	16.2141	50.5934	OK	45.9973	24.3768	67.6177	OK
XLOC_001605	-	-	XLOC_001605	gene-NEPG_01799,gene-NEPG_01800	TSS1728,TSS1729	NW_013524649.1:376866-378218	-	-	255.565	113.648	397.481	OK	210.131	92.1261	328.136	OK
XLOC_001606	-	-	XLOC_001606	gene-NEPG_01803	TSS1730	NW_013524649.1:382267-382846	-	-	23.5742	0	50.2628	OK	25.8043	0	53.3063	OK
XLOC_001607	-	-	XLOC_001607	gene-NEPG_01804	TSS1731	NW_013524649.1:382876-383182	-	-	84.8471	0	175.728	OK	80.4167	0	168.377	OK
XLOC_001608	-	-	XLOC_001608	gene-NEPG_01805	TSS1732	NW_013524649.1:383318-384515	-	-	20.4607	4.38952	36.5319	OK	19.353	3.63184	35.0742	OK
XLOC_001609	-	-	XLOC_001609	gene-NEPG_01807	TSS1733	NW_013524649.1:385161-385911	-	-	1048.63	696.978	1400.28	OK	902.053	603.656	1200.45	OK
XLOC_001610	-	-	XLOC_001610	gene-NEPG_01809	TSS1734	NW_013524649.1:385943-386769	-	-	8.39589	0	30.2822	OK	51.6728	0	154.223	OK
XLOC_001611	-	-	XLOC_001611	gene-NEPG_01811	TSS1735	NW_013524649.1:389283-390697	-	-	15.0411	2.50068	27.5815	OK	10.411	0.503354	20.3186	OK
XLOC_001612	-	-	XLOC_001612	gene-NEPG_01812	TSS1736	NW_013524649.1:391058-392250	-	-	4.43298	0	10.8301	OK	1.45306	0	4.52999	OK
XLOC_001613	-	-	XLOC_001613	gene-NEPG_01813	TSS1737	NW_013524649.1:392877-394605	-	-	7662.63	4818.15	10507.1	OK	7596.25	4848.43	10344.1	OK
XLOC_001614	-	-	XLOC_001614	gene-NEPG_01814	TSS1738	NW_013524649.1:394826-395864	-	-	252.281	157.893	346.67	OK	280.982	176.794	385.17	OK
XLOC_001615	-	-	XLOC_001615	gene-NEPG_01815	TSS1739	NW_013524649.1:396525-397016	-	-	140.637	55.24	226.034	OK	143.471	58.8298	228.113	OK
XLOC_001616	-	-	XLOC_001616	gene-NEPG_01816	TSS1740	NW_013524649.1:397479-399063	-	-	6.90759	0	14.3307	OK	8.31818	0.0252258	16.6111	OK
XLOC_001617	-	-	XLOC_001617	gene-NEPG_01820	TSS1741	NW_013524649.1:403173-404018	-	-	1127.01	777.518	1476.51	OK	1201.11	830.918	1571.29	OK
XLOC_001618	-	-	XLOC_001618	gene-NEPG_01821	TSS1742	NW_013524649.1:404552-406451	-	-	3.11807	0	7.5247	OK	1.85693	0	5.13576	OK
XLOC_001619	-	-	XLOC_001619	gene-NEPG_01822	TSS1743	NW_013524649.1:406535-407297	-	-	0.675389	0	3.90553	OK	2.49032	0	7.52681	OK
XLOC_001620	-	-	XLOC_001620	gene-NEPG_01825	TSS1744	NW_013524649.1:411333-412105	-	-	917.963	620.637	1215.29	OK	937.463	634.658	1240.27	OK
XLOC_001621	-	-	XLOC_001621	gene-NEPG_01829	TSS1745	NW_013524649.1:418826-420508	-	-	325.011	219.089	430.933	OK	355.2	240.222	470.177	OK
XLOC_001622	-	-	XLOC_001622	gene-NEPG_01831	TSS1746	NW_013524649.1:422698-423694	-	-	81.2321	39.612	122.852	OK	114.425	62.1602	166.691	OK
XLOC_001623	-	-	XLOC_001623	gene-NEPG_01832	TSS1747	NW_013524649.1:424060-425155	-	-	8.50892	0	18.2529	OK	15.0984	0.953144	29.2437	OK
XLOC_001624	-	-	XLOC_001624	gene-NEPG_01836	TSS1748	NW_013524649.1:428994-429492	-	-	11.6244	0	26.3696	OK	0	0	0	OK
XLOC_001625	-	-	XLOC_001625	gene-NEPG_01837	TSS1749	NW_013524649.1:429538-431485	-	-	1.07987	0	3.22495	OK	1.21251	0	3.68799	OK
XLOC_001626	-	-	XLOC_001626	gene-NEPG_01838	TSS1750	NW_013524649.1:432015-432278	-	-	79.1174	15.2689	142.966	OK	76.4075	18.9061	133.909	OK
XLOC_001627	-	-	XLOC_001627	gene-NEPG_01839	TSS1751	NW_013524649.1:432361-433084	-	-	52.6134	15.5449	89.682	OK	46.2352	12.1238	80.3467	OK
XLOC_001628	-	-	XLOC_001628	gene-NEPG_01841	TSS1752	NW_013524649.1:434418-436473	-	-	218.369	144.215	292.522	OK	229.902	153.343	306.462	OK
XLOC_001629	-	-	XLOC_001629	gene-NEPG_01843	TSS1753	NW_013524649.1:437272-438631	-	-	74.4386	0	253.1	OK	0	0	0	OK
XLOC_001630	-	-	XLOC_001630	gene-NEPG_01844	TSS1754	NW_013524649.1:437272-438631	-	-	36.3085	0	73.8313	OK	17.2655	0	37.7262	OK
XLOC_001631	-	-	XLOC_001631	gene-NEPG_01845	TSS1755	NW_013524649.1:439394-440003	-	-	605.806	382.073	829.538	OK	577.753	366.398	789.109	OK
XLOC_001632	-	-	XLOC_001632	gene-NEPG_01846	TSS1756	NW_013524649.1:441202-442492	-	-	941.64	655.333	1227.95	OK	1033.19	722.415	1343.97	OK
XLOC_001633	-	-	XLOC_001633	gene-NEPG_01847	TSS1757	NW_013524649.1:442531-443826	-	-	6.47598	0	14.4135	OK	3.86263	0	9.65352	OK
XLOC_001634	-	-	XLOC_001634	gene-NEPG_01850	TSS1758	NW_013524649.1:446462-447676	-	-	173.977	105.882	242.071	OK	177.173	108.347	245.999	OK
XLOC_001635	-	-	XLOC_001635	gene-NEPG_01851	TSS1759	NW_013524649.1:447734-448973	-	-	9.46099	0	19.5907	OK	10.1891	0	20.6415	OK
XLOC_001636	-	-	XLOC_001636	gene-NEPG_01852	TSS1760	NW_013524649.1:449105-449327	-	-	306.678	29.3545	584.002	OK	248.678	134.508	362.848	OK
XLOC_001637	-	-	XLOC_001637	gene-NEPG_01857,gene-NEPG_01859,gene-NEPG_01860,gene-NEPG_01862	TSS1761,TSS1762,TSS1763	NW_013524649.1:453927-462225	-	-	1240.26	765.084	1715.43	OK	1238.95	716.534	1761.37	OK
XLOC_001638	-	-	XLOC_001638	gene-NEPG_01860	TSS1764	NW_013524649.1:453927-462225	-	-	0.38738	0	5.50531	OK	0.618367	0	7.22266	OK
XLOC_001639	-	-	XLOC_001639	gene-NEPG_01861	TSS1765	NW_013524649.1:453927-462225	-	-	677.011	331.236	1022.79	OK	641.672	276.34	1007	OK
XLOC_001640	-	-	XLOC_001640	gene-NEPG_01863	TSS1766	NW_013524649.1:462338-463435	-	-	63.7503	29.9227	97.5778	OK	69.0777	33.4419	104.714	OK
XLOC_001641	-	-	XLOC_001641	gene-NEPG_01864	TSS1767	NW_013524649.1:463857-464472	-	-	54.7282	12.565	96.8914	OK	60.0119	16.1301	103.894	OK
XLOC_001642	-	-	XLOC_001642	gene-NEPG_01866	TSS1768	NW_013524649.1:464597-466221	-	-	53.007	0	162.847	OK	37.3208	0	153.626	OK
XLOC_001643	-	-	XLOC_001643	gene-NEPG_01868	TSS1769	NW_013524649.1:470386-471391	-	-	92.4496	46.9358	137.963	OK	121.265	66.6602	175.869	OK
XLOC_001644	-	-	XLOC_001644	gene-NEPG_01870	TSS1770	NW_013524649.1:471469-473196	-	-	145.411	67.1227	223.7	OK	130.113	48.0537	212.172	OK
XLOC_001645	-	-	XLOC_001645	gene-NEPG_01872,gene-NEPG_01873	TSS1771,TSS1772	NW_013524649.1:474000-475696	-	-	77.4647	35.9753	118.954	OK	93.5816	47.4125	139.751	OK
XLOC_001646	-	-	XLOC_001646	gene-NEPG_01874	TSS1773	NW_013524649.1:475789-476516	-	-	274.465	162.88	386.051	OK	269.369	160.158	378.58	OK
XLOC_001647	-	-	XLOC_001647	gene-NEPG_01875	TSS1774	NW_013524649.1:476684-477515	-	-	13.3176	0	28.3815	OK	10.1942	0	23.2963	OK
XLOC_001648	-	-	XLOC_001648	gene-NEPG_01879	TSS1775	NW_013524649.1:482084-483115	-	-	0.606197	0	3.10489	OK	3.10457	0	8.6852	OK
XLOC_001649	-	-	XLOC_001649	gene-NEPG_01887,gene-NEPG_01888	TSS1776,TSS1777	NW_013524649.1:497445-499795	-	-	109.807	36.254	183.361	OK	107.858	59.9994	155.717	OK
XLOC_001650	-	-	XLOC_001650	gene-NEPG_01890	TSS1778,TSS1779	NW_013524649.1:499802-504638	-	-	181.257	5.22299	357.291	OK	184.16	27.8795	340.441	OK
XLOC_001651	-	-	XLOC_001651	gene-NEPG_01893	TSS1780	NW_013524649.1:504674-506493	-	-	100.856	60.9754	140.737	OK	104.24	63.1939	145.286	OK
XLOC_001652	-	-	XLOC_001652	gene-NEPG_01894	TSS1781	NW_013524649.1:506578-506776	-	-	14.2405	0	39.9019	OK	5.57866	0	21.4091	OK
XLOC_001653	-	-	XLOC_001653	gene-NEPG_01895,gene-NEPG_01896	TSS1782,TSS1783	NW_013524649.1:506791-508543	-	-	413.905	230.616	597.195	OK	366.026	200.775	531.277	OK
XLOC_001654	-	-	XLOC_001654	gene-NEPG_01897	TSS1784	NW_013524649.1:508591-509002	-	-	16.5261	0	37.6776	OK	8.04688	0	21.8584	OK
XLOC_001655	-	-	XLOC_001655	gene-NEPG_01900	TSS1785	NW_013524649.1:513617-514012	-	-	89.7846	15.0625	164.507	OK	101.897	20.4211	183.374	OK
XLOC_001656	-	-	XLOC_001656	gene-NEPG_01901	TSS1786	NW_013524649.1:514275-515055	-	-	10.563	0	24.0376	OK	7.74008	0	19.6309	OK
XLOC_001657	-	-	XLOC_001657	gene-NEPG_01902	TSS1787	NW_013524649.1:515266-516994	-	-	10.6151	0	28.5167	OK	7.80205	0	27.2257	OK
XLOC_001658	-	-	XLOC_001658	gene-NEPG_01906	TSS1788	NW_013524649.1:519235-520204	-	-	186.758	110.396	263.119	OK	197.013	118.071	275.955	OK
XLOC_001659	-	-	XLOC_001659	gene-NEPG_01910	TSS1789	NW_013524649.1:524317-525363	-	-	78.9755	39.0355	118.915	OK	105.224	56.6212	153.828	OK
XLOC_001660	-	-	XLOC_001660	gene-NEPG_01911	TSS1790	NW_013524649.1:525639-526240	-	-	17685.7	11823.9	23547.5	OK	19095.1	12887.1	25303.1	OK
XLOC_001661	-	-	XLOC_001661	gene-NEPG_01912	TSS1791	NW_013524649.1:526249-526895	-	-	39.9119	6.64747	73.1764	OK	32.1291	5.62711	58.6311	OK
XLOC_001662	-	-	XLOC_001662	gene-NEPG_01562	TSS1792	NW_013524649.1:0-1031	-	-	0.640575	0	2.97061	OK	0.202123	0	2.53128	OK
XLOC_001663	-	-	XLOC_001663	gene-NEPG_01563	TSS1793	NW_013524649.1:1036-2392	-	-	0.568001	0	2.40387	OK	2.17384	0	6.2754	OK
XLOC_001664	-	-	XLOC_001664	gene-NEPG_01566	TSS1794	NW_013524649.1:8750-12078	-	-	10.2015	3.46135	16.9417	OK	12.6862	4.95265	20.4198	OK
XLOC_001665	-	-	XLOC_001665	gene-NEPG_01568	TSS1795	NW_013524649.1:12715-13939	-	-	47.3815	20.7187	74.0444	OK	36.3855	13.8698	58.9013	OK
XLOC_001666	-	-	XLOC_001666	gene-NEPG_01570,gene-NEPG_01571	TSS1796,TSS1797	NW_013524649.1:15651-17533	-	-	257.219	164.947	349.491	OK	223.247	139.768	306.725	OK
XLOC_001667	-	-	XLOC_001667	gene-NEPG_01575	TSS1798	NW_013524649.1:24667-25074	-	-	42.3628	0	90.5126	OK	24.1561	0	50.9783	OK
XLOC_001668	-	-	XLOC_001668	gene-NEPG_02711	TSS1799	NW_013524649.1:30249-30322	-	-	0	0	0	OK	0	0	0	OK
XLOC_001669	-	-	XLOC_001669	gene-NEPG_01584,gene-NEPG_01585	TSS1800,TSS1801	NW_013524649.1:36568-38455	-	-	948.363	651.908	1244.82	OK	961.486	661.46	1261.51	OK
XLOC_001670	-	-	XLOC_001670	gene-NEPG_01586	TSS1802	NW_013524649.1:38751-40674	-	-	0.453395	0	1.70844	OK	0.447496	0	1.7018	OK
XLOC_001671	-	-	XLOC_001671	gene-NEPG_01589	TSS1803	NW_013524649.1:46923-47492	-	-	14.7522	0	32.9069	OK	11.5156	0	26.876	OK
XLOC_001672	-	-	XLOC_001672	gene-NEPG_01590	TSS1804	NW_013524649.1:47555-48014	-	-	320.193	170.235	470.151	OK	359.637	196.747	522.527	OK
XLOC_001673	-	-	XLOC_001673	gene-NEPG_01591	TSS1805	NW_013524649.1:48134-48539	-	-	20.0418	0	46.778	OK	6.04845	0	17.5671	OK
XLOC_001674	-	-	XLOC_001674	gene-NEPG_01592	TSS1806	NW_013524649.1:48563-49076	-	-	322.531	178.875	466.186	OK	239.514	123.864	355.165	OK
XLOC_001675	-	-	XLOC_001675	gene-NEPG_01593	TSS1807	NW_013524649.1:49177-49804	-	-	260.168	147.861	372.476	OK	231.185	128.519	333.851	OK
XLOC_001676	-	-	XLOC_001676	gene-NEPG_01594	TSS1808	NW_013524649.1:49836-50249	-	-	100.595	22.4064	178.784	OK	47.9587	0	97.2482	OK
XLOC_001677	-	-	XLOC_001677	gene-NEPG_01595	TSS1809	NW_013524649.1:50453-51173	-	-	20.9454	0	42.4698	OK	11.3582	0	25.8752	OK
XLOC_001678	-	-	XLOC_001678	gene-NEPG_01596	TSS1810	NW_013524649.1:51195-51468	-	-	0	0	0	OK	0	0	0	OK
XLOC_001679	-	-	XLOC_001679	gene-NEPG_01597	TSS1811	NW_013524649.1:51525-52530	-	-	199.8	118.925	280.676	OK	199.701	119.18	280.223	OK
XLOC_001680	-	-	XLOC_001680	gene-NEPG_01599	TSS1812	NW_013524649.1:54774-55845	-	-	238.395	148.97	327.819	OK	231.906	143.604	320.209	OK
XLOC_001681	-	-	XLOC_001681	gene-NEPG_01600	TSS1813	NW_013524649.1:55852-56530	-	-	20.9123	0	42.8685	OK	35.0457	5.00625	65.0851	OK
XLOC_001682	-	-	XLOC_001682	gene-NEPG_01601	TSS1814	NW_013524649.1:56561-57526	-	-	45.1978	16.1856	74.21	OK	49.3531	18.8362	79.87	OK
XLOC_001683	-	-	XLOC_001683	gene-NEPG_01603	TSS1815	NW_013524649.1:61269-62585	-	-	35.841	13.8728	57.8093	OK	32.3173	11.5529	53.0816	OK
XLOC_001684	-	-	XLOC_001684	gene-NEPG_01606	TSS1816	NW_013524649.1:66530-68587	-	-	367.829	252.42	483.238	OK	370.244	255.15	485.337	OK
XLOC_001685	-	-	XLOC_001685	gene-NEPG_01607	TSS1817	NW_013524649.1:68857-72095	-	-	91.4259	58.8759	123.976	OK	81.4305	51.7317	111.129	OK
XLOC_001686	-	-	XLOC_001686	gene-NEPG_01608	TSS1818	NW_013524649.1:72274-72895	-	-	142.632	68.4759	216.788	OK	120.652	52.9318	188.373	OK
XLOC_001687	-	-	XLOC_001687	gene-NEPG_01609	TSS1819	NW_013524649.1:73095-74490	-	-	317.164	209.935	424.393	OK	273.153	177.263	369.044	OK
XLOC_001688	-	-	XLOC_001688	gene-NEPG_01610,gene-NEPG_01611,gene-NEPG_01612,gene-NEPG_01613	TSS1820,TSS1821,TSS1822	NW_013524649.1:75091-84229	-	-	10463.3	6802.61	14124	OK	10670.9	6989.96	14351.8	OK
XLOC_001689	-	-	XLOC_001689	gene-NEPG_01611	TSS1823	NW_013524649.1:75091-84229	-	-	0.0868932	0	5.03271	OK	0.128063	0	6.21185	OK
XLOC_001690	-	-	XLOC_001690	gene-NEPG_02712	TSS1824	NW_013524649.1:86445-86516	-	-	0	0	0	OK	0	0	0	OK
XLOC_001691	-	-	XLOC_001691	gene-NEPG_01618	TSS1825	NW_013524649.1:88143-89547	-	-	13.1019	0	26.3107	OK	9.31481	0	23.6634	OK
XLOC_001692	-	-	XLOC_001692	gene-NEPG_01621	TSS1826	NW_013524649.1:93559-94459	-	-	614.065	409.773	818.357	OK	674.773	453.256	896.291	OK
XLOC_001693	-	-	XLOC_001693	gene-NEPG_01626,gene-NEPG_01627	TSS1827,TSS1828	NW_013524649.1:102031-103007	-	-	11733.5	7839.01	15627.9	OK	11839	7850.15	15827.9	OK
XLOC_001694	-	-	XLOC_001694	gene-NEPG_01629	TSS1829	NW_013524649.1:104900-107230	-	-	3.3956	0	7.48671	OK	4.27968	0	9.07461	OK
XLOC_001695	-	-	XLOC_001695	gene-NEPG_01630	TSS1830	NW_013524649.1:108848-110460	-	-	3667.81	2503.27	4832.35	OK	3888.66	2625.33	5152	OK
XLOC_001696	-	-	XLOC_001696	gene-NEPG_01631	TSS1831	NW_013524649.1:110881-112592	-	-	61.8384	33.3679	90.3089	OK	78.6711	45.2855	112.057	OK
XLOC_001697	-	-	XLOC_001697	gene-NEPG_01633	TSS1832	NW_013524649.1:112826-115458	-	-	39.89	0	97.9271	OK	52.3782	0	113.252	OK
XLOC_001698	-	-	XLOC_001698	gene-NEPG_01636	TSS1833	NW_013524649.1:118407-120365	-	-	25.6342	10.3512	40.9173	OK	29.8492	13.4068	46.2916	OK
XLOC_001699	-	-	XLOC_001699	gene-NEPG_01637	TSS1834	NW_013524649.1:120929-121886	-	-	337.261	214.437	460.085	OK	283.543	177.046	390.04	OK
XLOC_001700	-	-	XLOC_001700	gene-NEPG_01638	TSS1835	NW_013524649.1:121971-122391	-	-	0.339716	0	6.68792	OK	2.25003	0	8.58568	OK
XLOC_001701	-	-	XLOC_001701	gene-NEPG_01642	TSS1836	NW_013524649.1:127418-129823	-	-	2.58463	0	8.31155	OK	1.54304	0	4.94898	OK
XLOC_001702	-	-	XLOC_001702	gene-NEPG_01643	TSS1837	NW_013524649.1:129881-139680	-	-	44.0747	29.3944	58.755	OK	44.3307	29.4973	59.164	OK
XLOC_001703	-	-	XLOC_001703	gene-NEPG_01644	TSS1838	NW_013524649.1:139809-140095	-	-	319.785	106.776	532.794	OK	96.9878	30.3323	163.643	OK
XLOC_001704	-	-	XLOC_001704	gene-NEPG_01645	TSS1839	NW_013524649.1:141198-142757	-	-	165.234	103.729	226.739	OK	173.606	109.653	237.56	OK
XLOC_001705	-	-	XLOC_001705	gene-NEPG_01646	TSS1840	NW_013524649.1:144107-145352	-	-	398.398	263.187	533.61	OK	434.472	289.02	579.923	OK
XLOC_001706	-	-	XLOC_001706	gene-NEPG_01647	TSS1841	NW_013524649.1:145431-146516	-	-	126.062	71.4107	180.714	OK	104.26	56.6833	151.836	OK
XLOC_001707	-	-	XLOC_001707	gene-NEPG_02675	TSS1842	NW_013524649.1:148527-148642	-	-	0	0	0	OK	0	0	0	OK
XLOC_001708	-	-	XLOC_001708	gene-NEPG_01649	TSS1843	NW_013524649.1:148986-151287	-	-	0.145097	0	1.15133	OK	0.46425	0	1.92929	OK
XLOC_001709	-	-	XLOC_001709	gene-NEPG_01650	TSS1844	NW_013524649.1:152361-155445	-	-	2.68627	0	6.0829	OK	0.0584445	0	0.803558	OK
XLOC_001710	-	-	XLOC_001710	gene-NEPG_01651	TSS1845	NW_013524649.1:156033-157353	-	-	12.8187	1.13453	24.5029	OK	12.6953	1.02861	24.362	OK
XLOC_001711	-	-	XLOC_001711	gene-NEPG_01652	TSS1846	NW_013524649.1:157597-160296	-	-	241.629	164.715	318.543	OK	243.15	165.784	320.516	OK
XLOC_001712	-	-	XLOC_001712	gene-NEPG_01654	TSS1847	NW_013524649.1:163623-165012	-	-	0.833152	0	4.35766	OK	0	0	0	OK
XLOC_001713	-	-	XLOC_001713	gene-NEPG_01656	TSS1848	NW_013524649.1:165402-168373	-	-	0.48499	0	1.75222	OK	1.09191	0	3.06266	OK
XLOC_001714	-	-	XLOC_001714	gene-NEPG_01657	TSS1849	NW_013524649.1:169007-169674	-	-	187.562	100.271	274.852	OK	207.205	113.972	300.438	OK
XLOC_001715	-	-	XLOC_001715	gene-NEPG_01659	TSS1850	NW_013524649.1:171551-172120	-	-	1.68907	0	6.82083	OK	3.77214	0	11.0207	OK
XLOC_001716	-	-	XLOC_001716	gene-NEPG_01662	TSS1851	NW_013524649.1:178168-179896	-	-	47.6955	24.3657	71.0254	OK	49.3962	25.5037	73.2888	OK
XLOC_001717	-	-	XLOC_001717	gene-NEPG_01664	TSS1852	NW_013524649.1:179917-180654	-	-	74.4256	12.1461	136.705	OK	61.9803	11.3018	112.659	OK
XLOC_001718	-	-	XLOC_001718	gene-NEPG_01666	TSS1853	NW_013524649.1:182397-182920	-	-	249.312	131.198	367.425	OK	219.747	111.892	327.602	OK
XLOC_001719	-	-	XLOC_001719	gene-NEPG_01667	TSS1854	NW_013524649.1:183163-186979	-	-	0.693491	0	2.05829	OK	1.61217	0	3.71414	OK
XLOC_001720	-	-	XLOC_001720	gene-NEPG_01670	TSS1855	NW_013524649.1:190857-191406	-	-	33.5333	0	67.2596	OK	22.0965	0	47.5356	OK
XLOC_001721	-	-	XLOC_001721	gene-NEPG_01671	TSS1856	NW_013524649.1:191463-192306	-	-	0.236283	0	3.12984	OK	0	0	0	OK
XLOC_001722	-	-	XLOC_001722	gene-NEPG_01672	TSS1857	NW_013524649.1:192786-193545	-	-	0.407397	0	3.65151	OK	0.299755	0	3.54218	OK
XLOC_001723	-	-	XLOC_001723	gene-NEPG_01673	TSS1858	NW_013524649.1:193928-196209	-	-	80.3911	48.8586	111.924	OK	67.8388	39.9845	95.6932	OK
XLOC_001724	-	-	XLOC_001724	gene-NEPG_01677	TSS1859	NW_013524649.1:200368-200584	-	-	1002.18	413.204	1591.15	OK	396.361	57.4594	735.263	OK
XLOC_001725	-	-	XLOC_001725	gene-NEPG_01678	TSS1860	NW_013524649.1:200685-201534	-	-	402.232	258.134	546.33	OK	393.148	251.991	534.305	OK
XLOC_001726	-	-	XLOC_001726	gene-NEPG_01679	TSS1861	NW_013524649.1:202019-202448	-	-	319.881	163.522	476.24	OK	340.41	179.092	501.727	OK
XLOC_001727	-	-	XLOC_001727	gene-NEPG_01680	TSS1862	NW_013524649.1:202474-203392	-	-	10.6298	0	23.1172	OK	17.6155	0.564115	34.6668	OK
XLOC_001728	-	-	XLOC_001728	gene-NEPG_01681	TSS1863	NW_013524649.1:203748-204033	-	-	541.842	246.802	836.881	OK	423.571	171.449	675.692	OK
XLOC_001729	-	-	XLOC_001729	gene-NEPG_01682	TSS1864	NW_013524649.1:204322-204556	-	-	208.048	103.633	312.463	OK	462.267	125.726	798.809	OK
XLOC_001730	-	-	XLOC_001730	gene-NEPG_01684	TSS1865	NW_013524649.1:205837-206800	-	-	10.8963	0	23.3626	OK	3.99251	0	10.7559	OK
XLOC_001731	-	-	XLOC_001731	gene-NEPG_01685	TSS1866	NW_013524649.1:207046-209188	-	-	230.491	154.234	306.749	OK	189.019	124.92	253.118	OK
XLOC_001732	-	-	XLOC_001732	gene-NEPG_01686	TSS1867	NW_013524649.1:209286-209511	-	-	529.706	153.977	905.435	OK	346.912	55.2496	638.575	OK
XLOC_001733	-	-	XLOC_001733	gene-NEPG_01688	TSS1868	NW_013524649.1:210877-211711	-	-	14598.5	9533.1	19663.9	OK	15192.2	9945.12	20439.3	OK
XLOC_001734	-	-	XLOC_001734	gene-NEPG_01689	TSS1869	NW_013524649.1:211740-212399	-	-	53.8506	13.276	94.4252	OK	68.5751	23.3139	113.836	OK
XLOC_001735	-	-	XLOC_001735	gene-NEPG_01691,gene-NEPG_01692,gene-NEPG_01693	TSS1870,TSS1871,TSS1872	NW_013524649.1:212481-214874	-	-	523.03	311.672	734.389	OK	541.13	305.381	776.88	OK
XLOC_001736	-	-	XLOC_001736	gene-NEPG_01695	TSS1873,TSS1874	NW_013524649.1:214913-219233	-	-	937.582	490.756	1384.41	OK	809.895	411.788	1208	OK
XLOC_001737	-	-	XLOC_001737	gene-NEPG_01697	TSS1875	NW_013524649.1:214913-219233	-	-	109.627	5.15715	214.096	OK	140.088	7.8275	272.349	OK
XLOC_001738	-	-	XLOC_001738	gene-NEPG_01703	TSS1876	NW_013524649.1:229573-230968	-	-	1.21863	0	3.77427	OK	0.644216	0	2.42195	OK
XLOC_001739	-	-	XLOC_001739	gene-NEPG_01705	TSS1877	NW_013524649.1:234028-234502	-	-	0	0	0	OK	0	0	0	OK
XLOC_001740	-	-	XLOC_001740	gene-NEPG_01708	TSS1878	NW_013524649.1:238265-238868	-	-	9.41437	0	22.886	OK	12.8147	0	30.2663	OK
XLOC_001741	-	-	XLOC_001741	gene-NEPG_01711	TSS1879	NW_013524649.1:241584-242273	-	-	86.5962	35.4309	137.761	OK	53.8683	14.9284	92.8081	OK
XLOC_001742	-	-	XLOC_001742	gene-NEPG_01714	TSS1880	NW_013524649.1:244362-244761	-	-	0.373876	0	7.11817	OK	2.91839	0	9.63068	OK
XLOC_001743	-	-	XLOC_001743	gene-NEPG_01715	TSS1881	NW_013524649.1:244807-245557	-	-	0	0	0	OK	1.08682	0	4.36781	OK
XLOC_001744	-	-	XLOC_001744	gene-NEPG_01716	TSS1882	NW_013524649.1:246182-247679	-	-	0.0587081	0	1.63269	OK	0	0	0	OK
XLOC_001745	-	-	XLOC_001745	gene-NEPG_01717	TSS1883	NW_013524649.1:247837-248251	-	-	0	0	0	OK	0	0	0	OK
XLOC_001746	-	-	XLOC_001746	gene-NEPG_01718	TSS1884	NW_013524649.1:249577-250127	-	-	317.065	180.447	453.683	OK	325.297	184.77	465.823	OK
XLOC_001747	-	-	XLOC_001747	gene-NEPG_01720,gene-NEPG_01721	TSS1885,TSS1886	NW_013524649.1:251540-256625	-	-	48.7608	26.0047	71.5169	OK	55.2371	30.0254	80.4489	OK
XLOC_001748	-	-	XLOC_001748	gene-NEPG_01723	TSS1887	NW_013524649.1:258812-259112	-	-	70.9379	15.6854	126.19	OK	67.4076	14.3514	120.464	OK
XLOC_001749	-	-	XLOC_001749	gene-NEPG_01728	TSS1888	NW_013524649.1:260964-262664	-	-	74.4335	24.5697	124.297	OK	36.6759	0	74.4667	OK
XLOC_001750	-	-	XLOC_001750	gene-NEPG_01729	TSS1889	NW_013524649.1:262719-263754	-	-	114.353	62.692	166.014	OK	116.291	63.1274	169.454	OK
XLOC_001751	-	-	XLOC_001751	gene-NEPG_01730	TSS1890	NW_013524649.1:263806-264730	-	-	48.8095	16.7835	80.8356	OK	56.2862	22.4643	90.108	OK
XLOC_001752	-	-	XLOC_001752	gene-NEPG_01733	TSS1891	NW_013524649.1:267166-268159	-	-	51.0601	19.9573	82.1629	OK	53.7328	21.6996	85.7661	OK
XLOC_001753	-	-	XLOC_001753	gene-NEPG_01734	TSS1892	NW_013524649.1:268655-269408	-	-	0.823586	0	4.09602	OK	0.302984	0	3.5737	OK
XLOC_001754	-	-	XLOC_001754	gene-NEPG_01735	TSS1893	NW_013524649.1:269427-269646	-	-	1.71091	0	15.7154	OK	3.83094	0	17.8288	OK
XLOC_001755	-	-	XLOC_001755	gene-NEPG_01736	TSS1894	NW_013524649.1:269832-273213	-	-	78.4881	49.9627	107.014	OK	74.5705	46.5215	102.619	OK
XLOC_001756	-	-	XLOC_001756	gene-NEPG_01737	TSS1895	NW_013524649.1:273474-274038	-	-	243.341	130.331	356.352	OK	264.201	143.705	384.698	OK
XLOC_001757	-	-	XLOC_001757	gene-NEPG_01738	TSS1896	NW_013524649.1:274209-274965	-	-	32.0088	5.29401	58.7235	OK	32.5826	5.66325	59.502	OK
XLOC_001758	-	-	XLOC_001758	gene-NEPG_02714	TSS1897	NW_013524649.1:274986-275058	-	-	0	0	0	OK	0	0	0	OK
XLOC_001759	-	-	XLOC_001759	gene-NEPG_01745	TSS1898	NW_013524649.1:287438-287873	-	-	1.79005	0	9.16394	OK	0	0	0	OK
XLOC_001760	-	-	XLOC_001760	gene-NEPG_02715	TSS1899	NW_013524649.1:291743-293386	-	-	77396.3	77100	77692.6	OK	0	0	0	OK
XLOC_001761	-	-	XLOC_001761	gene-NEPG_01749	TSS1900	NW_013524649.1:293588-295355	-	-	44.5151	22.2209	66.8092	OK	45.1957	22.8843	67.5072	OK
XLOC_001762	-	-	XLOC_001762	gene-NEPG_01750	TSS1901	NW_013524649.1:295665-297217	-	-	327.335	210.156	444.514	OK	314.069	202.168	425.971	OK
XLOC_001763	-	-	XLOC_001763	gene-NEPG_01753	TSS1902	NW_013524649.1:298109-298794	-	-	85.7434	34.9556	136.531	OK	109.7	49.8002	169.6	OK
XLOC_001764	-	-	XLOC_001764	gene-NEPG_01755,gene-NEPG_01756	TSS1903,TSS1904	NW_013524649.1:299362-301607	-	-	7.27423	0	17.33	OK	12.6517	0	28.879	OK
XLOC_001765	-	-	XLOC_001765	gene-NEPG_01762,gene-NEPG_01763	TSS1905,TSS1906	NW_013524649.1:308591-309637	-	-	234.881	126.919	342.844	OK	222.915	119.514	326.316	OK
XLOC_001766	-	-	XLOC_001766	gene-NEPG_01764	TSS1907	NW_013524649.1:309875-310121	-	-	2.3557	0	14.4747	OK	7.06134	0	24.8897	OK
XLOC_001767	-	-	XLOC_001767	gene-NEPG_01765	TSS1908	NW_013524649.1:310276-311804	-	-	0.494627	0	2.10449	OK	0	0	0	OK
XLOC_001768	-	-	XLOC_001768	gene-NEPG_01766	TSS1909	NW_013524649.1:312048-314820	-	-	3.61732	0	7.69413	OK	5.93863	0.700673	11.1766	OK
XLOC_001769	-	-	XLOC_001769	gene-NEPG_01767	TSS1910	NW_013524649.1:315741-318255	-	-	151.869	99.0416	204.696	OK	173.644	115.363	231.925	OK
XLOC_001770	-	-	XLOC_001770	gene-NEPG_01770	TSS1911	NW_013524649.1:321385-324115	-	-	0.120523	0	0.964738	OK	0.0666088	0	0.910709	OK
XLOC_001771	-	-	XLOC_001771	gene-NEPG_01777	TSS1912	NW_013524649.1:337224-337947	-	-	727.604	478.425	976.783	OK	796.498	527.026	1065.97	OK
XLOC_001772	-	-	XLOC_001772	gene-NEPG_01778	TSS1913	NW_013524649.1:338083-340057	-	-	8.46872	0.688386	16.2491	OK	14.7268	4.00533	25.4483	OK
XLOC_001773	-	-	XLOC_001773	gene-NEPG_01779	TSS1914,TSS1915	NW_013524649.1:340126-344923	-	-	6.18082	0	24.7875	OK	7.92039	0	29.5778	OK
XLOC_001774	-	-	XLOC_001774	gene-NEPG_01781	TSS1916	NW_013524649.1:340126-344923	-	-	157.42	1.1373	313.702	OK	112.895	0	305.331	OK
XLOC_001775	-	-	XLOC_001775	gene-NEPG_01785	TSS1917	NW_013524649.1:350411-352796	-	-	1012.61	710.812	1314.41	OK	957.247	673.28	1241.21	OK
XLOC_001776	-	-	XLOC_001776	gene-NEPG_01787	TSS1918	NW_013524649.1:352839-354903	-	-	144.396	11.1339	277.658	OK	134.564	7.8507	261.278	OK
XLOC_001777	-	-	XLOC_001777	gene-NEPG_01791	TSS1919	NW_013524649.1:354972-361671	-	-	0.42364	0	3.32955	OK	1.87744	0	8.55068	OK
XLOC_001778	-	-	XLOC_001778	gene-NEPG_01794	TSS1920	NW_013524649.1:365862-368799	-	-	57.8185	34.422	81.215	OK	56.5613	33.9877	79.1348	OK
XLOC_001779	-	-	XLOC_001779	gene-NEPG_01797	TSS1921	NW_013524649.1:371768-374593	-	-	692.851	484.557	901.145	OK	712.534	498.191	926.878	OK
XLOC_001780	-	-	XLOC_001780	gene-NEPG_01801,gene-NEPG_01802	TSS1922,TSS1923	NW_013524649.1:378858-381593	-	-	140.062	62.757	217.366	OK	120.348	48.157	192.539	OK
XLOC_001781	-	-	XLOC_001781	gene-NEPG_01806	TSS1924	NW_013524649.1:384790-385145	-	-	13.698	0	35.3421	OK	29.2433	0	64.1519	OK
XLOC_001782	-	-	XLOC_001782	gene-NEPG_01808	TSS1925	NW_013524649.1:385943-386769	-	-	12.953	0	27.8307	OK	12.0934	0	32.0665	OK
XLOC_001783	-	-	XLOC_001783	gene-NEPG_01810	TSS1926	NW_013524649.1:387140-388916	-	-	27.6518	10.9867	44.317	OK	22.6498	8.26471	37.0349	OK
XLOC_001784	-	-	XLOC_001784	gene-NEPG_01817	TSS1927	NW_013524649.1:399324-400532	-	-	0.726602	0	2.81472	OK	0.166775	0	2.13516	OK
XLOC_001785	-	-	XLOC_001785	gene-NEPG_01818	TSS1928	NW_013524649.1:400851-401711	-	-	1.40969	0	4.49435	OK	1.01667	0	3.84701	OK
XLOC_001786	-	-	XLOC_001786	gene-NEPG_01819	TSS1929	NW_013524649.1:401797-403113	-	-	25.9553	6.98383	44.9268	OK	33.1937	11.0616	55.3257	OK
XLOC_001787	-	-	XLOC_001787	gene-NEPG_01823	TSS1930	NW_013524649.1:407545-409115	-	-	1.28577	0	3.99277	OK	0.588243	0	2.14997	OK
XLOC_001788	-	-	XLOC_001788	gene-NEPG_01824	TSS1931	NW_013524649.1:409540-410687	-	-	115.816	65.675	165.956	OK	126.658	73.0651	180.252	OK
XLOC_001789	-	-	XLOC_001789	gene-NEPG_01826	TSS1932	NW_013524649.1:412861-413199	-	-	148.478	33.7233	263.234	OK	119.168	18.614	219.723	OK
XLOC_001790	-	-	XLOC_001790	gene-NEPG_01827	TSS1933	NW_013524649.1:413633-415272	-	-	474.374	326.278	622.471	OK	490.32	337.212	643.429	OK
XLOC_001791	-	-	XLOC_001791	gene-NEPG_01828	TSS1934	NW_013524649.1:415351-418337	-	-	198.541	134.107	262.975	OK	181.625	122.569	240.682	OK
XLOC_001792	-	-	XLOC_001792	gene-NEPG_01830	TSS1935	NW_013524649.1:420561-422339	-	-	164.814	105.689	223.939	OK	156.902	100.067	213.738	OK
XLOC_001793	-	-	XLOC_001793	gene-NEPG_01833	TSS1936	NW_013524649.1:425285-426080	-	-	11.7193	0	25.2655	OK	19.254	0.0469428	38.4611	OK
XLOC_001794	-	-	XLOC_001794	gene-NEPG_01834,gene-NEPG_01835	TSS1937,TSS1938	NW_013524649.1:426250-428700	-	-	2.56666	0	7.49591	OK	2.97145	0	8.00099	OK
XLOC_001795	-	-	XLOC_001795	gene-NEPG_01840	TSS1939	NW_013524649.1:433648-433970	-	-	31.6877	0	77.2621	OK	38.6196	0	92.5898	OK
XLOC_001796	-	-	XLOC_001796	gene-NEPG_01842	TSS1940	NW_013524649.1:437272-438631	-	-	3.17909	0	11.8112	OK	3.15462	0	10.0705	OK
XLOC_001797	-	-	XLOC_001797	gene-NEPG_01848	TSS1941	NW_013524649.1:444193-445192	-	-	1.79594	0	5.45987	OK	10.6132	0	23.4412	OK
XLOC_001798	-	-	XLOC_001798	gene-NEPG_01849	TSS1942	NW_013524649.1:445508-446398	-	-	78.8225	36.2243	121.421	OK	100.594	50.3168	150.871	OK
XLOC_001799	-	-	XLOC_001799	gene-NEPG_01853	TSS1943	NW_013524649.1:449339-449606	-	-	761.069	347.294	1174.84	OK	380.24	126.543	633.936	OK
XLOC_001800	-	-	XLOC_001800	gene-NEPG_01854,gene-NEPG_01855	TSS1944,TSS1945	NW_013524649.1:449638-450383	-	-	576.163	362.57	789.757	OK	489.984	301.22	678.748	OK
XLOC_001801	-	-	XLOC_001801	gene-NEPG_01856	TSS1946	NW_013524649.1:450481-453702	-	-	521.338	366.477	676.2	OK	464.591	326.41	602.772	OK
XLOC_001802	-	-	XLOC_001802	gene-NEPG_02717	TSS1947	NW_013524649.1:453765-453847	-	-	0	0	0	OK	0	0	0	OK
XLOC_001803	-	-	XLOC_001803	gene-NEPG_01858	TSS1948	NW_013524649.1:453927-462225	-	-	25.0357	0	110.042	OK	0	0	0	OK
XLOC_001804	-	-	XLOC_001804	gene-NEPG_01865	TSS1949	NW_013524649.1:464597-466221	-	-	21.0794	5.77818	36.3806	OK	23.3608	6.96614	39.7555	OK
XLOC_001805	-	-	XLOC_001805	gene-NEPG_01867	TSS1950	NW_013524649.1:466524-470379	-	-	94.17	61.9144	126.426	OK	90.7566	59.5066	122.007	OK
XLOC_001806	-	-	XLOC_001806	gene-NEPG_01869	TSS1951	NW_013524649.1:471469-473196	-	-	88.3226	31.513	145.132	OK	99.4704	32.6493	166.292	OK
XLOC_001807	-	-	XLOC_001807	gene-NEPG_01871	TSS1952	NW_013524649.1:473295-473947	-	-	312.02	185.175	438.864	OK	254.03	144.858	363.202	OK
XLOC_001808	-	-	XLOC_001808	gene-NEPG_01876	TSS1953	NW_013524649.1:477526-477763	-	-	196.873	0	395.317	OK	131.138	0	283.108	OK
XLOC_001809	-	-	XLOC_001809	gene-NEPG_01877	TSS1954	NW_013524649.1:478349-479036	-	-	23.4399	0.00964044	46.8702	OK	20.759	0	42.7056	OK
XLOC_001810	-	-	XLOC_001810	gene-NEPG_01878	TSS1955	NW_013524649.1:479178-481469	-	-	24.5373	10.947	38.1277	OK	25.165	11.3772	38.9528	OK
XLOC_001811	-	-	XLOC_001811	gene-NEPG_01880	TSS1956	NW_013524649.1:483246-485143	-	-	43.8112	22.3069	65.3155	OK	39.5934	19.3286	59.8582	OK
XLOC_001812	-	-	XLOC_001812	gene-NEPG_01881	TSS1957	NW_013524649.1:485540-488099	-	-	3.59972	0	7.64075	OK	1.82683	0	4.51855	OK
XLOC_001813	-	-	XLOC_001813	gene-NEPG_01882	TSS1958	NW_013524649.1:488623-490189	-	-	5.2347	0	11.5037	OK	6.7807	0	14.4323	OK
XLOC_001814	-	-	XLOC_001814	gene-NEPG_01883,gene-NEPG_01884	TSS1959,TSS1960	NW_013524649.1:490863-492377	-	-	8.32839	0	24.808	OK	0.972809	0	6.56689	OK
XLOC_001815	-	-	XLOC_001815	gene-NEPG_01885	TSS1961	NW_013524649.1:492961-494668	-	-	0.448793	0	1.87583	OK	0.511378	0	1.93745	OK
XLOC_001816	-	-	XLOC_001816	gene-NEPG_01886	TSS1962	NW_013524649.1:495473-497234	-	-	0	0	0	OK	0	0	0	OK
XLOC_001817	-	-	XLOC_001817	gene-NEPG_01889	TSS1963	NW_013524649.1:497445-499795	-	-	3.61248	0	15.8994	OK	1.74335	0	9.92541	OK
XLOC_001818	-	-	XLOC_001818	gene-NEPG_01891,gene-NEPG_01892	TSS1964,TSS1965	NW_013524649.1:499802-504638	-	-	354.56	195.937	513.183	OK	344.048	150.653	537.443	OK
XLOC_001819	-	-	XLOC_001819	gene-NEPG_01898	TSS1966	NW_013524649.1:509462-511559	-	-	2.64211	0	6.19454	OK	1.82258	0	4.84763	OK
XLOC_001820	-	-	XLOC_001820	gene-NEPG_01899	TSS1967	NW_013524649.1:511768-512885	-	-	57.4528	26.0306	88.875	OK	40.1229	15.1116	65.1343	OK
XLOC_001821	-	-	XLOC_001821	gene-NEPG_01903	TSS1968	NW_013524649.1:515266-516994	-	-	248.761	143.264	354.257	OK	278.928	160.391	397.466	OK
XLOC_001822	-	-	XLOC_001822	gene-NEPG_01904	TSS1969	NW_013524649.1:517609-518047	-	-	198.023	84.8038	311.243	OK	198.733	85.9424	311.523	OK
XLOC_001823	-	-	XLOC_001823	gene-NEPG_01905	TSS1970	NW_013524649.1:518091-519183	-	-	132.084	75.7727	188.395	OK	155.358	90.9026	219.813	OK
XLOC_001824	-	-	XLOC_001824	gene-NEPG_01907	TSS1971	NW_013524649.1:520864-522205	-	-	257.693	166.954	348.432	OK	234.714	151.13	318.298	OK
XLOC_001825	-	-	XLOC_001825	gene-NEPG_01908	TSS1972	NW_013524649.1:522507-523364	-	-	50.1464	17.0793	83.2135	OK	43.4958	13.4977	73.4939	OK
XLOC_001826	-	-	XLOC_001826	gene-NEPG_01909	TSS1973	NW_013524649.1:523613-523829	-	-	23.9391	0	55.3064	OK	16.0859	1.84916	30.3226	OK
XLOC_001827	-	-	XLOC_001827	gene-NEPG_01913	TSS1974	NW_013524649.1:527196-529775	-	-	6.67888	0.856703	12.5011	OK	6.56427	0.82408	12.3045	OK
XLOC_001828	-	-	XLOC_001828	gene-NEPG_01914	TSS1975	NW_013524649.1:529804-530407	-	-	9.92137	0	24.7234	OK	4.74428	0	13.1168	OK
XLOC_001829	-	-	XLOC_001829	gene-NEPG_01915	TSS1976	NW_013524649.1:533881-536701	-	-	0.604206	0	2.05292	OK	0.487616	0	1.67002	OK
XLOC_001830	-	-	XLOC_001830	gene-NEPG_01916	TSS1977	NW_013524649.1:538012-538476	-	-	0.854326	0	6.49629	OK	0.628517	0	6.26788	OK
XLOC_001831	-	-	XLOC_001831	-	TSS1978	NW_013524649.1:530747-531149	-	-	10.2597	0	26.768	OK	21.8889	0	48.0364	OK
XLOC_001832	-	-	XLOC_001832	gene-NEPG_01926	TSS1979	NW_013524650.1:23279-25036	-	-	2.64935	0	6.46535	OK	0.95032	0	3.34446	OK
XLOC_001833	-	-	XLOC_001833	gene-NEPG_01933	TSS1980	NW_013524650.1:42079-43162	-	-	58.8241	26.3937	91.2544	OK	43.1171	16.5365	69.6978	OK
XLOC_001834	-	-	XLOC_001834	gene-NEPG_01937	TSS1981	NW_013524650.1:47098-47251	-	-	0	0	0	OK	0	0	0	OK
XLOC_001835	-	-	XLOC_001835	gene-NEPG_01939	TSS1982	NW_013524650.1:50731-52321	-	-	826.299	578.728	1073.87	OK	902.089	631.157	1173.02	OK
XLOC_001836	-	-	XLOC_001836	gene-NEPG_01941	TSS1983	NW_013524650.1:53027-53618	-	-	9233.94	6479.56	11988.3	OK	9664.33	6777.19	12551.5	OK
XLOC_001837	-	-	XLOC_001837	gene-NEPG_01942	TSS1984	NW_013524650.1:54240-55218	-	-	63.702	27.8673	99.5367	OK	67.139	30.3283	103.95	OK
XLOC_001838	-	-	XLOC_001838	gene-NEPG_01945	TSS1985	NW_013524650.1:56901-58079	-	-	46.2951	19.5424	73.0478	OK	37.0477	12.9869	61.1084	OK
XLOC_001839	-	-	XLOC_001839	gene-NEPG_01946	TSS1986	NW_013524650.1:58933-59904	-	-	136.783	75.5781	197.988	OK	155.216	89.1413	221.292	OK
XLOC_001840	-	-	XLOC_001840	gene-NEPG_01947	TSS1987	NW_013524650.1:60220-63934	-	-	44.8971	26.5473	63.247	OK	52.2896	32.1552	72.4241	OK
XLOC_001841	-	-	XLOC_001841	gene-NEPG_01948	TSS1988	NW_013524650.1:64634-65865	-	-	21.762	0	59.3322	OK	2.20969	0	13.1996	OK
XLOC_001842	-	-	XLOC_001842	gene-NEPG_01950	TSS1989	NW_013524650.1:65880-66254	-	-	316.669	139.218	494.12	OK	424.857	209.642	640.073	OK
XLOC_001843	-	-	XLOC_001843	gene-NEPG_01952,gene-NEPG_01953	TSS1990,TSS1991	NW_013524650.1:68436-71494	-	-	192.757	76.8185	308.696	OK	204.64	114.194	295.086	OK
XLOC_001844	-	-	XLOC_001844	gene-NEPG_01954	TSS1992	NW_013524650.1:68436-71494	-	-	217.099	81.9374	352.26	OK	164.12	34.8959	293.344	OK
XLOC_001845	-	-	XLOC_001845	gene-NEPG_01963	TSS1993	NW_013524650.1:83243-84400	-	-	114.88	65.207	164.554	OK	88.4027	46.3601	130.445	OK
XLOC_001846	-	-	XLOC_001846	gene-NEPG_01967	TSS1994	NW_013524650.1:89034-90245	-	-	42.2061	16.9994	67.4129	OK	42.3834	17.2267	67.54	OK
XLOC_001847	-	-	XLOC_001847	gene-NEPG_01969	TSS1995	NW_013524650.1:94487-95951	-	-	1.44615	0	4.82669	OK	1.40786	0	4.32775	OK
XLOC_001848	-	-	XLOC_001848	gene-NEPG_01972	TSS1996	NW_013524650.1:98935-99301	-	-	1.15472	0	8.60456	OK	0	0	0	OK
XLOC_001849	-	-	XLOC_001849	gene-NEPG_01973	TSS1997	NW_013524650.1:99326-101791	-	-	14.4503	0.124876	28.7756	OK	12.1277	2.58481	21.6705	OK
XLOC_001850	-	-	XLOC_001850	gene-NEPG_01977	TSS1998	NW_013524650.1:104850-105111	-	-	523.302	198.844	847.759	OK	261.798	54.376	469.22	OK
XLOC_001851	-	-	XLOC_001851	gene-NEPG_01978,gene-NEPG_01979	TSS1999,TSS2000	NW_013524650.1:105176-106054	-	-	157.614	32.7235	282.505	OK	154.421	39.2788	269.563	OK
XLOC_001852	-	-	XLOC_001852	gene-NEPG_01980	TSS2001	NW_013524650.1:106456-109081	-	-	0.228047	0	1.12986	OK	0	0	0	OK
XLOC_001853	-	-	XLOC_001853	gene-NEPG_01983	TSS2002	NW_013524650.1:113209-113890	-	-	8.60828	0	20.9165	OK	6.92894	0	18.0348	OK
XLOC_001854	-	-	XLOC_001854	-	TSS2003	NW_013524650.1:120552-121394	-	-	13.586	0	27.7302	OK	18.5265	1.52021	35.5328	OK
XLOC_001855	-	-	XLOC_001855	gene-NEPG_01988	TSS2004	NW_013524650.1:121438-121708	-	-	0.903618	0	11.7268	OK	0	0	0	OK
XLOC_001856	-	-	XLOC_001856	gene-NEPG_01990	TSS2005	NW_013524650.1:123003-124145	-	-	568.175	381.522	754.828	OK	574.582	389.163	760.001	OK
XLOC_001857	-	-	XLOC_001857	gene-NEPG_01992	TSS2006	NW_013524650.1:126026-127355	-	-	5083.67	3461.59	6705.75	OK	4925.2	3382	6468.4	OK
XLOC_001858	-	-	XLOC_001858	gene-NEPG_01993	TSS2007	NW_013524650.1:127411-127759	-	-	12567.6	8836.13	16299	OK	12101.3	8522.08	15680.5	OK
XLOC_001859	-	-	XLOC_001859	gene-NEPG_01996	TSS2008	NW_013524650.1:129227-129694	-	-	622.94	375.236	870.644	OK	476.224	278.174	674.273	OK
XLOC_001860	-	-	XLOC_001860	gene-NEPG_01997	TSS2009	NW_013524650.1:130441-132137	-	-	85.7229	49.7296	121.716	OK	108.177	65.3569	150.997	OK
XLOC_001861	-	-	XLOC_001861	gene-NEPG_01998	TSS2010	NW_013524650.1:132502-135213	-	-	5.69439	0	23.9366	OK	7.62416	0	28.7865	OK
XLOC_001862	-	-	XLOC_001862	gene-NEPG_02001	TSS2011	NW_013524650.1:136307-137604	-	-	49.9443	23.0368	76.8518	OK	50.39	23.377	77.403	OK
XLOC_001863	-	-	XLOC_001863	gene-NEPG_02002	TSS2012	NW_013524650.1:137797-139940	-	-	13.197	0	35.8464	OK	0	0	0	OK
XLOC_001864	-	-	XLOC_001864	gene-NEPG_02004,gene-NEPG_02005,gene-NEPG_02006	TSS2013,TSS2014,TSS2015	NW_013524650.1:139997-141839	-	-	1399.49	895.297	1903.68	OK	1353.95	857.66	1850.23	OK
XLOC_001865	-	-	XLOC_001865	gene-NEPG_02007	TSS2016	NW_013524650.1:142043-143417	-	-	251.368	162.555	340.182	OK	220.628	140.478	300.778	OK
XLOC_001866	-	-	XLOC_001866	gene-NEPG_02013	TSS2017	NW_013524650.1:147749-148403	-	-	147.576	73.3429	221.809	OK	112.223	50.1747	174.272	OK
XLOC_001867	-	-	XLOC_001867	gene-NEPG_02014	TSS2018	NW_013524650.1:148539-149141	-	-	196.584	101.747	291.42	OK	157.422	76.871	237.972	OK
XLOC_001868	-	-	XLOC_001868	gene-NEPG_02016	TSS2019	NW_013524650.1:150920-152303	-	-	387.161	259.941	514.381	OK	358.818	239.549	478.086	OK
XLOC_001869	-	-	XLOC_001869	gene-NEPG_02017	TSS2020	NW_013524650.1:152677-154191	-	-	347.763	233.367	462.158	OK	394.217	265.005	523.428	OK
XLOC_001870	-	-	XLOC_001870	gene-NEPG_02019	TSS2021	NW_013524650.1:156789-158027	-	-	10.4232	0	21.0135	OK	14.1794	1.66823	26.6905	OK
XLOC_001871	-	-	XLOC_001871	gene-NEPG_02020	TSS2022	NW_013524650.1:158050-158803	-	-	28.5481	3.58744	53.5087	OK	27.142	2.935	51.3489	OK
XLOC_001872	-	-	XLOC_001872	gene-NEPG_02022	TSS2023	NW_013524650.1:160158-161313	-	-	1.63314	0	5.43702	OK	0.879955	0	3.79906	OK
XLOC_001873	-	-	XLOC_001873	gene-NEPG_02025	TSS2024	NW_013524650.1:163397-165233	-	-	258.913	173.063	344.763	OK	225.02	147.708	302.333	OK
XLOC_001874	-	-	XLOC_001874	gene-NEPG_02026	TSS2025	NW_013524650.1:165508-170947	-	-	148.618	81.3383	215.898	OK	147.401	82.1193	212.682	OK
XLOC_001875	-	-	XLOC_001875	gene-NEPG_02033	TSS2026	NW_013524650.1:175038-175890	-	-	0	0	0	OK	0	0	0	OK
XLOC_001876	-	-	XLOC_001876	gene-NEPG_02035	TSS2027	NW_013524650.1:177271-177891	-	-	440.156	267.417	612.894	OK	377.295	225.677	528.912	OK
XLOC_001877	-	-	XLOC_001877	gene-NEPG_02036	TSS2028	NW_013524650.1:177935-180103	-	-	17.3778	6.19367	28.562	OK	15.6636	4.90588	26.4212	OK
XLOC_001878	-	-	XLOC_001878	gene-NEPG_02038	TSS2029	NW_013524650.1:183978-186279	-	-	9.56486	1.85399	17.2757	OK	11.0537	2.63769	19.4697	OK
XLOC_001879	-	-	XLOC_001879	gene-NEPG_02039	TSS2030	NW_013524650.1:186557-186794	-	-	166.462	75.4387	257.486	OK	147.932	0	315.006	OK
XLOC_001880	-	-	XLOC_001880	gene-NEPG_02040	TSS2031	NW_013524650.1:186796-186961	-	-	476.896	338.817	614.976	OK	140.36	101.04	179.68	OK
XLOC_001881	-	-	XLOC_001881	gene-NEPG_02042	TSS2032	NW_013524650.1:189029-189944	-	-	116.767	62.1082	171.426	OK	134.369	73.9363	194.802	OK
XLOC_001882	-	-	XLOC_001882	gene-NEPG_02043	TSS2033	NW_013524650.1:190433-191949	-	-	18.0658	4.31954	31.812	OK	33.9993	14.3555	53.6431	OK
XLOC_001883	-	-	XLOC_001883	gene-NEPG_02044	TSS2034	NW_013524650.1:192478-192949	-	-	0.72648	0	6.26566	OK	0	0	0	OK
XLOC_001884	-	-	XLOC_001884	gene-NEPG_02046	TSS2035	NW_013524650.1:194054-194975	-	-	314.186	197.945	430.428	OK	365.673	233.557	497.789	OK
XLOC_001885	-	-	XLOC_001885	gene-NEPG_02047	TSS2036	NW_013524650.1:195039-196309	-	-	642.669	439.274	846.064	OK	669.891	461.137	878.645	OK
XLOC_001886	-	-	XLOC_001886	gene-NEPG_02049	TSS2037	NW_013524650.1:199013-201173	-	-	205.407	136.677	274.136	OK	215.933	144.147	287.719	OK
XLOC_001887	-	-	XLOC_001887	gene-NEPG_02053	TSS2038	NW_013524650.1:204136-204847	-	-	49.9291	13.4396	86.4187	OK	62.0175	21.0872	102.948	OK
XLOC_001888	-	-	XLOC_001888	gene-NEPG_02055	TSS2039	NW_013524650.1:205702-206115	-	-	198.704	78.9948	318.414	OK	235.932	105.93	365.934	OK
XLOC_001889	-	-	XLOC_001889	gene-NEPG_02056	TSS2040	NW_013524650.1:206578-207591	-	-	117.415	64.2892	170.542	OK	129.553	72.4991	186.606	OK
XLOC_001890	-	-	XLOC_001890	gene-NEPG_02676	TSS2041	NW_013524650.1:213943-214058	-	-	0	0	0	OK	0	0	0	OK
XLOC_001891	-	-	XLOC_001891	gene-NEPG_02060,gene-NEPG_02061	TSS2042,TSS2043,TSS2044	NW_013524650.1:215579-218294	-	-	760.338	471.166	1049.51	OK	849.122	536.11	1162.13	OK
XLOC_001892	-	-	XLOC_001892	gene-NEPG_02062	TSS2045	NW_013524650.1:218716-220126	-	-	167.425	104.325	230.525	OK	197.964	125.262	270.665	OK
XLOC_001893	-	-	XLOC_001893	gene-NEPG_02718	TSS2046	NW_013524650.1:227655-227727	-	-	0	0	0	OK	0	0	0	OK
XLOC_001894	-	-	XLOC_001894	gene-NEPG_02066	TSS2047	NW_013524650.1:227784-228463	-	-	83.0666	32.3226	133.811	OK	81.8246	31.2924	132.357	OK
XLOC_001895	-	-	XLOC_001895	gene-NEPG_02067	TSS2048	NW_013524650.1:229079-229643	-	-	307.448	174.039	440.857	OK	378.152	223.431	532.872	OK
XLOC_001896	-	-	XLOC_001896	gene-NEPG_02068	TSS2049	NW_013524650.1:230260-230860	-	-	411.031	247.952	574.109	OK	327.143	184.316	469.971	OK
XLOC_001897	-	-	XLOC_001897	gene-NEPG_02072,gene-NEPG_02073	TSS2050,TSS2051	NW_013524650.1:236324-243681	-	-	39.4167	0	136.818	OK	14.8992	0	45.8826	OK
XLOC_001898	-	-	XLOC_001898	gene-NEPG_02075,gene-NEPG_02076,gene-NEPG_02077	TSS2052,TSS2053,TSS2054,TSS2055	NW_013524650.1:236324-243681	-	-	201.626	124.074	279.179	OK	204.212	115.751	292.672	OK
XLOC_001899	-	-	XLOC_001899	gene-NEPG_02082	TSS2056	NW_013524650.1:245131-257852	-	-	10.4604	0	48.9637	OK	11.3029	0	49.5814	OK
XLOC_001900	-	-	XLOC_001900	gene-NEPG_02083,gene-NEPG_02084	TSS2057,TSS2058,TSS2059	NW_013524650.1:245131-257852	-	-	687.38	0	1758.6	OK	545.641	0	1160.65	OK
XLOC_001901	-	-	XLOC_001901	gene-NEPG_02085	TSS2060	NW_013524650.1:245131-257852	-	-	140.438	0	438.945	OK	183.029	0	391.541	OK
XLOC_001902	-	-	XLOC_001902	gene-NEPG_02090,gene-NEPG_02091	TSS2061,TSS2062	NW_013524650.1:263602-264226	-	-	613.288	331.91	894.666	OK	540.275	277.678	802.871	OK
XLOC_001903	-	-	XLOC_001903	gene-NEPG_02093	TSS2063	NW_013524650.1:265023-266015	-	-	34.1996	9.65389	58.7453	OK	48.3569	17.6814	79.0325	OK
XLOC_001904	-	-	XLOC_001904	gene-NEPG_02094	TSS2064	NW_013524650.1:266609-268410	-	-	125.364	77.9404	172.789	OK	141.068	88.7613	193.376	OK
XLOC_001905	-	-	XLOC_001905	gene-NEPG_02095	TSS2065	NW_013524650.1:268658-269573	-	-	170.186	96.5328	243.84	OK	167.45	96.2324	238.668	OK
XLOC_001906	-	-	XLOC_001906	gene-NEPG_02097	TSS2066	NW_013524650.1:271245-271797	-	-	691.098	439.21	942.987	OK	737.023	472.831	1001.22	OK
XLOC_001907	-	-	XLOC_001907	gene-NEPG_02098,gene-NEPG_02099	TSS2067,TSS2068	NW_013524650.1:272413-274229	-	-	237.045	27.2692	446.821	OK	126.42	42.742	210.098	OK
XLOC_001908	-	-	XLOC_001908	gene-NEPG_02100	TSS2069	NW_013524650.1:276741-277584	-	-	0.118141	0	3.01636	OK	0	0	0	OK
XLOC_001909	-	-	XLOC_001909	gene-NEPG_02101	TSS2070	NW_013524650.1:277830-278301	-	-	0	0	0	OK	0	0	0	OK
XLOC_001910	-	-	XLOC_001910	gene-NEPG_02102,gene-NEPG_02103	TSS2071,TSS2072	NW_013524650.1:278994-281131	-	-	3.13276	0	16.544	OK	1.72807	0	7.97412	OK
XLOC_001911	-	-	XLOC_001911	gene-NEPG_02104	TSS2073	NW_013524650.1:281228-281753	-	-	0	0	0	OK	0	0	0	OK
XLOC_001912	-	-	XLOC_001912	gene-NEPG_02105	TSS2074	NW_013524650.1:282831-283470	-	-	42.069	7.51829	76.6197	OK	28.7186	1.40947	56.0277	OK
XLOC_001913	-	-	XLOC_001913	gene-NEPG_02106,gene-NEPG_02107	TSS2075,TSS2076	NW_013524650.1:285152-286132	-	-	10.827	0	29.691	OK	9.52754	0	22.3306	OK
XLOC_001914	-	-	XLOC_001914	gene-NEPG_02108,gene-NEPG_02109	TSS2077,TSS2078	NW_013524650.1:286176-288068	-	-	2.52816	0	16.9456	OK	0.113734	0	10.7581	OK
XLOC_001915	-	-	XLOC_001915	gene-NEPG_02110	TSS2079	NW_013524650.1:288871-289780	-	-	0	0	0	OK	0.236703	0	2.90266	OK
XLOC_001916	-	-	XLOC_001916	gene-NEPG_02112	TSS2080	NW_013524650.1:294449-295442	-	-	1.49803	0	5.18746	OK	1.86058	0	6.37361	OK
XLOC_001917	-	-	XLOC_001917	gene-NEPG_02113	TSS2081	NW_013524650.1:295498-297187	-	-	0.422159	0	1.86569	OK	0.226098	0	1.61137	OK
XLOC_001918	-	-	XLOC_001918	gene-NEPG_02116	TSS2082	NW_013524650.1:301345-302527	-	-	157.999	94.8899	221.108	OK	148.559	88.3215	208.797	OK
XLOC_001919	-	-	XLOC_001919	gene-NEPG_02117	TSS2083	NW_013524650.1:302699-303455	-	-	244.207	142.48	345.934	OK	256.48	152.609	360.351	OK
XLOC_001920	-	-	XLOC_001920	gene-NEPG_02120	TSS2084	NW_013524650.1:304866-306636	-	-	0	0	0	OK	0	0	0	OK
XLOC_001921	-	-	XLOC_001921	gene-NEPG_02122	TSS2085	NW_013524650.1:307077-308026	-	-	27.4362	5.64624	49.2261	OK	33.4943	7.95309	59.0356	OK
XLOC_001922	-	-	XLOC_001922	gene-NEPG_02124	TSS2086	NW_013524650.1:309336-310386	-	-	82.6526	41.6926	123.613	OK	109.722	60.1271	159.317	OK
XLOC_001923	-	-	XLOC_001923	gene-NEPG_02125	TSS2087	NW_013524650.1:310898-312588	-	-	8.78967	0.398721	17.1806	OK	8.65644	0.374996	16.9379	OK
XLOC_001924	-	-	XLOC_001924	gene-NEPG_02126	TSS2088	NW_013524650.1:313012-315222	-	-	51.8346	28.0883	75.5809	OK	60.7961	34.3271	87.2651	OK
XLOC_001925	-	-	XLOC_001925	gene-NEPG_02128,gene-NEPG_02129	TSS2089,TSS2090	NW_013524650.1:315847-320108	-	-	80.1456	27.2214	133.07	OK	85.8766	23.7489	148.004	OK
XLOC_001926	-	-	XLOC_001926	gene-NEPG_02131	TSS2091	NW_013524650.1:315847-320108	-	-	37.5381	7.59052	67.4857	OK	35.9703	6.38291	65.5576	OK
XLOC_001927	-	-	XLOC_001927	gene-NEPG_02132	TSS2092	NW_013524650.1:320414-322280	-	-	9.28715	1.08705	17.4872	OK	10.1642	1.46102	18.8674	OK
XLOC_001928	-	-	XLOC_001928	gene-NEPG_02133	TSS2093	NW_013524650.1:322322-322658	-	-	16847.6	11818.6	21876.6	OK	16739.5	11771.6	21707.4	OK
XLOC_001929	-	-	XLOC_001929	gene-NEPG_02139	TSS2094	NW_013524650.1:329163-330509	-	-	5.41629	0	12.4641	OK	4.62549	0	11.0134	OK
XLOC_001930	-	-	XLOC_001930	gene-NEPG_02140	TSS2095	NW_013524650.1:330513-331116	-	-	77.0749	25.6459	128.504	OK	43.6083	6.33908	80.8776	OK
XLOC_001931	-	-	XLOC_001931	gene-NEPG_02146	TSS2096	NW_013524650.1:338021-339603	-	-	17.0947	4.10994	30.0795	OK	23.23	7.86221	38.5978	OK
XLOC_001932	-	-	XLOC_001932	gene-NEPG_02722	TSS2097	NW_013524650.1:343216-344351	-	-	24626.1	24532.4	24719.8	OK	0	0	0	OK
XLOC_001933	-	-	XLOC_001933	gene-NEPG_02723	TSS2098	NW_013524650.1:344409-344493	-	-	0	0	0	OK	0	0	0	OK
XLOC_001934	-	-	XLOC_001934	gene-NEPG_02149	TSS2099	NW_013524650.1:344589-346354	-	-	2.21557	0	6.06199	OK	2.23636	0	6.12684	OK
XLOC_001935	-	-	XLOC_001935	gene-NEPG_02150	TSS2100	NW_013524650.1:346384-347839	-	-	3.339	0	8.49534	OK	3.9647	0	9.3222	OK
XLOC_001936	-	-	XLOC_001936	gene-NEPG_02155	TSS2101	NW_013524650.1:355357-356235	-	-	0.29399	0	3.06117	OK	0	0	0	OK
XLOC_001937	-	-	XLOC_001937	gene-NEPG_02156	TSS2102	NW_013524650.1:356383-359408	-	-	1.11396	0	3.09969	OK	0.904596	0	2.64176	OK
XLOC_001938	-	-	XLOC_001938	gene-NEPG_02158	TSS2103	NW_013524650.1:361896-362973	-	-	2.09211	0	6.20957	OK	1.87488	0	5.9877	OK
XLOC_001939	-	-	XLOC_001939	gene-NEPG_02159,gene-NEPG_02160	TSS2104,TSS2105	NW_013524650.1:363565-368097	-	-	9.43667	0	23.5206	OK	0.447611	0	3.84725	OK
XLOC_001940	-	-	XLOC_001940	gene-NEPG_02161	TSS2106	NW_013524650.1:368120-369791	-	-	1.14594	0	3.67543	OK	1.12013	0	3.64786	OK
XLOC_001941	-	-	XLOC_001941	gene-NEPG_02162	TSS2107	NW_013524650.1:370004-373314	-	-	1.79083	0	4.36692	OK	2.18571	0	4.92493	OK
XLOC_001942	-	-	XLOC_001942	gene-NEPG_02168	TSS2108	NW_013524650.1:380167-381007	-	-	50.0422	17.0152	83.0692	OK	39.1161	10.3377	67.8945	OK
XLOC_001943	-	-	XLOC_001943	gene-NEPG_02169	TSS2109	NW_013524650.1:381056-381479	-	-	17645.5	12247.5	23043.5	OK	17892.9	12475.6	23310.1	OK
XLOC_001944	-	-	XLOC_001944	gene-NEPG_02171	TSS2110	NW_013524650.1:381751-382871	-	-	109.493	0	252.642	OK	99.654	0	224.738	OK
XLOC_001945	-	-	XLOC_001945	gene-NEPG_02172	TSS2111	NW_013524650.1:383154-384722	-	-	529.086	363.436	694.735	OK	565.621	390.04	741.203	OK
XLOC_001946	-	-	XLOC_001946	gene-NEPG_02174	TSS2112	NW_013524650.1:386432-386809	-	-	61.3112	0	123.076	OK	63.5091	0	127.669	OK
XLOC_001947	-	-	XLOC_001947	gene-NEPG_02175	TSS2113	NW_013524650.1:387499-389869	-	-	3.91772	0	8.33604	OK	1.53255	0	4.25752	OK
XLOC_001948	-	-	XLOC_001948	gene-NEPG_01917	TSS2114	NW_013524650.1:0-2465	-	-	4.95707	0	9.96133	OK	2.71369	0	6.1865	OK
XLOC_001949	-	-	XLOC_001949	gene-NEPG_01918	TSS2115	NW_013524650.1:3421-4335	-	-	4.65596	0	12.406	OK	3.97914	0	10.7835	OK
XLOC_001950	-	-	XLOC_001950	gene-NEPG_01919	TSS2116	NW_013524650.1:4479-6559	-	-	8.70698	1.15016	16.2638	OK	5.65361	0	11.5345	OK
XLOC_001951	-	-	XLOC_001951	gene-NEPG_01920	TSS2117	NW_013524650.1:7303-10310	-	-	20.3573	9.46801	31.2466	OK	18.1483	7.93425	28.3623	OK
XLOC_001952	-	-	XLOC_001952	gene-NEPG_01921	TSS2118	NW_013524650.1:10827-13987	-	-	1.79103	0	4.35143	OK	1.7957	0	4.35962	OK
XLOC_001953	-	-	XLOC_001953	gene-NEPG_01922	TSS2119	NW_013524650.1:14673-15345	-	-	35.2303	4.87798	65.5827	OK	31.8624	3.15072	60.5742	OK
XLOC_001954	-	-	XLOC_001954	gene-NEPG_01923	TSS2120	NW_013524650.1:15402-16446	-	-	8.28891	0	18.1414	OK	10.8189	0	23.1473	OK
XLOC_001955	-	-	XLOC_001955	gene-NEPG_01924	TSS2121	NW_013524650.1:16464-17367	-	-	10.4867	0	22.8347	OK	5.42202	0	13.6495	OK
XLOC_001956	-	-	XLOC_001956	gene-NEPG_01925	TSS2122	NW_013524650.1:19503-22379	-	-	10.8669	3.21633	18.5174	OK	13.7387	5.03505	22.4424	OK
XLOC_001957	-	-	XLOC_001957	gene-NEPG_01927	TSS2123	NW_013524650.1:25463-28314	-	-	74.6968	46.4427	102.951	OK	73.8411	45.8253	101.857	OK
XLOC_001958	-	-	XLOC_001958	gene-NEPG_01928	TSS2124	NW_013524650.1:28378-28531	-	-	0	0	0	OK	0	0	0	OK
XLOC_001959	-	-	XLOC_001959	gene-NEPG_01929	TSS2125	NW_013524650.1:29059-30193	-	-	338.627	221.209	456.046	OK	358.307	235.119	481.496	OK
XLOC_001960	-	-	XLOC_001960	gene-NEPG_01930	TSS2126	NW_013524650.1:30956-33244	-	-	110.334	69.817	150.85	OK	119.265	75.7077	162.822	OK
XLOC_001961	-	-	XLOC_001961	gene-NEPG_01931	TSS2127	NW_013524650.1:34707-36570	-	-	62.6613	35.0286	90.2939	OK	59.5059	33.0046	86.0072	OK
XLOC_001962	-	-	XLOC_001962	gene-NEPG_01932	TSS2128	NW_013524650.1:38583-40900	-	-	9.22885	1.80022	16.6575	OK	10.4109	2.40642	18.4154	OK
XLOC_001963	-	-	XLOC_001963	gene-NEPG_01934	TSS2129	NW_013524650.1:43499-43973	-	-	62.8206	10.2367	115.404	OK	47.2012	2.3205	92.0819	OK
XLOC_001964	-	-	XLOC_001964	gene-NEPG_01935	TSS2130	NW_013524650.1:43985-44606	-	-	4.62857	0	12.7677	OK	4.2807	0	12.211	OK
XLOC_001965	-	-	XLOC_001965	gene-NEPG_01936	TSS2131	NW_013524650.1:45150-46516	-	-	8.85969	0	18.0914	OK	3.39246	0	8.5386	OK
XLOC_001966	-	-	XLOC_001966	gene-NEPG_01938	TSS2132	NW_013524650.1:49197-49728	-	-	0.684597	0	5.51672	OK	2.90939	0	10.8349	OK
XLOC_001967	-	-	XLOC_001967	gene-NEPG_01940	TSS2133	NW_013524650.1:52629-53010	-	-	53.8306	0	110.506	OK	45.9235	0	97.3427	OK
XLOC_001968	-	-	XLOC_001968	gene-NEPG_01943	TSS2134	NW_013524650.1:55949-56227	-	-	7417.21	5095.72	9738.69	OK	6921.88	4738.12	9105.64	OK
XLOC_001969	-	-	XLOC_001969	gene-NEPG_01944	TSS2135	NW_013524650.1:56416-56776	-	-	3.48608	0	13.2015	OK	2.7961	0	12.4876	OK
XLOC_001970	-	-	XLOC_001970	gene-NEPG_01949	TSS2136	NW_013524650.1:64634-65865	-	-	87.7717	42.8361	132.707	OK	88.0758	43.623	132.529	OK
XLOC_001971	-	-	XLOC_001971	gene-NEPG_01951	TSS2137	NW_013524650.1:66454-68350	-	-	230.545	152.334	308.756	OK	205.842	134.97	276.715	OK
XLOC_001972	-	-	XLOC_001972	gene-NEPG_01954	TSS2138	NW_013524650.1:68436-71494	-	-	33.7255	0	102.548	OK	39.0688	0	112.539	OK
XLOC_001973	-	-	XLOC_001973	gene-NEPG_01955	TSS2139	NW_013524650.1:71563-72887	-	-	1.16824	0	3.83419	OK	1.28319	0	4.02004	OK
XLOC_001974	-	-	XLOC_001974	gene-NEPG_01956	TSS2140	NW_013524650.1:73713-75013	-	-	2039.56	1419.18	2659.93	OK	2230.62	1549.25	2911.98	OK
XLOC_001975	-	-	XLOC_001975	gene-NEPG_01957	TSS2141	NW_013524650.1:75069-75953	-	-	77.1982	35.1111	119.285	OK	64.8484	27.3149	102.382	OK
XLOC_001976	-	-	XLOC_001976	gene-NEPG_01958	TSS2142	NW_013524650.1:76204-76849	-	-	1026.27	689.285	1363.26	OK	1140.33	771.748	1508.91	OK
XLOC_001977	-	-	XLOC_001977	gene-NEPG_01959	TSS2143	NW_013524650.1:77042-79166	-	-	24.9167	10.8092	39.0243	OK	19.6935	6.91759	32.4694	OK
XLOC_001978	-	-	XLOC_001978	gene-NEPG_01960	TSS2144	NW_013524650.1:79262-80011	-	-	212.393	121.743	303.043	OK	236.728	137.272	336.184	OK
XLOC_001979	-	-	XLOC_001979	gene-NEPG_01961	TSS2145	NW_013524650.1:80274-81171	-	-	27.6476	5.13851	50.1566	OK	44.284	14.5497	74.0183	OK
XLOC_001980	-	-	XLOC_001980	gene-NEPG_01962	TSS2146	NW_013524650.1:81542-83206	-	-	328.041	220.272	435.81	OK	317.111	212.698	421.523	OK
XLOC_001981	-	-	XLOC_001981	gene-NEPG_01964	TSS2147	NW_013524650.1:84746-84971	-	-	6.24585	0	19.7718	OK	23.2466	0	52.5551	OK
XLOC_001982	-	-	XLOC_001982	gene-NEPG_01965	TSS2148	NW_013524650.1:85277-85835	-	-	2.87686	0	10.3206	OK	2.59065	0	10.0174	OK
XLOC_001983	-	-	XLOC_001983	gene-NEPG_01966	TSS2149	NW_013524650.1:86215-89007	-	-	167.313	111.129	223.497	OK	158.765	105.266	212.264	OK
XLOC_001984	-	-	XLOC_001984	gene-NEPG_01968	TSS2150	NW_013524650.1:90393-93701	-	-	28.6043	15.3627	41.8459	OK	25.2185	13.0616	37.3755	OK
XLOC_001985	-	-	XLOC_001985	gene-NEPG_01970	TSS2151	NW_013524650.1:96446-97154	-	-	0	0	0	OK	0.329608	0	3.82933	OK
XLOC_001986	-	-	XLOC_001986	gene-NEPG_01971	TSS2152	NW_013524650.1:97577-98308	-	-	38.2408	8.13159	68.3499	OK	70.0146	25.9622	114.067	OK
XLOC_001987	-	-	XLOC_001987	gene-NEPG_01975	TSS2153	NW_013524650.1:102717-103926	-	-	4.87392	0	11.4838	OK	7.18884	0	15.7841	OK
XLOC_001988	-	-	XLOC_001988	gene-NEPG_01976	TSS2154	NW_013524650.1:104017-104320	-	-	0	0	0	OK	0	0	0	OK
XLOC_001989	-	-	XLOC_001989	gene-NEPG_01981	TSS2155	NW_013524650.1:109275-109789	-	-	78.5531	20.4557	136.651	OK	38.7132	0	77.6683	OK
XLOC_001990	-	-	XLOC_001990	gene-NEPG_01982	TSS2156	NW_013524650.1:109976-113182	-	-	564.51	394.716	734.303	OK	578.05	403.741	752.36	OK
XLOC_001991	-	-	XLOC_001991	gene-NEPG_01984	TSS2157	NW_013524650.1:114043-115422	-	-	164.15	101.819	226.482	OK	142.536	86.64	198.431	OK
XLOC_001992	-	-	XLOC_001992	gene-NEPG_01985	TSS2158	NW_013524650.1:115953-117195	-	-	57.7325	26.6749	88.7902	OK	48.8478	21.0726	76.623	OK
XLOC_001993	-	-	XLOC_001993	gene-NEPG_01986	TSS2159	NW_013524650.1:119094-119358	-	-	0	0	0	OK	4.27255	0	15.389	OK
XLOC_001994	-	-	XLOC_001994	gene-NEPG_01987	TSS2160	NW_013524650.1:119935-120532	-	-	2.83399	0	9.65634	OK	1.68314	0	5.91339	OK
XLOC_001995	-	-	XLOC_001995	gene-NEPG_01989	TSS2161	NW_013524650.1:121907-122141	-	-	0	0	0	OK	0	0	0	OK
XLOC_001996	-	-	XLOC_001996	gene-NEPG_01991	TSS2162	NW_013524650.1:124254-125383	-	-	0.409443	0	2.52473	OK	0.504184	0	2.75515	OK
XLOC_001997	-	-	XLOC_001997	gene-NEPG_01994,gene-NEPG_01995	TSS2163,TSS2164	NW_013524650.1:127936-129197	-	-	227.516	127.68	327.353	OK	249.525	133.975	365.075	OK
[truncated: 584 more rows]

## Sheet: Nau in N2 vs JU1400
Table S6. Microsporidia gene FPKM values in N2 and JU1400.
Summed FPKM of transcripts of each gene (q1 represents infection in N2, q2 represents infection in JU1400)
tracking_id	class_code	nearest_ref_id	gene_id	gene_short_name	tss_id	locus	length	coverage	q1_FPKM	q1_conf_lo	q1_conf_hi	q1_status	q2_FPKM	q2_conf_lo	q2_conf_hi	q2_status
XLOC_000001	-	-	XLOC_000001	gene-NERG_00002	TSS1	JH604633.1:3096-5772	-	-	38.3774	23.455	53.2997	OK	27.8282	16.0531	39.6033	OK
XLOC_000002	-	-	XLOC_000002	gene-NERG_00015	TSS2	JH604633.1:29952-32787	-	-	16.3998	8.42427	24.3753	OK	18.7958	9.85623	27.7353	OK
XLOC_000003	-	-	XLOC_000003	gene-NERG_00016	TSS3	JH604633.1:33425-34799	-	-	65.4234	38.4794	92.3673	OK	72.3284	42.9583	101.699	OK
XLOC_000004	-	-	XLOC_000004	gene-NERG_00017	TSS4	JH604633.1:36230-36815	-	-	82.0124	36.7507	127.274	OK	54.1321	20.7476	87.5165	OK
XLOC_000005	-	-	XLOC_000005	gene-NERG_00018	TSS5	JH604633.1:37460-38078	-	-	376.188	243.851	508.524	OK	421.713	279.64	563.786	OK
XLOC_000006	-	-	XLOC_000006	gene-NERG_00024	TSS6	JH604633.1:38331-45229	-	-	872.179	0	2022.15	OK	892.698	0	1870.73	OK
XLOC_000007	-	-	XLOC_000007	-	TSS7	JH604633.1:48553-49207	-	-	1.87628	0	5.47667	OK	5.64631	0	13.3546	OK
XLOC_000008	-	-	XLOC_000008	gene-NERG_00029	TSS8	JH604633.1:51947-52526	-	-	17.865	0.88447	34.8456	OK	20.0209	2.08924	37.9525	OK
XLOC_000009	-	-	XLOC_000009	gene-NERG_00030	TSS9	JH604633.1:53504-55001	-	-	130.742	86.0862	175.398	OK	129.874	83.9695	175.778	OK
XLOC_000010	-	-	XLOC_000010	gene-NERG_00032	TSS10	JH604633.1:57344-59348	-	-	260.572	180.287	340.858	OK	232.707	161.343	304.07	OK
XLOC_000011	-	-	XLOC_000011	gene-NERG_00033	TSS11	JH604633.1:59407-60559	-	-	225.715	152.541	298.888	OK	238.058	160.965	315.151	OK
XLOC_000012	-	-	XLOC_000012	gene-NERG_00034	TSS12	JH604633.1:61335-62358	-	-	217.175	144.339	290.01	OK	192.521	126.503	258.538	OK
XLOC_000013	-	-	XLOC_000013	gene-NERG_00035	TSS13	JH604633.1:62406-63114	-	-	214.655	134.979	294.331	OK	243.401	153.675	333.127	OK
XLOC_000014	-	-	XLOC_000014	gene-NERG_00036	TSS14	JH604633.1:63694-65365	-	-	260.807	180.645	340.969	OK	270.85	187.41	354.291	OK
XLOC_000015	-	-	XLOC_000015	gene-NERG_00037,gene-NERG_00038	TSS15,TSS16	JH604633.1:66320-67023	-	-	1488.41	1019.94	1956.88	OK	1349.33	934.9	1763.76	OK
XLOC_000016	-	-	XLOC_000016	gene-NERG_00039	TSS17	JH604633.1:67117-68713	-	-	129.158	85.9066	172.41	OK	109.466	71.683	147.249	OK
XLOC_000017	-	-	XLOC_000017	gene-NERG_00040	TSS18	JH604633.1:69480-70905	-	-	195.937	132.898	258.976	OK	165.35	110.997	219.703	OK
XLOC_000018	-	-	XLOC_000018	gene-NERG_00042	TSS19,TSS20	JH604633.1:71435-74209	-	-	395.527	182.509	608.545	OK	397.327	204.793	589.861	OK
XLOC_000019	-	-	XLOC_000019	gene-NERG_00044	TSS21,TSS22	JH604633.1:74223-75729	-	-	138.827	91.1365	186.517	OK	149.862	99.4533	200.27	OK
XLOC_000020	-	-	XLOC_000020	gene-NERG_00046	TSS23	JH604633.1:76620-77826	-	-	6951.18	4116.08	9786.27	OK	6082.24	3683.31	8481.18	OK
XLOC_000021	-	-	XLOC_000021	gene-NERG_00048	TSS24	JH604633.1:79697-81011	-	-	737.831	504.952	970.709	OK	774.518	536.349	1012.69	OK
XLOC_000022	-	-	XLOC_000022	gene-NERG_00050	TSS25	JH604633.1:82241-83654	-	-	120.667	78.4947	162.84	OK	136.613	89.9757	183.25	OK
XLOC_000023	-	-	XLOC_000023	gene-NERG_00052	TSS26	JH604633.1:85181-86171	-	-	92.6447	54.2467	131.043	OK	98.2251	58.2187	138.232	OK
XLOC_000024	-	-	XLOC_000024	gene-NERG_00053	TSS27	JH604633.1:86497-88990	-	-	24.514	0	101.211	OK	35.7636	0	140.315	OK
XLOC_000025	-	-	XLOC_000025	gene-NERG_00055,gene-NERG_00056	TSS28,TSS29,TSS30	JH604633.1:92699-95866	-	-	176.997	66.2346	287.759	OK	140.207	32.3812	248.032	OK
XLOC_000026	-	-	XLOC_000026	gene-NERG_00057	TSS31	JH604633.1:96967-97834	-	-	20.605	5.65132	35.5586	OK	23.1958	7.10508	39.2866	OK
XLOC_000027	-	-	XLOC_000027	gene-NERG_00058	TSS32	JH604633.1:98990-100982	-	-	6.72013	1.63097	11.8093	OK	9.73424	3.35152	16.117	OK
XLOC_000028	-	-	XLOC_000028	gene-NERG_00059	TSS33	JH604633.1:103375-104044	-	-	50.4952	20.5263	80.4642	OK	79.0184	39.0472	118.99	OK
XLOC_000029	-	-	XLOC_000029	gene-NERG_00060	TSS34	JH604633.1:104878-106852	-	-	1027.53	698.409	1356.65	OK	1104.33	745.07	1463.6	OK
XLOC_000030	-	-	XLOC_000030	gene-NERG_00063	TSS35	JH604633.1:108549-109860	-	-	228.755	155.961	301.548	OK	240.195	163.99	316.4	OK
XLOC_000031	-	-	XLOC_000031	gene-NERG_00064,gene-NERG_00065	TSS36,TSS37	JH604633.1:110728-112677	-	-	87.7001	36.2104	139.19	OK	104.986	52.0635	157.908	OK
XLOC_000032	-	-	XLOC_000032	gene-NERG_00066	TSS38	JH604633.1:113361-115648	-	-	225.832	156.749	294.916	OK	226.116	156.449	295.783	OK
XLOC_000033	-	-	XLOC_000033	gene-NERG_00068	TSS39	JH604633.1:118299-119157	-	-	783.383	523.957	1042.81	OK	812.877	549.912	1075.84	OK
XLOC_000034	-	-	XLOC_000034	gene-NERG_00070	TSS40	JH604633.1:119557-120514	-	-	44.1262	20.9086	67.3438	OK	43.9128	20.6549	67.1707	OK
XLOC_000035	-	-	XLOC_000035	gene-NERG_00072,gene-NERG_00073,gene-NERG_00074,gene-NERG_00075	TSS41,TSS42,TSS43,TSS44,TSS45	JH604633.1:121220-124688	-	-	711.648	104.578	1318.72	OK	757.356	186.22	1328.49	OK
XLOC_000036	-	-	XLOC_000036	gene-NERG_00081	TSS46	JH604633.1:131096-132455	-	-	111.62	71.7116	151.528	OK	108.299	69.1376	147.46	OK
XLOC_000037	-	-	XLOC_000037	gene-NERG_00083	TSS47	JH604633.1:134064-136257	-	-	118.379	80.3047	156.454	OK	132.951	90.1729	175.728	OK
XLOC_000038	-	-	XLOC_000038	gene-NERG_00084	TSS48	JH604633.1:136708-138262	-	-	2.19375	0	4.96038	OK	2.37798	0	5.44328	OK
XLOC_000039	-	-	XLOC_000039	gene-NERG_00086	TSS49	JH604633.1:140177-141414	-	-	36.5093	15.8772	57.1413	OK	27.976	9.92658	46.0254	OK
XLOC_000040	-	-	XLOC_000040	gene-NERG_00089	TSS50	JH604633.1:142891-145009	-	-	48.3398	29.4261	67.2534	OK	53.4702	33.1032	73.8372	OK
XLOC_000041	-	-	XLOC_000041	gene-NERG_00098	TSS51	JH604633.1:167692-168052	-	-	12748.8	8500.56	16997.1	OK	11135.1	7611.93	14658.3	OK
XLOC_000042	-	-	XLOC_000042	gene-NERG_00102	TSS52	JH604633.1:172808-173276	-	-	133.903	65.2427	202.564	OK	137.277	67.351	207.202	OK
XLOC_000043	-	-	XLOC_000043	gene-NERG_00103	TSS53	JH604633.1:173311-173857	-	-	4370.16	2960.25	5780.08	OK	4421.23	2971.04	5871.43	OK
XLOC_000044	-	-	XLOC_000044	gene-NERG_00108	TSS54	JH604633.1:177767-180404	-	-	155.323	106.767	203.879	OK	140.942	96.8246	185.06	OK
XLOC_000045	-	-	XLOC_000045	gene-NERG_00110	TSS55	JH604633.1:181794-182241	-	-	45.8451	10.6532	81.0369	OK	34.259	2.84609	65.672	OK
XLOC_000046	-	-	XLOC_000046	gene-NERG_00111	TSS56	JH604633.1:182442-183477	-	-	219.382	146.428	292.336	OK	192.345	126.541	258.15	OK
XLOC_000047	-	-	XLOC_000047	gene-NERG_00114,gene-NERG_00115,gene-NERG_00116	TSS57,TSS58,TSS59	JH604633.1:186996-192556	-	-	8103.46	5212.3	10994.6	OK	8092.92	5158.01	11027.8	OK
XLOC_000048	-	-	XLOC_000048	gene-NERG_00119	TSS60	JH604633.1:195777-196020	-	-	86.2332	0	175.169	OK	73.85	32.075	115.625	OK
XLOC_000049	-	-	XLOC_000049	gene-NERG_00120	TSS61	JH604633.1:196126-198087	-	-	98.5372	65.4381	131.636	OK	106.558	71.1596	141.957	OK
XLOC_000050	-	-	XLOC_000050	gene-NERG_00121	TSS62	JH604633.1:198354-199011	-	-	8422.38	5442.71	11402	OK	7841.07	5137.97	10544.2	OK
XLOC_000051	-	-	XLOC_000051	gene-NERG_00124	TSS63	JH604633.1:203156-204090	-	-	647.666	445.929	849.404	OK	687.907	471.775	904.038	OK
XLOC_000052	-	-	XLOC_000052	gene-NERG_00126	TSS64	JH604633.1:204160-207762	-	-	126.186	52.2274	200.144	OK	120.174	48.6006	191.748	OK
XLOC_000053	-	-	XLOC_000053	gene-NERG_00127,gene-NERG_00128	TSS65,TSS66,TSS67	JH604633.1:207903-211609	-	-	17.7144	0	49.4329	OK	6.30072	0	13.66	OK
XLOC_000054	-	-	XLOC_000054	gene-NERG_00129	TSS68	JH604633.1:211939-212857	-	-	224.159	147.323	300.995	OK	196.926	127.836	266.016	OK
XLOC_000055	-	-	XLOC_000055	gene-NERG_00130	TSS69	JH604633.1:213285-214164	-	-	87.368	48.0944	126.642	OK	111.206	65.6061	156.805	OK
XLOC_000056	-	-	XLOC_000056	gene-NERG_00131	TSS70	JH604633.1:214830-215217	-	-	96.2939	34.5061	158.082	OK	100.042	36.0577	164.025	OK
XLOC_000057	-	-	XLOC_000057	gene-NERG_00132	TSS71	JH604633.1:215263-217066	-	-	154.743	0	393.42	OK	125.819	0	319.791	OK
XLOC_000058	-	-	XLOC_000058	gene-NERG_00135	TSS72	JH604633.1:217082-220131	-	-	57.5497	0	152.34	OK	50.0876	0	149.769	OK
XLOC_000059	-	-	XLOC_000059	gene-NERG_00137	TSS73	JH604633.1:220155-225138	-	-	90.8342	37.2419	144.426	OK	96.0528	42.3422	149.763	OK
XLOC_000060	-	-	XLOC_000060	gene-NERG_00142	TSS74	JH604633.1:227489-229907	-	-	5218.3	2851.72	7584.87	OK	5124.26	2776.59	7471.93	OK
XLOC_000061	-	-	XLOC_000061	gene-NERG_00143	TSS75	JH604633.1:230264-230849	-	-	104.13	52.1643	156.096	OK	109.172	55.5415	162.802	OK
XLOC_000062	-	-	XLOC_000062	gene-NERG_00149	TSS76,TSS77	JH604633.1:241930-243920	-	-	23.9982	9.71738	38.2791	OK	32.8562	15.7326	49.9797	OK
XLOC_000063	-	-	XLOC_000063	gene-NERG_00150	TSS78	JH604633.1:243986-245046	-	-	68.5541	32.972	104.136	OK	67.5955	28.2718	106.919	OK
XLOC_000064	-	-	XLOC_000064	gene-NERG_00152	TSS79	JH604633.1:245264-246203	-	-	979.935	678.357	1281.51	OK	873.93	606.353	1141.51	OK
XLOC_000065	-	-	XLOC_000065	gene-NERG_00153	TSS80	JH604633.1:247434-247998	-	-	3.48016	0	8.8536	OK	4.21486	0	11.1339	OK
XLOC_000066	-	-	XLOC_000066	gene-NERG_00154	TSS81	JH604633.1:248548-251947	-	-	5.42643	1.83435	9.01851	OK	8.21719	3.53466	12.8997	OK
XLOC_000067	-	-	XLOC_000067	gene-NERG_00155	TSS82	JH604633.1:252778-253423	-	-	2895.4	1986.82	3803.97	OK	2678.63	1846.96	3510.3	OK
XLOC_000068	-	-	XLOC_000068	gene-NERG_00156	TSS83	JH604633.1:254182-254620	-	-	233.397	129.375	337.418	OK	215.562	117.016	314.108	OK
XLOC_000069	-	-	XLOC_000069	gene-NERG_00158	TSS84	JH604633.1:257236-257617	-	-	2770.59	1849.25	3691.94	OK	2742.4	1869.61	3615.2	OK
XLOC_000070	-	-	XLOC_000070	gene-NERG_00165	TSS85	JH604633.1:266506-267430	-	-	174.552	111.968	237.136	OK	156.345	98.5883	214.101	OK
XLOC_000071	-	-	XLOC_000071	gene-NERG_00171	TSS86	JH604633.1:274585-275512	-	-	149.847	94.1473	205.547	OK	139.054	85.988	192.121	OK
XLOC_000072	-	-	XLOC_000072	gene-NERG_00174	TSS87	JH604633.1:278221-279082	-	-	20.5117	5.27136	35.7521	OK	25.6245	8.53545	42.7136	OK
XLOC_000073	-	-	XLOC_000073	gene-NERG_03000	TSS88	JH604633.1:279445-279518	-	-	0	0	0	OK	0	0	0	OK
XLOC_000074	-	-	XLOC_000074	gene-NERG_00175,gene-NERG_00176	TSS89,TSS90,TSS91	JH604633.1:280124-284007	-	-	50.8114	24.7987	76.8241	OK	57.2018	24.7843	89.6193	OK
XLOC_000075	-	-	XLOC_000075	gene-NERG_00180	TSS92	JH604633.1:290513-290927	-	-	437.622	265.371	609.872	OK	382.068	229.881	534.255	OK
XLOC_000076	-	-	XLOC_000076	gene-NERG_00181	TSS93	JH604633.1:291528-292029	-	-	1.62588	0	5.22545	OK	8.94197	0	21.4647	OK
XLOC_000077	-	-	XLOC_000077	gene-NERG_00182	TSS94	JH604633.1:292094-293672	-	-	4.38039	0.0819078	8.67887	OK	7.80219	1.69837	13.906	OK
XLOC_000078	-	-	XLOC_000078	gene-NERG_00184	TSS95	JH604633.1:295667-296684	-	-	107.506	64.7682	150.244	OK	146.69	93.1867	200.194	OK
XLOC_000079	-	-	XLOC_000079	gene-NERG_00185	TSS96	JH604633.1:296985-297951	-	-	213.258	140.205	286.311	OK	209.382	137.746	281.019	OK
XLOC_000080	-	-	XLOC_000080	gene-NERG_00187	TSS97	JH604633.1:301951-302972	-	-	106.676	29.2683	184.083	OK	124.494	34.773	214.215	OK
XLOC_000081	-	-	XLOC_000081	gene-NERG_00189	TSS98	JH604633.1:305513-305780	-	-	152.956	38.5208	267.392	OK	81.8437	0	163.919	OK
XLOC_000082	-	-	XLOC_000082	gene-NERG_00190	TSS99	JH604633.1:305854-307393	-	-	154.532	102.683	206.381	OK	132.594	88.342	176.846	OK
XLOC_000083	-	-	XLOC_000083	gene-NERG_00191,gene-NERG_00192	TSS100,TSS101	JH604633.1:307731-308579	-	-	174.665	69.1732	280.157	OK	145.025	42.7017	247.347	OK
XLOC_000084	-	-	XLOC_000084	gene-NERG_00193	TSS102	JH604633.1:309144-310254	-	-	52.1716	27.5541	76.7892	OK	67.3601	38.081	96.6391	OK
XLOC_000085	-	-	XLOC_000085	gene-NERG_00194	TSS103	JH604633.1:310276-311440	-	-	348.393	240.354	456.432	OK	352.27	243.092	461.447	OK
XLOC_000086	-	-	XLOC_000086	gene-NERG_00195,gene-NERG_00196	TSS104,TSS105	JH604633.1:312187-313973	-	-	152.431	55.7824	249.079	OK	177.04	70.1363	283.944	OK
XLOC_000087	-	-	XLOC_000087	gene-NERG_00197	TSS106	JH604633.1:314128-315019	-	-	10007.5	5979.69	14035.2	OK	9393.89	5679.97	13107.8	OK
XLOC_000088	-	-	XLOC_000088	gene-NERG_00200	TSS107	JH604633.1:317651-318011	-	-	283.319	148.794	417.843	OK	274.004	142.698	405.31	OK
XLOC_000089	-	-	XLOC_000089	gene-NERG_00201	TSS108	JH604633.1:318034-320143	-	-	188.923	130.67	247.176	OK	202.149	139.956	264.342	OK
XLOC_000090	-	-	XLOC_000090	gene-NERG_00202	TSS109	JH604633.1:321016-331909	-	-	2.54165	0	8.13792	OK	3.11941	0	9.30319	OK
XLOC_000091	-	-	XLOC_000091	gene-NERG_00204,gene-NERG_00205	TSS110,TSS111	JH604633.1:321016-331909	-	-	111.181	68.9069	153.455	OK	104.181	61.8281	146.534	OK
XLOC_000092	-	-	XLOC_000092	-	TSS112	JH604633.1:334761-335913	-	-	0	0	0	OK	2.21222	0	5.90627	OK
XLOC_000093	-	-	XLOC_000093	gene-NERG_00207	TSS113	JH604633.1:336245-337652	-	-	27878.9	0	65491.5	OK	24080.1	8438.03	39722.2	OK
XLOC_000094	-	-	XLOC_000094	gene-NERG_00208	TSS114	JH604633.1:337685-338354	-	-	258.19	164.003	352.376	OK	259.176	164.877	353.474	OK
XLOC_000095	-	-	XLOC_000095	gene-NERG_00210	TSS115	JH604633.1:339818-340397	-	-	119.426	62.1549	176.697	OK	69.7335	29.0481	110.419	OK
XLOC_000096	-	-	XLOC_000096	gene-NERG_00211	TSS116	JH604633.1:340482-345330	-	-	186.286	0	519.589	OK	181.023	0	508.042	OK
XLOC_000097	-	-	XLOC_000097	gene-NERG_00213	TSS117	JH604633.1:340482-345330	-	-	409.686	273.108	546.263	OK	393.353	260.911	525.795	OK
XLOC_000098	-	-	XLOC_000098	gene-NERG_00215	TSS118	JH604633.1:346401-346773	-	-	1327.6	902.166	1753.03	OK	1318.43	893.418	1743.44	OK
XLOC_000099	-	-	XLOC_000099	gene-NERG_00217	TSS119	JH604633.1:351782-352499	-	-	150.749	89.3208	212.178	OK	176.017	106.696	245.337	OK
XLOC_000100	-	-	XLOC_000100	gene-NERG_00221	TSS120	JH604633.1:357843-358122	-	-	256.747	103.577	409.917	OK	220.086	81.9406	358.232	OK
XLOC_000101	-	-	XLOC_000101	gene-NERG_00222	TSS121,TSS122	JH604633.1:358371-368482	-	-	223.317	0	599.776	OK	203.944	0	530.421	OK
XLOC_000102	-	-	XLOC_000102	gene-NERG_00224	TSS123,TSS124	JH604633.1:358371-368482	-	-	105.174	0	400.788	OK	106.113	0	377.429	OK
XLOC_000103	-	-	XLOC_000103	gene-NERG_00225,gene-NERG_00226,gene-NERG_00227,gene-NERG_00228,gene-NERG_00229	TSS125,TSS126,TSS127,TSS128,TSS129	JH604633.1:358371-368482	-	-	12547.7	6176.87	18918.5	OK	11188.2	5714.55	16661.9	OK
XLOC_000104	-	-	XLOC_000104	gene-NERG_00231	TSS130	JH604633.1:368945-369155	-	-	0	0	0	OK	0	0	0	OK
XLOC_000105	-	-	XLOC_000105	gene-NERG_00232	TSS131	JH604633.1:369307-370069	-	-	0.304027	0	2.22327	OK	0.183122	0	2.07381	OK
XLOC_000106	-	-	XLOC_000106	gene-NERG_00233	TSS132	JH604633.1:370235-371987	-	-	0.729795	0	2.16732	OK	1.67308	0	3.99671	OK
XLOC_000107	-	-	XLOC_000107	gene-NERG_00234	TSS133	JH604633.1:372595-375292	-	-	28.8486	16.8411	40.8562	OK	23.7588	13.2451	34.2725	OK
XLOC_000108	-	-	XLOC_000108	gene-NERG_00235	TSS134	JH604633.1:376525-376789	-	-	39.6731	9.73878	69.6074	OK	70.7465	1.27372	140.219	OK
XLOC_000109	-	-	XLOC_000109	gene-NERG_00236	TSS135	JH604633.1:376849-380939	-	-	217.174	0	1286.86	OK	211.681	0	1215.95	OK
XLOC_000110	-	-	XLOC_000110	gene-NERG_00239	TSS136	JH604633.1:376849-380939	-	-	9519.36	4425.59	14613.1	OK	9154.51	4470.92	13838.1	OK
XLOC_000111	-	-	XLOC_000111	gene-NERG_00241	TSS137	JH604633.1:381818-382709	-	-	244.475	161.494	327.457	OK	231.575	152.312	310.837	OK
XLOC_000112	-	-	XLOC_000112	gene-NERG_00242	TSS138	JH604633.1:382791-383106	-	-	10159.4	7026.74	13292	OK	10332.8	7127.41	13538.2	OK
XLOC_000113	-	-	XLOC_000113	gene-NERG_00243	TSS139	JH604633.1:383347-383788	-	-	139.688	67.1157	212.26	OK	171.502	86.8892	256.114	OK
XLOC_000114	-	-	XLOC_000114	gene-NERG_00246	TSS140	JH604633.1:385889-386213	-	-	8626.21	5962.37	11290.1	OK	7751.77	5379.06	10124.5	OK
XLOC_000115	-	-	XLOC_000115	gene-NERG_00247	TSS141	JH604633.1:386254-387913	-	-	39.3514	21.5996	57.1033	OK	43.2568	24.5328	61.9808	OK
XLOC_000116	-	-	XLOC_000116	gene-NERG_00248	TSS142	JH604633.1:388820-395299	-	-	33.4393	10.2222	56.6563	OK	36.5776	9.38248	63.7728	OK
XLOC_000117	-	-	XLOC_000117	gene-NERG_00250	TSS143	JH604633.1:388820-395299	-	-	59.5101	0	183.996	OK	52.1089	0	174.187	OK
XLOC_000118	-	-	XLOC_000118	gene-NERG_00254	TSS144	JH604633.1:388820-395299	-	-	360.031	0	1262.34	OK	601.737	340.003	863.471	OK
XLOC_000119	-	-	XLOC_000119	gene-NERG_03004	TSS145	JH604633.1:388820-395299	-	-	0	0	0	OK	0	0	0	OK
XLOC_000120	-	-	XLOC_000120	gene-NERG_00256	TSS146	JH604633.1:395616-395988	-	-	55.492	10.9761	100.008	OK	64.7174	15.1268	114.308	OK
XLOC_000121	-	-	XLOC_000121	gene-NERG_00257	TSS147	JH604633.1:397461-398178	-	-	3.43423	0	8.99868	OK	4.67706	0	11.0835	OK
XLOC_000122	-	-	XLOC_000122	gene-NERG_00259	TSS148	JH604633.1:399769-400794	-	-	97.3152	13.0008	181.63	OK	147.043	55.8775	238.208	OK
XLOC_000123	-	-	XLOC_000123	gene-NERG_00260	TSS149	JH604633.1:401145-402213	-	-	34.3014	15.096	53.5068	OK	41.5244	20.1725	62.8763	OK
XLOC_000124	-	-	XLOC_000124	gene-NERG_00261	TSS150	JH604633.1:402347-404006	-	-	53.4773	31.1443	75.8104	OK	66.4441	40.9067	91.9816	OK
XLOC_000125	-	-	XLOC_000125	gene-NERG_00262	TSS151	JH604633.1:404279-406316	-	-	136.352	75.3799	197.323	OK	122.532	66.6214	178.443	OK
XLOC_000126	-	-	XLOC_000126	gene-NERG_00264	TSS152	JH604633.1:406560-412944	-	-	99.4582	48.094	150.822	OK	99.8375	47.8608	151.814	OK
XLOC_000127	-	-	XLOC_000127	gene-NERG_00267	TSS153	JH604633.1:414139-414604	-	-	6678.53	4540.93	8816.13	OK	6095.76	4178.7	8012.81	OK
XLOC_000128	-	-	XLOC_000128	gene-NERG_00270	TSS154	JH604633.1:417014-417920	-	-	34.4976	13.4891	55.5061	OK	56.6224	28.4048	84.84	OK
XLOC_000129	-	-	XLOC_000129	gene-NERG_00272	TSS155	JH604633.1:419778-420507	-	-	133.686	77.7598	189.612	OK	103.296	56.8716	149.72	OK
XLOC_000130	-	-	XLOC_000130	gene-NERG_00274	TSS156	JH604633.1:421737-423060	-	-	430.633	294.846	566.421	OK	418.575	288.475	548.675	OK
XLOC_000131	-	-	XLOC_000131	gene-NERG_00275	TSS157	JH604633.1:423219-424005	-	-	148.444	88.7707	208.117	OK	147.786	89.2778	206.295	OK
XLOC_000132	-	-	XLOC_000132	gene-NERG_00276	TSS158	JH604633.1:424272-424872	-	-	9760.38	6213.37	13307.4	OK	8648.57	5627.01	11670.1	OK
XLOC_000133	-	-	XLOC_000133	gene-NERG_00280	TSS159	JH604633.1:428525-428870	-	-	8929.96	6080.19	11779.7	OK	8449.76	5862.1	11037.4	OK
XLOC_000134	-	-	XLOC_000134	gene-NERG_00284	TSS160	JH604633.1:435933-436599	-	-	58.8983	26.0778	91.7188	OK	50.4185	19.8401	80.9969	OK
XLOC_000135	-	-	XLOC_000135	gene-NERG_00285	TSS161	JH604633.1:437058-437340	-	-	151.911	45.1422	258.681	OK	200.305	65.9585	334.651	OK
XLOC_000136	-	-	XLOC_000136	gene-NERG_00286	TSS162	JH604633.1:437497-438832	-	-	90.9142	56.5371	125.291	OK	99.8244	63.0244	136.624	OK
XLOC_000137	-	-	XLOC_000137	gene-NERG_00291,gene-NERG_00297,gene-NERG_00298	TSS163,TSS164,TSS165	JH604633.1:442196-459024	-	-	9188.48	4492.84	13884.1	OK	8604.42	4281.06	12927.8	OK
XLOC_000138	-	-	XLOC_000138	gene-NERG_00291	TSS166	JH604633.1:442196-459024	-	-	102.318	0	269.21	OK	108.909	0	271.112	OK
XLOC_000139	-	-	XLOC_000139	gene-NERG_00293	TSS167	JH604633.1:442196-459024	-	-	61.9186	0	304.27	OK	63.1797	0	296.415	OK
XLOC_000140	-	-	XLOC_000140	gene-NERG_00294	TSS168	JH604633.1:442196-459024	-	-	97.8109	0	320.678	OK	98.7347	0	314.926	OK
XLOC_000141	-	-	XLOC_000141	gene-NERG_00302	TSS169	JH604633.1:463078-464674	-	-	1108.47	757.133	1459.81	OK	994.502	682.818	1306.19	OK
XLOC_000142	-	-	XLOC_000142	gene-NERG_00303	TSS170	JH604633.1:464954-465308	-	-	4758.44	3273.83	6243.05	OK	4178.02	2850.12	5505.92	OK
XLOC_000143	-	-	XLOC_000143	gene-NERG_00308	TSS171	JH604633.1:468911-470749	-	-	114.359	75.0463	153.671	OK	105.843	69.5367	142.149	OK
XLOC_000144	-	-	XLOC_000144	gene-NERG_00310	TSS172	JH604633.1:472419-473225	-	-	256.852	87.1074	426.596	OK	355.513	156.186	554.839	OK
XLOC_000145	-	-	XLOC_000145	gene-NERG_00312	TSS173	JH604633.1:474443-481964	-	-	18.031	0	130.385	OK	51.0879	0	377.8	OK
XLOC_000146	-	-	XLOC_000146	gene-NERG_00313	TSS174	JH604633.1:474443-481964	-	-	22184.2	7425.22	36943.2	OK	19473.6	6749.33	32197.9	OK
XLOC_000147	-	-	XLOC_000147	gene-NERG_00315,gene-NERG_00316	TSS175,TSS176	JH604633.1:474443-481964	-	-	105.756	0	283.312	OK	111.156	0	288.021	OK
XLOC_000148	-	-	XLOC_000148	gene-NERG_00318	TSS177	JH604633.1:474443-481964	-	-	528.611	0	1113.79	OK	569.526	0	1193.26	OK
XLOC_000149	-	-	XLOC_000149	gene-NERG_00319	TSS178	JH604633.1:482008-483742	-	-	228.664	0	853.804	OK	190.67	0	690.643	OK
XLOC_000150	-	-	XLOC_000150	gene-NERG_00321	TSS179	JH604633.1:483771-484137	-	-	164.158	68.9055	259.412	OK	117.839	43.8627	191.816	OK
XLOC_000151	-	-	XLOC_000151	gene-NERG_00323	TSS180	JH604633.1:485993-489047	-	-	21.0606	11.8016	30.3196	OK	20.4588	11.2963	29.6213	OK
XLOC_000152	-	-	XLOC_000152	gene-NERG_00325	TSS181,TSS182	JH604633.1:490860-495676	-	-	102.517	33.1916	171.843	OK	92.4601	9.43906	175.481	OK
XLOC_000153	-	-	XLOC_000153	gene-NERG_00326	TSS183	JH604633.1:495772-498562	-	-	4.81283	1.20977	8.41589	OK	9.62455	4.02559	15.2235	OK
XLOC_000154	-	-	XLOC_000154	gene-NERG_00327	TSS184	JH604633.1:499115-500429	-	-	98.7945	60.7208	136.868	OK	116.691	75.0866	158.295	OK
XLOC_000155	-	-	XLOC_000155	gene-NERG_00330	TSS185	JH604633.1:502746-503622	-	-	161.566	101.405	221.726	OK	185.766	118.901	252.632	OK
XLOC_000156	-	-	XLOC_000156	gene-NERG_00331	TSS186,TSS187	JH604633.1:504295-505031	-	-	288.352	182.952	393.752	OK	279.952	175.527	384.378	OK
XLOC_000157	-	-	XLOC_000157	gene-NERG_00332	TSS188	JH604633.1:505647-507057	-	-	266.593	180.668	352.518	OK	268.476	182.863	354.09	OK
XLOC_000158	-	-	XLOC_000158	gene-NERG_00334	TSS189	JH604633.1:508659-513823	-	-	215.577	0	502.154	OK	206.619	0	480.491	OK
XLOC_000159	-	-	XLOC_000159	gene-NERG_00337	TSS190	JH604633.1:508659-513823	-	-	105.851	0	379.546	OK	111.983	0	386.737	OK
XLOC_000160	-	-	XLOC_000160	gene-NERG_00340	TSS191	JH604633.1:516804-518898	-	-	42.3772	25.1901	59.5642	OK	60.4695	37.9072	83.0317	OK
XLOC_000161	-	-	XLOC_000161	gene-NERG_00341	TSS192	JH604633.1:519234-520317	-	-	134.851	85.3706	184.331	OK	161.48	104.957	218.004	OK
XLOC_000162	-	-	XLOC_000162	gene-NERG_00343	TSS193	JH604633.1:522140-522737	-	-	114.829	60.2412	169.418	OK	147.457	81.5881	213.326	OK
XLOC_000163	-	-	XLOC_000163	gene-NERG_00344	TSS194	JH604633.1:523170-523755	-	-	16.2835	0.648957	31.918	OK	23.0045	3.11797	42.8911	OK
XLOC_000164	-	-	XLOC_000164	gene-NERG_00345	TSS195	JH604633.1:524065-525607	-	-	154.685	103.864	205.506	OK	138.986	92.9069	185.066	OK
XLOC_000165	-	-	XLOC_000165	gene-NERG_00346	TSS196	JH604633.1:525695-525911	-	-	207.23	37.5532	376.907	OK	267.731	77.0077	458.454	OK
XLOC_000166	-	-	XLOC_000166	gene-NERG_00347	TSS197	JH604633.1:526410-527239	-	-	622.195	427.289	817.101	OK	483.345	331.08	635.61	OK
XLOC_000167	-	-	XLOC_000167	gene-NERG_00349	TSS198	JH604633.1:532087-532747	-	-	645.758	441.306	850.211	OK	567.184	385.406	748.963	OK
XLOC_000168	-	-	XLOC_000168	gene-NERG_00353,gene-NERG_00354	TSS199,TSS200	JH604633.1:535642-538347	-	-	59.0992	34.1516	84.0468	OK	43.6122	23.2525	63.972	OK
XLOC_000169	-	-	XLOC_000169	gene-NERG_00360	TSS201	JH604633.1:544288-545200	-	-	24.8537	8.60836	41.099	OK	25.6723	8.95145	42.3932	OK
XLOC_000170	-	-	XLOC_000170	gene-NERG_00361	TSS202	JH604633.1:545709-546828	-	-	394.646	272.878	516.415	OK	365.795	252.498	479.093	OK
XLOC_000171	-	-	XLOC_000171	gene-NERG_00364	TSS203	JH604633.1:550796-551207	-	-	272.566	151.887	393.245	OK	250.898	132.602	369.194	OK
XLOC_000172	-	-	XLOC_000172	gene-NERG_00366	TSS204	JH604633.1:553372-554560	-	-	116.264	72.9193	159.608	OK	113.387	71.5571	155.216	OK
XLOC_000173	-	-	XLOC_000173	gene-NERG_00367	TSS205	JH604633.1:555838-557089	-	-	91.9788	56.7047	127.253	OK	69.5569	40.7771	98.3366	OK
XLOC_000174	-	-	XLOC_000174	gene-NERG_00368,gene-NERG_00369	TSS206,TSS207	JH604633.1:557147-558864	-	-	470.416	294.667	646.166	OK	439.331	272.5	606.162	OK
XLOC_000175	-	-	XLOC_000175	gene-NERG_00370	TSS208	JH604633.1:559162-560734	-	-	46.7572	26.5781	66.9363	OK	33.7303	17.5975	49.863	OK
XLOC_000176	-	-	XLOC_000176	gene-NERG_00371	TSS209	JH604633.1:561259-562165	-	-	131.325	80.1016	182.549	OK	150.809	93.9344	207.683	OK
XLOC_000177	-	-	XLOC_000177	gene-NERG_00372	TSS210	JH604633.1:562202-562886	-	-	62.8665	28.8855	96.8476	OK	66.568	30.893	102.243	OK
XLOC_000178	-	-	XLOC_000178	gene-NERG_00373	TSS211	JH604633.1:562912-563434	-	-	97.0474	45.2705	148.824	OK	80.6928	34.7853	126.6	OK
XLOC_000179	-	-	XLOC_000179	gene-NERG_00374	TSS212	JH604633.1:564559-565141	-	-	108.259	55.2647	161.253	OK	101.956	50.9156	152.996	OK
XLOC_000180	-	-	XLOC_000180	gene-NERG_00375	TSS213	JH604633.1:565448-565844	-	-	66.3443	18.0708	114.618	OK	69.4071	18.4048	120.409	OK
XLOC_000181	-	-	XLOC_000181	gene-NERG_00377	TSS214	JH604633.1:566413-567250	-	-	54.558	26.3043	82.8116	OK	60.8916	30.4608	91.3224	OK
XLOC_000182	-	-	XLOC_000182	gene-NERG_00378	TSS215	JH604633.1:567710-568169	-	-	4.63428	0	11.6644	OK	5.69893	0	13.129	OK
XLOC_000183	-	-	XLOC_000183	gene-NERG_00383	TSS216,TSS217	JH604633.1:568355-601979	-	-	5764.26	0	19299.1	OK	4310.57	0	15692.7	OK
XLOC_000184	-	-	XLOC_000184	gene-NERG_00386	TSS218	JH604633.1:568355-601979	-	-	9006.54	0	25546	OK	7992.22	0	23219.3	OK
XLOC_000185	-	-	XLOC_000185	gene-NERG_00390	TSS219	JH604633.1:568355-601979	-	-	0.249808	0	43.4958	OK	0.763145	0	75.5406	OK
XLOC_000186	-	-	XLOC_000186	gene-NERG_00391	TSS220,TSS221	JH604633.1:568355-601979	-	-	103.448	0	1026.05	OK	105.205	0	1055.48	OK
XLOC_000187	-	-	XLOC_000187	gene-NERG_00393	TSS222	JH604633.1:568355-601979	-	-	12.598	0	494.658	OK	23.1585	0	701.331	OK
XLOC_000188	-	-	XLOC_000188	gene-NERG_00396	TSS223	JH604633.1:568355-601979	-	-	241.261	0	1259.96	OK	245.151	0	1255.36	OK
XLOC_000189	-	-	XLOC_000189	gene-NERG_00399	TSS224,TSS225	JH604633.1:568355-601979	-	-	84.4884	0	677.032	OK	99.0796	0	741.826	OK
XLOC_000190	-	-	XLOC_000190	gene-NERG_00402	TSS226	JH604633.1:602742-603576	-	-	0.577706	0	2.2997	OK	1.4802	0	4.1671	OK
XLOC_000191	-	-	XLOC_000191	gene-NERG_00403	TSS227	JH604633.1:604466-605045	-	-	4.29653	0	10.9439	OK	5.42387	0	13.2874	OK
XLOC_000192	-	-	XLOC_000192	gene-NERG_00404	TSS228	JH604633.1:605128-606940	-	-	3.81793	0.14174	7.49412	OK	3.08068	0	6.38025	OK
XLOC_000193	-	-	XLOC_000193	gene-NERG_00406	TSS229	JH604633.1:608211-614612	-	-	55.9013	0	314.593	OK	67.9686	0	320.496	OK
XLOC_000194	-	-	XLOC_000194	gene-NERG_00408,gene-NERG_00409	TSS230,TSS231	JH604633.1:608211-614612	-	-	5912.69	79.0761	11746.3	OK	4907.45	128.703	9686.2	OK
XLOC_000195	-	-	XLOC_000195	gene-NERG_00412	TSS232	JH604633.1:620040-621030	-	-	57.8556	29.8001	85.911	OK	56.0858	29.1326	83.039	OK
XLOC_000196	-	-	XLOC_000196	gene-NERG_00413	TSS233	JH604633.1:621465-621714	-	-	260.049	84.0637	436.034	OK	245.444	84.507	406.38	OK
XLOC_000197	-	-	XLOC_000197	gene-NERG_00416	TSS234	JH604633.1:627112-627658	-	-	173.881	97.0341	250.728	OK	165.177	91.8509	238.504	OK
XLOC_000198	-	-	XLOC_000198	gene-NERG_00417	TSS235	JH604633.1:627718-628198	-	-	476.853	307.72	645.985	OK	563.187	363.015	763.359	OK
XLOC_000199	-	-	XLOC_000199	gene-NERG_00419	TSS236	JH604633.1:630552-633387	-	-	131.973	90.8367	173.11	OK	130.177	89.7492	170.606	OK
XLOC_000200	-	-	XLOC_000200	gene-NERG_00420	TSS237	JH604633.1:633629-635129	-	-	281.996	194.915	369.077	OK	249.469	171.5	327.437	OK
XLOC_000201	-	-	XLOC_000201	-	TSS238	JH604633.1:641411-643218	-	-	2949.6	1877.02	4022.19	OK	3117.76	1971.32	4264.19	OK
XLOC_000202	-	-	XLOC_000202	gene-NERG_03006	TSS239	JH604633.1:644984-645056	-	-	0	0	0	OK	0	0	0	OK
XLOC_000203	-	-	XLOC_000203	gene-NERG_00428	TSS240	JH604633.1:650304-651267	-	-	37.7608	17.0551	58.4664	OK	41.7627	19.4249	64.1004	OK
XLOC_000204	-	-	XLOC_000204	gene-NERG_00429	TSS241	JH604633.1:651278-653372	-	-	27.597	14.9986	40.1954	OK	26.4726	14.1127	38.8324	OK
XLOC_000205	-	-	XLOC_000205	gene-NERG_00432,gene-NERG_00433	TSS242,TSS243,TSS244	JH604633.1:659986-663782	-	-	846.353	561.996	1130.71	OK	817.688	543.349	1092.03	OK
XLOC_000206	-	-	XLOC_000206	gene-NERG_00434	TSS245	JH604633.1:664010-664787	-	-	64.7442	31.7036	97.7847	OK	50.2134	22.6161	77.8107	OK
XLOC_000207	-	-	XLOC_000207	gene-NERG_00435	TSS246	JH604633.1:665657-666800	-	-	688.522	477.358	899.687	OK	574.265	390.928	757.603	OK
XLOC_000208	-	-	XLOC_000208	gene-NERG_00436	TSS247	JH604633.1:668022-668565	-	-	438.477	286.657	590.297	OK	463.675	304.488	622.862	OK
XLOC_000209	-	-	XLOC_000209	gene-NERG_00440	TSS248	JH604633.1:672081-673605	-	-	84.8654	52.8108	116.92	OK	98.487	62.8592	134.115	OK
XLOC_000210	-	-	XLOC_000210	gene-NERG_00441	TSS249	JH604633.1:673623-674922	-	-	34.5963	17.104	52.0885	OK	28.5241	13.166	43.8821	OK
XLOC_000211	-	-	XLOC_000211	gene-NERG_00449	TSS250	JH604633.1:686897-687185	-	-	254.382	109.32	399.443	OK	376.221	186.555	565.888	OK
XLOC_000212	-	-	XLOC_000212	gene-NERG_00450	TSS251	JH604633.1:688963-691540	-	-	4312.42	2402.11	6222.74	OK	4122.54	2315.28	5929.81	OK
XLOC_000213	-	-	XLOC_000213	gene-NERG_00451	TSS252	JH604633.1:692492-695192	-	-	39.0596	24.0722	54.047	OK	28.3001	16.3971	40.2031	OK
XLOC_000214	-	-	XLOC_000214	gene-NERG_00452	TSS253	JH604633.1:696665-698372	-	-	1.15116	0	3.03766	OK	0.654898	0	2.11855	OK
XLOC_000215	-	-	XLOC_000215	gene-NERG_00453	TSS254	JH604633.1:699126-700899	-	-	2.53405	0	5.45202	OK	3.08995	0	6.36402	OK
XLOC_000216	-	-	XLOC_000216	gene-NERG_00454	TSS255	JH604633.1:701234-702032	-	-	904.072	625.209	1182.93	OK	875.91	605.703	1146.12	OK
XLOC_000217	-	-	XLOC_000217	gene-NERG_00455	TSS256	JH604633.1:702599-706076	-	-	318.958	218.587	419.33	OK	316.22	218.802	413.637	OK
XLOC_000218	-	-	XLOC_000218	gene-NERG_00456	TSS257	JH604633.1:706474-706702	-	-	1.29964	0	9.06215	OK	0	0	0	OK
XLOC_000219	-	-	XLOC_000219	gene-NERG_00457	TSS258	JH604633.1:707317-710473	-	-	2.39242	0.19364	4.59121	OK	4.20761	1.09214	7.32308	OK
XLOC_000220	-	-	XLOC_000220	gene-NERG_00458	TSS259	JH604633.1:711677-711998	-	-	56.9453	4.29059	109.6	OK	39.4052	0	81.5943	OK
XLOC_000221	-	-	XLOC_000221	gene-NERG_00459	TSS260	JH604633.1:713116-713929	-	-	163.319	101.191	225.446	OK	162.469	100.539	224.399	OK
XLOC_000222	-	-	XLOC_000222	gene-NERG_00460	TSS261	JH604633.1:714285-715962	-	-	759.741	523.906	995.576	OK	760.45	525.16	995.739	OK
XLOC_000223	-	-	XLOC_000223	gene-NERG_00462	TSS262	JH604633.1:718254-719163	-	-	36.294	15.3039	57.284	OK	26.8479	9.5146	44.1812	OK
XLOC_000224	-	-	XLOC_000224	gene-NERG_00464	TSS263	JH604633.1:721722-724416	-	-	37.3232	22.6618	51.9845	OK	28.043	16.2441	39.842	OK
XLOC_000225	-	-	XLOC_000225	gene-NERG_00467	TSS264	JH604633.1:729300-730788	-	-	25.3563	8.6292	42.0834	OK	23.6089	6.70332	40.5144	OK
XLOC_000226	-	-	XLOC_000226	gene-NERG_03009	TSS265	JH604633.1:730907-730979	-	-	0	0	0	OK	0	0	0	OK
XLOC_000227	-	-	XLOC_000227	gene-NERG_00469,gene-NERG_00470	TSS266,TSS267	JH604633.1:731004-740111	-	-	636.922	0	1717.14	OK	518.802	0	1416.16	OK
XLOC_000228	-	-	XLOC_000228	gene-NERG_00472,gene-NERG_00473,gene-NERG_00474	TSS268,TSS269,TSS270,TSS271	JH604633.1:731004-740111	-	-	6920.25	3561.63	10278.9	OK	6696.08	3567.33	9824.83	OK
XLOC_000229	-	-	XLOC_000229	gene-NERG_00476	TSS272	JH604633.1:740660-743354	-	-	0.878594	0	2.18129	OK	0.748806	0	1.96835	OK
XLOC_000230	-	-	XLOC_000230	gene-NERG_00478	TSS273	JH604633.1:748408-748666	-	-	8.0313	0	21.923	OK	1.19525	0	7.7782	OK
XLOC_000231	-	-	XLOC_000231	gene-NERG_00479	TSS274	JH604633.1:748867-749995	-	-	30.839	13.7381	47.9399	OK	26.3941	11.0861	41.7021	OK
XLOC_000232	-	-	XLOC_000232	gene-NERG_00486	TSS275,TSS276	JH604633.1:764411-767908	-	-	151.284	82.1936	220.373	OK	164.104	86.1939	242.013	OK
XLOC_000233	-	-	XLOC_000233	gene-NERG_00488	TSS277	JH604633.1:768119-769387	-	-	18.663	6.33246	30.9936	OK	11.2468	1.98918	20.5045	OK
XLOC_000234	-	-	XLOC_000234	gene-NERG_00494	TSS278	JH604633.1:776554-779428	-	-	591.436	403.599	779.273	OK	546.882	374.663	719.1	OK
XLOC_000235	-	-	XLOC_000235	gene-NERG_00495,gene-NERG_00496	TSS279,TSS280	JH604633.1:780290-782349	-	-	2.15045	0	10.5981	OK	4.84173	0	13.8961	OK
XLOC_000236	-	-	XLOC_000236	gene-NERG_00499	TSS281	JH604633.1:786116-789338	-	-	699.256	469.847	928.665	OK	612.851	416.991	808.71	OK
XLOC_000237	-	-	XLOC_000237	gene-NERG_00500	TSS282	JH604633.1:789652-789823	-	-	0	0	0	OK	0	0	0	OK
XLOC_000238	-	-	XLOC_000238	gene-NERG_00501,gene-NERG_00502	TSS283,TSS284,TSS285	JH604633.1:789884-793797	-	-	448.856	182.895	714.817	OK	353.736	143.667	563.804	OK
XLOC_000239	-	-	XLOC_000239	gene-NERG_00504	TSS286	JH604633.1:794211-794589	-	-	2.93168	0	9.0061	OK	1.59156	0	5.7538	OK
XLOC_000240	-	-	XLOC_000240	gene-NERG_00507	TSS287	JH604633.1:799429-802348	-	-	5.11699	1.49874	8.73523	OK	4.40451	0.963368	7.84565	OK
XLOC_000241	-	-	XLOC_000241	gene-NERG_00508	TSS288	JH604633.1:804062-806537	-	-	1.60409	0	3.53741	OK	1.98237	0	4.17689	OK
XLOC_000242	-	-	XLOC_000242	gene-NERG_00512	TSS289	JH604633.1:811274-812027	-	-	97.1507	53.2589	141.043	OK	89.9379	47.9497	131.926	OK
XLOC_000243	-	-	XLOC_000243	gene-NERG_00514	TSS290	JH604633.1:814246-815452	-	-	103.884	64.214	143.555	OK	100.185	60.3582	140.011	OK
XLOC_000244	-	-	XLOC_000244	gene-NERG_00515	TSS291,TSS292	JH604633.1:816094-819160	-	-	565.915	280.196	851.635	OK	551.727	268.078	835.377	OK
XLOC_000245	-	-	XLOC_000245	gene-NERG_00517	TSS293	JH604633.1:819927-821178	-	-	10.0996	2.13713	18.0622	OK	12.1127	2.86023	21.3652	OK
XLOC_000246	-	-	XLOC_000246	gene-NERG_00519	TSS294	JH604633.1:823299-824871	-	-	76.6682	47.8364	105.5	OK	89.9946	57.4537	122.536	OK
XLOC_000247	-	-	XLOC_000247	gene-NERG_00520	TSS295	JH604633.1:826186-831706	-	-	12.6741	7.29287	18.0553	OK	10.3158	5.65081	14.9808	OK
XLOC_000248	-	-	XLOC_000248	gene-NERG_00522	TSS296	JH604633.1:833455-834748	-	-	127.548	82.5198	172.576	OK	110.815	70.5978	151.033	OK
XLOC_000249	-	-	XLOC_000249	gene-NERG_00523	TSS297	JH604633.1:835513-836671	-	-	497.465	343.995	650.934	OK	461.288	318.387	604.19	OK
XLOC_000250	-	-	XLOC_000250	gene-NERG_03010	TSS298	JH604633.1:837706-837777	-	-	0	0	0	OK	0	0	0	OK
XLOC_000251	-	-	XLOC_000251	gene-NERG_00525	TSS299	JH604633.1:837814-840232	-	-	146.933	100.8	193.066	OK	143.39	98.0733	188.706	OK
XLOC_000252	-	-	XLOC_000252	gene-NERG_00526	TSS300	JH604633.1:840894-841215	-	-	963.077	601.67	1324.48	OK	701.597	424.342	978.851	OK
XLOC_000253	-	-	XLOC_000253	gene-NERG_00527	TSS301	JH604633.1:841358-842609	-	-	63.3715	35.525	91.218	OK	55.3409	30.4726	80.2091	OK
XLOC_000254	-	-	XLOC_000254	gene-NERG_00532	TSS302	JH604633.1:849405-849684	-	-	491.708	258.153	725.264	OK	526.674	272.556	780.791	OK
XLOC_000255	-	-	XLOC_000255	gene-NERG_00533	TSS303	JH604633.1:850110-850875	-	-	119.75	68.3566	171.143	OK	134.654	79.3287	189.979	OK
XLOC_000256	-	-	XLOC_000256	gene-NERG_00534	TSS304	JH604633.1:851782-852421	-	-	290.153	186.043	394.263	OK	335.226	217.869	452.583	OK
XLOC_000257	-	-	XLOC_000257	gene-NERG_00542	TSS305	JH604633.1:853111-876495	-	-	1084.91	15.7869	2154.04	OK	1081.94	11.8264	2152.04	OK
XLOC_000258	-	-	XLOC_000258	gene-NERG_00546	TSS306	JH604633.1:853111-876495	-	-	771.628	227.607	1315.65	OK	721.494	213.298	1229.69	OK
XLOC_000259	-	-	XLOC_000259	gene-NERG_00548,gene-NERG_00549	TSS307,TSS308	JH604633.1:853111-876495	-	-	73.6715	0	170.488	OK	86.8085	0	223.89	OK
XLOC_000260	-	-	XLOC_000260	gene-NERG_00550	TSS309	JH604633.1:878193-878352	-	-	20.9147	8.91911	32.9104	OK	30.0347	8.32589	51.7435	OK
XLOC_000261	-	-	XLOC_000261	gene-NERG_00551	TSS310	JH604633.1:878394-878841	-	-	19.2196	0	39.6215	OK	20.5528	0	43.2846	OK
XLOC_000262	-	-	XLOC_000262	gene-NERG_00552	TSS311	JH604633.1:879345-880932	-	-	373.476	259.353	487.6	OK	340.81	236.513	445.107	OK
XLOC_000263	-	-	XLOC_000263	gene-NERG_00555	TSS312	JH604633.1:882766-883414	-	-	39.3423	13.5262	65.1584	OK	40.1496	14.222	66.0772	OK
XLOC_000264	-	-	XLOC_000264	gene-NERG_00557	TSS313	JH604633.1:885710-886844	-	-	194.995	129.876	260.114	OK	214.885	144.462	285.308	OK
XLOC_000265	-	-	XLOC_000265	gene-NERG_00559	TSS314	JH604633.1:887730-889008	-	-	36.256	18.0481	54.464	OK	37.4266	18.8346	56.0185	OK
XLOC_000266	-	-	XLOC_000266	gene-NERG_00561	TSS315	JH604633.1:899695-900448	-	-	299.757	198.03	401.485	OK	266.383	173.895	358.871	OK
XLOC_000267	-	-	XLOC_000267	gene-NERG_00563	TSS316	JH604633.1:902397-904593	-	-	110.091	74.3095	145.873	OK	90.2387	60.1905	120.287	OK
XLOC_000268	-	-	XLOC_000268	gene-NERG_00565	TSS317	JH604633.1:908622-910651	-	-	39.7904	22.2673	57.3135	OK	44.3225	25.4446	63.2003	OK
XLOC_000269	-	-	XLOC_000269	gene-NERG_00567	TSS318	JH604633.1:910740-911235	-	-	44.0689	12.1063	76.0314	OK	33.632	6.15511	61.1088	OK
XLOC_000270	-	-	XLOC_000270	gene-NERG_00568	TSS319	JH604633.1:911304-911868	-	-	794.205	538.372	1050.04	OK	646.233	433.977	858.49	OK
XLOC_000271	-	-	XLOC_000271	gene-NERG_00570	TSS320	JH604633.1:915656-916133	-	-	52.4688	15.9599	88.9777	OK	36.3737	7.51904	65.2284	OK
XLOC_000272	-	-	XLOC_000272	gene-NERG_00571	TSS321	JH604633.1:916178-917531	-	-	111.762	71.8112	151.713	OK	100.573	63.4769	137.669	OK
XLOC_000273	-	-	XLOC_000273	gene-NERG_00572	TSS322	JH604633.1:917535-917742	-	-	78.2885	0	180.369	OK	84.6542	0	189.414	OK
XLOC_000274	-	-	XLOC_000274	gene-NERG_00573	TSS323	JH604633.1:918277-918988	-	-	136.469	79.0666	193.872	OK	143.61	84.0155	203.204	OK
XLOC_000275	-	-	XLOC_000275	gene-NERG_00574	TSS324	JH604633.1:919491-921900	-	-	1.72746	0	3.8926	OK	2.45574	0	5.00224	OK
XLOC_000276	-	-	XLOC_000276	gene-NERG_00575	TSS325	JH604633.1:922738-923974	-	-	10.5207	2.21296	18.8284	OK	18.7018	6.93302	30.4706	OK
XLOC_000277	-	-	XLOC_000277	gene-NERG_00576	TSS326	JH604633.1:924641-925880	-	-	63.8467	36.4451	91.2484	OK	64.9384	37.3881	92.4886	OK
XLOC_000278	-	-	XLOC_000278	gene-NERG_00581	TSS327	JH604633.1:933919-935673	-	-	2.28109	0	5.50039	OK	5.2477	0.404696	10.0907	OK
XLOC_000279	-	-	XLOC_000279	gene-NERG_00582	TSS328	JH604633.1:936206-937409	-	-	13.411	3.71856	23.1034	OK	13.3106	3.59863	23.0225	OK
XLOC_000280	-	-	XLOC_000280	gene-NERG_00583	TSS329	JH604633.1:937931-939242	-	-	3.41108	0	7.36203	OK	3.41805	0	7.38904	OK
XLOC_000281	-	-	XLOC_000281	gene-NERG_00584	TSS330	JH604633.1:939276-940335	-	-	0.454945	0	1.88843	OK	1.33291	0	3.82265	OK
XLOC_000282	-	-	XLOC_000282	gene-NERG_00585	TSS331	JH604633.1:941458-942172	-	-	0.283722	0	2.32285	OK	0.199513	0	2.22881	OK
XLOC_000283	-	-	XLOC_000283	gene-NERG_00587	TSS332	JH604633.1:948309-949743	-	-	6.04055	0.569629	11.5115	OK	6.23483	0.643059	11.8266	OK
XLOC_000284	-	-	XLOC_000284	gene-NERG_00588	TSS333	JH604633.1:951096-952218	-	-	0.503908	0	1.84616	OK	0.339918	0	1.59015	OK
XLOC_000285	-	-	XLOC_000285	gene-NERG_00001	TSS334	JH604633.1:663-1854	-	-	2.56073	0	6.1098	OK	5.72034	0	11.4934	OK
XLOC_000286	-	-	XLOC_000286	gene-NERG_00003	TSS335	JH604633.1:6217-7444	-	-	5.02872	0	10.4944	OK	5.0184	0	10.3593	OK
XLOC_000287	-	-	XLOC_000287	gene-NERG_00004	TSS336	JH604633.1:7730-11003	-	-	6.83486	2.64879	11.0209	OK	7.35836	2.90497	11.8118	OK
XLOC_000288	-	-	XLOC_000288	gene-NERG_00005	TSS337	JH604633.1:12247-13360	-	-	108.859	67.2107	150.508	OK	132.106	83.5972	180.615	OK
XLOC_000289	-	-	XLOC_000289	gene-NERG_00006	TSS338	JH604633.1:13495-13756	-	-	14.4692	0	31.1601	OK	6.19997	0	15.9561	OK
XLOC_000290	-	-	XLOC_000290	gene-NERG_00007	TSS339	JH604633.1:14522-15989	-	-	2.02524	0	4.79028	OK	1.27072	0	3.33984	OK
XLOC_000291	-	-	XLOC_000291	gene-NERG_00008	TSS340	JH604633.1:16326-17565	-	-	1.55541	0	4.23953	OK	1.88523	0	4.80901	OK
XLOC_000292	-	-	XLOC_000292	gene-NERG_00009	TSS341	JH604633.1:18042-19164	-	-	5.06537	0	10.6204	OK	3.55252	0	8.02185	OK
XLOC_000293	-	-	XLOC_000293	gene-NERG_00010	TSS342	JH604633.1:19657-20533	-	-	0.325487	0	1.95859	OK	0	0	0	OK
XLOC_000294	-	-	XLOC_000294	gene-NERG_00011	TSS343	JH604633.1:21026-23771	-	-	30.9589	18.278	43.6398	OK	28.3218	16.365	40.2786	OK
XLOC_000295	-	-	XLOC_000295	gene-NERG_00012	TSS344	JH604633.1:24311-25736	-	-	2.90392	0	6.50364	OK	2.30082	0	5.37182	OK
XLOC_000296	-	-	XLOC_000296	gene-NERG_00013,gene-NERG_00014	TSS345,TSS346	JH604633.1:26586-29170	-	-	10.8897	1.00451	20.7749	OK	12.6726	2.31097	23.0342	OK
XLOC_000297	-	-	XLOC_000297	gene-NERG_00019,gene-NERG_00020,gene-NERG_00021,gene-NERG_00022,gene-NERG_00023	TSS347,TSS348,TSS349,TSS350,TSS351,TSS352	JH604633.1:38331-45229	-	-	13157.8	7797.68	18518	OK	12451.4	7430.87	17472	OK
XLOC_000298	-	-	XLOC_000298	gene-NERG_02772	TSS353	JH604633.1:46850-47343	-	-	179.029	96.6332	261.425	OK	194.105	107.337	280.873	OK
XLOC_000299	-	-	XLOC_000299	gene-NERG_00027	TSS354	JH604633.1:47376-48129	-	-	327.11	218.336	435.884	OK	277.123	181.158	373.089	OK
XLOC_000300	-	-	XLOC_000300	gene-NERG_00028	TSS355	JH604633.1:49848-51927	-	-	248.009	172.183	323.834	OK	240.35	166.821	313.879	OK
XLOC_000301	-	-	XLOC_000301	gene-NERG_00031	TSS356	JH604633.1:55471-56846	-	-	25.038	11.3786	38.6975	OK	20.6041	8.51755	32.6907	OK
XLOC_000302	-	-	XLOC_000302	gene-NERG_00041	TSS357	JH604633.1:71435-74209	-	-	239.128	72.6345	405.621	OK	253.593	102.998	404.189	OK
XLOC_000303	-	-	XLOC_000303	gene-NERG_00043	TSS358	JH604633.1:71435-74209	-	-	263.851	56.9274	470.775	OK	265.039	55.1276	474.95	OK
XLOC_000304	-	-	XLOC_000304	gene-NERG_00045	TSS359	JH604633.1:76378-76573	-	-	224.884	23.607	426.161	OK	263.486	17.4828	509.488	OK
XLOC_000305	-	-	XLOC_000305	gene-NERG_00047	TSS360	JH604633.1:78840-79482	-	-	44.277	16.1964	72.3577	OK	39.1477	12.8673	65.4281	OK
XLOC_000306	-	-	XLOC_000306	gene-NERG_00049	TSS361	JH604633.1:81720-82056	-	-	0	0	0	OK	0	0	0	OK
XLOC_000307	-	-	XLOC_000307	gene-NERG_00051	TSS362	JH604633.1:84112-84574	-	-	43.4021	10.0258	76.7785	OK	71.1756	25.1545	117.197	OK
XLOC_000308	-	-	XLOC_000308	gene-NERG_00054	TSS363,TSS364,TSS365	JH604633.1:86497-88990	-	-	367.508	254.82	480.195	OK	415.238	286.95	543.526	OK
XLOC_000309	-	-	XLOC_000309	gene-NERG_00061	TSS366	JH604633.1:107446-107704	-	-	803.74	443.348	1164.13	OK	1057.3	608.323	1506.28	OK
XLOC_000310	-	-	XLOC_000310	gene-NERG_00062	TSS367	JH604633.1:107776-108244	-	-	217.006	121.255	312.757	OK	269.175	152.559	385.791	OK
XLOC_000311	-	-	XLOC_000311	gene-NERG_00067	TSS368	JH604633.1:116230-117610	-	-	28.2985	13.1638	43.4331	OK	34.9364	17.7673	52.1056	OK
XLOC_000312	-	-	XLOC_000312	gene-NERG_00069	TSS369	JH604633.1:118299-119157	-	-	198.418	0	432.024	OK	122.79	0	296.305	OK
XLOC_000313	-	-	XLOC_000313	gene-NERG_00071	TSS370	JH604633.1:120787-121180	-	-	11439.6	7684.72	15194.4	OK	11846.2	7987.74	15704.6	OK
XLOC_000314	-	-	XLOC_000314	gene-NERG_00076	TSS371	JH604633.1:125035-125683	-	-	47.5372	18.6102	76.4641	OK	36.4666	11.9416	60.9917	OK
XLOC_000315	-	-	XLOC_000315	gene-NERG_00077	TSS372	JH604633.1:126242-127718	-	-	138.384	92.1956	184.572	OK	146.153	97.7322	194.573	OK
XLOC_000316	-	-	XLOC_000316	gene-NERG_00078,gene-NERG_00079	TSS373,TSS374	JH604633.1:128415-128894	-	-	783.049	343.105	1222.99	OK	530.662	316.276	745.048	OK
XLOC_000317	-	-	XLOC_000317	gene-NERG_00080	TSS375	JH604633.1:128974-129532	-	-	908.871	622.506	1195.24	OK	838.626	570.168	1107.08	OK
XLOC_000318	-	-	XLOC_000318	gene-NERG_00082	TSS376	JH604633.1:132728-133619	-	-	55.0353	27.4115	82.6591	OK	48.6481	23.1646	74.1315	OK
XLOC_000319	-	-	XLOC_000319	gene-NERG_00085	TSS377	JH604633.1:139359-140118	-	-	314.958	209.668	420.248	OK	319.086	212.6	425.572	OK
XLOC_000320	-	-	XLOC_000320	gene-NERG_00087	TSS378	JH604633.1:140177-141414	-	-	125.206	40.3197	210.093	OK	97.8172	26.6909	168.944	OK
XLOC_000321	-	-	XLOC_000321	gene-NERG_00088	TSS379	JH604633.1:142340-142874	-	-	11829	7643.96	16014	OK	11063.4	7173.67	14953.2	OK
XLOC_000322	-	-	XLOC_000322	gene-NERG_00090	TSS380	JH604633.1:145121-147518	-	-	123.059	84.2422	161.876	OK	117.14	79.872	154.408	OK
XLOC_000323	-	-	XLOC_000323	gene-NERG_00091	TSS381	JH604633.1:148206-148869	-	-	109.455	58.7887	160.121	OK	90.2764	46.1648	134.388	OK
XLOC_000324	-	-	XLOC_000324	gene-NERG_00092	TSS382	JH604633.1:150016-154846	-	-	389.777	264.904	514.65	OK	372.619	253.458	491.781	OK
XLOC_000325	-	-	XLOC_000325	gene-NERG_00093	TSS383	JH604633.1:155890-156977	-	-	120.491	75.2778	165.703	OK	107.034	65.4342	148.634	OK
XLOC_000326	-	-	XLOC_000326	gene-NERG_00094	TSS384	JH604633.1:160511-163211	-	-	2.58274	0.101267	5.06421	OK	3.72506	0.624498	6.82563	OK
XLOC_000327	-	-	XLOC_000327	gene-NERG_00095	TSS385	JH604633.1:163212-163401	-	-	0	0	0	OK	0	0	0	OK
XLOC_000328	-	-	XLOC_000328	gene-NERG_00096	TSS386	JH604633.1:163854-164598	-	-	365.73	245.066	486.395	OK	407.005	274.67	539.339	OK
XLOC_000329	-	-	XLOC_000329	gene-NERG_00097	TSS387	JH604633.1:164675-166766	-	-	299.418	207.216	391.62	OK	322.302	223.072	421.531	OK
XLOC_000330	-	-	XLOC_000330	gene-NERG_00099	TSS388	JH604633.1:168240-169734	-	-	60.7174	35.9446	85.4902	OK	77.0062	47.6182	106.394	OK
XLOC_000331	-	-	XLOC_000331	gene-NERG_00100	TSS389	JH604633.1:170850-171949	-	-	614.567	425.076	804.057	OK	652.619	451.23	854.008	OK
XLOC_000332	-	-	XLOC_000332	gene-NERG_00101	TSS390	JH604633.1:172347-172572	-	-	1.35343	0	9.24324	OK	1.7197	0	9.50172	OK
XLOC_000333	-	-	XLOC_000333	gene-NERG_00104	TSS391	JH604633.1:173939-174266	-	-	703.43	433.251	973.608	OK	711.873	435.972	987.774	OK
XLOC_000334	-	-	XLOC_000334	gene-NERG_00105	TSS392	JH604633.1:175083-175959	-	-	99.9145	56.9062	142.923	OK	110.636	64.9396	156.332	OK
XLOC_000335	-	-	XLOC_000335	gene-NERG_00106	TSS393	JH604633.1:176025-176712	-	-	42.3182	16.2412	68.3952	OK	48.0964	19.2347	76.9582	OK
XLOC_000336	-	-	XLOC_000336	gene-NERG_00107	TSS394	JH604633.1:176784-177375	-	-	69.0333	30.2834	107.783	OK	82.7893	38.6088	126.97	OK
XLOC_000337	-	-	XLOC_000337	gene-NERG_00109	TSS395	JH604633.1:181009-181564	-	-	465.241	305.292	625.19	OK	435.229	283.641	586.817	OK
XLOC_000338	-	-	XLOC_000338	gene-NERG_00112	TSS396	JH604633.1:183614-185270	-	-	176.678	120.202	233.154	OK	175.941	119.965	231.917	OK
XLOC_000339	-	-	XLOC_000339	gene-NERG_00113	TSS397	JH604633.1:185314-185761	-	-	32.0067	3.01282	61.0006	OK	31.8033	8.45191	55.1547	OK
XLOC_000340	-	-	XLOC_000340	gene-NERG_00117	TSS398	JH604633.1:193949-194501	-	-	66.6525	27.2112	106.094	OK	57.5478	21.6313	93.4643	OK
XLOC_000341	-	-	XLOC_000341	gene-NERG_00118	TSS399	JH604633.1:194556-195759	-	-	67.5446	38.6602	96.4291	OK	66.4619	36.9219	96.0018	OK
XLOC_000342	-	-	XLOC_000342	gene-NERG_00122	TSS400	JH604633.1:199295-202306	-	-	78.589	53.0868	104.091	OK	94.7051	64.6703	124.74	OK
XLOC_000343	-	-	XLOC_000343	gene-NERG_00123	TSS401	JH604633.1:202457-203126	-	-	163.448	96.6715	230.225	OK	153.146	89.2478	217.044	OK
XLOC_000344	-	-	XLOC_000344	gene-NERG_00125	TSS402	JH604633.1:204160-207762	-	-	49.3393	27.2068	71.4718	OK	54.6452	32.2576	77.0328	OK
XLOC_000345	-	-	XLOC_000345	-	TSS403	JH604633.1:207903-211609	-	-	1.69569	0	9.25743	OK	11.827	0	46.3286	OK
XLOC_000346	-	-	XLOC_000346	gene-NERG_00128	TSS404	JH604633.1:207903-211609	-	-	7.20599	0	18.9389	OK	5.68696	0	16.8159	OK
XLOC_000347	-	-	XLOC_000347	gene-NERG_00133,gene-NERG_00134	TSS405,TSS406	JH604633.1:215263-217066	-	-	354.487	212.245	496.728	OK	395.401	194.27	596.532	OK
XLOC_000348	-	-	XLOC_000348	gene-NERG_00136	TSS407	JH604633.1:217082-220131	-	-	382.495	259.95	505.041	OK	389.207	263.893	514.521	OK
XLOC_000349	-	-	XLOC_000349	gene-NERG_00138,gene-NERG_00139	TSS408,TSS409,TSS410	JH604633.1:220155-225138	-	-	116.5	58.4486	174.551	OK	146.603	68.3289	224.878	OK
XLOC_000350	-	-	XLOC_000350	gene-NERG_00140	TSS411	JH604633.1:226077-226950	-	-	129.75	78.6361	180.863	OK	122.529	73.3967	171.661	OK
XLOC_000351	-	-	XLOC_000351	gene-NERG_00141	TSS412	JH604633.1:227052-227400	-	-	131.97	49.1666	214.773	OK	127.03	46.8174	207.242	OK
XLOC_000352	-	-	XLOC_000352	gene-NERG_00144	TSS413	JH604633.1:231348-231738	-	-	86.2571	28.8642	143.65	OK	115.14	45.9022	184.378	OK
XLOC_000353	-	-	XLOC_000353	gene-NERG_00145	TSS414	JH604633.1:232939-235630	-	-	3.6721	0.613346	6.73086	OK	3.89708	0.650924	7.14324	OK
XLOC_000354	-	-	XLOC_000354	gene-NERG_00146	TSS415	JH604633.1:238536-240366	-	-	713.392	489.612	937.173	OK	634.815	439.318	830.312	OK
XLOC_000355	-	-	XLOC_000355	gene-NERG_00147	TSS416	JH604633.1:240431-241160	-	-	166.59	100.822	232.358	OK	168.581	102.494	234.668	OK
XLOC_000356	-	-	XLOC_000356	gene-NERG_00148	TSS417	JH604633.1:241485-241764	-	-	723.99	415.35	1032.63	OK	658.304	357.776	958.832	OK
XLOC_000357	-	-	XLOC_000357	gene-NERG_00151	TSS418	JH604633.1:243986-245046	-	-	82.9745	12.6828	153.266	OK	90.636	0	188.47	OK
XLOC_000358	-	-	XLOC_000358	gene-NERG_00157	TSS419	JH604633.1:255785-256553	-	-	0.686777	0	2.77626	OK	2.05712	0	6.11783	OK
XLOC_000359	-	-	XLOC_000359	gene-NERG_00159	TSS420	JH604633.1:258151-261160	-	-	279.968	193.835	366.101	OK	296.499	205.167	387.831	OK
XLOC_000360	-	-	XLOC_000360	gene-NERG_00160,gene-NERG_00161	TSS421,TSS422	JH604633.1:261785-262791	-	-	36296.6	18787.1	53806.2	OK	38992.5	19114.2	58870.8	OK
XLOC_000361	-	-	XLOC_000361	gene-NERG_00162	TSS423	JH604633.1:263416-263950	-	-	62.0123	23.5616	100.463	OK	71.5968	28.2461	114.947	OK
XLOC_000362	-	-	XLOC_000362	gene-NERG_00163	TSS424	JH604633.1:264042-264771	-	-	0.4138	0	2.40704	OK	2.53989	0	7.01106	OK
XLOC_000363	-	-	XLOC_000363	gene-NERG_00164	TSS425	JH604633.1:265421-266384	-	-	64.6028	33.6773	95.5283	OK	73.101	40.0534	106.149	OK
XLOC_000364	-	-	XLOC_000364	gene-NERG_00166	TSS426	JH604633.1:267878-269381	-	-	26.5686	12.7827	40.3544	OK	26.3198	12.5498	40.0898	OK
XLOC_000365	-	-	XLOC_000365	gene-NERG_00167,gene-NERG_00168,gene-NERG_00169,gene-NERG_00170	TSS427,TSS428,TSS429,TSS430,TSS431	JH604633.1:269637-273345	-	-	17899.3	10693.8	25104.7	OK	15827.9	9678.55	21977.2	OK
XLOC_000366	-	-	XLOC_000366	gene-NERG_00172	TSS432	JH604633.1:275543-276008	-	-	9065.21	6018.56	12111.9	OK	8178.01	5493.56	10862.5	OK
XLOC_000367	-	-	XLOC_000367	gene-NERG_00173	TSS433	JH604633.1:276564-277989	-	-	15.0243	5.27446	24.7741	OK	14.0441	4.76739	23.3209	OK
XLOC_000368	-	-	XLOC_000368	gene-NERG_03001	TSS434	JH604633.1:280124-284007	-	-	91.7265	67.1777	116.275	OK	0	0	0	OK
XLOC_000369	-	-	XLOC_000369	gene-NERG_00177	TSS435	JH604633.1:284504-285989	-	-	90.5731	57.2768	123.87	OK	79.7253	49.4081	110.043	OK
XLOC_000370	-	-	XLOC_000370	gene-NERG_00178	TSS436	JH604633.1:286863-288258	-	-	0.83247	0	2.65476	OK	1.37835	0	3.71931	OK
XLOC_000371	-	-	XLOC_000371	gene-NERG_00179	TSS437	JH604633.1:288663-289929	-	-	173.366	113.898	232.834	OK	160.848	106.539	215.157	OK
XLOC_000372	-	-	XLOC_000372	gene-NERG_00183	TSS438	JH604633.1:293957-295640	-	-	230.092	158.471	301.713	OK	215.595	147.386	283.803	OK
XLOC_000373	-	-	XLOC_000373	gene-NERG_00186	TSS439	JH604633.1:298216-299101	-	-	97.6352	56.1175	139.153	OK	99.7286	57.5953	141.862	OK
XLOC_000374	-	-	XLOC_000374	gene-NERG_00187	TSS440	JH604633.1:301951-302972	-	-	213.737	119.59	307.884	OK	255.778	145.556	366	OK
XLOC_000375	-	-	XLOC_000375	gene-NERG_00188	TSS441	JH604633.1:303097-305477	-	-	1649.58	1059.13	2240.02	OK	1503.66	975.107	2032.21	OK
XLOC_000376	-	-	XLOC_000376	gene-NERG_00198	TSS442	JH604633.1:315479-316667	-	-	72.5713	41.9807	103.162	OK	87.4364	52.8168	122.056	OK
XLOC_000377	-	-	XLOC_000377	gene-NERG_00199	TSS443	JH604633.1:317062-317629	-	-	241.219	146.183	336.255	OK	214.136	125.621	302.65	OK
XLOC_000378	-	-	XLOC_000378	gene-NERG_00203	TSS444	JH604633.1:321016-331909	-	-	130.703	16.7073	244.699	OK	135.918	12.4779	259.358	OK
XLOC_000379	-	-	XLOC_000379	-	TSS445	JH604633.1:321016-331909	-	-	16.4198	0	61.7931	OK	23.7716	0	79.0704	OK
XLOC_000380	-	-	XLOC_000380	gene-NERG_00206	TSS446	JH604633.1:332480-334448	-	-	131.549	88.9366	174.162	OK	151.284	102.947	199.62	OK
XLOC_000381	-	-	XLOC_000381	-	TSS447	JH604633.1:334761-335913	-	-	14.3206	2.59891	26.0422	OK	4.22715	0	10.0439	OK
XLOC_000382	-	-	XLOC_000382	gene-NERG_00209	TSS448	JH604633.1:338776-339793	-	-	17.534	4.91931	30.1488	OK	24.9076	9.18601	40.6292	OK
XLOC_000383	-	-	XLOC_000383	gene-NERG_00212	TSS449	JH604633.1:340482-345330	-	-	102.194	0	215.831	OK	119.609	6.22898	232.989	OK
XLOC_000384	-	-	XLOC_000384	gene-NERG_00214	TSS450	JH604633.1:345638-346373	-	-	1353.71	934.297	1773.12	OK	1295.79	887.691	1703.9	OK
XLOC_000385	-	-	XLOC_000385	gene-NERG_00216	TSS451	JH604633.1:347451-348549	-	-	344.322	236.501	452.143	OK	342.002	234.909	449.094	OK
XLOC_000386	-	-	XLOC_000386	gene-NERG_00218	TSS452	JH604633.1:352725-353559	-	-	90.3444	49.9847	130.704	OK	100.779	56.8818	144.677	OK
XLOC_000387	-	-	XLOC_000387	gene-NERG_00219	TSS453	JH604633.1:353687-354008	-	-	1.62369	0	6.73353	OK	0.728864	0	5.78225	OK
XLOC_000388	-	-	XLOC_000388	gene-NERG_00220	TSS454	JH604633.1:354271-356836	-	-	115.724	79.2128	152.235	OK	116.637	79.9189	153.356	OK
XLOC_000389	-	-	XLOC_000389	gene-NERG_00223,gene-NERG_00230	TSS455,TSS456,TSS457	JH604633.1:358371-368482	-	-	9008.05	2426.73	15589.4	OK	8344.59	2570.65	14118.5	OK
XLOC_000390	-	-	XLOC_000390	gene-NERG_00237,gene-NERG_00238	TSS458,TSS459,TSS460	JH604633.1:376849-380939	-	-	9766.93	2843	16690.9	OK	8256.75	2465.14	14048.4	OK
XLOC_000391	-	-	XLOC_000391	gene-NERG_00240	TSS461	JH604633.1:376849-380939	-	-	277.089	0	720.143	OK	304.403	0	750.81	OK
XLOC_000392	-	-	XLOC_000392	gene-NERG_00244,gene-NERG_03002	TSS462,TSS463	JH604633.1:383876-384781	-	-	319.971	182	457.941	OK	171.552	59.8158	283.289	OK
XLOC_000393	-	-	XLOC_000393	gene-NERG_00245	TSS464	JH604633.1:384992-385307	-	-	145.98	52.5802	239.379	OK	165.332	64.3154	266.35	OK
XLOC_000394	-	-	XLOC_000394	gene-NERG_00249	TSS465,TSS466	JH604633.1:388820-395299	-	-	67.0456	0	145.312	OK	85.9324	5.0361	166.829	OK
XLOC_000395	-	-	XLOC_000395	gene-NERG_00251,gene-NERG_00252,gene-NERG_00253,gene-NERG_00255,gene-NERG_03003	TSS467,TSS468,TSS469,TSS470,TSS471,TSS472	JH604633.1:388820-395299	-	-	225.257	0	454.857	OK	234.705	1.71974	467.691	OK
XLOC_000396	-	-	XLOC_000396	gene-NERG_00258	TSS473	JH604633.1:398898-399768	-	-	230.588	151.286	309.891	OK	253.569	167.352	339.786	OK
XLOC_000397	-	-	XLOC_000397	gene-NERG_00263	TSS474,TSS475	JH604633.1:404279-406316	-	-	38.7405	0	82.5989	OK	20.2701	0	41.2005	OK
XLOC_000398	-	-	XLOC_000398	gene-NERG_00265,gene-NERG_00266	TSS476,TSS477,TSS478	JH604633.1:406560-412944	-	-	28.8663	8.28595	49.4467	OK	23.9279	6.53345	41.3223	OK
XLOC_000399	-	-	XLOC_000399	gene-NERG_00268,gene-NERG_00269	TSS479,TSS480	JH604633.1:414847-416193	-	-	192.679	108.741	276.618	OK	230.638	137.25	324.026	OK
XLOC_000400	-	-	XLOC_000400	gene-NERG_00271	TSS481	JH604633.1:418997-419738	-	-	128.073	74.3083	181.839	OK	117.944	66.8967	168.992	OK
XLOC_000401	-	-	XLOC_000401	gene-NERG_00273	TSS482	JH604633.1:420531-420723	-	-	1121.66	539.1	1704.21	OK	929.547	371.91	1487.18	OK
XLOC_000402	-	-	XLOC_000402	gene-NERG_00277	TSS483	JH604633.1:424950-425232	-	-	266.041	113.12	418.962	OK	276.642	114.673	438.611	OK
XLOC_000403	-	-	XLOC_000403	gene-NERG_00278	TSS484	JH604633.1:425276-425609	-	-	63.3401	9.66429	117.016	OK	43.5695	11.9864	75.1525	OK
XLOC_000404	-	-	XLOC_000404	gene-NERG_00279	TSS485	JH604633.1:425725-426352	-	-	419.711	279.547	559.874	OK	424.951	282.523	567.38	OK
XLOC_000405	-	-	XLOC_000405	gene-NERG_00281	TSS486	JH604633.1:428913-429630	-	-	1.64933	0	4.86197	OK	5.70892	0	13.4378	OK
XLOC_000406	-	-	XLOC_000406	gene-NERG_00282	TSS487	JH604633.1:430202-431768	-	-	13.2784	4.66477	21.892	OK	14.4667	5.38576	23.5477	OK
XLOC_000407	-	-	XLOC_000407	gene-NERG_00283	TSS488	JH604633.1:432535-435223	-	-	42.2596	26.32	58.1993	OK	30.4455	17.8681	43.0229	OK
XLOC_000408	-	-	XLOC_000408	gene-NERG_00287	TSS489	JH604633.1:439809-440106	-	-	28.3446	3.67157	53.0176	OK	44.0421	0	91.5739	OK
XLOC_000409	-	-	XLOC_000409	gene-NERG_00288	TSS490	JH604633.1:440116-440779	-	-	49.241	19.598	78.8839	OK	53.4386	22.3134	84.5638	OK
XLOC_000410	-	-	XLOC_000410	gene-NERG_00289	TSS491	JH604633.1:441509-442154	-	-	884.034	607.21	1160.86	OK	805.632	554.775	1056.49	OK
XLOC_000411	-	-	XLOC_000411	gene-NERG_00290	TSS492	JH604633.1:442196-459024	-	-	1025.04	0	2433.5	OK	953.981	0	2133.15	OK
XLOC_000412	-	-	XLOC_000412	gene-NERG_00292	TSS493	JH604633.1:442196-459024	-	-	125.569	0	437.643	OK	115.894	0	409.73	OK
XLOC_000413	-	-	XLOC_000413	gene-NERG_00295	TSS494	JH604633.1:442196-459024	-	-	92.0511	0	570.481	OK	79.6066	0	508.642	OK
XLOC_000414	-	-	XLOC_000414	gene-NERG_00296	TSS495	JH604633.1:442196-459024	-	-	379.365	0	829.249	OK	375.913	0	821.804	OK
XLOC_000415	-	-	XLOC_000415	gene-NERG_00299	TSS496	JH604633.1:459025-461014	-	-	30.0047	16.4343	43.575	OK	31.4043	17.2196	45.589	OK
XLOC_000416	-	-	XLOC_000416	gene-NERG_00300	TSS497	JH604633.1:461156-462680	-	-	72.0264	44.343	99.7098	OK	70.7664	43.3578	98.1749	OK
XLOC_000417	-	-	XLOC_000417	gene-NERG_00301	TSS498	JH604633.1:462703-463018	-	-	225.402	98.9382	351.865	OK	249.711	114.722	384.701	OK
XLOC_000418	-	-	XLOC_000418	gene-NERG_00304	TSS499	JH604633.1:465752-466235	-	-	5758.12	3925.99	7590.26	OK	5686.92	3894.14	7479.71	OK
XLOC_000419	-	-	XLOC_000419	gene-NERG_00305,gene-NERG_00306	TSS500,TSS501	JH604633.1:467086-468014	-	-	440.757	232.753	648.761	OK	439.102	222.133	656.07	OK
XLOC_000420	-	-	XLOC_000420	gene-NERG_00307	TSS502	JH604633.1:468374-468866	-	-	104.833	48.0277	161.639	OK	115.622	53.5538	177.691	OK
XLOC_000421	-	-	XLOC_000421	gene-NERG_00309	TSS503	JH604633.1:471146-472397	-	-	137.525	89.4524	185.598	OK	124.803	80.3035	169.302	OK
XLOC_000422	-	-	XLOC_000422	gene-NERG_00311	TSS504	JH604633.1:474048-474441	-	-	61.3494	15.6555	107.043	OK	38.0372	3.76439	72.31	OK
XLOC_000423	-	-	XLOC_000423	gene-NERG_00312	TSS505	JH604633.1:474443-481964	-	-	361.793	0	815.188	OK	395.426	0	808.228	OK
XLOC_000424	-	-	XLOC_000424	gene-NERG_00314	TSS506	JH604633.1:474443-481964	-	-	79.4918	0	248.293	OK	96.8552	0	289.006	OK
XLOC_000425	-	-	XLOC_000425	gene-NERG_00317	TSS507	JH604633.1:474443-481964	-	-	601.733	0	1248.65	OK	651.08	5.94458	1296.21	OK
XLOC_000426	-	-	XLOC_000426	gene-NERG_00318	TSS508	JH604633.1:474443-481964	-	-	458.108	71.2302	844.986	OK	469.355	92.4861	846.224	OK
XLOC_000427	-	-	XLOC_000427	gene-NERG_00320	TSS509	JH604633.1:482008-483742	-	-	11192.1	6706.33	15677.9	OK	10330.5	6313.67	14347.3	OK
XLOC_000428	-	-	XLOC_000428	gene-NERG_00322	TSS510	JH604633.1:484443-484881	-	-	4.56858	0	12.0762	OK	2.05147	0	7.0104	OK
XLOC_000429	-	-	XLOC_000429	gene-NERG_00324	TSS511	JH604633.1:490860-495676	-	-	101.184	64.1199	138.248	OK	103.682	62.3578	145.007	OK
XLOC_000430	-	-	XLOC_000430	gene-NERG_00328	TSS512	JH604633.1:501065-501692	-	-	564.3	379.297	749.302	OK	441.358	295.184	587.532	OK
XLOC_000431	-	-	XLOC_000431	gene-NERG_00329	TSS513	JH604633.1:501797-502709	-	-	84.8406	47.4945	122.187	OK	99.6318	57.3536	141.91	OK
XLOC_000432	-	-	XLOC_000432	gene-NERG_00333	TSS514	JH604633.1:507518-508653	-	-	136.025	87.3068	184.742	OK	119.944	75.2718	164.615	OK
XLOC_000433	-	-	XLOC_000433	gene-NERG_00335,gene-NERG_00336	TSS515,TSS516	JH604633.1:508659-513823	-	-	3374.14	2061.87	4686.41	OK	3186.01	1956.64	4415.39	OK
XLOC_000434	-	-	XLOC_000434	gene-NERG_00338,gene-NERG_00339	TSS517,TSS518	JH604633.1:514360-516070	-	-	83.5645	0	176.732	OK	109.321	0	262.18	OK
XLOC_000435	-	-	XLOC_000435	gene-NERG_00342	TSS519	JH604633.1:520825-522115	-	-	313.074	216.12	410.029	OK	300.01	205.787	394.234	OK
XLOC_000436	-	-	XLOC_000436	gene-NERG_00348	TSS520	JH604633.1:527896-530662	-	-	792.584	532.102	1053.07	OK	690.747	465.409	916.085	OK
XLOC_000437	-	-	XLOC_000437	gene-NERG_00350	TSS521	JH604633.1:533179-533539	-	-	13.4957	0	29.177	OK	22.7169	0	51.0901	OK
XLOC_000438	-	-	XLOC_000438	gene-NERG_00351	TSS522	JH604633.1:534108-534420	-	-	29.1029	3.38908	54.8167	OK	24.9038	1.82161	47.986	OK
XLOC_000439	-	-	XLOC_000439	gene-NERG_00352	TSS523	JH604633.1:534710-535028	-	-	4.97186	0	12.2807	OK	15.6527	0	31.4874	OK
XLOC_000440	-	-	XLOC_000440	gene-NERG_00355	TSS524	JH604633.1:539032-539797	-	-	3.71248	0	8.85491	OK	1.98314	0	6.06546	OK
XLOC_000441	-	-	XLOC_000441	gene-NERG_00356,gene-NERG_00357	TSS525,TSS526	JH604633.1:540355-542082	-	-	190.154	96.1634	284.144	OK	179.576	91.0758	268.077	OK
XLOC_000442	-	-	XLOC_000442	gene-NERG_00358	TSS527	JH604633.1:542546-543455	-	-	586.046	406.571	765.52	OK	602.952	418.567	787.336	OK
XLOC_000443	-	-	XLOC_000443	gene-NERG_00359	TSS528	JH604633.1:543476-544046	-	-	280.765	175.212	386.318	OK	292.783	183.935	401.63	OK
XLOC_000444	-	-	XLOC_000444	gene-NERG_00362	TSS529	JH604633.1:547192-548713	-	-	2.91291	0	6.23785	OK	2.63656	0	5.82028	OK
XLOC_000445	-	-	XLOC_000445	gene-NERG_00363	TSS530	JH604633.1:549381-550770	-	-	102.197	64.3412	140.052	OK	110.914	70.4247	151.403	OK
XLOC_000446	-	-	XLOC_000446	gene-NERG_00365	TSS531	JH604633.1:553030-553318	-	-	272.014	117.252	426.776	OK	379.85	185.282	574.419	OK
XLOC_000447	-	-	XLOC_000447	gene-NERG_00376	TSS532	JH604633.1:566192-566402	-	-	74.2505	32.6525	115.848	OK	35.5087	7.55585	63.4615	OK
XLOC_000448	-	-	XLOC_000448	gene-NERG_00379,gene-NERG_00401	TSS533,TSS534	JH604633.1:568355-601979	-	-	24.3955	0	299.104	OK	28.9588	0	315.348	OK
XLOC_000449	-	-	XLOC_000449	gene-NERG_00380	TSS535	JH604633.1:568355-601979	-	-	388.183	0	9411.46	OK	393.486	0	10336.1	OK
XLOC_000450	-	-	XLOC_000450	gene-NERG_00381	TSS536	JH604633.1:568355-601979	-	-	414.156	0	2816.64	OK	427.642	0	2908.01	OK
XLOC_000451	-	-	XLOC_000451	gene-NERG_00382	TSS537	JH604633.1:568355-601979	-	-	273.675	0	6375.44	OK	241.77	0	5979.47	OK
XLOC_000452	-	-	XLOC_000452	gene-NERG_00384	TSS538	JH604633.1:568355-601979	-	-	27.4466	0	523.091	OK	30.5766	0	566.013	OK
XLOC_000453	-	-	XLOC_000453	gene-NERG_00385	TSS539	JH604633.1:568355-601979	-	-	108.06	0	870.718	OK	103.204	0	819.452	OK
XLOC_000454	-	-	XLOC_000454	gene-NERG_00387	TSS540	JH604633.1:568355-601979	-	-	1207.13	0	5767.71	OK	1119.46	0	5478.07	OK
XLOC_000455	-	-	XLOC_000455	gene-NERG_00388,gene-NERG_00389	TSS541,TSS542	JH604633.1:568355-601979	-	-	342.546	0	3269.4	OK	339.417	0	3236.78	OK
XLOC_000456	-	-	XLOC_000456	gene-NERG_00392	TSS543	JH604633.1:568355-601979	-	-	96.4761	0	1218.5	OK	84.3732	0	1099.3	OK
XLOC_000457	-	-	XLOC_000457	gene-NERG_00394	TSS544	JH604633.1:568355-601979	-	-	412.115	0	1932.31	OK	409.005	0	1939.34	OK
XLOC_000458	-	-	XLOC_000458	gene-NERG_00395	TSS545	JH604633.1:568355-601979	-	-	548.586	0	4697.82	OK	467.96	0	4220.92	OK
XLOC_000459	-	-	XLOC_000459	gene-NERG_00397	TSS546	JH604633.1:568355-601979	-	-	390.708	0	1654.49	OK	381.774	0	1608.51	OK
XLOC_000460	-	-	XLOC_000460	gene-NERG_00398	TSS547	JH604633.1:568355-601979	-	-	112.051	0	1499.73	OK	123.029	0	1613.15	OK
XLOC_000461	-	-	XLOC_000461	gene-NERG_00400	TSS548	JH604633.1:568355-601979	-	-	8283.55	2254.85	14312.2	OK	8458.91	2331.95	14585.9	OK
XLOC_000462	-	-	XLOC_000462	gene-NERG_00405	TSS549	JH604633.1:607433-608207	-	-	25.8525	7.90981	43.7951	OK	30.4041	10.4477	50.3606	OK
XLOC_000463	-	-	XLOC_000463	gene-NERG_00407	TSS550	JH604633.1:608211-614612	-	-	152.971	0	766.816	OK	133.476	0	626.532	OK
XLOC_000464	-	-	XLOC_000464	gene-NERG_00410	TSS551	JH604633.1:615774-616898	-	-	162.471	66.5298	258.411	OK	154.103	65.2163	242.989	OK
XLOC_000465	-	-	XLOC_000465	gene-NERG_00411	TSS552	JH604633.1:617828-619760	-	-	426.759	295.184	558.334	OK	397.298	274.565	520.031	OK
XLOC_000466	-	-	XLOC_000466	gene-NERG_00414	TSS553	JH604633.1:622144-624247	-	-	289.078	200.729	377.426	OK	269.469	187.088	351.85	OK
XLOC_000467	-	-	XLOC_000467	gene-NERG_00415	TSS554	JH604633.1:625060-626964	-	-	235.657	163.034	308.28	OK	230.514	159.252	301.776	OK
XLOC_000468	-	-	XLOC_000468	gene-NERG_03005	TSS555	JH604633.1:626971-627043	-	-	0	0	0	OK	0	0	0	OK
XLOC_000469	-	-	XLOC_000469	gene-NERG_00418	TSS556	JH604633.1:629055-629415	-	-	8.80177	0	20.3542	OK	10.0029	0	21.767	OK
XLOC_000470	-	-	XLOC_000470	gene-NERG_00421	TSS557	JH604633.1:635947-637807	-	-	6.40164	1.28993	11.5133	OK	10.5671	3.58399	17.5503	OK
XLOC_000471	-	-	XLOC_000471	gene-NERG_00422	TSS558	JH604633.1:638452-638923	-	-	211.547	117.689	305.405	OK	231.054	131.658	330.45	OK
XLOC_000472	-	-	XLOC_000472	gene-NERG_00423	TSS559	JH604633.1:638930-639515	-	-	236.991	144.811	329.171	OK	258.044	159.673	356.414	OK
XLOC_000473	-	-	XLOC_000473	gene-NERG_00424	TSS560	JH604633.1:639589-641131	-	-	199.991	136.409	263.574	OK	205.874	140.919	270.829	OK
XLOC_000474	-	-	XLOC_000474	gene-NERG_00425	TSS561	JH604633.1:643560-644565	-	-	4.96721	0	10.4555	OK	7.46012	0.0670693	14.8532	OK
XLOC_000475	-	-	XLOC_000475	gene-NERG_00426	TSS562	JH604633.1:645612-647076	-	-	0.694502	0	2.10531	OK	0.991936	0	2.99096	OK
XLOC_000476	-	-	XLOC_000476	gene-NERG_00427	TSS563	JH604633.1:647871-649317	-	-	193.658	130.782	256.533	OK	235.054	159.9	310.209	OK
XLOC_000477	-	-	XLOC_000477	gene-NERG_00430	TSS564	JH604633.1:653731-657118	-	-	273.644	187.252	360.036	OK	266.583	180.158	353.008	OK
XLOC_000478	-	-	XLOC_000478	gene-NERG_00431	TSS565	JH604633.1:658211-659396	-	-	42.9953	22.0605	63.9301	OK	51.4401	27.6255	75.2547	OK
XLOC_000479	-	-	XLOC_000479	gene-NERG_03007	TSS566	JH604633.1:659836-659908	-	-	0	0	0	OK	1455.84	1428.17	1483.5	OK
XLOC_000480	-	-	XLOC_000480	gene-NERG_00437	TSS567	JH604633.1:668565-669384	-	-	112.379	65.052	159.705	OK	118.918	69.5414	168.295	OK
XLOC_000481	-	-	XLOC_000481	gene-NERG_00438	TSS568	JH604633.1:669626-670295	-	-	49.9746	20.1375	79.8118	OK	57.1031	24.715	89.4912	OK
XLOC_000482	-	-	XLOC_000482	gene-NERG_00439	TSS569	JH604633.1:671601-672057	-	-	66.2928	22.8168	109.769	OK	61.3862	18.5051	104.267	OK
XLOC_000483	-	-	XLOC_000483	gene-NERG_00442	TSS570	JH604633.1:675939-677259	-	-	53.595	29.6962	77.4939	OK	69.1515	40.657	97.6459	OK
XLOC_000484	-	-	XLOC_000484	gene-NERG_00443	TSS571	JH604633.1:677703-678390	-	-	34.4646	11.6799	57.2494	OK	40.0625	14.8435	65.2815	OK
XLOC_000485	-	-	XLOC_000485	gene-NERG_00444	TSS572	JH604633.1:678952-680071	-	-	17.7791	5.63868	29.9196	OK	37.7978	17.9996	57.596	OK
XLOC_000486	-	-	XLOC_000486	gene-NERG_00445	TSS573	JH604633.1:680608-681265	-	-	242.525	152.695	332.355	OK	226.715	140.085	313.346	OK
XLOC_000487	-	-	XLOC_000487	gene-NERG_00446	TSS574	JH604633.1:682160-683003	-	-	262.867	173.167	352.566	OK	243.089	159.191	326.987	OK
XLOC_000488	-	-	XLOC_000488	gene-NERG_00447	TSS575	JH604633.1:683060-683420	-	-	9569.44	6497.34	12641.5	OK	8653.67	5968.68	11338.6	OK
XLOC_000489	-	-	XLOC_000489	gene-NERG_00448	TSS576	JH604633.1:684362-686873	-	-	429.534	295.985	563.084	OK	388.021	268.606	507.435	OK
XLOC_000490	-	-	XLOC_000490	gene-NERG_03008	TSS577	JH604633.1:714128-714202	-	-	0	0	0	OK	0	0	0	OK
XLOC_000491	-	-	XLOC_000491	gene-NERG_00461	TSS578	JH604633.1:716730-718164	-	-	124.61	81.3324	167.889	OK	123.579	80.8851	166.272	OK
XLOC_000492	-	-	XLOC_000492	gene-NERG_00463	TSS579	JH604633.1:719556-720954	-	-	10.2998	2.33543	18.2641	OK	15.2491	5.34507	25.1532	OK
XLOC_000493	-	-	XLOC_000493	gene-NERG_00465	TSS580	JH604633.1:725077-725467	-	-	43.5947	5.93541	81.2541	OK	41.2195	5.06119	77.3779	OK
XLOC_000494	-	-	XLOC_000494	gene-NERG_00466	TSS581	JH604633.1:725695-728179	-	-	0.733446	0	1.9967	OK	0.678533	0	1.8182	OK
XLOC_000495	-	-	XLOC_000495	gene-NERG_00467	TSS582	JH604633.1:729300-730788	-	-	16.4315	0	38.1945	OK	24.1697	0	52.9716	OK
XLOC_000496	-	-	XLOC_000496	gene-NERG_00468	TSS583	JH604633.1:731004-740111	-	-	136.615	0	707.619	OK	140.192	0	699.512	OK
XLOC_000497	-	-	XLOC_000497	gene-NERG_00471	TSS584,TSS585	JH604633.1:731004-740111	-	-	123.197	0	526.124	OK	151.847	0	564.453	OK
XLOC_000498	-	-	XLOC_000498	gene-NERG_00475	TSS586,TSS587	JH604633.1:731004-740111	-	-	107.961	0	319.393	OK	100.104	0	290.7	OK
XLOC_000499	-	-	XLOC_000499	gene-NERG_00477	TSS588	JH604633.1:744266-747290	-	-	7.57169	2.96889	12.1745	OK	10.2739	4.58627	15.9614	OK
XLOC_000500	-	-	XLOC_000500	gene-NERG_00480	TSS589	JH604633.1:751269-754434	-	-	2.52719	0.289869	4.76452	OK	1.84859	0	3.7598	OK
XLOC_000501	-	-	XLOC_000501	gene-NERG_00481	TSS590	JH604633.1:755695-758944	-	-	0.951548	0	2.19686	OK	1.31962	0	2.85788	OK
XLOC_000502	-	-	XLOC_000502	gene-NERG_00482,gene-NERG_00483	TSS591,TSS592	JH604633.1:759350-760491	-	-	128.618	78.6108	178.626	OK	144.884	89.2459	200.523	OK
XLOC_000503	-	-	XLOC_000503	gene-NERG_00484	TSS593	JH604633.1:761216-762074	-	-	146.041	89.9815	202.101	OK	160.927	100.368	221.487	OK
XLOC_000504	-	-	XLOC_000504	gene-NERG_00485	TSS594	JH604633.1:762470-763655	-	-	9153.49	5187.61	13119.4	OK	8177.06	4753.92	11600.2	OK
XLOC_000505	-	-	XLOC_000505	gene-NERG_00487	TSS595	JH604633.1:764411-767908	-	-	89.8355	30.4864	149.185	OK	108.301	37.136	179.465	OK
XLOC_000506	-	-	XLOC_000506	gene-NERG_00489	TSS596	JH604633.1:769698-770421	-	-	412.337	277.928	546.746	OK	382.201	256.638	507.765	OK
XLOC_000507	-	-	XLOC_000507	gene-NERG_00490	TSS597	JH604633.1:771073-771886	-	-	121.263	71.066	171.461	OK	134.571	80.7074	188.435	OK
XLOC_000508	-	-	XLOC_000508	gene-NERG_00491	TSS598	JH604633.1:772019-774152	-	-	163.529	112.482	214.576	OK	164.525	113.187	215.863	OK
XLOC_000509	-	-	XLOC_000509	gene-NERG_00492	TSS599	JH604633.1:774154-774322	-	-	0	0	0	OK	0	0	0	OK
XLOC_000510	-	-	XLOC_000510	gene-NERG_00493	TSS600	JH604633.1:775112-776510	-	-	158.193	105.857	210.529	OK	163.248	109.461	217.036	OK
XLOC_000511	-	-	XLOC_000511	gene-NERG_00497	TSS601	JH604633.1:783065-784109	-	-	20.3849	6.82147	33.9484	OK	24.9703	9.68425	40.2563	OK
XLOC_000512	-	-	XLOC_000512	gene-NERG_00498	TSS602	JH604633.1:784466-785900	-	-	682.405	472.709	892.1	OK	592.859	411.193	774.524	OK
XLOC_000513	-	-	XLOC_000513	gene-NERG_00503	TSS603,TSS604	JH604633.1:789884-793797	-	-	276.649	80.3359	472.963	OK	267.426	89.3101	445.541	OK
XLOC_000514	-	-	XLOC_000514	gene-NERG_00505	TSS605	JH604633.1:795026-797696	-	-	24.1885	13.5976	34.7794	OK	23.4972	13.0888	33.9055	OK
XLOC_000515	-	-	XLOC_000515	gene-NERG_00506	TSS606	JH604633.1:798553-798901	-	-	0	0	0	OK	0.620027	0	5.20932	OK
XLOC_000516	-	-	XLOC_000516	gene-NERG_00509	TSS607	JH604633.1:807120-807717	-	-	441.566	293.951	589.182	OK	367.592	239.982	495.202	OK
XLOC_000517	-	-	XLOC_000517	gene-NERG_00510	TSS608	JH604633.1:808311-809835	-	-	126.218	83.3125	169.124	OK	148.139	99.3404	196.937	OK
XLOC_000518	-	-	XLOC_000518	gene-NERG_00511	TSS609	JH604633.1:809852-810473	-	-	862.237	596.732	1127.74	OK	840.214	581.474	1098.95	OK
XLOC_000519	-	-	XLOC_000519	gene-NERG_00513	TSS610	JH604633.1:812859-814083	-	-	963.516	666.986	1260.05	OK	878.337	609.216	1147.46	OK
XLOC_000520	-	-	XLOC_000520	gene-NERG_00516	TSS611	JH604633.1:816094-819160	-	-	404.597	186.784	622.409	OK	370.84	188.346	553.334	OK
XLOC_000521	-	-	XLOC_000521	gene-NERG_00518	TSS612	JH604633.1:822123-823266	-	-	68.3979	38.3531	98.4427	OK	78.367	45.9472	110.787	OK
XLOC_000522	-	-	XLOC_000522	gene-NERG_00521	TSS613	JH604633.1:832328-833042	-	-	196.129	121.663	270.595	OK	211.287	131.795	290.778	OK
XLOC_000523	-	-	XLOC_000523	gene-NERG_00524	TSS614	JH604633.1:837257-837632	-	-	1296.95	861.643	1732.25	OK	1110.22	738.083	1482.36	OK
XLOC_000524	-	-	XLOC_000524	gene-NERG_00528	TSS615	JH604633.1:843305-843725	-	-	324.752	189.981	459.523	OK	335.845	193.64	478.051	OK
XLOC_000525	-	-	XLOC_000525	gene-NERG_00529	TSS616	JH604633.1:844237-846244	-	-	133.339	90.3724	176.305	OK	109.938	73.3757	146.499	OK
XLOC_000526	-	-	XLOC_000526	gene-NERG_00530	TSS617	JH604633.1:847182-847767	-	-	3.72845	0	10.5519	OK	2.2585	0	7.36832	OK
XLOC_000527	-	-	XLOC_000527	gene-NERG_00531	TSS618	JH604633.1:848649-849381	-	-	733.646	505.272	962.021	OK	620.278	427.429	813.127	OK
XLOC_000528	-	-	XLOC_000528	gene-NERG_00535,gene-NERG_00543	TSS619,TSS620	JH604633.1:853111-876495	-	-	234.782	0	635.991	OK	269.461	0	703.912	OK
XLOC_000529	-	-	XLOC_000529	gene-NERG_00536	TSS621	JH604633.1:853111-876495	-	-	3.97641	0	81.8931	OK	0	0	0	OK
XLOC_000530	-	-	XLOC_000530	gene-NERG_00537	TSS622	JH604633.1:853111-876495	-	-	1203.34	0	2796.22	OK	1122.66	0	2776.94	OK
XLOC_000531	-	-	XLOC_000531	gene-NERG_00538	TSS623	JH604633.1:853111-876495	-	-	508.751	0	1266.49	OK	518.85	0	1228.26	OK
XLOC_000532	-	-	XLOC_000532	gene-NERG_00539	TSS624	JH604633.1:853111-876495	-	-	13.9165	0	114.633	OK	21.9008	0	145.297	OK
XLOC_000533	-	-	XLOC_000533	gene-NERG_00540	TSS625	JH604633.1:853111-876495	-	-	933.968	15.2782	1852.66	OK	816.738	0	1738.69	OK
XLOC_000534	-	-	XLOC_000534	gene-NERG_00541	TSS626	JH604633.1:853111-876495	-	-	39.6615	0	382.7	OK	51.2683	0	463.182	OK
XLOC_000535	-	-	XLOC_000535	gene-NERG_00543	TSS627	JH604633.1:853111-876495	-	-	28.1182	0	117.057	OK	28.5839	0	120.12	OK
XLOC_000536	-	-	XLOC_000536	gene-NERG_00544	TSS628	JH604633.1:853111-876495	-	-	174.303	0	472.68	OK	178.103	0	435.532	OK
XLOC_000537	-	-	XLOC_000537	gene-NERG_00545	TSS629	JH604633.1:853111-876495	-	-	583.967	0	1320.15	OK	735.207	0	1557.36	OK
XLOC_000538	-	-	XLOC_000538	gene-NERG_00547	TSS630	JH604633.1:853111-876495	-	-	57.7733	0	226.608	OK	63.3407	0	238.472	OK
XLOC_000539	-	-	XLOC_000539	gene-NERG_00553	TSS631	JH604633.1:880975-881503	-	-	289.494	178.281	400.707	OK	320.722	200.585	440.859	OK
XLOC_000540	-	-	XLOC_000540	gene-NERG_00554	TSS632	JH604633.1:882115-882424	-	-	937.271	587.211	1287.33	OK	802.188	494.147	1110.23	OK
XLOC_000541	-	-	XLOC_000541	gene-NERG_00556	TSS633	JH604633.1:884526-885663	-	-	166.647	108.417	224.876	OK	173.498	114.318	232.677	OK
XLOC_000542	-	-	XLOC_000542	gene-NERG_00558	TSS634	JH604633.1:886999-887653	-	-	65.4471	29.8278	101.066	OK	72.2878	34.1367	110.439	OK
XLOC_000543	-	-	XLOC_000543	gene-NERG_00560	TSS635	JH604633.1:889796-899669	-	-	88.2253	61.0791	115.371	OK	85.6414	59.1188	112.164	OK
XLOC_000544	-	-	XLOC_000544	gene-NERG_00562	TSS636	JH604633.1:901212-902397	-	-	249.763	170.006	329.52	OK	218.329	147.282	289.376	OK
XLOC_000545	-	-	XLOC_000545	gene-NERG_00564	TSS637	JH604633.1:905261-907946	-	-	8.02983	2.87323	13.1864	OK	7.55794	2.67473	12.4412	OK
XLOC_000546	-	-	XLOC_000546	gene-NERG_00566	TSS638	JH604633.1:908622-910651	-	-	32.5986	0	102.797	OK	22.0636	0	61.5621	OK
XLOC_000547	-	-	XLOC_000547	gene-NERG_00569	TSS639	JH604633.1:913102-914431	-	-	97.9127	61.1192	134.706	OK	104.213	65.981	142.445	OK
XLOC_000548	-	-	XLOC_000548	gene-NERG_00577	TSS640	JH604633.1:926659-926914	-	-	1422.82	895.914	1949.72	OK	1443.27	911.481	1975.06	OK
XLOC_000549	-	-	XLOC_000549	gene-NERG_00578	TSS641	JH604633.1:927334-927550	-	-	312.618	93.5098	531.725	OK	297.886	79.8646	515.908	OK
XLOC_000550	-	-	XLOC_000550	gene-NERG_00579	TSS642	JH604633.1:929538-932361	-	-	38.2925	23.5921	52.993	OK	31.7044	18.952	44.4568	OK
XLOC_000551	-	-	XLOC_000551	gene-NERG_00580	TSS643	JH604633.1:933604-933853	-	-	2.01396	0	8.98	OK	11.7678	0	23.675	OK
XLOC_000552	-	-	XLOC_000552	gene-NERG_00586	TSS644	JH604633.1:944584-945556	-	-	1.20247	0	3.45684	OK	1.21182	0	3.45589	OK
XLOC_000553	-	-	XLOC_000553	gene-NERG_00589,gene-NERG_00590	TSS645,TSS646	JH604633.1:952274-955647	-	-	27.0371	0	65.6962	OK	60.938	0	124.45	OK
XLOC_000554	-	-	XLOC_000554	gene-NERG_00591	TSS647	JH604633.1:955763-956573	-	-	21.4532	5.26899	37.6374	OK	15.632	2.35516	28.9088	OK
XLOC_000555	-	-	XLOC_000555	-	TSS648	JH604633.1:957214-957512	-	-	20.5602	0	50.0492	OK	12.2065	0	27.92	OK
XLOC_000556	-	-	XLOC_000556	gene-NERG_00592	TSS649	JH604633.1:958285-963052	-	-	6.88847	2.73594	11.041	OK	6.34965	2.45514	10.2441	OK
XLOC_000557	-	-	XLOC_000557	-	TSS650	JH604633.1:2327-2992	-	-	9.29237	0	19.4988	OK	10.3745	0	21.471	OK
XLOC_000558	-	-	XLOC_000558	-	TSS651	JH604633.1:185892-186442	-	-	2.47128	0	7.33749	OK	3.07634	0	8.61611	OK
XLOC_000559	-	-	XLOC_000559	gene-NERG_00594	TSS652	JH604634.1:2767-8750	-	-	6.13881	0.74554	11.5321	OK	5.1543	0.792286	9.51631	OK
XLOC_000560	-	-	XLOC_000560	gene-NERG_00601	TSS653	JH604634.1:18747-19542	-	-	184.366	114.721	254.011	OK	189.256	116.949	261.563	OK
XLOC_000561	-	-	XLOC_000561	gene-NERG_00604	TSS654	JH604634.1:23893-28534	-	-	0.971619	0	2.0961	OK	2.72148	0.648066	4.79489	OK
XLOC_000562	-	-	XLOC_000562	gene-NERG_00605	TSS655	JH604634.1:29460-29961	-	-	110.534	51.5824	169.486	OK	107.599	49.0291	166.168	OK
XLOC_000563	-	-	XLOC_000563	gene-NERG_00606	TSS656	JH604634.1:32116-32629	-	-	1002.97	687.874	1318.06	OK	947.739	645.89	1249.59	OK
XLOC_000564	-	-	XLOC_000564	gene-NERG_00607	TSS657	JH604634.1:33245-36245	-	-	208.413	143.58	273.246	OK	215.175	148.451	281.899	OK
XLOC_000565	-	-	XLOC_000565	gene-NERG_00611,gene-NERG_00612,gene-NERG_00621	TSS658,TSS659	JH604634.1:46061-66860	-	-	3947.59	0	15228.5	OK	5580.75	0	18954.2	OK
XLOC_000566	-	-	XLOC_000566	gene-NERG_00614	TSS660	JH604634.1:46061-66860	-	-	243.119	0	1454.59	OK	232.15	0	1363.67	OK
XLOC_000567	-	-	XLOC_000567	gene-NERG_00619	TSS661	JH604634.1:46061-66860	-	-	928.915	0	2691.03	OK	1006.17	0	2908	OK
XLOC_000568	-	-	XLOC_000568	gene-NERG_00620	TSS662	JH604634.1:46061-66860	-	-	1756.94	0	12227.6	OK	1451.78	0	10753.3	OK
XLOC_000569	-	-	XLOC_000569	gene-NERG_00621	TSS663	JH604634.1:46061-66860	-	-	71.719	0	325.574	OK	75.1492	0	321.042	OK
XLOC_000570	-	-	XLOC_000570	gene-NERG_00622	TSS664	JH604634.1:46061-66860	-	-	139.745	0	970.135	OK	99.5643	0	734.992	OK
XLOC_000571	-	-	XLOC_000571	gene-NERG_00623	TSS665	JH604634.1:46061-66860	-	-	12177.8	6508.94	17846.7	OK	11186	6030.57	16341.4	OK
XLOC_000572	-	-	XLOC_000572	gene-NERG_00624	TSS666	JH604634.1:46061-66860	-	-	119.578	0	452.328	OK	126.686	0	453.151	OK
XLOC_000573	-	-	XLOC_000573	gene-NERG_00625	TSS667	JH604634.1:46061-66860	-	-	65.0585	0	363.908	OK	67.2143	0	357.483	OK
XLOC_000574	-	-	XLOC_000574	gene-NERG_00627	TSS668	JH604634.1:67155-68076	-	-	268.002	178.79	357.214	OK	362.367	247.361	477.373	OK
XLOC_000575	-	-	XLOC_000575	gene-NERG_00628	TSS669	JH604634.1:68141-68819	-	-	41.102	15.1162	67.0879	OK	49.7088	20.4784	78.9393	OK
XLOC_000576	-	-	XLOC_000576	gene-NERG_00629	TSS670	JH604634.1:68826-72254	-	-	136.715	18.3019	255.127	OK	132.66	18.7686	246.552	OK
XLOC_000577	-	-	XLOC_000577	gene-NERG_00631	TSS671	JH604634.1:72262-73252	-	-	267.68	180.558	354.802	OK	304.312	205.509	403.115	OK
XLOC_000578	-	-	XLOC_000578	gene-NERG_00632	TSS672	JH604634.1:73531-74230	-	-	17.8648	2.93299	32.7967	OK	19.7667	3.95856	35.5748	OK
XLOC_000579	-	-	XLOC_000579	gene-NERG_00633	TSS673	JH604634.1:74610-74835	-	-	164.613	21.4795	307.747	OK	133.338	3.03995	263.636	OK
XLOC_000580	-	-	XLOC_000580	gene-NERG_00634	TSS674	JH604634.1:75157-75724	-	-	496.565	331.609	661.522	OK	479.005	318.3	639.71	OK
XLOC_000581	-	-	XLOC_000581	gene-NERG_00635	TSS675	JH604634.1:75829-76342	-	-	4.82551	0	11.7988	OK	8.39713	0	20.441	OK
XLOC_000582	-	-	XLOC_000582	gene-NERG_00636	TSS676	JH604634.1:76366-76768	-	-	4.83739	0	13.3289	OK	6.12299	0	14.694	OK
XLOC_000583	-	-	XLOC_000583	gene-NERG_00637	TSS677	JH604634.1:76886-77366	-	-	326.382	197.633	455.13	OK	335.856	203.06	468.652	OK
XLOC_000584	-	-	XLOC_000584	gene-NERG_00638	TSS678	JH604634.1:77648-78041	-	-	68.7436	18.8662	118.621	OK	73.6932	21.4904	125.896	OK
XLOC_000585	-	-	XLOC_000585	gene-NERG_00642	TSS679	JH604634.1:87100-87865	-	-	862.236	596.694	1127.78	OK	791.594	549.208	1033.98	OK
XLOC_000586	-	-	XLOC_000586	gene-NERG_00646	TSS680	JH604634.1:96000-97293	-	-	49.4366	26.9796	71.8935	OK	52.9134	29.4716	76.3552	OK
XLOC_000587	-	-	XLOC_000587	gene-NERG_00654	TSS681	JH604634.1:112883-113555	-	-	69.6082	32.5006	106.716	OK	71.1172	33.9926	108.242	OK
XLOC_000588	-	-	XLOC_000588	gene-NERG_00655	TSS682	JH604634.1:114807-115773	-	-	15.9939	4.04444	27.9433	OK	21.6815	6.80825	36.5547	OK
XLOC_000589	-	-	XLOC_000589	gene-NERG_00656	TSS683	JH604634.1:115982-116279	-	-	3633.19	2481.32	4785.06	OK	3437.47	2377.96	4496.98	OK
XLOC_000590	-	-	XLOC_000590	gene-NERG_00657	TSS684	JH604634.1:117558-118290	-	-	43.0242	16.7009	69.3475	OK	44.0262	17.6147	70.4377	OK
XLOC_000591	-	-	XLOC_000591	gene-NERG_00658	TSS685	JH604634.1:118370-119727	-	-	103.984	28.0821	179.887	OK	91.3642	13.9661	168.762	OK
XLOC_000592	-	-	XLOC_000592	gene-NERG_00660	TSS686	JH604634.1:119958-123039	-	-	94.6637	64.7956	124.532	OK	90.4218	61.7338	119.11	OK
XLOC_000593	-	-	XLOC_000593	gene-NERG_00662,gene-NERG_00663,gene-NERG_00664	TSS687,TSS688,TSS689	JH604634.1:123749-128928	-	-	13430.3	5114.6	21746	OK	12265.1	4793.9	19736.2	OK
XLOC_000594	-	-	XLOC_000594	gene-NERG_00667	TSS690	JH604634.1:128968-129995	-	-	227.569	149.393	305.746	OK	210.304	137.774	282.834	OK
XLOC_000595	-	-	XLOC_000595	gene-NERG_00668	TSS691	JH604634.1:130393-130669	-	-	22.55	1.02147	44.0786	OK	29.8933	0	67.6227	OK
XLOC_000596	-	-	XLOC_000596	gene-NERG_00670	TSS692	JH604634.1:134822-136376	-	-	2798.1	1800.77	3795.43	OK	2776.02	1802.63	3749.42	OK
XLOC_000597	-	-	XLOC_000597	gene-NERG_00673	TSS693	JH604634.1:141736-143182	-	-	328.976	227.273	430.679	OK	308.122	212.88	403.364	OK
XLOC_000598	-	-	XLOC_000598	gene-NERG_00675	TSS694	JH604634.1:145028-145460	-	-	14409	9354.49	19463.5	OK	13401.8	8851.75	17951.9	OK
XLOC_000599	-	-	XLOC_000599	gene-NERG_00676	TSS695	JH604634.1:145732-147721	-	-	16.2172	7.17345	25.2609	OK	12.4601	4.95388	19.9662	OK
XLOC_000600	-	-	XLOC_000600	gene-NERG_00677	TSS696	JH604634.1:148760-149549	-	-	8.92713	0	18.1598	OK	6.89685	0	14.2182	OK
XLOC_000601	-	-	XLOC_000601	gene-NERG_00682	TSS697	JH604634.1:156276-159087	-	-	1.42825	0	3.14639	OK	1.96554	0	4.07183	OK
XLOC_000602	-	-	XLOC_000602	gene-NERG_00684,gene-NERG_00685	TSS698,TSS699	JH604634.1:162696-165228	-	-	113.684	41.0176	186.35	OK	131.382	51.513	211.251	OK
XLOC_000603	-	-	XLOC_000603	gene-NERG_00688	TSS700	JH604634.1:167203-168115	-	-	8.61912	0.32436	16.9139	OK	6.31537	0	13.3375	OK
XLOC_000604	-	-	XLOC_000604	gene-NERG_00689	TSS701	JH604634.1:168427-169462	-	-	120.559	74.4084	166.71	OK	104.003	62.0203	145.986	OK
XLOC_000605	-	-	XLOC_000605	gene-NERG_00690	TSS702	JH604634.1:169548-169968	-	-	170.698	85.1771	256.219	OK	134.76	60.8315	208.689	OK
XLOC_000606	-	-	XLOC_000606	gene-NERG_00693	TSS703	JH604634.1:173906-174080	-	-	0	0	0	OK	0	0	0	OK
XLOC_000607	-	-	XLOC_000607	gene-NERG_00694	TSS704	JH604634.1:174396-174681	-	-	191.721	70.1645	313.277	OK	209.281	76.3115	342.25	OK
XLOC_000608	-	-	XLOC_000608	gene-NERG_00696	TSS705	JH604634.1:176901-181821	-	-	31.9253	20.8421	43.0085	OK	39.0843	25.9797	52.189	OK
XLOC_000609	-	-	XLOC_000609	gene-NERG_00698	TSS706	JH604634.1:183436-183961	-	-	674.879	454.786	894.972	OK	711.001	480.714	941.289	OK
XLOC_000610	-	-	XLOC_000610	gene-NERG_00701	TSS707	JH604634.1:187390-188035	-	-	132.374	74.2846	190.464	OK	110.172	58.8208	161.522	OK
XLOC_000611	-	-	XLOC_000611	gene-NERG_00704,gene-NERG_00715	TSS708,TSS709	JH604634.1:191710-212311	-	-	362.589	0	1470.02	OK	423.225	0	1653.9	OK
XLOC_000612	-	-	XLOC_000612	gene-NERG_00708	TSS710	JH604634.1:191710-212311	-	-	73.9532	0	713.474	OK	33.338	0	435.874	OK
XLOC_000613	-	-	XLOC_000613	gene-NERG_00711	TSS711	JH604634.1:191710-212311	-	-	70.0009	0	659.257	OK	81.1935	0	686.032	OK
XLOC_000614	-	-	XLOC_000614	gene-NERG_00713	TSS712	JH604634.1:191710-212311	-	-	1921.17	0	7815.7	OK	1543.78	0	6475.33	OK
XLOC_000615	-	-	XLOC_000615	gene-NERG_00716	TSS713	JH604634.1:212776-213718	-	-	0.229357	0	1.75256	OK	0	0	0	OK
XLOC_000616	-	-	XLOC_000616	gene-NERG_00719	TSS714	JH604634.1:215544-216186	-	-	167.683	98.4245	236.942	OK	205.235	123.563	286.906	OK
XLOC_000617	-	-	XLOC_000617	gene-NERG_00720	TSS715	JH604634.1:216224-217061	-	-	8623.42	5352.27	11894.6	OK	7377.04	4718.35	10035.7	OK
XLOC_000618	-	-	XLOC_000618	gene-NERG_00722	TSS716	JH604634.1:218378-218600	-	-	939.599	486.108	1393.09	OK	979.347	504.481	1454.21	OK
XLOC_000619	-	-	XLOC_000619	gene-NERG_00723	TSS717	JH604634.1:218690-220742	-	-	246.559	170.239	322.879	OK	239.87	165.247	314.492	OK
XLOC_000620	-	-	XLOC_000620	gene-NERG_00724	TSS718	JH604634.1:221400-223260	-	-	118.946	62.253	175.64	OK	136.176	49.5116	222.84	OK
XLOC_000621	-	-	XLOC_000621	gene-NERG_00726	TSS719	JH604634.1:224499-224727	-	-	152.809	21.0814	284.537	OK	182.047	31.3844	332.71	OK
XLOC_000622	-	-	XLOC_000622	gene-NERG_00727	TSS720	JH604634.1:224749-224995	-	-	224.061	59.3005	388.821	OK	309.742	121.973	497.51	OK
XLOC_000623	-	-	XLOC_000623	gene-NERG_00728	TSS721	JH604634.1:225015-225297	-	-	738.131	432.391	1043.87	OK	739.648	431.651	1047.64	OK
XLOC_000624	-	-	XLOC_000624	gene-NERG_00729	TSS722	JH604634.1:225814-226735	-	-	73.8115	40.235	107.388	OK	54.6273	25.9091	83.3454	OK
XLOC_000625	-	-	XLOC_000625	gene-NERG_00730	TSS723	JH604634.1:226761-227190	-	-	366.344	221.339	511.349	OK	276.078	155.868	396.288	OK
XLOC_000626	-	-	XLOC_000626	gene-NERG_00731	TSS724	JH604634.1:228154-229291	-	-	287.035	195.15	378.921	OK	293.209	200.315	386.104	OK
XLOC_000627	-	-	XLOC_000627	gene-NERG_00735	TSS725	JH604634.1:233057-235226	-	-	87.9245	58.2989	117.55	OK	94.8545	63.1544	126.555	OK
XLOC_000628	-	-	XLOC_000628	gene-NERG_00736	TSS726	JH604634.1:236414-237188	-	-	0.552279	0	2.62223	OK	4.9182	0	11.4798	OK
XLOC_000629	-	-	XLOC_000629	gene-NERG_00741	TSS727	JH604634.1:243385-248191	-	-	57.171	34.5347	79.8073	OK	62.0887	38.0452	86.1323	OK
XLOC_000630	-	-	XLOC_000630	gene-NERG_00743	TSS728	JH604634.1:248232-248826	-	-	217.654	130.608	304.701	OK	210.219	125.504	294.933	OK
XLOC_000631	-	-	XLOC_000631	gene-NERG_00745	TSS729	JH604634.1:251219-252617	-	-	1511.02	1025.56	1996.48	OK	1440.39	972.789	1908	OK
XLOC_000632	-	-	XLOC_000632	gene-NERG_00747	TSS730	JH604634.1:254495-257492	-	-	110.848	76.0229	145.672	OK	98.8093	67.3994	130.219	OK
XLOC_000633	-	-	XLOC_000633	gene-NERG_00748	TSS731	JH604634.1:258462-259620	-	-	51.7235	27.6115	75.8355	OK	30.3467	13.4516	47.2418	OK
XLOC_000634	-	-	XLOC_000634	gene-NERG_00750	TSS732	JH604634.1:261923-262349	-	-	353.01	210.944	495.075	OK	339.253	200.62	477.886	OK
XLOC_000635	-	-	XLOC_000635	gene-NERG_00752	TSS733	JH604634.1:263628-264933	-	-	197.515	133.05	261.98	OK	191.006	128.815	253.198	OK
XLOC_000636	-	-	XLOC_000636	gene-NERG_00755	TSS734	JH604634.1:268537-271219	-	-	35.0834	21.0665	49.1003	OK	36.8736	22.3036	51.4435	OK
XLOC_000637	-	-	XLOC_000637	gene-NERG_00756	TSS735	JH604634.1:272982-275571	-	-	223.55	154.65	292.45	OK	220.453	152.525	288.38	OK
XLOC_000638	-	-	XLOC_000638	gene-NERG_03052	TSS736	JH604634.1:277788-277903	-	-	0	0	0	OK	0	0	0	OK
XLOC_000639	-	-	XLOC_000639	gene-NERG_00759	TSS737	JH604634.1:280767-281844	-	-	100.362	60.7054	140.019	OK	98.6901	59.2423	138.138	OK
XLOC_000640	-	-	XLOC_000640	gene-NERG_00760	TSS738	JH604634.1:281977-283180	-	-	194.04	130.196	257.885	OK	175.194	116.263	234.125	OK
XLOC_000641	-	-	XLOC_000641	gene-NERG_00761	TSS739	JH604634.1:283938-285435	-	-	174.08	116.968	231.192	OK	156.661	104.799	208.524	OK
XLOC_000642	-	-	XLOC_000642	gene-NERG_00762	TSS740	JH604634.1:287349-287598	-	-	89.9873	1.99466	177.98	OK	95.1172	43.4552	146.779	OK
XLOC_000643	-	-	XLOC_000643	gene-NERG_00763	TSS741	JH604634.1:287758-297463	-	-	100.178	69.3196	131.036	OK	98.5345	68.1575	128.911	OK
XLOC_000644	-	-	XLOC_000644	gene-NERG_00764	TSS742	JH604634.1:297559-299452	-	-	26.7447	13.8582	39.6311	OK	32.7659	18.0725	47.4594	OK
XLOC_000645	-	-	XLOC_000645	gene-NERG_00767	TSS743	JH604634.1:302363-302573	-	-	49.1068	0	121.587	OK	82.8465	43.3011	122.392	OK
XLOC_000646	-	-	XLOC_000646	gene-NERG_00770	TSS744	JH604634.1:306607-308008	-	-	51.148	28.052	74.244	OK	49.7143	27.3847	72.0438	OK
XLOC_000647	-	-	XLOC_000647	gene-NERG_00771,gene-NERG_00808,gene-NERG_00849	TSS745,TSS746	JH604634.1:311224-452509	-	-	37.2487	0	417.687	OK	31.3015	0	371.206	OK
XLOC_000648	-	-	XLOC_000648	gene-NERG_00772	TSS747	JH604634.1:311224-452509	-	-	1.23691	0	64.1372	OK	3.61804	0	114.475	OK
XLOC_000649	-	-	XLOC_000649	gene-NERG_00773	TSS748	JH604634.1:311224-452509	-	-	57.1875	0	791.179	OK	64.821	0	832.23	OK
XLOC_000650	-	-	XLOC_000650	gene-NERG_00778	TSS749	JH604634.1:311224-452509	-	-	289.922	0	2728.68	OK	295.415	0	2651.69	OK
XLOC_000651	-	-	XLOC_000651	gene-NERG_00779	TSS750	JH604634.1:311224-452509	-	-	1621.57	0	6927.63	OK	1553.23	0	6530.18	OK
XLOC_000652	-	-	XLOC_000652	gene-NERG_00780	TSS751	JH604634.1:311224-452509	-	-	37.5924	0	542.028	OK	23.3796	0	404.435	OK
XLOC_000653	-	-	XLOC_000653	gene-NERG_00781	TSS752	JH604634.1:311224-452509	-	-	81.5242	0	1219.1	OK	90.1398	0	1259.91	OK
XLOC_000654	-	-	XLOC_000654	gene-NERG_00782	TSS753	JH604634.1:311224-452509	-	-	81.9921	0	547.79	OK	97.3224	0	579.495	OK
XLOC_000655	-	-	XLOC_000655	gene-NERG_00783	TSS754	JH604634.1:311224-452509	-	-	774.314	0	3275.47	OK	712.852	0	3010.06	OK
XLOC_000656	-	-	XLOC_000656	gene-NERG_00785	TSS755	JH604634.1:311224-452509	-	-	14829.7	0	52505	OK	13650.2	0	48310.5	OK
XLOC_000657	-	-	XLOC_000657	gene-NERG_00786	TSS756	JH604634.1:311224-452509	-	-	205.078	0	3065.31	OK	227.394	0	3091.65	OK
XLOC_000658	-	-	XLOC_000658	gene-NERG_00787	TSS757	JH604634.1:311224-452509	-	-	1086.97	0	3987.91	OK	1153.79	0	4030.31	OK
XLOC_000659	-	-	XLOC_000659	gene-NERG_00790	TSS758	JH604634.1:311224-452509	-	-	15.6418	0	685.16	OK	15.6201	0	661.384	OK
XLOC_000660	-	-	XLOC_000660	gene-NERG_00791	TSS759	JH604634.1:311224-452509	-	-	41.4777	0	1244.57	OK	33.3238	0	1062.27	OK
XLOC_000661	-	-	XLOC_000661	gene-NERG_00794	TSS760	JH604634.1:311224-452509	-	-	343.801	0	3872.58	OK	430.381	0	4325.1	OK
XLOC_000662	-	-	XLOC_000662	gene-NERG_00795	TSS761	JH604634.1:311224-452509	-	-	10.977	0	227.51	OK	9.4939	0	202.746	OK
XLOC_000663	-	-	XLOC_000663	gene-NERG_00798	TSS762	JH604634.1:311224-452509	-	-	129.066	0	1387.71	OK	122.517	0	1276.72	OK
XLOC_000664	-	-	XLOC_000664	gene-NERG_00799	TSS763	JH604634.1:311224-452509	-	-	53.63	0	1950.3	OK	85.3199	0	2502.12	OK
XLOC_000665	-	-	XLOC_000665	gene-NERG_00800	TSS764	JH604634.1:311224-452509	-	-	8751.6	0	33984.8	OK	7414.42	0	29656.3	OK
XLOC_000666	-	-	XLOC_000666	gene-NERG_00801	TSS765	JH604634.1:311224-452509	-	-	296.993	0	1444.98	OK	305.803	0	1416.28	OK
XLOC_000667	-	-	XLOC_000667	gene-NERG_00802	TSS766	JH604634.1:311224-452509	-	-	230.822	0	1821.57	OK	238.373	0	1785.45	OK
XLOC_000668	-	-	XLOC_000668	gene-NERG_00807	TSS767	JH604634.1:311224-452509	-	-	453.537	0	3645.65	OK	401.869	0	3255.24	OK
XLOC_000669	-	-	XLOC_000669	gene-NERG_00808	TSS768	JH604634.1:311224-452509	-	-	70.1538	0	426.42	OK	69.3132	0	405.876	OK
XLOC_000670	-	-	XLOC_000670	gene-NERG_00812	TSS769	JH604634.1:311224-452509	-	-	49.6367	0	1328.89	OK	109.707	0	2982.07	OK
XLOC_000671	-	-	XLOC_000671	gene-NERG_00814	TSS770	JH604634.1:311224-452509	-	-	254.018	0	1325.93	OK	238.229	0	1226.72	OK
XLOC_000672	-	-	XLOC_000672	gene-NERG_00816	TSS771	JH604634.1:311224-452509	-	-	290.448	0	3877.04	OK	215.093	0	3089.28	OK
XLOC_000673	-	-	XLOC_000673	gene-NERG_00818	TSS772	JH604634.1:311224-452509	-	-	415.018	0	3293.75	OK	339.705	0	2791.92	OK
XLOC_000674	-	-	XLOC_000674	gene-NERG_00819	TSS773	JH604634.1:311224-452509	-	-	70.702	0	825.933	OK	81.3082	0	856.175	OK
XLOC_000675	-	-	XLOC_000675	gene-NERG_00820	TSS774	JH604634.1:311224-452509	-	-	389.213	0	2250.83	OK	411.163	0	2246.27	OK
XLOC_000676	-	-	XLOC_000676	gene-NERG_00822	TSS775	JH604634.1:311224-452509	-	-	73.7198	0	1202.2	OK	115.654	0	1509.02	OK
XLOC_000677	-	-	XLOC_000677	gene-NERG_00824	TSS776	JH604634.1:311224-452509	-	-	201.21	0	2676.1	OK	173.545	0	2355.61	OK
XLOC_000678	-	-	XLOC_000678	gene-NERG_00825	TSS777	JH604634.1:311224-452509	-	-	49.0933	0	557.078	OK	59.8428	0	604.999	OK
XLOC_000679	-	-	XLOC_000679	gene-NERG_00827,gene-NERG_00828,gene-NERG_00829	TSS778,TSS779,TSS780	JH604634.1:311224-452509	-	-	208.404	0	3034.96	OK	185.869	0	2294.34	OK
XLOC_000680	-	-	XLOC_000680	gene-NERG_00833,gene-NERG_00834	TSS781,TSS782	JH604634.1:311224-452509	-	-	2.16544	0	121.687	OK	2.97475	0	139.513	OK
XLOC_000681	-	-	XLOC_000681	gene-NERG_00835	TSS783	JH604634.1:311224-452509	-	-	21.6196	0	759.073	OK	23.0351	0	775.634	OK
XLOC_000682	-	-	XLOC_000682	gene-NERG_00836	TSS784	JH604634.1:311224-452509	-	-	67.8772	0	2531.31	OK	76.8513	0	2626.13	OK
XLOC_000683	-	-	XLOC_000683	gene-NERG_00837	TSS785	JH604634.1:311224-452509	-	-	52.8207	0	852.917	OK	50.7674	0	808.273	OK
XLOC_000684	-	-	XLOC_000684	gene-NERG_00839,gene-NERG_00840	TSS786,TSS787	JH604634.1:311224-452509	-	-	982.609	0	5492.79	OK	937.507	0	8986.89	OK
XLOC_000685	-	-	XLOC_000685	gene-NERG_00843	TSS788	JH604634.1:311224-452509	-	-	6651.58	0	13592.4	OK	6253.06	0	12961.8	OK
XLOC_000686	-	-	XLOC_000686	gene-NERG_00844,gene-NERG_00845	TSS789,TSS790	JH604634.1:311224-452509	-	-	899.811	0	12868.1	OK	1107.53	0	15091.5	OK
XLOC_000687	-	-	XLOC_000687	gene-NERG_00846	TSS791	JH604634.1:311224-452509	-	-	135.009	0	2302.97	OK	86.6211	0	1704.02	OK
XLOC_000688	-	-	XLOC_000688	gene-NERG_00847	TSS792	JH604634.1:311224-452509	-	-	123.574	0	1062.4	OK	146.778	0	1139.78	OK
XLOC_000689	-	-	XLOC_000689	gene-NERG_00848	TSS793	JH604634.1:311224-452509	-	-	32.7358	0	407.062	OK	38.0237	0	419.462	OK
XLOC_000690	-	-	XLOC_000690	gene-NERG_00854	TSS794,TSS795	JH604634.1:456125-459847	-	-	1748.49	1159.28	2337.69	OK	1614.34	1075.74	2152.94	OK
XLOC_000691	-	-	XLOC_000691	gene-NERG_00859	TSS796,TSS797	JH604634.1:466396-470568	-	-	427.518	140.541	714.494	OK	415.182	147.086	683.279	OK
XLOC_000692	-	-	XLOC_000692	gene-NERG_00863	TSS798	JH604634.1:475182-477870	-	-	22.0346	12.1327	31.9366	OK	24.7196	13.8378	35.6014	OK
XLOC_000693	-	-	XLOC_000693	gene-NERG_00864	TSS799	JH604634.1:479402-480461	-	-	17.8008	3.94125	31.6604	OK	26.4909	9.38154	43.6003	OK
XLOC_000694	-	-	XLOC_000694	gene-NERG_00865	TSS800	JH604634.1:480592-483268	-	-	27.3472	15.6478	39.0467	OK	22.8804	12.5373	33.2235	OK
XLOC_000695	-	-	XLOC_000695	gene-NERG_00866	TSS801	JH604634.1:484117-484894	-	-	0.253415	0	2.11277	OK	0	0	0	OK
XLOC_000696	-	-	XLOC_000696	gene-NERG_00867	TSS802	JH604634.1:485754-486588	-	-	4.82365	0	11.0678	OK	11.8334	0.986891	22.6798	OK
XLOC_000697	-	-	XLOC_000697	gene-NERG_00868	TSS803	JH604634.1:487288-490552	-	-	32.8209	19.3833	46.2585	OK	32.9514	19.6051	46.2978	OK
XLOC_000698	-	-	XLOC_000698	gene-NERG_00869	TSS804	JH604634.1:491207-492836	-	-	426.846	295.671	558.022	OK	397.868	275.871	519.864	OK
XLOC_000699	-	-	XLOC_000699	gene-NERG_00871	TSS805	JH604634.1:495241-496222	-	-	181.309	117.557	245.062	OK	201.426	132.293	270.56	OK
XLOC_000700	-	-	XLOC_000700	gene-NERG_00872	TSS806	JH604634.1:496373-497498	-	-	14.2273	3.68785	24.7667	OK	22.7224	8.77674	36.668	OK
XLOC_000701	-	-	XLOC_000701	gene-NERG_00874	TSS807	JH604634.1:500332-500560	-	-	91.8763	0	188.291	OK	110.45	3.91509	216.985	OK
XLOC_000702	-	-	XLOC_000702	gene-NERG_00875	TSS808	JH604634.1:501165-503035	-	-	136.906	73.6556	200.156	OK	137.313	72.2935	202.333	OK
XLOC_000703	-	-	XLOC_000703	gene-NERG_00877	TSS809	JH604634.1:503348-505022	-	-	492.785	338.985	646.585	OK	519.555	360.227	678.883	OK
XLOC_000704	-	-	XLOC_000704	gene-NERG_00878	TSS810	JH604634.1:506054-506261	-	-	133.338	0	269.444	OK	138.14	78.0879	198.193	OK
XLOC_000705	-	-	XLOC_000705	gene-NERG_00880	TSS811	JH604634.1:508818-509376	-	-	2602.12	1781.88	3422.35	OK	2930.42	1961.28	3899.56	OK
XLOC_000706	-	-	XLOC_000706	gene-NERG_00881	TSS812	JH604634.1:510769-511942	-	-	1343.17	922.049	1764.29	OK	1255.01	863.929	1646.09	OK
XLOC_000707	-	-	XLOC_000707	gene-NERG_00882	TSS813	JH604634.1:512065-513262	-	-	5.09233	0	10.5632	OK	5.38266	0	11.0439	OK
XLOC_000708	-	-	XLOC_000708	gene-NERG_00883	TSS814	JH604634.1:513436-513790	-	-	18.9562	0.712368	37.2	OK	18.3356	0	43.7974	OK
XLOC_000709	-	-	XLOC_000709	gene-NERG_00886	TSS815	JH604634.1:516458-517709	-	-	426.597	291.328	561.866	OK	386.259	263.764	508.754	OK
XLOC_000710	-	-	XLOC_000710	gene-NERG_00887,gene-NERG_00888	TSS816,TSS817	JH604634.1:518221-533987	-	-	425.477	0	3071.71	OK	366.37	0	2717.55	OK
XLOC_000711	-	-	XLOC_000711	gene-NERG_00891,gene-NERG_00892	TSS818,TSS819,TSS820	JH604634.1:518221-533987	-	-	804.855	35.976	1573.73	OK	771.044	30.8705	1511.22	OK
XLOC_000712	-	-	XLOC_000712	gene-NERG_00894	TSS821	JH604634.1:518221-533987	-	-	154.077	0	596.696	OK	153.742	0	609.576	OK
XLOC_000713	-	-	XLOC_000713	gene-NERG_00895,gene-NERG_00896	TSS822,TSS823,TSS824	JH604634.1:518221-533987	-	-	1703.78	532.975	2874.58	OK	1343.84	394.148	2293.52	OK
XLOC_000714	-	-	XLOC_000714	gene-NERG_00899	TSS825	JH604634.1:534792-535902	-	-	10.5339	1.93705	19.1307	OK	9.95543	1.42985	18.481	OK
XLOC_000715	-	-	XLOC_000715	gene-NERG_00900	TSS826	JH604634.1:536313-537945	-	-	151.457	102.256	200.658	OK	185.567	126.306	244.827	OK
XLOC_000716	-	-	XLOC_000716	gene-NERG_00904	TSS827	JH604634.1:542702-548555	-	-	144.544	34.9963	254.093	OK	122.164	38.8728	205.454	OK
XLOC_000717	-	-	XLOC_000717	gene-NERG_00906	TSS828	JH604634.1:548568-549690	-	-	106.094	60.1695	152.018	OK	109.97	62.9293	157.011	OK
XLOC_000718	-	-	XLOC_000718	gene-NERG_00908	TSS829	JH604634.1:550997-552680	-	-	64.8321	39.8991	89.765	OK	83.3239	53.0874	113.56	OK
XLOC_000719	-	-	XLOC_000719	gene-NERG_00909	TSS830	JH604634.1:552973-553702	-	-	200.801	125.413	276.189	OK	155.383	93.048	217.719	OK
XLOC_000720	-	-	XLOC_000720	gene-NERG_00910	TSS831	JH604634.1:553920-554808	-	-	19.3079	5.33698	33.2789	OK	16.7045	3.88149	29.5274	OK
XLOC_000721	-	-	XLOC_000721	gene-NERG_00917	TSS832	JH604634.1:563379-567717	-	-	1.46619	0.031726	2.90065	OK	1.55593	0.0494068	3.06245	OK
XLOC_000722	-	-	XLOC_000722	gene-NERG_00919	TSS833	JH604634.1:571460-574232	-	-	1.85678	0	3.87002	OK	2.37903	0	4.79073	OK
XLOC_000723	-	-	XLOC_000723	gene-NERG_00920	TSS834	JH604634.1:574818-576270	-	-	149.111	98.2814	199.94	OK	164.872	110.965	218.779	OK
XLOC_000724	-	-	XLOC_000724	gene-NERG_00923	TSS835	JH604634.1:577258-578377	-	-	152.89	98.1334	207.646	OK	160.45	104.377	216.522	OK
XLOC_000725	-	-	XLOC_000725	gene-NERG_00925,gene-NERG_00926,gene-NERG_00927,gene-NERG_00928	TSS836,TSS837,TSS838,TSS839	JH604634.1:582364-587151	-	-	808.243	421.135	1195.35	OK	767.225	359.338	1175.11	OK
XLOC_000726	-	-	XLOC_000726	gene-NERG_00930	TSS840	JH604634.1:591083-592118	-	-	113.5	69.3189	157.68	OK	116.819	71.9694	161.668	OK
XLOC_000727	-	-	XLOC_000727	gene-NERG_00931	TSS841	JH604634.1:593068-593428	-	-	68.7105	15.8669	121.554	OK	66.1347	14.3325	117.937	OK
XLOC_000728	-	-	XLOC_000728	gene-NERG_00932	TSS842	JH604634.1:593725-594412	-	-	36.8404	12.6369	61.0439	OK	18.8122	2.79925	34.8251	OK
XLOC_000729	-	-	XLOC_000729	gene-NERG_00933	TSS843	JH604634.1:594507-595968	-	-	26.6052	12.6748	40.5356	OK	22.3926	9.73576	35.0493	OK
XLOC_000730	-	-	XLOC_000730	gene-NERG_00937	TSS844	JH604634.1:598674-599547	-	-	176.345	111.703	240.987	OK	201.731	130.386	273.076	OK
XLOC_000731	-	-	XLOC_000731	gene-NERG_00945	TSS845	JH604634.1:612315-613206	-	-	102.254	59.5707	144.938	OK	101.628	58.8991	144.357	OK
XLOC_000732	-	-	XLOC_000732	gene-NERG_00946	TSS846	JH604634.1:614453-614861	-	-	31601.3	18757.3	44445.4	OK	30780.6	18368.9	43192.4	OK
XLOC_000733	-	-	XLOC_000733	gene-NERG_00947	TSS847	JH604634.1:615057-615558	-	-	75.5112	30.349	120.673	OK	72.4347	28.8294	116.04	OK
XLOC_000734	-	-	XLOC_000734	gene-NERG_00948	TSS848	JH604634.1:616393-622689	-	-	280.029	0	943.43	OK	302.868	0	977.236	OK
XLOC_000735	-	-	XLOC_000735	gene-NERG_00954	TSS849	JH604634.1:616393-622689	-	-	35.4231	0	264.727	OK	33.7476	0	249.569	OK
XLOC_000736	-	-	XLOC_000736	gene-NERG_00956	TSS850	JH604634.1:623515-624246	-	-	914.953	297.309	1532.6	OK	883.782	330.131	1437.43	OK
XLOC_000737	-	-	XLOC_000737	gene-NERG_00957	TSS851	JH604634.1:626300-626648	-	-	36.5102	0	73.5771	OK	65.9659	14.6277	117.304	OK
XLOC_000738	-	-	XLOC_000738	gene-NERG_00959	TSS852	JH604634.1:627329-627998	-	-	266.199	170.19	362.208	OK	251.862	159.64	344.084	OK
XLOC_000739	-	-	XLOC_000739	gene-NERG_00961	TSS853	JH604634.1:630094-630859	-	-	304.533	201.641	407.424	OK	303.427	201.151	405.702	OK
XLOC_000740	-	-	XLOC_000740	gene-NERG_00963	TSS854	JH604634.1:634545-641263	-	-	55.5265	0	117.25	OK	54.047	0	111.449	OK
XLOC_000741	-	-	XLOC_000741	gene-NERG_00966,gene-NERG_00967	TSS855,TSS856	JH604634.1:634545-641263	-	-	392.508	125.188	659.828	OK	424.236	144.52	703.953	OK
XLOC_000742	-	-	XLOC_000742	gene-NERG_00969	TSS857	JH604634.1:642546-644045	-	-	128.163	6.62715	249.699	OK	174.874	0	381.003	OK
XLOC_000743	-	-	XLOC_000743	gene-NERG_00970,gene-NERG_00971	TSS858,TSS859	JH604634.1:644185-645717	-	-	929.736	154.956	1704.52	OK	875.597	13.2636	1737.93	OK
XLOC_000744	-	-	XLOC_000744	gene-NERG_00972	TSS860	JH604634.1:646690-649384	-	-	15.162	7.4013	22.9226	OK	17.7661	9.17142	26.3609	OK
XLOC_000745	-	-	XLOC_000745	gene-NERG_00974	TSS861	JH604634.1:650715-651165	-	-	203.681	110.688	296.675	OK	190.767	99.9558	281.578	OK
XLOC_000746	-	-	XLOC_000746	gene-NERG_00976	TSS862	JH604634.1:651881-652802	-	-	28.978	11.2185	46.7374	OK	24.8069	8.59606	41.0178	OK
XLOC_000747	-	-	XLOC_000747	gene-NERG_00977	TSS863	JH604634.1:652830-653619	-	-	93.0393	50.9677	135.111	OK	74.3876	38.2167	110.559	OK
XLOC_000748	-	-	XLOC_000748	-	TSS864	JH604634.1:662206-662562	-	-	8.28994	0	18.3809	OK	9.21135	0	21.0883	OK
XLOC_000749	-	-	XLOC_000749	gene-NERG_00984	TSS865,TSS866	JH604634.1:662930-666082	-	-	1240.5	750.475	1730.52	OK	1563.05	958.355	2167.75	OK
XLOC_000750	-	-	XLOC_000750	gene-NERG_00993	TSS867	JH604634.1:682627-683644	-	-	140.727	89.1137	192.34	OK	137.859	86.8691	188.849	OK
XLOC_000751	-	-	XLOC_000751	gene-NERG_00995	TSS868	JH604634.1:684641-687315	-	-	0	0	0	OK	0	0	0	OK
XLOC_000752	-	-	XLOC_000752	gene-NERG_00999	TSS869	JH604634.1:689749-690143	-	-	63.2701	11.2249	115.315	OK	96.1634	30.0402	162.287	OK
XLOC_000753	-	-	XLOC_000753	-	TSS870	JH604634.1:695017-695665	-	-	10.9656	0.346681	21.5844	OK	11.8372	0	24.0998	OK
XLOC_000754	-	-	XLOC_000754	gene-NERG_01003,gene-NERG_01004,gene-NERG_01005,gene-NERG_01006	TSS871,TSS872,TSS873,TSS874	JH604634.1:696609-700526	-	-	24453.6	11208.4	37698.7	OK	20766.7	8204.52	33328.9	OK
XLOC_000755	-	-	XLOC_000755	gene-NERG_01009	TSS875	JH604634.1:705699-706194	-	-	5.08968	0	11.9731	OK	2.79581	0	7.54048	OK
XLOC_000756	-	-	XLOC_000756	gene-NERG_01010	TSS876	JH604634.1:706760-708806	-	-	7.32902	2.00369	12.6543	OK	6.75191	1.67857	11.8252	OK
XLOC_000757	-	-	XLOC_000757	gene-NERG_01011	TSS877	JH604634.1:708838-709576	-	-	17.0195	2.73476	31.3042	OK	21.492	5.07149	37.9126	OK
XLOC_000758	-	-	XLOC_000758	gene-NERG_01014,gene-NERG_01015	TSS878,TSS879	JH604634.1:713067-715064	-	-	434.068	49.2264	818.909	OK	398.929	90.0134	707.844	OK
XLOC_000759	-	-	XLOC_000759	gene-NERG_01017	TSS880	JH604634.1:717476-717755	-	-	10842.4	7540.71	14144.1	OK	11245.8	7826.8	14664.9	OK
XLOC_000760	-	-	XLOC_000760	gene-NERG_01022	TSS881	JH604634.1:724812-725742	-	-	6.63882	0	13.6462	OK	9.18504	0.252859	18.1172	OK
XLOC_000761	-	-	XLOC_000761	gene-NERG_01023	TSS882	JH604634.1:726386-729623	-	-	2.16288	0	8.54445	OK	4.12308	0	13.2961	OK
XLOC_000762	-	-	XLOC_000762	gene-NERG_01025	TSS883,TSS884	JH604634.1:726386-729623	-	-	87.3038	48.3236	126.284	OK	69.199	35.1822	103.216	OK
XLOC_000763	-	-	XLOC_000763	gene-NERG_01026	TSS885	JH604634.1:729707-731828	-	-	8.48827	2.79759	14.1789	OK	7.64696	2.15344	13.1405	OK
XLOC_000764	-	-	XLOC_000764	gene-NERG_01027	TSS886	JH604634.1:732680-734153	-	-	112.8	71.8484	153.752	OK	129.431	85.4132	173.448	OK
XLOC_000765	-	-	XLOC_000765	gene-NERG_01028	TSS887	JH604634.1:734923-740398	-	-	12.9237	0	29.2794	OK	17.1193	0	35.7258	OK
XLOC_000766	-	-	XLOC_000766	gene-NERG_01032	TSS888	JH604634.1:740417-741194	-	-	146.456	86.2478	206.664	OK	185.457	115.905	255.01	OK
XLOC_000767	-	-	XLOC_000767	gene-NERG_01033	TSS889	JH604634.1:741736-742522	-	-	120.668	69.5929	171.743	OK	119.725	69.4775	169.973	OK
XLOC_000768	-	-	XLOC_000768	gene-NERG_01034	TSS890,TSS891	JH604634.1:743015-745115	-	-	19.5518	1.04292	38.0607	OK	11.4513	0.117266	22.7854	OK
XLOC_000769	-	-	XLOC_000769	gene-NERG_01035	TSS892	JH604634.1:745268-746231	-	-	182.599	117.259	247.938	OK	191.644	124.768	258.521	OK
XLOC_000770	-	-	XLOC_000770	gene-NERG_01036,gene-NERG_01037	TSS893,TSS894	JH604634.1:746857-747554	-	-	228.118	50.2651	405.972	OK	296.017	105.112	486.921	OK
XLOC_000771	-	-	XLOC_000771	gene-NERG_01038	TSS895	JH604634.1:748187-748790	-	-	230.948	138.938	322.958	OK	263.657	164.781	362.534	OK
XLOC_000772	-	-	XLOC_000772	gene-NERG_01039	TSS896	JH604634.1:750287-750977	-	-	526.468	354.395	698.54	OK	551.236	375.281	727.19	OK
XLOC_000773	-	-	XLOC_000773	gene-NERG_01041	TSS897	JH604634.1:754484-755582	-	-	101.201	61.6915	140.711	OK	99.4267	60.4777	138.376	OK
XLOC_000774	-	-	XLOC_000774	gene-NERG_01043	TSS898	JH604634.1:758072-760355	-	-	25.5442	13.7897	37.2986	OK	27.4393	15.2621	39.6165	OK
XLOC_000775	-	-	XLOC_000775	gene-NERG_01044	TSS899	JH604634.1:761282-761663	-	-	11203.9	7566.82	14840.9	OK	10248.4	7002.85	13493.9	OK
XLOC_000776	-	-	XLOC_000776	gene-NERG_01047	TSS900	JH604634.1:766747-767218	-	-	56.3751	17.5567	95.1935	OK	48.9443	13.3798	84.5087	OK
XLOC_000777	-	-	XLOC_000777	gene-NERG_01048	TSS901	JH604634.1:768216-769779	-	-	50.9537	29.1172	72.7903	OK	56.6949	33.1556	80.2342	OK
XLOC_000778	-	-	XLOC_000778	gene-NERG_01049	TSS902	JH604634.1:770281-772966	-	-	601.974	411.259	792.689	OK	585.645	400.42	770.87	OK
XLOC_000779	-	-	XLOC_000779	gene-NERG_03054	TSS903	JH604634.1:774510-774625	-	-	0	0	0	OK	0	0	0	OK
XLOC_000780	-	-	XLOC_000780	gene-NERG_01051	TSS904	JH604634.1:774853-775099	-	-	58.3227	0	124.237	OK	52.9366	18.0887	87.7845	OK
XLOC_000781	-	-	XLOC_000781	gene-NERG_01052	TSS905	JH604634.1:775106-776959	-	-	4.25389	0	13.9534	OK	4.71991	0	14.5095	OK
XLOC_000782	-	-	XLOC_000782	gene-NERG_01054	TSS906	JH604634.1:778531-779683	-	-	0.178275	0	1.40593	OK	0.435146	0	1.74119	OK
XLOC_000783	-	-	XLOC_000783	gene-NERG_01055,gene-NERG_01056	TSS907,TSS908	JH604634.1:779713-782010	-	-	0.332753	0	2.33243	OK	1.11489	0	3.63697	OK
XLOC_000784	-	-	XLOC_000784	gene-NERG_01057	TSS909	JH604634.1:782795-783782	-	-	3.50167	0	8.25055	OK	0.528831	0	1.96099	OK
XLOC_000785	-	-	XLOC_000785	gene-NERG_00593	TSS910	JH604634.1:190-1378	-	-	4.1677	0	8.9952	OK	5.16192	0	10.5136	OK
XLOC_000786	-	-	XLOC_000786	gene-NERG_00595,gene-NERG_00596,gene-NERG_00597	TSS911,TSS912,TSS913,TSS914	JH604634.1:2767-8750	-	-	26.0469	0	55.3741	OK	26.7518	0	58.4661	OK
XLOC_000787	-	-	XLOC_000787	gene-NERG_00598	TSS915	JH604634.1:8941-12094	-	-	6.88284	2.44492	11.3208	OK	6.51209	2.26551	10.7587	OK
XLOC_000788	-	-	XLOC_000788	gene-NERG_00599	TSS916	JH604634.1:13303-15496	-	-	3.7745	0.448405	7.1006	OK	3.88758	0.421237	7.35393	OK
XLOC_000789	-	-	XLOC_000789	gene-NERG_00600	TSS917	JH604634.1:16555-17251	-	-	6.99932	0	15.3965	OK	11.6585	0	23.669	OK
XLOC_000790	-	-	XLOC_000790	gene-NERG_00602	TSS918	JH604634.1:20801-21287	-	-	253.125	147.915	358.335	OK	209.424	117.659	301.189	OK
XLOC_000791	-	-	XLOC_000791	gene-NERG_00603	TSS919	JH604634.1:22737-23412	-	-	1.73962	0	5.24792	OK	2.72797	0	7.64594	OK
XLOC_000792	-	-	XLOC_000792	gene-NERG_00608	TSS920	JH604634.1:36989-39758	-	-	27.5136	15.9798	39.0473	OK	27.6281	15.7492	39.507	OK
XLOC_000793	-	-	XLOC_000793	gene-NERG_00609	TSS921	JH604634.1:39978-43491	-	-	27.0154	15.6804	38.3504	OK	25.8769	15.1512	36.6026	OK
XLOC_000794	-	-	XLOC_000794	gene-NERG_00610	TSS922	JH604634.1:43652-44628	-	-	18.7985	0	45.711	OK	17.5594	0	42.8938	OK
XLOC_000795	-	-	XLOC_000795	gene-NERG_00611	TSS923	JH604634.1:46061-66860	-	-	6.82832	0	100.883	OK	11.4651	0	128.14	OK
XLOC_000796	-	-	XLOC_000796	gene-NERG_00613	TSS924	JH604634.1:46061-66860	-	-	20.3449	0	268.347	OK	21.4483	0	247.128	OK
XLOC_000797	-	-	XLOC_000797	gene-NERG_00615,gene-NERG_00616	TSS925,TSS926,TSS927	JH604634.1:46061-66860	-	-	241.355	0	715.661	OK	222.88	0	664.741	OK
XLOC_000798	-	-	XLOC_000798	gene-NERG_00617,gene-NERG_00618	TSS928,TSS929	JH604634.1:46061-66860	-	-	63.227	0	531.782	OK	60.5278	0	404.311	OK
XLOC_000799	-	-	XLOC_000799	gene-NERG_03011	TSS930	JH604634.1:46061-66860	-	-	0	0	0	OK	0	0	0	OK
XLOC_000800	-	-	XLOC_000800	gene-NERG_00626	TSS931,TSS932	JH604634.1:46061-66860	-	-	78.3669	0	304.978	OK	83.0623	0	306.852	OK
XLOC_000801	-	-	XLOC_000801	gene-NERG_00630	TSS933	JH604634.1:68826-72254	-	-	443.249	294.061	592.436	OK	408.774	269.384	548.164	OK
XLOC_000802	-	-	XLOC_000802	gene-NERG_00639	TSS934	JH604634.1:78962-81686	-	-	27.1515	15.6501	38.6528	OK	19.5688	10.4615	28.676	OK
XLOC_000803	-	-	XLOC_000803	gene-NERG_00640	TSS935	JH604634.1:83120-85442	-	-	47.4166	29.3495	65.4837	OK	54.3962	34.4162	74.3763	OK
XLOC_000804	-	-	XLOC_000804	gene-NERG_00641	TSS936	JH604634.1:85974-87069	-	-	378.82	261.428	496.212	OK	383.969	265.147	502.79	OK
XLOC_000805	-	-	XLOC_000805	gene-NERG_00643	TSS937	JH604634.1:87951-90729	-	-	6.32408	1.05855	11.5896	OK	6.06663	1.84652	10.2867	OK
XLOC_000806	-	-	XLOC_000806	gene-NERG_00644	TSS938	JH604634.1:91247-93599	-	-	2.0805	0	4.43175	OK	2.55736	0	5.12616	OK
XLOC_000807	-	-	XLOC_000807	gene-NERG_00645	TSS939	JH604634.1:94522-95971	-	-	82.2036	51.1879	113.219	OK	84.5781	52.7207	116.436	OK
XLOC_000808	-	-	XLOC_000808	gene-NERG_00647	TSS940	JH604634.1:98097-100104	-	-	528.585	363.419	693.751	OK	461.586	319.028	604.144	OK
XLOC_000809	-	-	XLOC_000809	gene-NERG_00648	TSS941	JH604634.1:100859-103859	-	-	103.803	71.1934	136.412	OK	108.878	74.8383	142.917	OK
XLOC_000810	-	-	XLOC_000810	gene-NERG_00649	TSS942	JH604634.1:104682-105186	-	-	390.047	244.664	535.43	OK	368.406	228.379	508.433	OK
XLOC_000811	-	-	XLOC_000811	gene-NERG_00650	TSS943	JH604634.1:105780-107151	-	-	328.739	227.301	430.178	OK	314.092	216.922	411.261	OK
XLOC_000812	-	-	XLOC_000812	gene-NERG_00651	TSS944	JH604634.1:107978-108899	-	-	526.387	359.215	693.559	OK	506.789	345.366	668.212	OK
XLOC_000813	-	-	XLOC_000813	gene-NERG_00652	TSS945	JH604634.1:109142-110105	-	-	9321.39	5525.42	13117.4	OK	8511.74	5126.71	11896.8	OK
XLOC_000814	-	-	XLOC_000814	gene-NERG_00653	TSS946	JH604634.1:110200-112831	-	-	354.137	245.846	462.429	OK	345.35	239.718	450.983	OK
XLOC_000815	-	-	XLOC_000815	gene-NERG_03012	TSS947	JH604634.1:115805-115876	-	-	0	0	0	OK	0	0	0	OK
XLOC_000816	-	-	XLOC_000816	gene-NERG_00659	TSS948	JH604634.1:118370-119727	-	-	12.3279	0	24.7276	OK	19.5052	2.50797	36.5025	OK
XLOC_000817	-	-	XLOC_000817	gene-NERG_00661	TSS949	JH604634.1:123749-128928	-	-	1187.54	0	2467.9	OK	1096.05	39.0836	2153.01	OK
XLOC_000818	-	-	XLOC_000818	gene-NERG_00665	TSS950	JH604634.1:123749-128928	-	-	3966	0	19556.1	OK	2963.34	0	14899.7	OK
XLOC_000819	-	-	XLOC_000819	gene-NERG_00666	TSS951	JH604634.1:123749-128928	-	-	8781.23	3420.12	14142.3	OK	7709.42	2846.94	12571.9	OK
XLOC_000820	-	-	XLOC_000820	gene-NERG_00669	TSS952	JH604634.1:130885-133204	-	-	15.8497	7.5012	24.1982	OK	22.7248	12.0588	33.3907	OK
XLOC_000821	-	-	XLOC_000821	gene-NERG_00671	TSS953	JH604634.1:137008-137341	-	-	71.8375	15.0017	128.673	OK	57.8239	22.9766	92.6712	OK
XLOC_000822	-	-	XLOC_000822	gene-NERG_00672	TSS954	JH604634.1:138176-139811	-	-	62.8513	37.6216	88.081	OK	63.9876	38.6589	89.3163	OK
XLOC_000823	-	-	XLOC_000823	gene-NERG_00674	TSS955	JH604634.1:143978-144959	-	-	72.0781	39.8005	104.356	OK	83.257	47.6352	118.879	OK
XLOC_000824	-	-	XLOC_000824	gene-NERG_00678	TSS956	JH604634.1:150075-152379	-	-	43.7625	26.6773	60.8477	OK	34.4084	19.8888	48.928	OK
XLOC_000825	-	-	XLOC_000825	gene-NERG_00679	TSS957	JH604634.1:152810-153635	-	-	320.86	215.408	426.313	OK	346.481	233.982	458.979	OK
XLOC_000826	-	-	XLOC_000826	gene-NERG_00680	TSS958	JH604634.1:154296-154545	-	-	38.9738	9.4998	68.4478	OK	73.6187	30.5053	116.732	OK
XLOC_000827	-	-	XLOC_000827	gene-NERG_00681	TSS959	JH604634.1:154810-155350	-	-	1.86232	0	6.46771	OK	2.14029	0	6.77484	OK
XLOC_000828	-	-	XLOC_000828	gene-NERG_00683	TSS960	JH604634.1:159714-161091	-	-	50.1599	27.7503	72.5694	OK	51.1841	28.5541	73.8141	OK
XLOC_000829	-	-	XLOC_000829	gene-NERG_00686	TSS961	JH604634.1:162696-165228	-	-	702.074	438.509	965.64	OK	656.498	409.272	903.725	OK
XLOC_000830	-	-	XLOC_000830	gene-NERG_00687	TSS962	JH604634.1:165703-167020	-	-	107.959	68.6429	147.275	OK	109.605	69.5957	149.615	OK
XLOC_000831	-	-	XLOC_000831	gene-NERG_00691,gene-NERG_00692	TSS963,TSS964	JH604634.1:170328-173870	-	-	20.1859	6.82504	33.5468	OK	35.732	16.4194	55.0447	OK
XLOC_000832	-	-	XLOC_000832	gene-NERG_00695	TSS965	JH604634.1:174884-176834	-	-	331.07	228.026	434.114	OK	287.011	198.635	375.386	OK
XLOC_000833	-	-	XLOC_000833	gene-NERG_00697	TSS966	JH604634.1:182313-183228	-	-	138.668	85.8093	191.527	OK	140.771	86.7711	194.771	OK
XLOC_000834	-	-	XLOC_000834	gene-NERG_03013	TSS967	JH604634.1:183289-183360	-	-	0	0	0	OK	0	0	0	OK
XLOC_000835	-	-	XLOC_000835	gene-NERG_00699	TSS968	JH604634.1:186063-186792	-	-	123.526	70.6224	176.43	OK	134.825	78.2461	191.403	OK
XLOC_000836	-	-	XLOC_000836	gene-NERG_00700	TSS969	JH604634.1:186826-187039	-	-	21918.1	14953.2	28883	OK	20309.7	14146.9	26472.6	OK
XLOC_000837	-	-	XLOC_000837	gene-NERG_00702	TSS970	JH604634.1:188396-189608	-	-	19.3116	6.77965	31.8435	OK	16.866	5.4815	28.2505	OK
XLOC_000838	-	-	XLOC_000838	gene-NERG_00703	TSS971	JH604634.1:190643-191663	-	-	63.6726	34.0373	93.308	OK	77.314	43.701	110.927	OK
XLOC_000839	-	-	XLOC_000839	gene-NERG_00705	TSS972	JH604634.1:191710-212311	-	-	145.712	0	787.36	OK	174.465	0	840.178	OK
XLOC_000840	-	-	XLOC_000840	gene-NERG_00706	TSS973	JH604634.1:191710-212311	-	-	26.0046	0	169.537	OK	27.3718	0	173.64	OK
XLOC_000841	-	-	XLOC_000841	gene-NERG_00707	TSS974	JH604634.1:191710-212311	-	-	0.605753	0	25.2799	OK	0.859553	0	28.3522	OK
XLOC_000842	-	-	XLOC_000842	gene-NERG_00708,gene-NERG_00709,gene-NERG_00710	TSS975,TSS976,TSS977	JH604634.1:191710-212311	-	-	9670.16	5166.36	14174	OK	8962.12	4859.73	13064.5	OK
XLOC_000843	-	-	XLOC_000843	gene-NERG_00712	TSS978	JH604634.1:191710-212311	-	-	90.4653	0	987.515	OK	64.3511	0	766.522	OK
XLOC_000844	-	-	XLOC_000844	gene-NERG_00714	TSS979	JH604634.1:191710-212311	-	-	93.1485	0	307.13	OK	94.2513	0	298.674	OK
XLOC_000845	-	-	XLOC_000845	gene-NERG_00717	TSS980	JH604634.1:214824-214980	-	-	343.082	0	709.957	OK	538.557	4.00747	1073.11	OK
XLOC_000846	-	-	XLOC_000846	gene-NERG_00718	TSS981	JH604634.1:214983-215514	-	-	113.231	55.0414	171.421	OK	108.127	51.7502	164.503	OK
XLOC_000847	-	-	XLOC_000847	gene-NERG_00721	TSS982	JH604634.1:217092-217710	-	-	322.352	207.81	436.894	OK	336.867	217.923	455.811	OK
XLOC_000848	-	-	XLOC_000848	gene-NERG_00725	TSS983	JH604634.1:221400-223260	-	-	208.532	0	469.53	OK	152.894	4.8232	300.964	OK
XLOC_000849	-	-	XLOC_000849	gene-NERG_00732	TSS984	JH604634.1:230166-230676	-	-	8437.87	5598.45	11277.3	OK	7991.8	5341.14	10642.5	OK
XLOC_000850	-	-	XLOC_000850	gene-NERG_00733	TSS985	JH604634.1:230800-232405	-	-	154.335	104.298	204.372	OK	146.245	98.5134	193.977	OK
XLOC_000851	-	-	XLOC_000851	gene-NERG_00734	TSS986	JH604634.1:232658-233027	-	-	647.71	410.098	885.322	OK	661.156	416.848	905.463	OK
XLOC_000852	-	-	XLOC_000852	gene-NERG_00737	TSS987	JH604634.1:237769-238063	-	-	0.659966	0	6.34431	OK	6.77788	0	15.143	OK
XLOC_000853	-	-	XLOC_000853	gene-NERG_00738	TSS988	JH604634.1:238678-239029	-	-	7.28206	0	17.6796	OK	15.9923	0	33.0859	OK
XLOC_000854	-	-	XLOC_000854	gene-NERG_00739	TSS989	JH604634.1:240269-240824	-	-	3700.7	2528.19	4873.22	OK	3769.04	2575	4963.09	OK
XLOC_000855	-	-	XLOC_000855	gene-NERG_00740	TSS990	JH604634.1:240866-243365	-	-	48.7076	30.2936	67.1215	OK	53.6227	33.8686	73.3768	OK
XLOC_000856	-	-	XLOC_000856	gene-NERG_00742	TSS991	JH604634.1:243385-248191	-	-	220.557	99.0585	342.055	OK	215.257	91.3187	339.196	OK
XLOC_000857	-	-	XLOC_000857	gene-NERG_00744	TSS992	JH604634.1:249487-250117	-	-	231.174	143.213	319.135	OK	236.114	145.607	326.62	OK
XLOC_000858	-	-	XLOC_000858	gene-NERG_00746	TSS993	JH604634.1:252881-253439	-	-	143.838	75.9553	211.721	OK	137.603	70.4821	204.724	OK
XLOC_000859	-	-	XLOC_000859	gene-NERG_00749	TSS994	JH604634.1:260164-261895	-	-	72.6176	45.6513	99.5838	OK	64.646	39.4724	89.8196	OK
XLOC_000860	-	-	XLOC_000860	gene-NERG_00751	TSS995	JH604634.1:262353-262653	-	-	47.982	0	96.8335	OK	45.2679	0	93.2641	OK
XLOC_000861	-	-	XLOC_000861	gene-NERG_00753	TSS996	JH604634.1:265036-265552	-	-	327.887	204.059	451.715	OK	336.204	207.786	464.622	OK
XLOC_000862	-	-	XLOC_000862	gene-NERG_00754	TSS997	JH604634.1:265856-267854	-	-	2.13203	0	4.69952	OK	3.48839	0.0875647	6.88922	OK
XLOC_000863	-	-	XLOC_000863	gene-NERG_00757	TSS998	JH604634.1:276143-277274	-	-	41.7079	20.8308	62.5849	OK	51.0234	26.9268	75.1201	OK
XLOC_000864	-	-	XLOC_000864	gene-NERG_00758	TSS999	JH604634.1:279006-280731	-	-	66.0471	40.4364	91.6578	OK	74.8443	46.8046	102.884	OK
XLOC_000865	-	-	XLOC_000865	gene-NERG_00765	TSS1000	JH604634.1:299454-299952	-	-	28.1473	4.10902	52.1856	OK	19.5365	0.0440445	39.0289	OK
XLOC_000866	-	-	XLOC_000866	gene-NERG_00766	TSS1001	JH604634.1:300498-302358	-	-	38.266	21.6438	54.8881	OK	39.4426	22.583	56.3022	OK
XLOC_000867	-	-	XLOC_000867	gene-NERG_00768	TSS1002	JH604634.1:303245-303563	-	-	8.54109	0	20.6614	OK	8.94114	0	21.2066	OK
XLOC_000868	-	-	XLOC_000868	gene-NERG_00769	TSS1003	JH604634.1:304042-305245	-	-	35.4799	16.6412	54.3186	OK	38.1955	18.9744	57.4166	OK
XLOC_000869	-	-	XLOC_000869	gene-NERG_00774,gene-NERG_00775	TSS1004,TSS1005,TSS1006	JH604634.1:311224-452509	-	-	118.318	0	867.443	OK	100.517	0	671.584	OK
XLOC_000870	-	-	XLOC_000870	gene-NERG_00776,gene-NERG_00777,gene-NERG_03014	TSS1007,TSS1008,TSS1009,TSS1010	JH604634.1:311224-452509	-	-	261.563	0	2921.47	OK	259.14	0	2750.97	OK
XLOC_000871	-	-	XLOC_000871	gene-NERG_00784	TSS1011	JH604634.1:311224-452509	-	-	310.1	0	3854.8	OK	313.751	0	3686.58	OK
XLOC_000872	-	-	XLOC_000872	gene-NERG_03015	TSS1012	JH604634.1:311224-452509	-	-	0	0	0	OK	0	0	0	OK
XLOC_000873	-	-	XLOC_000873	gene-NERG_00788,gene-NERG_00789	TSS1013,TSS1014	JH604634.1:311224-452509	-	-	504.477	0	3066.49	OK	495.114	0	2909.33	OK
XLOC_000874	-	-	XLOC_000874	gene-NERG_00792,gene-NERG_00793	TSS1015,TSS1016	JH604634.1:311224-452509	-	-	217.418	0	2349.66	OK	186.979	0	2100.69	OK
XLOC_000875	-	-	XLOC_000875	gene-NERG_00796,gene-NERG_00797	TSS1017,TSS1018,TSS1019	JH604634.1:311224-452509	-	-	110.869	0	1367.49	OK	123.524	0	1485.16	OK
XLOC_000876	-	-	XLOC_000876	gene-NERG_03053	TSS1020	JH604634.1:311224-452509	-	-	85.3576	0	533.872	OK	0	0	0	OK
XLOC_000877	-	-	XLOC_000877	gene-NERG_00803,gene-NERG_00804	TSS1021,TSS1022,TSS1023	JH604634.1:311224-452509	-	-	273.893	0	2695.34	OK	275.387	0	2841.2	OK
XLOC_000878	-	-	XLOC_000878	gene-NERG_00805	TSS1024	JH604634.1:311224-452509	-	-	20.2952	0	415.989	OK	13.6103	0	301.756	OK
XLOC_000879	-	-	XLOC_000879	gene-NERG_00806	TSS1025,TSS1026	JH604634.1:311224-452509	-	-	7.15983	0	196.385	OK	8.66543	0	211.565	OK
XLOC_000880	-	-	XLOC_000880	gene-NERG_00809,gene-NERG_00810,gene-NERG_00811	TSS1027,TSS1028,TSS1029	JH604634.1:311224-452509	-	-	381.909	0	2791.14	OK	427.684	0	2870.33	OK
XLOC_000881	-	-	XLOC_000881	gene-NERG_00813	TSS1030	JH604634.1:311224-452509	-	-	205.962	0	2752.96	OK	182.826	0	2593.35	OK
XLOC_000882	-	-	XLOC_000882	gene-NERG_00815	TSS1031	JH604634.1:311224-452509	-	-	820.109	0	2823.83	OK	733.598	0	2536.42	OK
XLOC_000883	-	-	XLOC_000883	gene-NERG_00817	TSS1032	JH604634.1:311224-452509	-	-	78.3488	0	1418.75	OK	94.5639	0	1528.76	OK
XLOC_000884	-	-	XLOC_000884	gene-NERG_00821	TSS1033	JH604634.1:311224-452509	-	-	2.36125	0	91.5688	OK	3.81268	0	116.469	OK
XLOC_000885	-	-	XLOC_000885	gene-NERG_00823	TSS1034	JH604634.1:311224-452509	-	-	50.0033	0	488.032	OK	57.3318	0	503.008	OK
XLOC_000886	-	-	XLOC_000886	gene-NERG_00826	TSS1035	JH604634.1:311224-452509	-	-	723.578	0	2451.89	OK	677.82	0	2272.55	OK
XLOC_000887	-	-	XLOC_000887	gene-NERG_00830,gene-NERG_00831,gene-NERG_00832	TSS1036,TSS1037,TSS1038	JH604634.1:311224-452509	-	-	90.5539	0	1360.82	OK	119.856	0	1539.19	OK
XLOC_000888	-	-	XLOC_000888	gene-NERG_00838	TSS1039	JH604634.1:311224-452509	-	-	107.972	0	4843.66	OK	105.361	0	4288.81	OK
XLOC_000889	-	-	XLOC_000889	gene-NERG_00841	TSS1040	JH604634.1:311224-452509	-	-	52.0838	0	1368.84	OK	46.8773	0	1227.98	OK
XLOC_000890	-	-	XLOC_000890	gene-NERG_00842	TSS1041,TSS1042	JH604634.1:311224-452509	-	-	43.4158	0	542.113	OK	41.7933	0	510.716	OK
XLOC_000891	-	-	XLOC_000891	gene-NERG_00850	TSS1043	JH604634.1:453274-453685	-	-	12.2368	0	25.6646	OK	11.7975	0	25.3477	OK
XLOC_000892	-	-	XLOC_000892	gene-NERG_00851	TSS1044	JH604634.1:453689-454466	-	-	13.4495	1.14188	25.7571	OK	13.067	0.855249	25.2787	OK
XLOC_000893	-	-	XLOC_000893	gene-NERG_00852	TSS1045	JH604634.1:454981-455668	-	-	15.2734	1.4854	29.0614	OK	16.8411	2.11065	31.5716	OK
XLOC_000894	-	-	XLOC_000894	gene-NERG_00853	TSS1046	JH604634.1:456125-459847	-	-	80.1626	0	210.593	OK	73.254	0	204.568	OK
XLOC_000895	-	-	XLOC_000895	gene-NERG_00855	TSS1047	JH604634.1:456125-459847	-	-	1.22809	0	12.25	OK	0.600058	0	7.85043	OK
XLOC_000896	-	-	XLOC_000896	gene-NERG_00856	TSS1048	JH604634.1:459928-461386	-	-	0.705677	0	2.40595	OK	0.996629	0	3.00471	OK
XLOC_000897	-	-	XLOC_000897	gene-NERG_00857	TSS1049	JH604634.1:463276-465121	-	-	23.6309	11.6552	35.6067	OK	18.1037	8.17078	28.0367	OK
XLOC_000898	-	-	XLOC_000898	gene-NERG_00858	TSS1050	JH604634.1:465384-466191	-	-	51.1	23.0146	79.1854	OK	62.0623	30.6561	93.4685	OK
XLOC_000899	-	-	XLOC_000899	gene-NERG_00860,gene-NERG_00861	TSS1051,TSS1052	JH604634.1:466396-470568	-	-	978.207	118.176	1838.24	OK	770.886	300.197	1241.58	OK
XLOC_000900	-	-	XLOC_000900	gene-NERG_00862	TSS1053	JH604634.1:470911-473935	-	-	337.165	234.061	440.269	OK	337.738	233.973	441.503	OK
XLOC_000901	-	-	XLOC_000901	gene-NERG_00870	TSS1054	JH604634.1:493189-494932	-	-	181.686	124.398	238.973	OK	176.55	120.725	232.376	OK
XLOC_000902	-	-	XLOC_000902	gene-NERG_00873	TSS1055	JH604634.1:497633-499835	-	-	3.50347	0.259195	6.74775	OK	5.57335	1.26951	9.8772	OK
XLOC_000903	-	-	XLOC_000903	gene-NERG_00876	TSS1056,TSS1057	JH604634.1:501165-503035	-	-	113.666	0	243.619	OK	101.186	0	227.264	OK
XLOC_000904	-	-	XLOC_000904	gene-NERG_00879	TSS1058	JH604634.1:506510-507074	-	-	61.7846	24.3121	99.257	OK	74.867	32.3211	117.413	OK
XLOC_000905	-	-	XLOC_000905	gene-NERG_00884	TSS1059	JH604634.1:513983-514895	-	-	29.2728	10.9116	47.6341	OK	40.2671	17.9118	62.6225	OK
XLOC_000906	-	-	XLOC_000906	gene-NERG_00885	TSS1060	JH604634.1:515629-516388	-	-	164.283	100.43	228.137	OK	159.558	96.4308	222.685	OK
XLOC_000907	-	-	XLOC_000907	gene-NERG_00890,gene-NERG_00897,gene-NERG_00898	TSS1061,TSS1062	JH604634.1:518221-533987	-	-	757.412	0	1708.48	OK	742.771	0	1543.07	OK
XLOC_000908	-	-	XLOC_000908	gene-NERG_00889	TSS1063	JH604634.1:518221-533987	-	-	382.285	0	1076.3	OK	384.5	0	1042.69	OK
XLOC_000909	-	-	XLOC_000909	gene-NERG_00890	TSS1064	JH604634.1:518221-533987	-	-	335.374	8.36458	662.384	OK	319.525	18.2775	620.772	OK
XLOC_000910	-	-	XLOC_000910	gene-NERG_03016	TSS1065	JH604634.1:518221-533987	-	-	0	0	0	OK	0	0	0	OK
XLOC_000911	-	-	XLOC_000911	gene-NERG_00893	TSS1066	JH604634.1:518221-533987	-	-	1126.71	0	3073.54	OK	1052.09	0	2881.04	OK
XLOC_000912	-	-	XLOC_000912	gene-NERG_00901	TSS1067	JH604634.1:538509-539829	-	-	78.6633	47.6685	109.658	OK	76.9012	46.3943	107.408	OK
XLOC_000913	-	-	XLOC_000913	gene-NERG_00902	TSS1068	JH604634.1:540847-541816	-	-	93.9356	54.6074	133.264	OK	117.614	71.564	163.663	OK
XLOC_000914	-	-	XLOC_000914	gene-NERG_00903	TSS1069	JH604634.1:542702-548555	-	-	79.7006	46.4674	112.934	OK	69.6799	42.1675	97.1922	OK
XLOC_000915	-	-	XLOC_000915	gene-NERG_00905	TSS1070	JH604634.1:542702-548555	-	-	94.1977	11.7669	176.628	OK	95.6681	13.341	177.995	OK
XLOC_000916	-	-	XLOC_000916	gene-NERG_00907	TSS1071	JH604634.1:550330-550942	-	-	146.14	81.847	210.433	OK	162.577	93.2787	231.875	OK
XLOC_000917	-	-	XLOC_000917	gene-NERG_00911	TSS1072	JH604634.1:554819-554990	-	-	611.387	156.612	1066.16	OK	734.413	219.512	1249.31	OK
XLOC_000918	-	-	XLOC_000918	gene-NERG_00912	TSS1073	JH604634.1:555281-555848	-	-	11.9319	0	24.828	OK	13.127	0	27.193	OK
XLOC_000919	-	-	XLOC_000919	gene-NERG_00913	TSS1074	JH604634.1:556346-557384	-	-	3.10494	0	7.27816	OK	3.77758	0	8.42887	OK
XLOC_000920	-	-	XLOC_000920	gene-NERG_00914	TSS1075	JH604634.1:557433-557985	-	-	1.10438	0	4.26802	OK	3.88311	0	11.4565	OK
XLOC_000921	-	-	XLOC_000921	gene-NERG_00915	TSS1076	JH604634.1:558508-560263	-	-	39.4942	22.1362	56.8521	OK	39.6135	22.3614	56.8656	OK
XLOC_000922	-	-	XLOC_000922	gene-NERG_00916	TSS1077	JH604634.1:560604-562878	-	-	2.19361	0	4.58563	OK	2.52901	0	5.10618	OK
XLOC_000923	-	-	XLOC_000923	gene-NERG_00918	TSS1078	JH604634.1:568749-570345	-	-	2.99601	0	6.58776	OK	3.23	0	6.79446	OK
XLOC_000924	-	-	XLOC_000924	gene-NERG_00921	TSS1079	JH604634.1:576469-576751	-	-	325.644	149.663	501.624	OK	439.181	211.501	666.862	OK
XLOC_000925	-	-	XLOC_000925	gene-NERG_00922	TSS1080	JH604634.1:576756-577113	-	-	595.971	364.486	827.456	OK	638.812	391.23	886.394	OK
XLOC_000926	-	-	XLOC_000926	gene-NERG_00924	TSS1081	JH604634.1:578911-582295	-	-	627.813	426.544	829.083	OK	574.477	391.247	757.707	OK
XLOC_000927	-	-	XLOC_000927	gene-NERG_00929	TSS1082	JH604634.1:587900-590267	-	-	22.168	11.7655	32.5705	OK	20.4211	10.4718	30.3704	OK
XLOC_000928	-	-	XLOC_000928	gene-NERG_00934	TSS1083	JH604634.1:596008-596221	-	-	628.278	258.511	998.046	OK	525.002	192.536	857.468	OK
XLOC_000929	-	-	XLOC_000929	gene-NERG_00935	TSS1084	JH604634.1:597047-597485	-	-	254.607	143.652	365.562	OK	204.901	107.677	302.124	OK
XLOC_000930	-	-	XLOC_000930	gene-NERG_00936	TSS1085	JH604634.1:597529-598621	-	-	136.804	87.352	186.256	OK	122.452	76.9624	167.942	OK
XLOC_000931	-	-	XLOC_000931	gene-NERG_00938	TSS1086	JH604634.1:600365-601667	-	-	232.293	158.437	306.149	OK	240.791	164.582	317	OK
XLOC_000932	-	-	XLOC_000932	gene-NERG_00939	TSS1087	JH604634.1:602257-603046	-	-	1.28332	0	4.14383	OK	0.710213	0	2.7408	OK
XLOC_000933	-	-	XLOC_000933	gene-NERG_00940	TSS1088	JH604634.1:603227-603383	-	-	0	0	0	OK	0	0	0	OK
XLOC_000934	-	-	XLOC_000934	gene-NERG_00941	TSS1089	JH604634.1:603433-604207	-	-	0.297568	0	2.18411	OK	0.358873	0	2.21782	OK
XLOC_000935	-	-	XLOC_000935	gene-NERG_00942	TSS1090	JH604634.1:605485-606082	-	-	329.49	211.861	447.119	OK	322.14	206.044	438.236	OK
XLOC_000936	-	-	XLOC_000936	gene-NERG_00943	TSS1091	JH604634.1:606390-606600	-	-	43.9025	12.8972	74.9078	OK	18.8084	0	38.574	OK
XLOC_000937	-	-	XLOC_000937	gene-NERG_00944	TSS1092	JH604634.1:607667-610637	-	-	0.590799	0	1.61262	OK	0.810849	0	2.05069	OK
XLOC_000938	-	-	XLOC_000938	gene-NERG_00949,gene-NERG_00950,gene-NERG_00951,gene-NERG_00952,gene-NERG_00953	TSS1093,TSS1094,TSS1095,TSS1096,TSS1097	JH604634.1:616393-622689	-	-	15518.5	8424.99	22612	OK	14101	7991.17	20210.8	OK
XLOC_000939	-	-	XLOC_000939	gene-NERG_00955	TSS1098,TSS1099	JH604634.1:616393-622689	-	-	196.108	0	676.957	OK	217.99	0	595.592	OK
XLOC_000940	-	-	XLOC_000940	gene-NERG_00956	TSS1100	JH604634.1:623515-624246	-	-	399.519	226.193	572.845	OK	421.65	252.675	590.624	OK
XLOC_000941	-	-	XLOC_000941	gene-NERG_00958	TSS1101	JH604634.1:626654-627134	-	-	511.187	332.304	690.071	OK	373.779	231.04	516.519	OK
XLOC_000942	-	-	XLOC_000942	gene-NERG_03017	TSS1102	JH604634.1:627161-627243	-	-	0	0	0	OK	0	0	0	OK
XLOC_000943	-	-	XLOC_000943	gene-NERG_00960	TSS1103	JH604634.1:629259-629895	-	-	72.0249	32.9193	111.131	OK	94.8597	48.4104	141.309	OK
XLOC_000944	-	-	XLOC_000944	gene-NERG_00962	TSS1104	JH604634.1:631906-634486	-	-	439.693	302.552	576.834	OK	403.617	278.936	528.297	OK
XLOC_000945	-	-	XLOC_000945	gene-NERG_00964,gene-NERG_00965	TSS1105,TSS1106	JH604634.1:634545-641263	-	-	281.904	147.896	415.912	OK	243.942	108.918	378.967	OK
XLOC_000946	-	-	XLOC_000946	gene-NERG_03018	TSS1107	JH604634.1:634545-641263	-	-	0	0	0	OK	0	0	0	OK
XLOC_000947	-	-	XLOC_000947	gene-NERG_00968	TSS1108,TSS1109	JH604634.1:642546-644045	-	-	27.5162	2.94451	52.088	OK	18.5156	0	41.3058	OK
XLOC_000948	-	-	XLOC_000948	gene-NERG_00973	TSS1110	JH604634.1:649829-650135	-	-	40.2562	0	88.2746	OK	26.2651	0	65.7789	OK
XLOC_000949	-	-	XLOC_000949	gene-NERG_00975	TSS1111	JH604634.1:651492-651845	-	-	56.3345	8.03594	104.633	OK	61.0073	5.76323	116.251	OK
XLOC_000950	-	-	XLOC_000950	gene-NERG_00978	TSS1112	JH604634.1:654274-656008	-	-	10.4236	3.24498	17.6023	OK	9.98114	3.04617	16.9161	OK
XLOC_000951	-	-	XLOC_000951	gene-NERG_00979	TSS1113	JH604634.1:656433-658182	-	-	260.885	180.568	341.203	OK	263.664	182.54	344.788	OK
XLOC_000952	-	-	XLOC_000952	gene-NERG_00980,gene-NERG_00981	TSS1114,TSS1115	JH604634.1:658219-659939	-	-	2427.49	1601.02	3253.95	OK	2344.77	1543.26	3146.29	OK
XLOC_000953	-	-	XLOC_000953	gene-NERG_03019	TSS1116	JH604634.1:659973-660046	-	-	0	0	0	OK	0	0	0	OK
XLOC_000954	-	-	XLOC_000954	gene-NERG_00982	TSS1117	JH604634.1:660883-662146	-	-	27.2938	12.3041	42.2835	OK	28.32	12.6397	44.0004	OK
XLOC_000955	-	-	XLOC_000955	gene-NERG_00983	TSS1118	JH604634.1:662930-666082	-	-	120.126	15.3683	224.884	OK	119.249	0	247.833	OK
XLOC_000956	-	-	XLOC_000956	gene-NERG_00985	TSS1119	JH604634.1:666577-668752	-	-	32.8099	18.6607	46.959	OK	37.6948	22.1139	53.2757	OK
XLOC_000957	-	-	XLOC_000957	gene-NERG_00986	TSS1120	JH604634.1:668952-671634	-	-	47.1103	29.5485	64.6721	OK	39.0163	24.0386	53.994	OK
XLOC_000958	-	-	XLOC_000958	gene-NERG_00987	TSS1121	JH604634.1:671748-671913	-	-	0	0	0	OK	0	0	0	OK
XLOC_000959	-	-	XLOC_000959	gene-NERG_00988	TSS1122	JH604634.1:672931-674692	-	-	201.325	137.146	265.504	OK	188.293	129.035	247.551	OK
XLOC_000960	-	-	XLOC_000960	gene-NERG_00989	TSS1123	JH604634.1:674822-675059	-	-	237.229	60.7	413.759	OK	250.871	57.5417	444.2	OK
XLOC_000961	-	-	XLOC_000961	gene-NERG_00990	TSS1124	JH604634.1:676179-676725	-	-	406.356	263.621	549.091	OK	440.868	286.629	595.107	OK
XLOC_000962	-	-	XLOC_000962	gene-NERG_00991	TSS1125	JH604634.1:677401-679306	-	-	57.2396	35.2268	79.2524	OK	81.2477	52.5406	109.955	OK
XLOC_000963	-	-	XLOC_000963	gene-NERG_00992	TSS1126	JH604634.1:679673-682607	-	-	96.9748	66.1725	127.777	OK	92.2779	62.7669	121.789	OK
XLOC_000964	-	-	XLOC_000964	gene-NERG_00994	TSS1127	JH604634.1:683672-683837	-	-	65.6343	42.6652	88.6035	OK	146.869	0	384.47	OK
XLOC_000965	-	-	XLOC_000965	gene-NERG_00995	TSS1128	JH604634.1:684641-687315	-	-	9.03816	3.57085	14.5055	OK	12.8232	5.98406	19.6624	OK
XLOC_000966	-	-	XLOC_000966	gene-NERG_00996	TSS1129	JH604634.1:687516-688440	-	-	85.1924	48.2551	122.13	OK	77.7404	43.0533	112.427	OK
XLOC_000967	-	-	XLOC_000967	gene-NERG_00997	TSS1130	JH604634.1:688605-689019	-	-	10337	6899.32	13774.7	OK	9390.98	6373.52	12408.4	OK
XLOC_000968	-	-	XLOC_000968	gene-NERG_00998	TSS1131	JH604634.1:689147-689723	-	-	89.33	42.476	136.184	OK	92.258	44.0437	140.472	OK
XLOC_000969	-	-	XLOC_000969	gene-NERG_01000	TSS1132	JH604634.1:690543-691422	-	-	320.744	216.273	425.215	OK	303.976	203.723	404.229	OK
XLOC_000970	-	-	XLOC_000970	gene-NERG_01001	TSS1133	JH604634.1:692419-694897	-	-	1131.22	753.635	1508.81	OK	1193.02	783.319	1602.73	OK
XLOC_000971	-	-	XLOC_000971	gene-NERG_01002	TSS1134	JH604634.1:696609-700526	-	-	62.3269	0	223.42	OK	98.4412	0	311.185	OK
XLOC_000972	-	-	XLOC_000972	gene-NERG_01007	TSS1135	JH604634.1:696609-700526	-	-	24.3802	0	244.068	OK	11.9384	0	97.1917	OK
XLOC_000973	-	-	XLOC_000973	gene-NERG_01008	TSS1136	JH604634.1:701127-704145	-	-	2.34399	0.135883	4.5521	OK	3.9114	0.890974	6.93182	OK
XLOC_000974	-	-	XLOC_000974	gene-NERG_01012	TSS1137	JH604634.1:710027-711701	-	-	73.4355	45.8802	100.991	OK	86.1932	55.0187	117.368	OK
XLOC_000975	-	-	XLOC_000975	gene-NERG_01013	TSS1138	JH604634.1:712722-713016	-	-	60.8825	3.88949	117.875	OK	78.1628	11.7313	144.594	OK
XLOC_000976	-	-	XLOC_000976	gene-NERG_01016	TSS1139	JH604634.1:713067-715064	-	-	199.046	96.9078	301.184	OK	172.086	70.7824	273.39	OK
XLOC_000977	-	-	XLOC_000977	gene-NERG_01018	TSS1140	JH604634.1:717855-719745	-	-	219.259	151.415	287.103	OK	218.83	151.12	286.54	OK
XLOC_000978	-	-	XLOC_000978	gene-NERG_01019	TSS1141	JH604634.1:720462-721359	-	-	91.7977	52.2408	131.355	OK	84.6885	47.0223	122.355	OK
XLOC_000979	-	-	XLOC_000979	gene-NERG_01020	TSS1142	JH604634.1:721763-722375	-	-	38.8511	12.3614	65.3408	OK	54.4369	21.4508	87.423	OK
XLOC_000980	-	-	XLOC_000980	gene-NERG_01021	TSS1143	JH604634.1:722595-724125	-	-	684.511	472.98	896.043	OK	616.841	426.785	806.897	OK
XLOC_000981	-	-	XLOC_000981	gene-NERG_01024	TSS1144,TSS1145	JH604634.1:726386-729623	-	-	65.2171	0	183.462	OK	52.6998	0	112.71	OK
XLOC_000982	-	-	XLOC_000982	-	TSS1146	JH604634.1:726386-729623	-	-	2.03235	0	10.4192	OK	3.25299	0	14.6845	OK
XLOC_000983	-	-	XLOC_000983	gene-NERG_01029,gene-NERG_01030,gene-NERG_01031	TSS1147,TSS1148,TSS1149,TSS1150	JH604634.1:734923-740398	-	-	63.8379	27.5051	100.171	OK	59.4801	0	135.602	OK
XLOC_000984	-	-	XLOC_000984	gene-NERG_01040	TSS1151	JH604634.1:751668-754467	-	-	98.0495	66.3159	129.783	OK	98.4103	67.0221	129.799	OK
XLOC_000985	-	-	XLOC_000985	gene-NERG_01042	TSS1152	JH604634.1:756028-757870	-	-	273.451	187.878	359.025	OK	258.793	179.291	338.295	OK
XLOC_000986	-	-	XLOC_000986	gene-NERG_01045	TSS1153	JH604634.1:762707-763646	-	-	113.369	67.8689	158.868	OK	137.381	85.0324	189.73	OK
XLOC_000987	-	-	XLOC_000987	gene-NERG_01046	TSS1154	JH604634.1:764569-765541	-	-	298.765	199.311	398.219	OK	270.869	182.444	359.295	OK
XLOC_000988	-	-	XLOC_000988	gene-NERG_01050	TSS1155	JH604634.1:773348-774038	-	-	10.318	0	21.0686	OK	16.887	2.24602	31.5281	OK
XLOC_000989	-	-	XLOC_000989	gene-NERG_01053	TSS1156	JH604634.1:775106-776959	-	-	6.58483	1.00741	12.1622	OK	7.01002	1.0912	12.9288	OK
XLOC_000990	-	-	XLOC_000990	-	TSS1157	JH604634.1:777892-778413	-	-	2.01405	0	6.11098	OK	9.52352	0	21.9802	OK
[truncated: 1,678 more rows]

## Sheet: Nir in N2 vs JU1400
Table S6. Microsporidia gene FPKM values in N2 and JU1400.
[truncated: 2,679 more rows]

## Sheet: Nfe in N2 vs JU1400
Table S6. Microsporidia gene FPKM values in N2 and JU1400.
[truncated: 2,213 more rows]
