# Supplementary material for: High-throughput phenotyping of infection by diverse microsporidia species reveals a wild C. elegans strain with opposing resistance and susceptibility traits
Source: PLoS Pathog. 2023 Mar 9;19(3):e1011225. doi: 10.1371/journal.ppat.1011225 (PMC10030041; doi:10.1371/journal.ppat.1011225)
Supplement: S7 Table — (XLSX) [file ppat.1011225.s027.xlsx]

## Sheet: supp_tabS7_RNAseq_norm
Supplemental Table S7: Normalized C. elegans gene counts for all RNA-seq replicates from this study.
	normalised gene counts (transcripts per million)
	JU1400																		N2
	Uninfected						N. parisii			N. ausubeli			N. ironsii			N. ferruginous			Uninfected						N. parisii			N. ausubeli			N. ironsii			N. ferruginous
Sequence Name	rep1	rep2	rep3	rep4	rep5	rep6	rep1	rep2	rep3	rep1	rep2	rep3	rep1	rep2	rep3	rep1	rep2	rep3	rep1	rep2	rep3	rep4	rep5	rep6	rep1	rep2	rep3	rep1	rep2	rep3	rep1	rep2	rep3	rep1	rep2	rep3
2L52.1a.1	5.48987	5.67016	4.28545	5.48514	4.78587	5.96657	8.53834	7.85439	7.23929	5.32844	6.81487	6.57352	7.33392	6.66039	4.65662	4.87512	6.6427	8.718	3.91438	5.71215	5.19721	5.59054	5.08671	5.55853	6.06507	7.6847	7.25575	6.07582	6.75089	5.24182	7.90294	7.4418	6.60097	6.27042	3.87781	4.68934
2L52.1b.1	1.21849e-06	0	1.6407	0.00123964	1.25398	0	0	0	0	1.17949	0	2.21235	1.401	0	0.984817	0.628703	0	0	1.30867	0.432586	0	0	1.15597	0	0	0	0.0161808	0.592016	0.362298	1.81533	0.889929	0	0	0.516941	0	0.108068
2RSSE.1a.1	1.86431	2.72468	4.94965	2.48949	3.64208	3.23944	4.11874	6.73797	6.03111	4.82663	8.85762	6.93441	4.73917	5.16139	8.9362	5.9081	9.51797	10.2124	3.31303	4.68706	7.4097	1.4503	4.71724	2.73391	2.51661	4.34583	6.05178	4.68771	10.3444	6.95331	5.65444	6.33245	5.84482	6.35348	6.17303	5.59512
2RSSE.1b.1	2.43421	2.64116	4.03657	2.78305	3.62218	3.32563	3.61172	6.92241	7.52854	4.65573	9.27895	11.1204	6.05084	6.3545	7.80496	6.07941	8.47084	10.8151	2.00273	3.73398	6.40818	2.08608	2.1452	2.58459	3.06823	5.11119	5.24465	3.76787	6.7166	6.34517	4.42991	5.81884	6.36156	4.19734	6.29283	5.39828
2RSSE.1c.1	2.75907	4.41799	4.74483	3.40381	7.18925	3.6801	4.41917	5.71925	5.49475	8.5209	5.83949	3.50592	6.19815	3.56462	1.71324	4.18765	4.26949	5.723	4.65905	4.43331	3.95629	4.30549	5.20504	5.69622	4.47463	6.00473	4.67403	7.76567	4.37743	5.25796	6.51865	3.8092	4.70721	5.37087	3.27981	3.0222
3R5.1a.1	6.08235	5.20274	2.86738	3.83078	2.13942	4.5222	4.73821	2.60297	4.89769	4.50789	3.60495	3.83236	4.50451	4.2062	2.50492	4.71841	7.3575	2.90841	3.70824	4.82176	1.2536	5.03045	3.22332	3.81666	2.97486	2.45685	1.30607	4.81779	1.3675	3.21326	3.55099	3.5905	2.36551	2.14677	2.23019	3.14584
3R5.1b.1	11.8358	14.1928	7.23137	15.9033	9.39183	10.9476	13.2201	9.2794	8.96622	15.464	11.0701	9.06954	11.7527	11.6408	10.8206	14.7633	13.087	5.50091	11.694	8.86879	6.62711	11.8338	11.0731	10.0773	12.3266	7.94235	7.66876	12.0542	9.80418	6.67536	9.69364	8.77302	5.48916	7.14558	7.41929	7.91825
4R79.1a.1	0.16121	0.064918	0.479158	0	0.542411	0.210529	0.13206	1.36268	1.0382	0.68881	1.5794	2.49681	0.59401	1.61847	1.8241	1.7444	2.45852	3.35311	0.123172	0.20682	1.82633	0.0206257	0.258149	0.223856	0.0810364	1.18474	0.806637	0.58456	2.52528	2.31987	1.21223	1.58273	1.36739	0.325972	0.710989	0.809781
4R79.1b.1	0.0398289	0.0155988	0	0.0574291	1.03483	0	0	1.04151	1.01478	0	2.42707	1.99789	0.802905	0.503421	1.40477	0.759852	4.46362	2.55608	0	0.0137688	1.63655	0.0859071	0.351837	0	0	0.0372768	0.185522	0.414854	1.97195	2.71176	0.32392	0.719842	0.385453	0.322147	0.6109	0.0963314
4R79.2a.1	1.7487	1.47326	0.627005	0.812709	1.12732	1.59994	0.637105	1.16475	1.87943	1.4842	2.06419	2.63964	1.74715	1.24268	0.628072	1.36772	0.680376	1.39551	1.27234	1.00214	0.963412	0.679966	1.17618	1.30425	0.863641	0.546867	1.04373	1.13322	1.01097	1.05649	1.09329	1.52065	0.475198	0.607036	0	0
4R79.2b.1	1.02298e-08	0	0	0.0966965	0	0.272509	0.360766	0	9.18425e-06	0	6.96613e-07	0	0.713188	0.000504971	0	0.000353561	0	0.284566	0.313656	0	0	0.0193011	0	0	0	0	0.180307	0	0.360087	0.531746	0	0	0.295003	0	0.244752	0.246458
6R55.2.1	0	0	0	0	0	0	0	0	0	0	0	0	0	0	0	0	0	0	0.441852	0.560981	1.04652	0.534703	0.517366	1.18148	0.186328	0.622221	1.56673	0.167398	0.765139	0.331899	0.762012	0.173406	1.08084	0.628368	0.43433	1.17778
AC3.10.1	3.74998	4.30009	2.09283	1.6905	1.3977	1.97555	1.81473	2.3655	2.81566	2.99928	5.7691	6.86193	5.42978	4.78258	6.89342	10.3041	11.9735	1.45322	4.52314	4.23648	2.91705	1.96166	3.36834	2.91244	2.27237	2.99497	1.53239	3.75634	4.03006	2.67274	3.71131	4.04776	2.85614	3.73993	3.60576	7.04232
AC3.12.1	3.91228	3.32896	2.10862	0.930245	0.512768	3.28017	2.25427	4.29967	1.71825	2.47305	11.6303	5.61529	5.9083	8.88958	13.9461	13.9196	24.3942	1.04176	5.22708	3.61795	5.09846	0.859533	2.96662	1.27321	0.799095	6.68971	1.87749	3.57998	6.81321	3.93106	3.07939	4.47884	4.08133	4.96044	6.76968	12.2664
AC3.1a.1	0.0208355	0.0175814	0.00523737	0.00606113	0.00745354	0	0.00236767	0.0166797	0.0106623	0.00782295	0.0846822	0.0871487	0	0	0.0300052	0.0844992	0.0551502	0.0141346	0	0.00731557	0.0185206	0.00542508	0	0	0	0.00693939	0	0.0423534	0.0455644	0.13385	0.0181511	0.0270816	0.0174622	0	0.0183823	0
AC3.1b.1	0.0326953	0.0256989	0.084684	0.114007	0.0262411	0	0.0687832	0.0558624	0.212974	0.0643451	0.149038	0.128253	0	0	0.154607	0.15808	0.0913918	0.332895	0	0.031519	0.029854	0.0500985	0	0	0	0.0902317	0	0.13488	0.105611	0.188043	0.059656	0.045137	0.0355162	0	0.0286417	0
AC3.2.1	49.3063	44.7445	49.0211	35.671	62.2031	51.2401	37.6067	41.2079	38.6042	29.4884	22.258	25.3665	35.5658	33.683	14.5022	15.9491	11.9103	19.5459	37.0808	46.7186	43.1233	33.4745	50.8001	49.4875	32.7031	48.9881	48.2443	30.9299	22.1444	23.0996	51.6173	48.4444	33.3792	58.3794	26.7543	21.9402
AC3.3.1	1.31365	0.758105	2.37108	0.082762	4.20423	1.44271	0.421412	2.73381	4.00648	0.565534	2.05284	8.47192	4.00713	5.28805	0.57645	6.63274	2.55589	0.567494	3.03831	6.11075	5.38118	0.0546248	0.398901	2.86991	0.226177	2.62294	0.849467	0.868139	1.78519	1.25668	7.68482	13.0814	0.120538	3.03536	2.20533	0.647237
AC3.4.1	0.337746	0.38696	2.0463	0.0878054	3.7974	0.480533	0.294172	2.61223	2.9048	0.385928	3.10216	6.53857	4.32793	4.9787	0.376283	5.06215	2.05551	0.211447	2.62225	5.08594	5.30285	0.170732	0.593938	1.91245	0.116943	1.66527	1.0158	0.684321	2.19736	1.53435	7.07816	12.1873	0.127955	3.70939	2.19366	0.247983
AC3.5a.1	12.624	12.024	11.1102	14.6922	11.6222	24.8232	17.5146	16.7536	24.0017	18.8953	21.6098	29.2036	11.7306	8.0452	39.1283	19.5099	24.2087	50.4797	13.6133	10.743	16.9716	17.8062	15.541	11.4193	18.3356	23.7257	21.763	16.3941	25.976	30.6721	10.9269	10.6043	37.4011	7.92008	7.46008	43.0134
AC3.5a.2	17.6118	22.6329	9.57835	17.1013	17.158	9.32108	12.832	21.475	15.1561	12.4316	25.6891	33.3522	18.5545	17.8071	35.3042	13.1609	39.3134	49.8822	14.744	16.3238	10.7754	17.8049	12.3197	18.4048	16.6754	23.3266	28.667	18.982	36.2744	36.6306	15.4096	11.5507	35.7972	11.3749	7.09767	20.9138
AC3.5b.1	0.0265045	0.000128679	2.97952e-05	2.79031e-05	3.61896e-07	4.11719e-09	0.000157553	1.33178e-05	3.49484e-07	0	0.0001607	6.74113e-08	0.0106508	1.02291e-07	3.74302e-06	1.91641e-05	1.49743e-09	0.000913662	0.000104065	7.98346e-10	1.33422e-06	2.25035e-08	0	4.85979e-06	1.98811e-10	4.22884e-08	8.18611e-06	5.23769e-07	2.59826e-06	0.0261544	0.00322718	2.73296	0.0324266	0.000597461	1.30027e-05	0.0262689
AC3.6.1	0.296908	0.158396	0.218056	0.0720492	0.14084	0.0201314	0.0640712	0.196585	0.0753853	0.195621	0.0820119	0	0.350766	0.124774	0.067678	0.146979	0	0.139448	0.28208	0.144996	0.146074	0.101879	0.14858	0.215752	0	0.136004	0.102989	0.107784	0.113348	0.170878	0.193376	0.221525	0.157493	0.158893	0.0287969	0
AC3.7.1	8.82129	8.31894	8.29842	9.22896	10.7292	6.97753	7.94933	7.4201	5.58903	7.73981	2.07441	2.22705	5.58922	4.90582	1.58343	3.17626	0.977657	1.44212	10.5323	10.9356	11.1479	5.65554	9.00175	10.7707	5.83366	11.8569	12.4156	6.83771	3.94199	3.10818	18.5305	14.502	8.0634	21.7065	7.35291	4.6728
AC3.8.1	10.9816	12.0965	9.23449	7.37469	17.3678	15.0938	8.73846	9.24912	8.60522	7.35317	5.77715	7.24357	8.63383	6.29857	4.87853	3.42844	2.58529	13.6736	18.1161	16.0272	7.25908	7.51305	21.6608	21.514	7.36441	16.9298	17.2302	8.66283	10.6163	9.82183	17.4136	12.8198	8.11704	11.2308	4.59368	8.88246
AC7.1a.1	1.95817	2.03488	0.611101	0.697587	0.859228	1.1123	2.10684	0.692279	1.3414	1.52849	1.46059	1.28073	2.11812	1.12022	0.254573	0.649537	0	0.8222	2.27536	1.84473	0.788137	1.45229	1.95869	2.92743	1.1875	1.55288	1.02518	1.79553	1.30239	1.50718	1.10782	1.58489	0.288482	0.630625	0.358661	0
AC7.1b.1	2.0671	1.27011	0.525807	0.499432	0.400266	1.3005	0.222075	0.72819	0.389223	0.363063	0.000103949	0.448384	0.885403	0.255644	0	0.659282	0.313807	0	1.12475	1.00261	0	0.493058	0.930123	0	1.15602	0	0	0.508884	0.903029	0.356713	1.33352	0	0	8.94937e-06	0	0.170131
AC7.2a.1	2.62259	4.22965	7.96537	2.07242	8.3554	5.47677	5.21136	12.5705	12.9644	9.11471	17.3011	12.2947	8.371	9.55917	12.364	9.90983	12.288	12.7066	3.24424	4.51579	11.0421	3.53394	5.60887	4.50941	2.41702	10.7298	14.1172	10.5932	16.5634	18.4181	8.04311	7.37461	14.4062	12.6811	7.18177	16.5943
AC7.2a.2	8.99348	11.88	13.4069	9.80786	12.9698	12.076	11.1995	19.3472	17.8852	19.8331	26.9274	36.0075	17.5377	16.8238	27.5944	15.334	29.1583	37.5684	12.5226	15.1307	16.5141	8.49338	13.5771	15.5717	8.60953	20.26	20.7041	14.5261	35.7214	34.6361	17.2202	18.5115	23.1011	12.5036	13.1593	22.5131
AC7.2b.1	1.05062	1.35995	0.186589	0.650344	0.504754	0.895041	1.04476	0.355941	1.23617	0.892697	0.373412	0.850846	0.639962	0.56038	0.132907	0.370287	0.383673	0.343324	1.14194	0.790234	0.0765076	0.967417	0.898329	0.861753	1.18378	0.607012	0.336385	1.28057	0.633778	0.768434	0.595636	0.442538	0	0	0.129108	0.655592
AC7.2c.1	0.202407	0.415564	0.405524	0.448275	0.505983	0.719331	0.163876	0.694011	0.300262	0.665413	0.23817	0.867207	0.528661	0.487942	0.890736	0.701892	0.641721	1.58792	0.387759	0.70216	0.773219	0.284147	0.668266	0.207281	0.449045	0.487469	0.780641	0.33318	0.27205	0.723419	0.328192	0.674165	0.97245	0.935524	0.235686	0.564533
AC7.2d.1	0.458661	0.00257565	0	0	0.139342	0	1.42943e-05	0	0.029719	0.243316	0.547011	0	0.110543	0	0	0	0	0	0	0	0	0	0	0	0	0	0	0.000424554	0.322297	0	0.21509	0	0	0.00339975	0	0.101092
AC7.3.1	3.43779	2.47261	2.07608	1.72297	1.8589	1.94218	1.39636	2.96893	2.60602	2.82432	9.18715	8.67923	4.51284	5.15292	11.9041	10.6266	12.253	2.8457	3.99618	2.52066	5.3035	2.06121	2.52654	3.07604	0.803517	3.71419	2.17138	3.38235	4.26481	4.18906	3.71101	2.2751	6.6301	4.60221	5.75385	12.2181
AC8.10.1	2.05181	2.54445	2.38324	1.58439	3.12247	2.72108	1.94818	3.34502	3.22166	2.04973	3.35475	2.79484	2.59192	2.20628	3.53845	2.23428	3.92431	4.50805	2.68525	3.28765	2.65667	1.84819	2.99251	2.90331	2.18308	3.34917	3.9905	2.45549	3.3497	3.72495	3.60322	2.92953	3.92141	2.95952	2.32197	3.54616
AC8.11.1	2.88412	3.98177	3.32832	2.48854	4.18057	4.5092	2.63781	4.72132	5.31537	2.68269	5.16721	4.28966	3.21642	3.71277	5.04636	3.14965	5.5177	6.47065	3.39896	4.42234	4.34531	2.75128	4.28663	4.77502	2.18643	4.88591	5.3494	3.37805	4.39601	4.64261	4.86299	4.61791	5.08485	5.18572	3.37298	5.60723
AC8.12.1	1.05197	1.71614	2.03259	0.902211	2.55488	3.02331	1.30991	2.43705	3.13754	4.28999	8.15818	5.60966	2.46605	1.96183	2.8794	2.1419	3.39508	2.90211	1.91413	1.60642	2.38185	1.57193	2.01167	2.20298	1.22566	2.06131	3.43334	4.425	7.58411	7.88251	1.89894	2.32377	2.70231	1.85086	1.42957	2.60481
AC8.3.1	2.05181	2.54445	2.38324	1.58439	3.12247	2.72108	1.94818	3.34502	3.22166	2.04973	3.35475	2.79484	2.59192	2.20628	3.53845	2.23428	3.92431	4.50805	2.68525	3.28765	2.65667	1.84819	2.99251	2.90331	2.18308	3.34917	3.9905	2.45549	3.3497	3.72495	3.60322	2.92953	3.92141	2.95952	2.32197	3.54616
AC8.4.1	2.88412	3.98177	3.32832	2.48854	4.18057	4.5092	2.63781	4.72132	5.31537	2.68269	5.16721	4.28966	3.21642	3.71277	5.04636	3.14965	5.5177	6.47065	3.39896	4.42234	4.34531	2.75128	4.28663	4.77502	2.18643	4.88591	5.3494	3.37805	4.39601	4.64261	4.86299	4.61791	5.08485	5.18572	3.37298	5.60723
AC8.7.1	1.05197	1.71614	2.03259	0.902211	2.55488	3.02331	1.30991	2.43705	3.13754	4.28999	8.15818	5.60966	2.46605	1.96183	2.8794	2.1419	3.39508	2.90211	1.91413	1.60642	2.38185	1.57193	2.01167	2.20298	1.22566	2.06131	3.43334	4.425	7.58411	7.88251	1.89894	2.32377	2.70231	1.85086	1.42957	2.60481
AH10.1.1	11.8099	12.7695	7.25443	5.79967	6.29794	7.93355	8.09439	9.14055	9.87341	12.2953	25.3472	24.1386	16.289	17.5861	24.0731	32.8545	37.1653	3.45167	16.0198	14.143	9.67818	8.61762	10.3203	10.6494	7.19197	8.87413	5.39439	15.8361	16.7443	10.8947	11.6696	12.2477	9.16109	13.9995	19.2802	17.9851
AH10.2.1	0	0	0	0	0	0	0	0	0.137324	0	0	0.0522001	0	0	0	0	0	0.0558578	0	0	0	0	0	0	0	0.046605	0	0.10361	0.0542569	0.0521189	0	0	0.0759534	0	0	0
AH10.4.1	2.40529	2.65777	1.59673	0.447541	0.674204	1.36391	2.30688	0.956204	3.32797	2.35909	1.41177	1.00203	1.56057	2.58472	2.24305	0.988511	2.89277	2.57216	3.23753	1.01729	0.500568	1.86634	0.940419	0.906413	0.440413	0.696774	0.651022	3.72762	2.58496	1.22767	1.41822	1.53594	3.96857	1.55524	1.59155	0
AH6.1.1	0.079541	0.104366	0.0201775	0.00671747	0.033561	0.0233232	0.043687	0.0396557	0.0324141	0.189968	0.225441	0.137566	0.0993445	0.114929	0.18808	0.212807	0.184717	0.166159	0	0.0319471	0.010573	0.00961904	0.0261241	0.00824205	0.0102387	0.00957953	0	0.122627	0.147587	0.0912239	0.0110877	0.0260482	0	0.0113892	0	0
AH6.10.1	0.0850758	0.102875	0.281784	0.140458	0.476309	0.234628	0.0557581	0.572935	0.274303	0.282731	1.80295	1.40397	0.55675	0.552624	0.732261	0.356729	0.861408	2.11901	0.0734934	0.403799	0.523281	0.131846	0.194134	0.165889	0.119661	0.532043	0.737188	0.367796	1.8211	2.40689	0.562173	0.258977	0.537875	0.381362	0.112667	0.307311
AH6.11.1	0	0	0	0	0	0	0	0.0404666	0	0	0.149403	0	0	0	0	0	0	0.0433704	0.051711	0	0	0	0.0397369	0	0	0	0.0781126	0	0	0.0398995	0	0	0.0590826	0	0	0
AH6.12.1	0	0	0	0	0	0	0	0	0	0	0	0	0	0	0	0	0	0	0	0	0	0	0	0	0	0	0	0	0	0	0	0	0	0	0	0
AH6.14.1	0	0	0.116612	0	0.117382	0	0	0.15928	0.139398	0.0630475	0.176759	0.540392	0.0386173	0.108225	0.227413	0.0921938	0.0433802	0.201992	0	0	0	0	0	0	0	0	0	0	0	0	0	0	0.0917959	0	0	0
AH6.17.1	0	0	0	0	0	0	0	0	0	0	0	0	0	0	0	0	0	0	0	0	0	0	0	0	0	0	0	0	0	0	0	0	0	0	0	0
AH6.2.1	6.33333	7.14367	2.58294	3.35588	2.88783	4.18961	3.52889	3.57891	4.39882	6.05066	11.6794	9.00586	8.89943	7.99407	7.88892	15.6332	13.5944	0.904528	8.2556	6.86616	4.44182	5.23878	5.7519	5.86081	5.65891	4.13047	3.45476	8.61821	6.36287	4.16722	6.32098	6.09262	3.29592	6.13985	6.70046	6.0028
AH6.3.1	11.4353	10.4398	4.99371	6.49333	4.99588	6.88388	6.85138	7.20865	8.03046	9.74171	18.9022	17.0489	12.969	14.0693	17.6768	24.0701	32.7976	2.4041	14.7337	12.9116	8.0027	9.58509	9.29328	9.64204	8.38353	7.65023	5.1506	14.4806	15.1569	9.93594	11.0659	11.3497	8.04983	11.4498	9.69236	17.3056
AH6.4.1	0	0	0	0	0	0	0	0	0.0292487	0	0.121961	0	0	0	0.0340877	0	0	0	0.0425065	0	0.0437625	0.0257251	0	0	0	0	0	0.0657889	0.0344135	0	0	0	0.0485247	0	0	0
AH6.5.1	94.4773	99.9623	25.5569	158.881	45.0474	101.071	168.4	51.6655	71.28	146.305	56.7881	45.0277	84.5484	68.2702	16.2428	80.4406	34.545	3.64655	85.7774	65.6892	14.5161	148.886	82.6564	82.1542	157.29	45.1328	26.0029	135.373	34.0724	24.3443	47.9859	37.496	5.83329	27.8956	23.8964	10.8683
AH6.6.1	0	0	0	0	0	0.0368243	0.0785503	0	0.105222	0	0.0735494	0	0	0	0	0	0.325541	0.0850992	0	0	0	0	0	0	0	0	0	0	0	0	0	0	0	0	0	0
AH6.7.1	0.164203	0.0874985	0.091735	0	0	0	0.0363191	0	0	0.146783	0.27133	0.182202	0.179258	0	0.150109	0.0700441	0.19911	0	0.0943549	0.0792603	0.0482417	0.0856567	0.108096	0.216313	0	0.0990512	0	0.0726508	0.0763784	0.0359483	0.0795588	0.0738287	0.0534614	0.0444677	0	0
AH6.8.1	0	0.0917505	0	0	0	0.0709574	0	0.0388346	0.0339783	0.0768695	0.140934	0.155995	0	0.175281	0.156848	0.148001	0.0522609	0.165343	0.0492013	0	0	0	0.0378967	0	0	0.0344142	0.111394	0	0.0396857	0	0	0	0	0	0	0.16739
AH9.1.1	0.709825	0.428997	0.504505	0.594291	0.461148	0.391328	0.511606	0.758465	0.69756	0.423981	0.668563	0.928483	0.493291	0.324688	0.80506	0.56544	0.87636	1.11337	0.425836	0.467535	0.748965	0.238992	0.367788	0.272661	0.350841	0.545085	0.358278	0.608068	0.954745	0.676982	0.670019	0.431574	0.550223	0.371631	0.249744	0.413201
AH9.2.1	12.4403	11.4516	3.64864	15.0264	6.3221	12.1885	18.863	9.39755	9.96928	16.3235	8.7941	8.33226	11.0927	9.34058	5.46353	9.66908	8.18628	6.75934	7.8703	6.64793	1.76703	12.8495	7.8314	7.90372	11.6258	5.93779	4.52751	14.2364	7.59191	7.08254	6.51067	5.5233	4.29234	4.65411	2.62867	2.69606
AH9.3.1	9.72113	11.2394	14.9384	13.4545	19.6216	18.5848	14.4351	19.7374	24.091	16.9455	17.0637	13.2759	18.1945	17.5151	14.1635	13.7471	14.3084	12.7791	10.3498	14.9224	15.5529	10.275	11.7702	13.7545	11.8261	17.4805	23.5149	13.8272	14.9659	14.0826	19.7959	18.3403	20.3829	21.9055	12.3933	13.7678
AH9.4.1	0.157938	0.0762407	0.0786343	0.105037	0.117179	0.270301	0.124202	0.231232	0.219631	0.272854	0.27233	0.473539	0.285265	0.313008	0.411167	0.140866	0.375058	1.19008	0.136075	0.208499	0.168745	0.0818078	0.163723	0.268443	0.246056	0.243915	0.121032	0.251449	0.347559	0.371021	0.115323	0.170967	0.336673	0.102226	0.194752	0.13722
AH9.6.1	0.534158	0.827229	0.641648	0.291078	1.60048	0.874782	0.347041	1.82253	2.61456	1.26883	4.69153	4.54371	0.875363	0.966596	2.88306	1.42431	4.23212	8.13087	1.62121	1.17159	0.970953	0.463658	0.795227	0.903036	0.258291	1.52138	0.934487	0.887888	2.2074	3.22023	1.35083	1.10994	1.34308	0.693277	0.901828	0.768951
B0001.1a.1	49.7902	45.2811	34.2236	64.1335	40.4937	53.9293	74.0288	86.0519	100.662	88.7311	77.4588	66.0345	90.7567	90.5017	131.904	130.04	118.8	132.005	52.2026	45.2473	30.979	62.8131	50.1136	53.3219	69.802	42.865	51.6201	79.3653	58.9603	64.3109	48.7098	44.9851	55.7148	43.9755	34.1245	40.6251
B0001.1b.1	0	0	0	0	0	0	0	0	0	0	0	0	0	0	0	0	0	0	0	0	0	0	0	0	0	0	0	0	0	0	0	0	0	0	0	0
B0001.1c.1	0	0	0	0	0	0	0	0	0	0	0	0	0	0	0	0	0	0	0	0	0	0	0	0	0	0	0	0	0	0	0	0	0	0	0	0
B0001.2.1	40.5371	45.0711	11.1054	45.9341	18.7829	37.6707	52.661	21.4803	27.4193	45.2036	32.3481	25.6604	36.8384	32.1556	25.1571	45.2194	42.5659	11.2088	39.5695	33.6124	8.10267	51.6763	35.7653	35.5015	51.1746	20.9714	12.5135	39.0805	19.7796	14.8985	27.3473	21.0583	9.27567	20.2193	14.9102	25.5631
B0001.3a.1	2.24428	1.55767	2.11437	2.83275	0.595205	1.46446	1.66323	0.600578	0.620253	4.66282	3.22355	2.15661	1.56212	1.17745	2.14998	2.09668	3.63124	2.90352	1.08757	0.861476	0	1.68804	2.29695	1.2225	1.05684	1.39619	2.26004	3.53331	3.91384	2.89737	2.19406	0.352939	1.0298	0.551881	0.269969	0
B0001.3b.1	24.2641	29.5098	12.2081	28.2136	17.3401	24.4385	31.3286	21.5495	22.6822	27.1133	22.8107	22.3331	28.5656	25.5959	22.9389	28.2774	30.1356	15.8632	27.0694	24.2106	14.8386	30.2353	24.4411	22.5488	31.1882	18.8484	13.9549	25.9038	16.4958	15.1343	21.6129	20.3943	15.7733	19.9384	15.4229	23.8367
B0001.3c.1	3.63678	2.65729	1.70875	3.79788	2.52158	3.17083	3.61525	1.52789	1.71715	1.86065	1.92456	1.13583	1.98874	3.23735	1.31041	2.89304	2.23491	0.599961	2.33761	2.46226	1.06141	2.68886	2.20414	3.31518	2.4441	0.755323	0.897501	2.18475	0.731926	1.29441	2.12632	1.87412	1.21467	2.23422	0.676851	2.01747
B0001.4a.1	55.5217	54.4499	34.7378	64.2877	36.0498	57.5468	70.0747	43.1447	50.3364	69.1099	63.5213	54.6947	59.061	55.7922	50.7466	66.4516	57.8248	32.2769	58.3842	48.6864	33.1735	68.2068	57.9859	56.9277	67.4268	41.4138	33.5264	64.8148	44.6913	42.1837	45.3549	41.8469	36.6788	42.0674	39.165	48.6585
B0001.5.1	18.8053	26.4183	10.283	23.5503	14.4026	23.8052	29.3034	15.642	18.7541	28.277	23.571	21.5416	24.671	20.3447	18.1821	26.5328	27.6801	14.6383	22.9987	19.281	8.43368	22.6778	20.5368	18.7937	23.0596	14.1717	11.4069	21.8216	15.7525	13.8735	17.5217	14.3581	10.3042	13.7546	10.5522	17.4014
B0001.6.1	20.621	18.2371	30.774	14.6712	29.4625	29.1948	22.3554	34.2359	39.8527	23.3392	36.4018	38.707	27.5932	26.3847	40.7481	29.851	35.1441	58.6802	25.5862	24.8999	29.6487	20.0026	30.2789	33.7831	18.3535	36.7802	48.1131	27.2368	44.3961	48.4899	26.0659	33.6671	46.7131	33.5604	21.5767	36.5737
B0001.6.2	2.68296	8.64219	0.108844	5.7168	5.01332	0.193892	4.37838	4.6687	0.0179013	4.75062	8.62249	8.22079	4.11928	4.69064	5.42092e-07	0.00704654	2.76848	9.77396	1.86121	8.05614	3.21946	4.18946	0.247759	2.26934	5.8416	1.52568	0.239421	3.80286	0.248541	2.41664	10.0094	2.0703e-05	0.566945	0.182718	4.90396	0.557238
B0001.7a.1	10.7903	11.509	2.12874	11.7642	4.94963	6.65987	11.4192	5.41425	8.3262	10.6486	7.59584	4.90415	8.83457	6.18535	5.06381	9.94602	6.44072	3.40303	12.8317	9.25232	2.09192	13.4286	10.4917	10.5561	14.0817	6.86135	4.62847	10.7597	5.03857	2.78508	8.2223	7.23439	1.81191	6.28228	4.50242	4.44619
B0001.7b.1	12.3085	15.2616	6.21812	19.3649	5.79862	16.4449	22.6162	7.03387	8.35571	16.2207	9.63892	9.70606	13.7312	11.5439	7.24429	14.4475	11.8108	3.22389	13.9625	11.0354	5.30518	21.1327	13.171	12.3422	21.4212	7.72556	4.4148	17.5702	7.29556	5.69112	8.67065	5.55291	3.71365	4.84128	5.28199	6.68081
B0001.7c.1	0	0	0	4.16693	0	0	0	0.321733	0	0	0	0	0	0	0	0	0	0	0	0	0	0	0	0	0	0	0	0	0	0	0	0.851295	0	0	0	1.73899
B0001.8a.1	15.9501	17.201	7.07986	20.4191	11.9086	15.7615	22.4177	14.8332	12.7309	21.8821	18.0157	13.9579	14.647	16.3059	14.7224	21.7873	17.677	10.3934	12.5309	11.534	7.78633	19.3882	14.2943	16.5424	19.784	10.6696	10.8037	16.8138	8.70403	11.2874	13.9133	8.87143	8.68535	11.1717	8.92736	14.1214
B0001.8b.1	7.27631	7.23936	3.0905	9.41247	2.45199	8.14083	9.558	3.37557	8.23034	6.83536	4.00449	5.35222	7.56417	3.83911	1.51015	4.44026	5.97661	1.23092	8.95302	6.30509	1.1697	10.2416	8.82427	5.52556	9.46598	4.8656	1.54502	10.0953	5.10067	2.47648	3.29752	5.67235	1.71432	2.3968	1.83041	2.14366
B0001.8c.1	1.09042	0.501749	0.596597	0.927384	0.294208	0.540385	0	0.410717	0.472416	1.41389	1.16988	0.777908	0.290833	0.787041	0.304826	1.02754	0.750315	0.653034	0.561303	0	0	0.198727	0	0.232624	0.235804	0.782389	0.225258	0.529373	0.235209	0.564391	0	0.714488	1.00012	0.354129	0	0.775822
B0001.8c.2	0	0.238295	0	0	0	0	0	0	0	0.202725	0	0	0	0	0	0	0	0	0.25354	0.295527	0	0	0	0	0	0	0	0	0.512066	0.305246	0	0	0	0	0.273792	0
B0019.1.1	16.256	18.0937	7.81501	7.85702	10.9721	11.233	10.1924	9.05638	10.248	11.7935	12.4992	18.4897	13.9568	9.34007	7.95494	8.84415	7.10802	12.2357	23.2076	22.6629	10.3167	10.2862	16.1463	19.6374	11.1436	13.0423	10.7152	16.1706	17.932	18.9994	20.0952	16.0181	6.35861	12.5532	5.27925	5.69058
B0019.2.1	18.1921	20.8335	7.18667	21.448	10.0073	17.7132	22.3722	11.7154	15.0627	20.6307	16.0546	12.9548	17.8306	14.9505	10.738	19.1817	17.9338	9.09407	18.3409	16.1862	6.15786	22.0725	16.8859	15.0509	21.4367	10.6057	8.68044	19.8199	11.1009	8.26358	15.1091	11.4171	7.15953	9.12814	7.67031	11.6964
B0024.1.1	408.092	405.39	98.5022	170.409	167.31	251.7	161.114	99.707	105.289	130.182	70.6062	89.4514	127.131	83.2775	150.283	65.8476	63.8616	39.3547	318.871	249.281	41.4586	265.322	257.811	272.149	223.288	134.178	129.739	134.755	84.1814	73.9273	150.288	92.2301	271.923	37.5937	25.3229	229.11
B0024.10.1	35.99	38.0522	15.0233	45.0916	20.3403	36.8031	47.1427	26.2563	32.0087	44.9187	32.2073	27.9582	35.0958	31.676	26.9065	40.913	34.9665	16.1369	36.3683	32.1824	15.7255	48.5064	35.1283	37.5202	47.7154	26.1126	22.688	43.7736	22.486	20.9975	27.6198	24.4243	19.1631	21.7354	18.2049	26.995
B0024.11.1	51.2275	55.1926	24.8237	56.3234	27.4385	50.4625	57.1523	30.3812	36.1461	52.9547	42.8232	37.8804	49.7985	39.0753	34.6922	49.2972	46.5617	23.9138	54.5723	46.2702	24.1735	60.8443	49.3692	51.7536	60.7455	32.0309	23.9059	53.6111	32.3824	28.0808	40.7714	36.9376	22.0625	36.3764	29.9273	39.3954
B0024.12.1	8.59653	8.63013	8.39667	11.0742	6.95731	8.07101	7.66217	10.483	10.71	5.13908	12.7541	10.9754	10.9796	10.759	16.1653	10.6669	16.3522	16.287	8.49529	10.359	12.6228	6.85076	7.73387	7.36254	5.33379	12.0503	15.0766	7.57145	14.2459	14.1654	11.4058	11.0587	23.1819	12.5974	11.3766	20.1954
B0024.13.1	32.0423	32.9622	13.6713	35.7681	18.0374	30.3944	40.4607	19.582	22.5657	37.3077	28.4378	24.0183	30.8113	28.7803	18.6141	36.844	26.2149	12.5013	32.7284	26.6584	14.5394	38.7389	29.284	31.2495	42.126	23.1475	18.7282	38.243	22.5601	19.5248	25.1618	21.9118	17.8547	21.8718	17.7035	20.3236
B0024.14a.1	0	0.996583	0.312743	0.915367	0.525219	1.8338	0.937288	1.34042	2.42109	3.51262	2.72702	2.26179	1.4032	0.74035	1.1972	1.84653	2.79038	3.64029	2.36025	1.48754	1.33816	1.37715	2.17345	2.08452	0.774194	1.17014	1.88028	2.56052	4.4158	5.91467	1.00138	0.960939	0.870632	0.291098	0	0.955046
B0024.14b.1	8.00264	9.36445	4.98032	4.62383	10.9982	7.72601	8.80818	10.343	11.0611	5.93152	6.96232	9.69976	10.6004	8.88222	9.93134	12.2428	14.4781	17.251	6.8639	7.79383	2.58816	3.55687	4.81398	5.39344	4.98811	5.2122	6.24874	6.57192	5.12306	5.87482	7.7076	4.95949	6.53975	5.65121	2.91334	5.59955
B0024.14d.1	0	0	2.13493e-07	0	0	0	2.04092e-10	0	0	0	0.296224	0.285248	0	0	0	0	0	0.600255	0	0	2.90568e-09	0	0	0	0	0	0	0	0	0	0	0	0	0	0	8.08458e-07
B0024.14f.1	0.369371	2.56324e-09	0	8.23593e-07	0	0	0	0	0	0	0	0.374648	0	1.52961e-10	0.00138145	2.60766e-10	0.000235586	0	0	0.000238474	0	0	0	0	0.000107678	2.19275e-06	0.100261	7.82691e-07	0	0.0112921	0.688696	0	0	0	2.62369e-07	0.00014149
B0024.15.1	0	0	0.12243	0	0.187356	0	0	0.408529	0.0889507	0	0.0927515	0.101814	0	0	0.204471	0	0.275781	0.107404	0	0	0	0	0.0978589	0	0	0.179606	0	0	0.103396	0.603633	0	0.100937	0.287866	0	0	0
B0024.15.2	0.554048	0.488723	0.243035	0.460524	0.430195	0.546113	0.291487	0.520269	0.58972	0.293603	1.13039	1.30052	0.812357	0.675618	0.738628	0.643588	0.78187	1.77424	0.285647	0.599189	0.532933	0.200467	0.623239	0.687392	0.429808	0.543942	0.742721	0.293632	1.19325	1.08	0.480823	0.45567	0.461413	0.670133	0.0964022	1.19633
B0024.2.1	59.2383	56.9334	71.4347	9.32573	82.5689	47.6089	25.3419	44.8524	35.1373	44.8903	40.1875	44.8491	47.309	39.5211	12.9558	23.9003	13.3596	17.777	66.7065	79.7969	32.3898	23.4238	54.0722	55.6996	24.137	32.2839	19.4167	46.4327	29.5491	26.7148	49.6446	45.6933	9.04392	22.0375	8.492	10.486
B0024.3.1	1.61694	1.40495	2.78568	1.34386	3.76294	3.13552	1.13607	7.10252	5.40651	3.27751	8.63917	7.71259	4.18285	4.89626	7.03019	3.00324	4.87597	9.22333	1.66705	2.29258	3.56112	0.82383	1.90618	2.3675	1.27306	3.42557	5.39152	4.08207	8.97621	11.5578	2.39555	3.67334	6.94787	2.45137	2.4532	3.65127
B0024.4.1	18.492	15.1285	12.9333	16.6175	101.861	80.7568	89.0292	58.9963	72.458	149.644	156.171	140.939	63.4116	40.2496	62.0459	42.3439	80.163	195.182	45.6621	31.0338	3.82653	53.2717	69.1972	54.2184	61.2967	21.6393	12.4422	198.193	101.482	90.9476	33.4977	20.022	20.3278	9.29857	3.46674	12.1172
B0024.6a.1	0	0.0511171	0	0.00730998	0	0.0421945	0.0176229	0.0519545	0.0692201	0.0462524	0.0227693	0.0995461	0.0520719	0.0419151	0.00944413	0.0265328	0.0989478	0.152332	0.0789052	0.0193806	0.0117156	0.027373	0.0258915	0.00828347	0	0.04115	0.00852858	0.131111	0.105283	0.0321849	0	0.0174754	0.0901244	0	0.011498	0.0189534
B0024.6b.1	0	0.00574242	0	0.000465795	0	0.000749717	0.000870034	0.00503483	0.00489284	0.000525281	0.0026424	0.00513467	0.00593603	0.00135958	0.000206285	0.000978082	0.0050073	0.00879218	0.00634592	0.00115698	0.000517989	0.00171458	0.00168628	0.000735052	0.0197863	0.000918479	0.000464235	0	0.00154391	0.005426	0	0.00167598	0.00446881	0	0.00095212	0.00149643
B0024.8a.1	0.197989	0.52455	0.138684	0.125707	0.485	0.597736	0.410164	0.532515	0.543949	0.309084	1.19446	1.54983	0.555547	0.282772	0.624737	0.421262	0.518718	1.3265	0.367327	0.470731	0.329449	0.220605	0.569127	0.56436	0.186826	0.501028	0.406845	0.25981	0.992249	0.670844	0.460043	0.536071	0.775192	0.144893	0.0853887	0.208928
B0024.8b.1	0	0.173582	0.0284432	0.247102	0.142913	0	0	0.701098	0.827387	0.340623	2.22787	1.94088	0.115045	0.42828	0.53541	0.065706	0.547762	1.4279	0.426427	0.213938	0.0646709	0.0687876	0.12851	0.0525555	0.41322	0.308947	0.327755	0.286249	0.406722	0.747744	0	0.206088	0.150471	0.0554648	0.00892378	0.102936
B0024.8c.1	0.501225	0.142269	4.68385e-10	0	0.275792	0	0	5.18567e-07	0.151838	0	0.290197	0.00547196	0	0.192374	0.249739	0.256202	0.491634	0.705753	0	0	0	0.152423	0	0	0.00467463	0	1.20081e-08	0	0.389837	0	0.217656	0.10641	0.464914	0	0.0672731	0.459105
B0024.8d.1	0	0	0.315128	0	0	0.116676	0	0.589939	0.606661	0	0.312716	0.642677	0	0	0	0.0950777	0	0	0	0	0.148088	0	0	0	0	0.140434	0.291099	0.283628	0	0.416856	0	0	0	0.0884158	0.165372	0
B0024.9a.1	14.0448	8.94089	7.97539	11.5769	12.0228	11.7162	5.09224	5.87897	10.0636	8.82026	7.32909	16.7942	9.68234	7.3525	13.0021	6.13126	11.3971	16.7679	5.97981	13.1889	8.44456	8.58419	11.8082	6.80267	9.26379	16.6518	20.315	12.3241	11.1874	7.03892	8.60373	12.1697	16.6048	7.79328	11.7247	10.6135
B0024.9a.2	52.1695	47.7708	45.0182	42.6721	46.9076	54.9012	48.6379	49.6629	56.789	46.4129	61.1723	48.1815	45.7172	50.2276	52.0014	51.392	62.427	44.2904	51.3039	43.2074	49.5428	43.441	51.479	59.9196	44.7235	45.3374	51.3283	42.7369	49.3458	59.2171	49.1571	45.0137	53.3287	51.4148	39.8298	62.6225
B0024.9b.1	14.0448	8.94089	7.97539	11.5769	12.0228	11.7162	5.09224	5.87897	10.0636	8.82026	7.32909	16.7942	9.68234	7.3525	13.0021	6.13126	11.3971	16.7679	5.97981	13.1889	8.44456	8.58419	11.8082	6.80267	9.26379	16.6518	20.315	12.3241	11.1874	7.03892	8.60373	12.1697	16.6048	7.79328	11.7247	10.6135
B0024.9b.2	52.1695	47.7708	45.0182	42.6721	46.9076	54.9012	48.6379	49.6629	56.789	46.4129	61.1723	48.1815	45.7172	50.2276	52.0014	51.392	62.427	44.2904	51.3039	43.2074	49.5428	43.441	51.479	59.9196	44.7235	45.3374	51.3283	42.7369	49.3458	59.2171	49.1571	45.0137	53.3287	51.4148	39.8298	62.6225
B0025.1a.1	8.81056	10.4934	7.68214	9.16579	10.2493	10.7421	11.9354	12.0706	15.3542	11.5806	11.1272	10.7859	14.906	12.9716	15.8575	15.5527	17.7685	15.1834	10.401	9.16659	7.4439	9.89951	11.4303	9.3304	10.9326	11.2911	14.231	11.1024	9.59464	10.1016	12.8886	9.77213	13.3993	13.5333	8.56627	11.1301
B0025.1b.1	1.12632	2.93104	2.31376	2.95122	1.97127	1.55338	2.32258	2.88561	3.07098	2.05297	2.98618	1.27081	4.51623	3.678	4.94872	4.4995	8.9171	3.75707	2.0815	2.05686	1.16616	1.21123	1.7494	3.22046	1.74549	3.89267	3.25956	3.31488	2.51273	1.81114	3.30469	2.17201	3.23238	2.68799	1.61014	2.32688
B0025.1c.1	8.81056	10.4934	7.68214	9.16579	10.2493	10.7421	11.9354	12.0706	15.3542	11.5806	11.1272	10.7859	14.906	12.9716	15.8575	15.5527	17.7685	15.1834	10.401	9.16659	7.4439	9.89951	11.4303	9.3304	10.9326	11.2911	14.231	11.1024	9.59464	10.1016	12.8886	9.77213	13.3993	13.5333	8.56627	11.1301
B0025.1c.2	2.72187	0.464026	0.156828	0.00227543	1.41018	0.000904763	0.773875	6.18603	0.127752	0	0.343602	0	0.352205	0.613047	4.37035e-10	0	0.000180004	2.0692	0.148614	3.50875	1.93291	0.0982971	1.0027e-06	0.0780634	0	1.03499	2.87389e-05	1.90309e-06	1.85251	0.368354	0.746068	2.97759	0.878382	0.542431	0.935104	0.868422
B0025.2.1	71.3339	69.9999	34.6208	77.2708	52.4561	70.6253	87.1445	69.4476	71.7426	82.7679	67.2751	60.0986	84.4874	76.7564	75.611	89.4696	93.7975	72.85	68.8405	65.7511	33.8107	86.5953	72.0082	66.3878	86.9115	58.0451	55.0606	77.3818	57.0408	53.3205	66.1559	56.9004	61.1312	60.0512	38.0737	63.8857
B0025.2.2	0	0	0	0	0	0	0	0	0	0	0	0	0	0	0	0	0	0	0	0	0	0	0	0	0	0	0	0	0	0	0	0	0	0	0	0
B0025.4.1	70.004	73.5735	28.0439	84.3767	40.0301	53.4497	80.3411	46.1857	53.0342	79.0459	45.3706	41.3822	67.9783	64.6012	48.2411	66.6823	61.7142	46.5721	52.4486	55.6977	23.3028	85.1197	64.3191	54.7018	85.9895	44.3783	32.447	79.4752	40.3683	37.8228	49.955	49.8116	31.7646	37.335	32.5501	45.9422
B0025.5.1	70.019	54.999	30.2359	36.863	29.9174	45.4428	50.9027	39.0127	44.4957	60.6126	87.9369	82.7305	67.1674	74.2846	60.075	134.474	109.457	5.10671	84.5192	52.7549	39.1164	48.5065	49.9933	54.7125	49.7945	38.6709	29.562	81.4083	59.9207	35.7772	51.1774	56.6484	31.0591	44.5922	49.2744	41.6401
B0034.1.1	11.2189	12.6584	10.1011	3.71112	19.5382	10.8894	5.86447	11.9476	10.9061	11.7237	15.595	18.6289	19.0282	12.6792	6.97467	10.9956	7.07843	17.0991	17.9312	21.396	6.9601	5.59773	12.7866	15.7515	5.30082	10.8145	7.21995	11.1138	13.639	16.7577	22.0398	16.0302	2.76869	12.273	1.85608	3.97687
B0034.2.1	0	1.6005	0	0	0	0	0	0	0	0	0	4.66862	1.58817	0	1.34269	1.25659	0	0	1.63095	0	0	0	0	0	0	0	0	0	1.34178	2.63695	0	1.27895	0	1.58225	4.75268	0
B0034.3a.1	14.0363	16.5533	12.7595	11.6326	17.7215	15.8502	16.9696	24.8244	27.5975	26.0749	42.5832	55.7393	20.5884	18.5757	39.5073	23.9696	34.928	98.2972	19.5185	18.6277	18.8229	13.0735	15.85	16.6912	13.2076	23.2668	24.6832	25.2806	42.7871	50.8274	18.6209	17.4632	25.5369	13.6423	12.2576	23.7485
B0034.3b.1	2.08332	2.82318	1.53366	1.93042	2.53561	1.29752	4.47324	3.77377	2.6428	2.30212	4.38141	6.66485	1.77414	5.11151	5.33929	7.11587	11.1207	11.2175	6.03297	2.64269	1.95224	3.09715	3.67441	2.33798	1.47988	2.55008	3.40674	2.75322	2.44789	5.10313	1.7443	3.34795	5.77864	1.26646	4.82851	1.77041
B0034.3c.1	6.72767	5.50575	5.40363	5.32838	6.66406	4.43988	2.56775	11.5602	8.33939	11.694	18.0567	15.2138	13.6325	11.4723	22.0195	8.33179	15.6877	55.2611	1.42204	9.04343	8.95976	2.43096	3.63749	4.55429	3.64275	9.6655	4.98244	10.8424	18.3315	16.0716	9.51648	12.0371	12.6741	4.81662	3.26856	13.255
B0034.4.1	1.97702	2.06615	1.27235	0.997594	1.61254	2.1336	1.96363	2.3668	2.82069	2.52039	5.72199	5.71896	2.32335	3.88795	4.73529	6.78034	7.71443	1.63365	3.2246	2.45549	2.4987	0.890333	2.04142	2.3758	0.856431	0.973797	1.15134	2.30527	2.28289	2.26974	2.49908	1.74448	1.68628	1.75612	1.73057	2.70819
B0034.5.1	1.2142	1.80417	0.544979	0.728777	1.07629	0.830036	0.801009	1.4752	0.794044	0.749416	0.833226	1.55694	0.998664	0.973409	0.963427	1.05731	0.857766	2.10803	0.887288	0.751517	0.74124	0.750109	0.582087	0.919512	0.728194	0.926037	0.420821	1.02394	0.907525	0.8347	0.716524	0.793418	0.952763	0.152176	0.412388	0.817683
B0034.7.1	2.51102	1.59753	2.10532	1.39979	4.1714	1.88944	3.21976	3.70423	5.23114	1.88752	6.68544	4.30301	2.25441	4.6715	6.53216	3.04846	2.85906	4.85814	2.78163	2.35664	5.05205	2.98152	4.17462	3.80631	2.35071	4.06948	4.21233	3.2496	4.62778	4.1796	2.21198	2.51682	6.27444	2.63491	1.47309	6.83853
B0035.10.1	4.1006	4.7237	6.22541	10.2425	6.98536	4.95964	9.68913	8.05048	5.61917	27.2123	19.3526	13.4723	9.16285	13.8383	9.61376	7.29449	6.58208	12.0407	3.37632	3.25036	5.00878	6.44034	3.58352	3.8748	2.65681	8.62388	4.28672	13.2211	21.1903	29.1147	5.72071	7.97168	11.0681	0	6.94913	4.6612
B0035.11.1	53.4819	59.2181	26.4159	69.8717	32.5149	52.842	73.5367	41.5087	49.133	64.1179	50.2535	41.5422	55.8235	47.8034	43.0774	59.2773	53.0338	32.3228	51.6088	48.1018	28.9795	72.4623	51.5841	51.4755	72.3501	38.8015	37.2031	65.5587	41.5125	36.2645	43.2609	36.9888	33.8136	36.9417	30.7395	38.5449
B0035.12.1	46.0052	43.8499	22.3026	62.682	30.0341	54.9695	65.8737	32.2403	38.8645	65.539	41.9483	35.7483	45.5899	34.3529	30.4041	50.8466	39.3787	14.2193	45.3991	31.2319	26.3922	68.1963	54.4072	51.2246	70.3489	31.5036	30.9133	65.6235	30.0143	26.6727	29.0965	29.3188	22.1461	34.1808	19.0777	28.2141
B0035.12.2	0.01858	0.000112581	4.19355e-08	3.80435e-05	0.0810633	3.09293e-08	3.51567e-06	2.46356e-08	1.33583	1.21628e-06	4.29378e-07	0.0254354	0.000134816	0	0	0.204383	0.000887248	1.65438e-05	3.04934	0.00036484	1.64034e-09	0.000403367	2.25375e-08	7.52475e-05	0	0	3.2223e-05	1.5497e-05	1.46257e-05	4.95131	7.46389e-05	1.27086e-06	6.65324e-06	0.0213508	0.000129403	0.000116443
B0035.12.3	6.2589	0.683789	0.00673574	0.840071	0.556719	0.0281844	0.100932	0.000270163	6.23449	0.165659	1.06628	3.815	2.26695	0.000337653	0.00011838	0.656313	0.385234	4.53474	0.0530872	1.58086	0.00132924	0.031192	0.000192833	0.252847	2.57922e-09	0.00181931	0.159849	0.00337331	0.130248	1.3216	0.0454012	0.00480757	0.124714	0.167112	0.729184	2.57253
B0035.12.4	5.32088	23.5067	1.66458	6.36285	5.46469	4.63441	8.91506	7.0568	0.26183	2.44767	6.54976	0.0197559	10.1685	12.7387	6.44812	5.60621	9.50177	4.22112	14.2456	23.1946	4.31119e-07	9.9524	3.89466	8.59168	10.1566	10.2635	2.2081	3.05378	8.28975	0.0387085	19.8201	10.2268	6.55265	4.94997	8.3352	6.94509
B0035.13.1	45.1569	32.1709	112.072	48.0788	135.615	114.667	83.3023	172.595	146.03	33.9029	28.4707	9.61048	69.1601	95.3739	73.0382	26.389	24.4364	26.8419	49.2919	49.8192	140.053	25.2307	82.3892	111.381	78.7878	146.049	306.286	26.6205	34.7162	34.6637	108.875	100.395	225.966	118.655	53.9066	84.5557
B0035.13.2	35.7722	26.9538	87.5443	40.265	78.7319	26.6016	40.3447	76.1076	60.1632	13.2181	8.9493	8.60925	49.0846	38.0482	51.2135	15.0594	16.5828	15.3739	47.6421	89.8755	75.8254	54.5015	70.9606	50.6484	20.8373	122.134	151.098	18.203	16.5755	24.6368	101.212	113.342	114.693	113.996	119.467	52.6835
B0035.14a.1	38.4713	30.2059	25.0617	34.6838	34.76	36.1815	47.3928	41.1197	33.493	31.288	42.0068	40.9483	23.1721	33.0124	32.3081	34.4882	18.5281	33.2938	42.2505	35.8654	19.9042	42.9157	42.9391	31.379	41.9023	34.8102	24.8646	33.3741	23.6938	31.361	26.4999	36.072	36.19	41.3474	15.3966	11.2559
B0035.14a.2	2.73541	17.1741	6.14399	13.5766	6.76778	10.6947	3.89883	0.0135032	11.019	19.168	0.00997412	0.001062	22.4706	8.14793	7.87254	7.41187	28.4944	5.65408	3.54248	6.14165	9.90027	6.34465	3.31893	13.25	6.43587	6.78164	15.8315	13.8168	12.4372	2.41724	16.6438	5.22457	0.0704157	0.0577996	11.4717	27.9026
B0035.14b.1	0	0	0	0	0	0	0	0	0	0	0	0	0	0	0	0	0	0	0	0	0	0	0	0	0	0	0	0	0	0	0	0	0	0	0	0
B0035.15.1	41.1599	39.3782	21.537	43.5376	27.7328	36.0207	41.1264	24.1247	26.8387	30.7604	24.0135	21.6906	31.644	30.7123	28.008	30.5227	30.2787	17.0008	36.3073	34.4702	23.0914	44.6215	38.5496	35.1147	39.7831	26.605	24.2628	33.7907	24.6309	19.5685	29.3832	26.6616	27.3484	25.4336	17.2139	31.8336
B0035.16.1	5.28551	7.00899	3.60552	6.27763	4.81808	5.67473	7.99536	5.65813	5.40648	8.02083	6.00723	5.32213	6.35461	5.0444	4.8172	5.95411	6.90599	4.2563	7.41564	7.62499	4.57023	9.54584	8.21208	7.4326	10.0256	6.42536	4.89459	10.1126	6.4075	4.30571	6.13367	5.51336	5.35361	4.92565	3.92837	6.79223
B0035.18.1	59.7015	50.0967	19.9943	57.631	23.0275	46.8065	58.9919	35.7748	40.2068	62.2991	46.1879	40.6049	56.5124	47.51	44.5458	70.0808	70.5419	20.2208	66.9808	49.67	19.8113	68.5688	56.8627	55.2387	66.8983	37.3321	22.9742	64.7027	35.3174	25.3311	39.0576	38.641	17.1518	25.4401	27.2697	34.6434
B0035.1a.1	1.61106	1.62565	2.43567	1.34213	2.13281	1.83231	2.03664	0.950965	1.52222	1.68767	0.414351	2.14082	2.41435	2.618	1.29412	1.72532	1.76257	0.844616	3.11915	2.35823	2.70843	1.68125	2.45923	1.33134	2.36172	2.26648	1.32286	3.12722	2.28204	2.72029	2.92568	2.70995	3.30167	1.94566	1.9669	1.32074
B0035.1b.1	73.4525	72.4733	50.8864	84.5404	53.3008	74.9743	87.0595	57.4155	63.2148	80.4947	62.7746	56.0934	69.7047	70.4515	59.8329	74.0938	63.2897	42.1405	68.6618	67.1029	53.0335	89.5845	70.9463	66.6113	88.2019	56.5863	51.8358	83.16	57.4377	50.4308	62.4191	60.1092	53.7719	59.1553	50.8927	65.6367
B0035.2.1	40.433	42.3399	29.4128	51.0778	31.5002	37.7567	48.5704	39.1843	36.1595	42.5774	39.5719	33.753	44.9752	40.9889	50.0859	43.9035	46.9665	27.9861	33.7949	34.3213	34.6198	47.043	36.308	37.1947	44.6723	40.0079	35.3184	42.6896	37.019	33.6476	37.7462	36.5897	45.8766	36.427	26.945	45.1488
B0035.21.1	6.9917	5.55331	2.10559	5.88188	3.62237	3.66719	10.5404	5.67821	4.50496	8.26482	12.8314	10.746	7.78307	10.1067	11.9711	12.4202	6.59417	0	6.52292	4.20965	2.61398	7.18814	9.46149	8.73782	5.15964	7.23036	4.14893	13.5102	12.4791	10.2483	5.14061	5.7905	8.78984	9.24941	2.89763	6.39784
B0035.22.1	0	0	0	0	0	0	0	0	0	0	0	0	0	0	0	0	0	0	0	0	0	0	0	0	0	0	0	0	0	0	0	0	0	0	0	0
B0035.3.1	55.4354	55.0989	23.7861	66.6048	27.5697	48.5219	62.719	36.5475	39.1594	62.1237	41.225	38.9289	46.8122	46.0992	36.158	53.8345	42.1575	21.9542	49.9561	44.0646	21.7171	62.7867	46.7541	46.5743	64.9205	34.6863	26.7044	63.8227	31.355	28.8479	39.0179	35.2744	25.6831	31.6146	25.5541	38.7953
B0035.4.1	168.432	142.743	93.2979	153.643	106.204	132.746	147.155	105.35	121.801	124.497	90.4721	98.7557	142.982	143.076	131.505	136.807	144.331	74.7673	118.422	132.482	92.9702	153.617	133.464	126.214	141.084	109.355	108.533	141.845	106.182	110.851	148.02	135.197	132.257	123.535	97.9738	139.736
B0035.4.2	1.79834e-08	4.61901e-05	11.5756	0	0	1.10426e-07	0	1.32313e-08	0	0	15.9268	0	1.26534	1.13477e-08	1.5963e-07	0	0.0212416	19.2559	27.7061	1.18155e-08	9.5596	0	0	8.56591	0	0.652132	0	0	0.999561	2.15081e-08	0.0296949	6.83864e-07	11.5787	0	0	0
B0035.5.1	68.1188	66.2801	57.1774	74.8112	61.4769	64.0585	66.4848	51.3391	54.1885	46.5428	39.9056	35.5818	57.1503	50.0905	42.0357	45.6506	40.8132	34.3394	62.8584	56.5444	50.2566	76.0608	59.9686	63.4435	73.8105	54.9683	65.3705	52.8759	39.3297	40.3999	61.0508	55.4938	78.5166	67.3972	41.2973	66.4641
B0035.6.1	39.5415	45.6392	14.7545	53.1178	20.199	39.9177	57.7927	24.7614	31.2345	51.9353	32.8457	28.0394	39.168	30.4043	21.2664	43.8219	33.5517	11.5326	43.0728	34.3487	14.4096	53.4005	38.0707	35.8589	59.1919	24.3641	13.8896	52.6827	22.6071	19.2405	28.5737	22.1712	10.5749	20.5539	19.4754	22.7444
B0035.7.1	0.353816	0.721975	0.826523	0.205511	0.217014	0.183432	0.219659	0	1.83031	3.12311	1.91775	1.36981	1.34495	0.86377	1.74576	1.11379	2.14605	3.33748	1.22771	1.03728	1.51333	0.736226	0.733938	1.06131	0.862335	1.65437	1.42887	1.26903	2.66508	4.80577	0.516247	1.43834	1.37213	0.832688	1.33993	0.955693
B0035.8.1	8.38869	6.5365	4.62501	9.33877	3.62288	3.79643	8.15335	7.39784	9.40176	19.2228	20.0728	16.3941	9.68306	11.7868	14.3544	12.6568	11.8918	10.4682	6.05402	6.13351	9.77249	6.86523	6.15735	7.49778	7.84619	12.7137	11.1165	25.6717	29.2079	38.2281	10.1017	14.9216	18.9164	7.49703	17.2305	8.39773
B0035.9.1	17.2462	13.3155	5.95555	8.09042	3.91282	5.46441	9.57833	6.91491	7.7141	19.8498	14.585	9.87826	14.6626	14.0588	10.0037	15.6806	12.2193	9.1389	13.8891	14.77	7.70694	15.4098	7.38804	8.35911	12.0015	10.1508	9.9391	23.5242	43.8922	42.3748	14.5694	21.4241	15.368	13.3742	30.6415	11.0815
B0041.1.1	3.03903	1.64048	1.96379	1.17196	1.60793	1.36505	1.1024	2.97501	1.9277	2.18362	8.40957	6.52384	3.43076	4.57081	7.45439	11.6106	13.5632	1.38024	2.26169	2.66881	2.40827	1.08848	1.64918	1.92353	1.67859	1.25617	1.68057	2.80363	3.72314	2.51989	1.63944	2.60861	3.66857	2.99855	3.72196	5.02063
B0041.11.1	1.07792	2.45352	0.806744	2.71705	1.06759	2.54456	3.81826	0.979457	2.17716	2.7007	2.03567	1.64332	1.32229	1.68122	1.09651	1.44535	1.53699	1.77876	1.06793	0.886967	0.765776	2.27362	1.80836	2.2788	1.24302	1.01836	1.40236	1.90631	1.72266	2.6349	1.11153	1.23469	0.701375	0.791146	0.582498	0.552832
B0041.11.2	0	0	0.318134	2.27291	0	0.230644	0.226685	0.772121	0	0.113181	3.23198	0	0	0.699651	0	0.266419	1.42848	1.53224	0.553086	0.152166	0.877683	0.683104	0.00143608	1.2267	2.02868	1.46677	1.35134	0.827526	3.20511	0.373304	1.1661	2.53374e-05	1.64965	0.250789	0	0.533582
B0041.11.3	4.61704	6.2183	3.50176	7.87715	4.89926	5.89811	7.34236	4.94007	5.76896	7.63399	5.71051	8.65587	5.70817	5.80326	5.16661	4.76529	10.8746	9.67493	6.46371	7.16879	5.14954	7.89526	6.12788	5.08987	7.42002	6.31436	5.75017	8.47068	9.06844	9.80272	5.49714	5.9681	5.09315	7.37029	3.69586	4.28561
B0041.12.1	0	0	0	0	0	0	0	0	0	0	0	0	0	0	0	0	0	0	0	0	0	0	0	0	0	0	0	0	0	0	0	0	0	0	0	0
B0041.2a.1	9.91608	10.7495	2.50473	8.98564	2.72786	15.2058	22.559	4.45344	10.4834	18.2808	12.2222	8.28184	10.0484	8.97867	2.96506	8.55006	5.90265	1.63343	13.4837	8.77347	1.92267	16.7527	13.6909	13.5737	21.8391	5.34155	2.73836	6.54207	3.93583	3.24896	3.03131	3.9375	1.89131	2.36873	2.55629	2.48126
B0041.2a.2	3.48129	7.64008	4.04367	0.00700148	2.26244	1.26765	3.06788e-07	4.44112	5.71243	0.340508	12.2261	13.1592	7.68516	5.33417	5.21808	6.60217	11.7681	6.65712	2.44556	10.7144	5.07116	2.25822e-08	1.1498	2.06238	0	6.52641	5.05547	1.09811	8.79061	7.96931	5.90614	7.47098	4.86198	5.39117	6.53358	5.65702
B0041.2b.1	3.55528	13.5223	4.49694	0.267558	2.14729	13.6826	14.0355	8.42083	14.9377	13.0262	12.7854	13.4079	7.88769	8.8929	7.96523	9.5364	15.3595	2.9291	11.0845	19.1169	5.68885	9.19869	10.3917	10.4543	14.9525	3.63891	3.38319	8.93395	9.53653	9.69383	8.9022	2.24713	2.69667	10.8354	7.57235	6.51819
B0041.2c.1	7.80326	5.86927	6.74339	14.5589	11.7344	9.45317	5.30954	11.6806	11.5657	11.9516	12.7681	9.93284	7.84674	12.0546	10.9294	8.91855	8.84469	8.91586	10.1766	5.08599	5.52027	8.27014	11.5861	11.2113	5.8777	11.0231	10.9212	20.1494	10.4592	10.8377	8.24029	7.5859	7.79172	6.91592	4.86239	7.39403
B0041.2c.2	2.6244	3.9805	11.5271	0.0102517	10.5184	0.724344	4.75034e-08	12.2695	6.24386	0.19975	12.7778	16.0171	5.86518	7.19426	20.6786	6.84657	18.1665	39.7759	1.74056	6.03872	15.5673	7.54757e-09	0.912588	1.60551	0	14.0337	21.7509	3.49163	24.8252	28.5433	17.1301	15.0673	21.6362	16.8007	13.0207	18.0073
B0041.2d.1	12.7071	12.1538	2.03001	20.6625	12.4304	8.17828	14.352	6.14313	2.91114	15.3485	0.517198	2.03162	12.8648	2.73243	3.23086	8.66662	4.6079	3.25626	8.80388	6.12743	2.30699	18.2158	11.6599	9.03994	9.76871	6.21771	3.88463	19.2769	3.86878	2.35585	12.2616	6.34139	1.45137	3.1339	1.55007	4.22392
B0041.2e.1	6.16027	3.50134	2.07568	9.83836	1.1176	6.12423	8.41841	3.81833	5.5932	10.14	5.54235	2.11066	1.99653	5.68513	3.01377	4.51098	0.910979	1.03075	7.35362	3.21687	0.308378	7.6383	6.27347	4.3943	10.4517	3.18959	0.00189757	5.86352	5.51054	2.4566	1.20561	1.68927	1.49163	2.69468	1.74569	2.1317
B0041.2f.1	1.17257	3.1203	2.89233e-08	0.00144062	1.76362	2.37591	3.26273	0.761495	9.28062e-06	6.4486e-07	1.56696	1.034	4.7246	1.99914e-05	3.02326e-09	0.205976	0.846124	0.00467002	0.0433576	0.00168851	0.00457396	1.97033	0.00539633	6.4136e-07	0	0.00281233	2.35724	2.63341	9.95299e-06	3.40989e-06	0.795277	1.17577	0.227447	0.0211201	0.13684	0.244733
B0041.2g.1	0.441483	0.614711	0.190111	0.727879	0.217159	0.721684	0.418729	0.214286	0.305473	1.61364	0.0765223	0.308002	0.414724	0.372217	0.140782	0.293767	0	0	0.90119	0.315138	0.133566	1.58569	0.552187	1.0692	0.696322	0.290586	0.123178	0.64177	0.180178	0	0.243483	0.0715646	0	0	0	0.203953
B0041.2g.2	0.0831214	0.300902	0.293304	6.65802e-05	0.137343	0.0222408	0	0.165295	0.101383	0.00807277	0.0514814	0.423628	0.219912	0.141321	0.237157	0.153903	0	0	0.0743748	0.311689	0.39253	0	0.0170303	0.0737207	0	0.300102	0.22078	0.0511735	0.421065	0	0.485542	0.123122	0	0	0	0.508507
B0041.3.1	13.5375	10.0832	9.03859	12.9822	10.1138	10.9007	12.5499	12.8003	11.743	12.0903	18.1049	15.8726	9.91573	12.8554	12.7026	14.1999	13.8409	17.3084	7.42571	8.26104	12.3248	7.58473	8.50318	7.40923	9.22099	9.30666	11.0626	9.4353	13.6834	13.2463	10.7699	10.8362	11.0222	9.80588	9.26374	10.5848
B0041.4.1	2422.9	2613.85	3347.52	2646.14	2623.81	2541.61	2654.3	2211.37	2258.27	2590.88	2608.85	2941.42	2324.7	2415.36	2763.25	2402.44	2199.32	3414.54	2712.94	2593.9	2937.58	2740.25	2757.78	2575.52	2765.38	2524.77	2184.61	2527.81	2841.09	2860.66	2421.73	2475.87	2530.08	2572.76	3781.46	2914.05
B0041.5a.1	54.0745	54.8415	36.0157	58.0189	40.332	51.6332	57.5371	42.3203	43.0255	48.2632	43.17	34.4902	54.2357	48.6806	32.9852	48.1391	45.8423	21.3836	54.9275	49.6994	40.3103	51.1616	45.7943	50.0341	55.7541	40.2404	35.1741	50.1562	36.1631	31.483	47.5806	44.6837	32.3943	42.2399	31.9018	30.4374
B0041.5c.1	0	0.338008	0.329722	0.835004	0.711041	1.99804	2.03416	0	0.323612	0	1.03485	0.222394	0.240582	0.47337	0.488694	0.416042	0.784517	0	0.489308	0.323072	0	1.16761	1.15781	0	0	0.6392	1.42079	1.1901	0.207199	1.12357	0.903834	1.23454	0.335767	0	0	0.626748
B0041.6a.1	5.67517	0.0795561	0.00422896	0.00174812	3.1707	0.0456058	0.000711829	1.93211	0.0445455	0.00122169	0.0211923	2.70935	0.949479	2.22202	1.76765	0.000176107	0.543085	0.00176823	1.35863	29.6934	0.0863728	1.11088	0.0559983	0.128535	8.27834e-05	0.134634	0.0561206	13.3127	12.1873	21.7554	1.43114e-05	4.88983	0.166231	0.824191	0.00737863	0.0135268
B0041.6b.1	21.1854	25.8053	16.7892	17.6185	12.8306	13.6054	10.4126	7.72985	11.9144	11.8634	6.8118	11.1375	15.2079	11.4249	10.1565	10.7979	11.5881	18.0596	24.094	0.0676904	17.2504	22.7403	19.8321	21.9649	16.6942	16.22	20.4128	0.00356407	8.1588e-07	0.0124308	29.3357	20.5916	13.7692	28.0999	15.9785	20.1743
B0041.7.1	35.0222	42.9205	12.6763	37.131	21.0726	32.7992	40.5173	23.7995	29.4329	36.3763	33.4013	29.5805	40.2209	33.2696	32.2006	41.4724	52.8184	26.3653	37.121	36.7396	18.0754	39.6007	31.7448	31.1335	39.0458	26.828	23.2368	40.3098	29.7197	27.3173	35.5911	31.3846	26.2621	28.1279	18.9436	37.1487
B0041.7.2	3.07549	1.93289	1.64435	2.51232	1.97388	1.81278	4.1652	2.00889	1.42239	2.88067	2.16435	3.42169	2.32869	2.42357	2.2132	2.24121	2.10561	2.99844	2.1082	2.06811	1.66688	3.11953	1.16517	1.33022	2.69368	2.14684	1.31321	2.13411	2.34802	1.62637	2.71942	2.32673	3.12347	1.82623	1.42853	4.3198
B0041.8.1	55.8873	48.6612	22.985	92.0659	27.2722	56.8981	78.5355	31.3286	48.7741	61.4573	45.908	32.2019	47.1089	44.4148	25.1571	49.3929	33.5716	16.8337	56.3878	45.1124	21.7756	76.4595	59.6142	55.0111	82.9883	29.4354	21.475	50.7283	30.5109	27.9523	34.8344	32.4709	18.7114	21.6127	23.1523	30.7524
B0041.8.2	39.6962	39.8669	5.15879	20.9781	10.1883	27.6006	21.7495	12.7591	5.15563	22.2606	12.7511	18.9424	25.8027	17.876	8.20447	21.0327	11.7125	5.65832	25.994	21.4239	3.16497	31.4552	13.8716	23.134	18.9244	19.8307	11.3269	31.9263	16.59	9.02104	17.1238	14.3135	5.94246	13.7569	9.32615	2.58848
B0047.1a.1	0.677301	0.556422	0.40623	0.432959	0.389289	0.634693	0.673177	0.345013	0.526933	0.678042	0.873449	0.499742	0	0.246702	0.968637	0.537275	0.910174	0.443252	1.07806	0.752178	0.404695	1.32076	0.94213	1.30119	1.48842	0.628364	0.409687	1.33006	1.16905	0.423779	0.356498	0.557594	0.602264	0.463857	0.474736	1.42465
B0047.1b.1	0	0	0	0.16635	0	0.280865	0	0	0.0723392	0	0	0	0.159386	0.125362	0	0	0	0.0739877	0	0	0	0	0.496544	0	0.0931744	0	0	0	0.115245	0.310196	0.177417	0.331507	0	0.176288	0	4.06244e-08
B0047.3.1	1.34879	1.04237	0.360054	0.856277	0.382716	1.52515	1.09339	1.11636	1.04232	1.38792	1.76252	2.06451	1.46024	1.0404	2.47292	2.35471	4.37824	1.53553	5.63988	3.32728	1.36293	4.88484	4.68008	3.99858	4.21188	3.33429	1.33481	4.59302	4.67104	3.7258	3.54873	2.36196	2.15606	2.94108	3.07814	4.67614
B0047.4.1	4.39859	3.22358	2.62575	3.66692	4.31185	6.75709	3.61794	3.54162	4.92608	4.22754	5.39321	3.07396	4.14898	3.80033	5.39218	4.65669	5.09505	3.87917	2.09874	2.13629	0.167382	1.98912	1.64731	1.98944	1.65091	1.38055	1.19419	2.57204	1.61018	1.25511	1.394	1.73735	1.92237	0.987074	1.02497	1.34668
B0198.1.1	5.2354	6.77191	3.04631	3.88172	4.37024	5.19623	4.64027	4.71868	4.4333	5.03247	6.44097	7.2664	7.69728	6.14236	6.52122	6.86479	6.42291	7.01748	4.40388	3.79242	2.46681	3.23293	4.20542	3.86705	2.63871	4.29768	2.20613	3.32904	4.50537	4.01658	3.66484	3.12561	2.2792	1.6746	1.70948	2.05207
B0198.2a.1	0	0.221895	0	0.0646944	0	0	0.195237	0.128318	0.108881	0	0.348245	0	0.202837	0	0.0632063	0	0	0.0808794	0.0910982	0.239535	0.138874	0	0.0826348	0	0.111012	0	0.183008	0.18383	0.260184	0.224446	0	0.0874224	0	0	0	0.118801
B0198.2b.1	0.910613	1.11557	0.461606	1.0555	0.985541	1.30668	1.48259	0.640925	1.14223	1.31499	1.36101	2.40377	0.451575	0.585791	0.833863	0.671237	0.444226	1.73209	1.36645	0.940902	0.51428	1.43682	1.30529	1.42616	1.44066	1.30065	0.627323	1.69169	0.913506	1.07384	0.637096	0.816271	0.607677	0.280159	0.182379	0.366941
B0198.3a.1	1.2332	1.37336	1.88539	0.648483	1.56687	1.28164	1.11076	2.61544	2.64134	1.61994	5.52149	4.90275	2.16856	2.1235	3.00022	2.57666	3.36123	3.38876	1.55644	1.7523	2.13778	0.610398	0.786376	1.52058	0	1.65827	1.54531	0.730138	1.61995	2.0791	1.46685	1.74571	1.87338	1.71844	2.04871	2.46426
B0198.3a.2	5.85891e-10	0	0	0.200729	0.0067296	1.81957e-08	0	3.80413e-06	7.66149e-08	0.219977	9.76766e-05	0	0.000191097	1.94018e-08	0.209155	0	3.61211e-05	1.43277	0.0152744	0.00117384	0.00361649	0.301459	0.324018	0.00149393	0.836913	7.80982e-06	0	0.797368	1.76271	1.30101	0.0442902	5.67063e-05	0	0	8.21171e-06	0.0069662
B0205.10.1	21.2191	23.441	11.4674	11.3413	12.9997	14.6512	14.6588	15.751	15.6092	24.9195	46.9178	44.5256	28.6634	35.7026	53.0456	66.4073	76.9863	7.2954	28.2006	25.6042	19.946	16.5406	21.5202	19.5401	16.4172	17.3205	9.31661	30.2115	31.584	19.1553	22.4218	24.1761	18.5566	27.2018	42.6195	41.1986
B0205.10.2	0	0	0	0	0	0	0	0	0	0	0	0	0	0	0	0	0	0	0	0	0	0	0	0	0	0	0	0	0	0	0	0	0	0	0	0
B0205.11.1	106.861	97.1174	78.8253	91.2018	78.6703	85.3024	78.7826	67.8939	69.9916	78.1834	73.2873	69.2173	81.1051	80.6123	63.2202	76.2632	76.4917	58.3195	108.045	95.202	80.4114	108.953	102.203	104.355	100.892	82.4627	78.8674	93.4263	79.0661	81.9905	98.2688	95.7612	82.1972	92.063	66.4863	87.783
B0205.12.1	94.0296	66.1573	74.5691	55.5895	64.5991	75.8485	57.2331	66.3546	75.1715	62.3535	61.5391	81.1157	89.4952	68.6221	77.9305	81.8994	72.3131	64.1077	72.6828	68.5642	74.1971	64.0715	64.4493	66.7161	65.6137	67.2057	81.8038	66.558	60.7743	84.3978	62.4821	69.7487	78.3009	76.8176	59.0431	95.8399
B0205.13.1	12.7552	10.7566	6.73204	7.73639	26.1741	20.0073	7.26273	23.1366	23.6672	3.75005	9.45039	9.50999	27.5629	23.3301	34.494	10.8813	10.9333	30.7053	24.8588	33.1428	41.1653	10.6816	38.2551	38.5653	6.00791	29.7491	25.8714	18.1165	37.25	39.4598	32.9034	36.5091	49.073	34.4594	17.8587	71.8163
B0205.14.1	1.76159	0.698383	2.46256	0.487166	6.27452	3.4553	0.787415	5.10067	5.05943	0.797321	1.96364	1.42616	2.38521	0.909618	3.7105	0.374833	0.511866	4.37962	2.74371	6.33041	14.3568	1.04982	6.0335	8.25719	0.418504	8.59383	12.8277	3.36815	6.30018	8.25717	5.1779	8.22878	11.3192	5.43894	4.89807	9.34106
B0205.1a.1	8.4757	9.22912	3.79847	8.6337	4.12947	9.72812	11.9535	5.26156	9.18072	11.7906	4.95223	4.20804	8.6325	10.1127	7.35113	8.55137	9.3212	5.66249	11.9375	10.3806	4.53674	16.3943	9.89453	8.29413	16.8171	9.39694	5.50795	14.803	6.15057	6.51628	9.18047	8.29015	7.11605	8.32371	5.49217	8.52173
B0205.1b.1	16.803	20.1427	5.4474	23.9694	10.7033	18.5459	22.7553	12.6336	11.3264	20.4494	18.0226	15.0464	18.2942	11.7069	10.5492	19.2805	17.669	5.83347	13.9715	11.745	4.09437	19.0756	15.762	17.0042	19.8639	9.17401	6.94937	16.6252	11.4363	7.3076	9.7446	7.8278	4.00691	5.47413	5.57158	9.02539
B0205.2a.1	0.131207	0.0528519	0.0553114	0	0.0415846	0.164977	0.132146	0	0.354807	0.311284	0.24651	0.178201	0.161994	0.251921	0.52336	0	0	0.425148	0.169523	0.236898	0.412167	0.103704	0.218166	0.307506	0.0471834	0.238091	0.564472	0.306366	0.546542	0.438944	0.191857	0.354595	1.15847	0.0901096	0.172871	0.385091
B0205.2b.1	0	0	0	0.10516	0	0	0	0.127978	0	0	0	0	0	0	0.14754	0	0.115093	0	0	0	0	0	0	0	0	0	0.073835	0	0	0	0	0	0	0.169271	0	0
B0205.3.1	110.406	128.029	89.7222	125.645	83.0486	113.475	135.628	107.265	117.266	138.159	125.276	111.884	137.024	130.061	131.202	147.524	142.823	100.07	120.589	113.855	103.097	144.497	111.555	113.65	148.362	108.242	99.6537	142.116	113.068	115.837	120.653	118.493	117.714	112.528	119.858	116.172
B0205.3.2	0.901221	1.74891	0.785478	0.749207	0	0.338326	1.89905	1.18238	1.08889	0	0.466562	0	3.71063	1.87982	2.57341	0.628006	0	0	3.81544	2.3814	0	0.702897	0.368056	1.49375	1.87572	0.470988	1.32584	1.02124	0	0	2.8201	2.18608	2.14335	1.25132	2.41463	2.2117
B0205.4.1	0.0364531	0.0878949	0.42428	0.0203014	0.387162	0.134952	0	2.10241	1.75706	0.243321	3.10867	4.61921	0.476406	0.950864	7.11431	1.76573	6.21611	7.15908	0.094016	0.13226	1.44996	0.0379403	0.0956959	0.308925	0.0258553	3.61983	3.65301	0.55614	4.3822	4.23554	0.690319	0.44152	10.0689	0.707643	0.608703	9.13294
B0205.5.1	3.33521	1.88017	0.395422	2.27903	2.57589	0.674646	1.55781	1.57967	0.598335	4.41833	1.04845	1.70135	2.31954	1.09747	0.999596	0.917777	2.04643	1.76918	3.20521	2.68718	0.992136	1.38852	1.55158	0	1.30994	1.37997	0.96614	0.863665	0.697973	3.0381	0.702157	1.58529	1.96532	0.769604	0.788515	0.715933
B0205.6.1	44.2378	47.4397	37.9396	44.6724	40.1234	44.3491	42.8843	36.7439	38.8591	38.9	36.319	34.5973	40.4608	37.1856	38.0461	36.5484	42.7138	28.9504	44.0839	47.3375	45.1076	48.3627	46.19	45.8657	44.7018	43.9752	45.432	39.6569	32.2149	32.5095	42.0802	43.9452	38.6569	43.1935	33.7191	47.7777
B0205.7.1	145.074	167.862	110.506	163.644	135.531	163.575	171.232	149.432	153.379	177.767	188.182	178.947	170.662	152.269	166.602	163.854	196.581	169.702	158.916	172.084	138.447	186.72	165.621	170.022	176.679	156.718	150.554	179.677	171.14	175.371	166.618	155.993	145.465	162.262	139.002	170.146
B0205.8.1	22.8806	31.0928	14.2795	44.9249	31.4673	29.0799	35.7418	23.2933	22.1293	38.377	30.2602	40.8454	29.2471	24.4125	23.7988	32.0755	40.0847	23.0536	26.8652	20.6525	15.1175	38.4199	44.4668	25.0725	46.7055	34.1179	19.6747	64.8074	27.3129	26.5366	27.7278	22.2623	23.0603	32.9311	15.6571	18.805
B0205.8.2	48.5464	38.8709	26.5889	31.4519	15.3064	34.5649	39.9701	22.2414	30.5605	33.368	25.4508	11.6778	36.5728	38.6322	33.0142	31.2495	32.5191	24.7678	40.5459	40.8812	26.648	37.4194	24.9483	34.8783	34.2116	17.9825	24.3722	12.4551	21.8642	19.9799	27.2764	29.4914	29.6362	16.9903	24.1116	43.7165
B0205.9.1	32.9949	33.7253	12.0754	43.4623	17.7412	34.1368	45.8622	21.2819	27.1263	40.9346	30.014	24.8328	31.4879	25.9741	19.637	33.3099	25.1026	13.4353	26.7891	21.7915	8.28483	32.9871	22.6065	24.1246	35.3232	15.7915	11.6476	33.5468	17.5231	16.1956	17.8429	13.9509	9.15816	13.5145	10.9431	13.5114
B0207.1.1	2.68398	2.96089	1.42197	1.02248	1.01775	1.50355	1.31521	1.92912	1.87449	2.11685	5.18461	4.76934	4.10061	4.49188	5.42904	8.16124	7.22756	0.561221	3.90932	3.28866	1.96522	1.42463	2.21044	1.65201	1.44689	2.05671	0.942473	3.35188	3.51061	2.12785	2.80182	2.37734	1.68229	3.51695	4.13448	3.73708
B0207.10.1	2.49234	2.22063	7.82552	1.20017	6.85027	3.89423	2.0846	7.67996	6.33453	4.42278	19.8931	12.4327	7.07996	8.18962	14.1914	5.95687	7.04781	17.8894	3.17087	5.80422	9.23672	1.26391	2.47369	4.98283	1.99158	6.86508	7.9649	4.53466	11.7448	23.703	8.93447	7.05502	11.6665	7.28833	3.11379	8.49601
B0207.11.1	6.85686	5.30656	1.4395	2.74371	2.34994	2.70724	3.0955	3.02899	3.70983	4.68627	8.05977	4.73765	5.97821	4.73665	5.47871	10.6468	8.63132	0.290618	6.9858	6.09812	2.7036	4.65375	5.54498	4.24523	4.56649	4.89169	1.59644	7.71402	4.67457	3.057	4.63574	5.06689	2.86267	3.93891	4.27427	3.57838
B0207.12a.1	0	0.356344	0.187171	0	0	0	0	0	0	0.382338	0.471947	0.251707	0	0	0	0	0.23223	0.438875	0	0	0	0	0	0.0275383	0	0.163429	0.22941	0	0	0.311943	0	0	0	0.222258	0	0.91276
B0207.12a.2	1.51631	1.16604	0.613152	0.785642	1.3348	1.22964	1.09859	1.27407	1.68055	0.953577	3.13545	3.44744	2.00639	1.53118	2.45304	1.64304	3.04487	3.61694	1.72135	1.69481	1.01912	1.10293	1.27493	1.11869	0.904816	1.09432	1.06446	0.733968	2.42183	2.30108	1.68465	1.0989	1.76775	0.361534	0.699909	0.431676
B0207.12b.1	1.92141	1.97819	1.51114	1.45747	1.65918	1.9306	1.13062	2.70434	1.74827	2.39887	2.6895	1.69179	1.64224	2.34769	2.57082	2.69442	1.3032	2.96455	0.845181	0.62739	1.15837	0.775952	0.529323	0.995559	1.09723	1.75795	1.73804	1.34981	2.03294	1.7451	1.29924	2.13701	2.67257	2.31491	1.42052	2.8876
B0207.12c.1	0	0.239025	0.358253	0.432372	0.787661	1.53078	1.22321	1.09239	1.17801	0	1.08225	2.14378	0	0	0.656919	1.05077	2.91347	0.215325	0.623313	1.02862	1.32539	0.512751	0.175827	0.571221	0	0.602733	0.377507	0.478607	0	1.26159	1.2836	0.372184	1.51261	1.06112	0.234106	0.0704321
B0207.2.1	2.27771	2.2127	0.616838	1.062	0.973397	1.33139	2.81002	1.05603	1.4983	2.42289	1.61781	1.8468	1.06747	0.696924	1.41753	0.938249	0.879171	3.58956	1.83652	2.32687	0.663048	1.62286	1.29364	2.6167	2.28233	1.08913	1.75773	1.47095	2.71344	1.86826	1.36459	1.76172	0.893065	0.922925	0.497756	0.841943
B0207.3a.1	0.306798	0.208579	0.335852	0.162693	0.000389394	0	0.0722351	0	0	0	0	0	0	0	0	0.0155968	0	0	0	0	0	0	0.407415	0.677776	0.70386	0.537859	0	0	0	0	0	1.37396e-08	0.399739	0	0	0
B0207.3b.1	0.333732	0.544423	0.840129	0.189789	0.833485	0.761044	0.67086	0.810624	1.07959	0.971231	1.6972	2.12577	1.37582	1.21961	1.58669	0.874498	1.137	3.78422	0.813827	1.03202	0.945753	0.556166	0.659771	0.653536	0.236515	0.609077	1.32312	1.31271	3.16497	2.79116	1.41001	0.841069	2.24576	0.871231	0.718213	1.24951
B0207.4.1	50.1445	55.718	18.4914	65.4593	22.5256	46.3798	63.3511	29.7416	34.6739	60.3758	43.7909	35.4074	44.6332	41.9807	24.6488	56.4937	37.5736	10.1047	49.924	40.4112	16.8501	63.1672	43.8236	41.6867	64.9488	29.5377	17.8239	62.916	28.2804	24.2339	32.6904	29.0789	11.1858	22.567	21.0888	20.8562
B0207.5a.1	0	0.0458056	0.0397405	0	0.100042	0.259869	0.0589477	0.000213716	0.202636	0.0937037	0.170235	0.39746	0.0733238	0	0.0441874	0.0572405	0.0614189	0	0.0679639	0.0291501	0.0771769	0	0	0.0734229	0.029471	0.088203	0.0812256	0.110813	0	0	0	0.116857	0.0560683	0.0573602	0.0363717	0
B0207.5b.1	0.0694581	0.0224775	0.00150097	0.0547411	0.37999	0.00521439	0.00125683	0.349134	0.116064	0.000280001	0.202984	0.703232	0.00238222	0.0762921	0.000254111	0	0.00170459	0.0545598	0.00192426	0.0851534	0.00237559	0.0628544	0.0747037	0.00209713	2.30737e-05	0.000907566	0.00169813	0.00100344	0.127729	0.156451	0.0839688	0.00319586	0.00216662	0.00190486	0.00114669	0.0389504
B0207.6.1	31.2909	30.3657	12.6194	35.8998	16.2255	28.5922	36.7675	16.8351	21.0336	33.6301	23.2664	20.5327	28.2779	25.2175	17.3469	29.24	26.7353	13.8502	29.3974	25.0858	11.041	36.295	25.3085	27.9768	35.3241	15.498	14.4416	34.5631	16.6228	15.9802	23.9943	18.207	12.1114	16.2866	15.4968	20.8238
B0207.7.1	3.38467	3.32174	2.23473	1.27151	1.90556	2.24164	1.62021	2.99624	3.47448	4.50517	11.1738	8.86203	6.28172	8.23925	14.1449	16.6921	22.739	2.08693	4.83608	5.04524	4.22482	1.65908	3.16672	2.53239	1.62227	3.48695	2.01076	4.06182	5.5577	5.26972	4.70202	5.0424	6.06844	7.67182	8.26972	14.2346
B0207.8.1	0	0	0	0	0	0	0	0	0	0.0921673	0.280932	0	0	0	0	0	0	0	0	0	0	0	0	0	0	0	0	0	0	0	0	0	0	0	0	0
B0207.9.1	12.6487	9.48782	3.49724	5.16063	3.62092	4.37405	5.87202	7.15131	6.2517	8.82485	12.1382	14.2557	10.4055	12.5885	14.0049	22.0374	19.8969	1.61239	11.0054	9.96639	2.99652	7.80334	11.2559	5.85558	9.73375	6.56157	5.03224	6.60656	6.55652	3.5834	7.44635	9.01372	7.31706	9.94881	7.43591	10.2541
B0207.9.2	0	3.79321e-06	0	0	0	0.269544	0	0	0	0	1.42101	0	0	0	0	0	0.00731478	0	0	0	0	0	0	0	0	0	0	3.324	0	5.57449	0	0.803152	0	0	0.00409053	0
B0212.1a.1	0.117773	0	0.118051	0	0.120374	0.0671545	0	0	0.135981	0.0993672	0.361409	0.714146	0.1382	0	0.108348	0.152047	0	0.0417799	0.186825	0	0	0	0	0	0	0.136231	0.33774	0.0490344	0.177183	0.0884953	0.0860733	0	0	0.121731	0	0
B0212.1b.1	0.204575	0.165918	0	0.335692	0.37324	0.553111	0.400175	0.270267	0.11676	0.397573	0.239141	0.542124	0.167624	0	0.277503	0.515985	0.547668	0.144641	0.350387	0	0.498443	0.316338	0.694822	0.369783	0.412336	0.360999	0.125693	0.134725	0	0	0.447877	0.412127	0.370048	0	0.181469	0
B0212.1c.1	0.336235	0.672469	0.337823	0.20128	0.191942	0	0.358351	0.89105	0.81188	0.163598	0.681302	0.458045	0.553768	1.20308	0.739066	0.873584	1.80608	0.24999	0.0946917	0.656715	0.683399	0.451257	1.56588e-08	0.0376844	0.432229	0.277401	0.0106591	0.626424	1.26028	0.444698	0.343306	0.892151	0.184103	0.644167	1.2316	0.900075
B0212.2.1	0.0689653	0.0555879	0.0864612	0.0192187	0.127647	0.0638565	0.0678286	0.0228618	0.0397659	0	0.108607	0.180372	0.0564359	0	0.118578	0.0441168	0.0629379	0.0980485	0.059188	0.151214	0.124651	0	0	0.068202	0	0.0407639	0.0217884	0.0228367	0.16873	0.360514	0.0753943	0.0930735	0.0674671	0.0556372	0	0.200593
B0212.3.1	4.34639	6.59602	1.96931	9.47369	2.80157	5.20349	7.90395	3.50272	4.80131	6.48039	3.11242	3.14736	5.7285	4.58639	2.68615	4.20668	4.60857	2.88469	2.75275	2.00443	1.01619	4.99667	2.48207	2.64985	4.6014	2.59285	2.48837	3.77214	1.89114	1.9576	2.32868	2.32002	2.49245	1.51835	1.53165	1.94998
B0212.4a.1	5.35189	4.98647	8.35501	2.73255	6.96281	4.63598	2.6514	4.05986	4.66302	3.77571	2.88957	3.92201	8.42628	4.8094	5.18056	3.78448	6.49987	4.10442	4.7859	5.15549	7.58354	3.04707	4.31511	4.32965	2.6324	4.1201	8.25553	2.42127	3.73408	3.50807	8.54561	7.35105	5.98019	9.57873	6.0065	4.58427
B0212.4b.1	0	0	0.212188	0	0	0.176051	0.377007	0.891835	0.469837	0.415538	0.977962	0.705407	0.529674	1.05283	2.63642	3.01592	4.69972	0.749518	1.16393	0.972884	0.261395	0	0.221212	0.704534	0	0.396175	0	0	0.698823	0.598901	0	0	1.85435	0.183646	1.03234	1.1128
B0212.4c.1	0.125514	1.8429	1.45433e-08	0.342221	3.99532e-10	0.876812	0.192524	2.0584	1.87262	0.00587791	3.94438	1.33236	0.215737	0.532225	0	1.11458	1.51883e-06	2.04631e-07	0	5.34005e-07	0	3.35581e-09	0	1.12871	0	0	0	1.20547	0.00501817	1.15102	1.2818e-06	0	0	0	0.676902	0
B0212.4d.1	1.13696	2.35357	0.312109	1.45048	0.782783	0	0.588993	2.01778	0.820213	1.21589	0.940434	1.11794	0.203222	3.21446	1.86581	0.848811	4.47098	1.72418	0.612144	0.200346	0	0.498414	0	1.19141	0.677873	1.0429	0.654763	1.23312	1.09372	0.983449	1.80658	0.419855	0	1.92387	1.1542	3.97015
B0212.5.1	0.17078	0.256776	0.537325	0.206526	0.559421	0.34137	0.251685	0.836226	0.827865	0.518164	1.36432	1.64319	0.539118	0.685167	1.45267	0.710139	1.3824	2.38699	0.380647	0.526298	0.987789	0.158019	0.314895	0.433318	0.21474	0.884478	0.970147	0.531349	1.62943	2.12763	0.582541	0.530661	1.14535	0.394655	0.583387	1.22075
B0213.10.1	0.224696	0.451058	0.139983	0.790998	0.347952	0.477976	0.95556	0.18831	0.37567	1.01195	0.592776	1.22688	0.39016	0.492624	0.268214	0.378732	0.480939	2.10518	0.217872	0.0408274	0.121908	0.40568	0.347932	0.162082	0.712403	0.217641	0.107235	0.927723	0.754612	0.406013	0.0819067	0.0567224	0.161936	0.0452044	0.0494176	0.408727
B0213.11a.1	0.310557	1.76361	0.762974	0.389735	0.466019	0.600385	0.608853	0.39624	0.521753	0.75387	0.162645	0.356662	0.43433	1.13051	1.23248	1.25003	0.367501	0	0.170775	0.574426	0.3302	0.87913	0.509463	0.940889	0.71551	0.385325	0.380118	1.28048	0.529662	0.771585	0.861368	0.704262	0.186143	0.478989	0.178036	0.911553
B0213.11b.1	0.279295	0	0.13401	0.20767	0.2073	0	0.441172	0.239719	0.159997	0.804954	0.297588	0.449386	0.597762	0	0.325128	0	0.222226	0.670063	0	0.185732	0	0.264785	0	0.159463	0.137669	0.122543	0	0	0.294843	0	0	0.145647	0	0	0	0
B0213.11c.1	1.37405	0	0	0.667867	0.803344	0.867094	0.582656	0.3439	0.576633	0.0254543	0.883056	0.742243	0.661691	0	0	0	1.7178	0.821358	1.00471	0.485676	0.257416	0.00346051	0.361343	0	0.314812	0.315198	0.191198	0	0.536575	0.00189452	0.0597033	0.397736	0.422752	0.113108	0.261246	0
B0213.12.1	0.0578723	0.139337	0.047855	0.429794	0.21418	0.543802	0.526347	0.308246	0.465792	0.821969	0.369486	0.82988	0.306345	0.176354	0.314733	0.0924208	0.183779	1.08825	0.0744612	0.125984	0.203449	0.651889	0.186783	0.335963	0.34356	0.30704	0.237387	1.5438	0.536725	0.495691	0.252086	0.117296	0.0554349	0.0699763	0	0.125564
B0213.14.1	24.6727	29.2684	11.0879	24.8148	23.9651	26.2583	21.1073	18.4421	18.5235	13.7125	7.1941	16.3377	17.2768	13.397	10.8808	6.91057	7.79998	14.5575	26.321	17.6388	8.37934	25.1357	23.0796	18.9811	20.5661	15.8483	11.3681	18.0478	15.8377	16.7746	14.345	14.6792	7.55645	6.65019	3.45666	6.57419
B0213.14.2	3.3538	0.000135239	4.30214	6.3511e-06	1.21251e-05	1.92322	2.07576e-05	3.85612e-05	2.51006e-05	2.94004	8.79243	0.000433533	0.0016387	2.24478e-07	3.42942e-08	3.82979	0.000536076	7.80005e-08	0.000879979	6.39953	0.00083052	1.79818e-05	3.85955	5.79133	1.0953e-09	2.95988e-08	0	1.403e-05	2.00312	5.50947e-05	2.50216	0.000726066	0.000130775	4.23366e-06	2.80713e-05	2.92162e-05
B0213.15a.1	2.72315	4.5009	7.18045	8.10015	6.07137	3.49324	6.09366	3.39028	4.22097	5.15117	1.56883	5.32401	2.64393	3.93661	7.76567	1.28684	3.52259	28.1869	2.82738	3.11529	7.28846	5.20155	6.16602	4.32732	4.2604	7.55467	6.32467	8.49848	3.33223	2.52099	2.82112	4.72484	4.57504	6.67152	4.3644	5.40426
B0213.15b.1	0	0.705248	1.92361	3.70011	4.08813	3.41653	2.86526	3.14133	1.06637	4.81249	2.05571	0.266576	1.69654	1.18264	3.84758	1.45129	2.16382	4.63047	0.869977	2.81212	3.43474	2.43406	2.76212	1.53493	2.44724	2.13141	4.78633	2.52941	2.18754	2.88308	2.66329	1.61327	4.36637	1.93435	0.995297	2.72987
B0213.15c.1	0	0	0	0	0	0	0	0	0	1.43101	0	0	0.388823	0	0	0.288832	0	0	0.0438456	9.96594e-08	0	0	0	0	0	0	0	0	0	0.823715	0	0	0.323692	0	0	1.19303
B0213.15d.1	0	0	0	0	0	0	0	0	0	0	0	0	0	0	0	0	0	0	0	0.467027	0	0	0	0.542224	0	0	0	0	0	0	0	0	0	0	0	0
B0213.16.1	0.0551596	0.243651	0.273043	0.151344	0.152281	0.150667	0.430208	0.109901	0.316407	0.748148	0.356086	0.731048	0.203009	0.188385	0.865391	0.141441	0.327902	4.00292	0.236406	0.140544	0.216004	0.141729	0.23077	0.142086	0.173869	0.260024	0.488047	0.691034	0.302495	0.307569	0.260948	0.18626	0.342948	0.222509	0.0725661	0.557508
B0213.17.1	14.2409	9.54776	71.8855	6.78106	47.1031	18.1695	11.1018	83.8404	57.0166	43.9966	141.881	151.779	54.7481	83.7919	106.166	150.351	147.53	444.252	28.2283	62.2705	173.261	9.93715	38.2429	41.8648	11.0102	64.2209	77.0431	66.993	136.426	97.2295	113.917	153.073	35.4681	280.207	188.994	82.7086
B0213.2.1	507.052	355.502	104.392	333.048	261.25	263.822	302.815	153.203	159.706	283.213	143.938	296.066	204.287	130.339	150.277	124.063	139.786	727.605	422.363	270.844	24.084	422.818	320.965	293.658	321.615	132.947	102.087	289.888	175.887	170.475	218.823	152.383	84.7958	81.7658	26.3928	196.329
B0213.3.1	113.94	108.33	23.2435	58.0484	56.5505	67.523	109.283	42.0518	49.8502	186.433	48.3889	113.114	70.1768	50.6496	19.5733	53.2041	23.2859	72.6382	119.005	85.871	4.98738	117.668	102.564	72.6624	139.01	48.67	24.8495	248.488	53.3636	59.7863	67.1637	47.0475	10.666	16.07	4.58953	13.9129
B0213.4.1	66.2607	62.1483	21.5146	24.0091	27.992	30.026	47.778	30.0171	19.5165	77.7414	45.0118	93.1591	42.5167	40.0498	60.3973	45.6467	71.5735	245.441	113.55	96.3962	29.8517	70.5366	63.4474	60.5043	71.7042	44.9527	28.2332	141.262	45.0494	61.2887	81.7931	66.0921	34.1403	52.1443	26.7983	67.7975
B0213.5.1	1.3711	1.98618	12.32	0.809138	5.32421	2.1761	0.96878	15.1159	12.2513	7.63206	23.54	25.9692	9.4329	13.2612	16.8798	22.8788	32.6544	29.8838	4.70412	9.15554	31.3103	0.803667	6.9453	9.24017	2.08382	23.9881	22.5445	11.6266	26.9642	28.1809	14.5765	28.1363	17.9876	36.3921	37.8641	18.8661
B0213.6.1	23.7742	32.477	22.1204	23.2203	22.4023	23.5036	25.4007	38.2587	31.3172	44.6278	51.9436	93.0212	34.5807	41.3177	100.141	63.8611	121.263	204.423	27.9951	38.926	54.9376	27.8843	33.2548	26.0374	28.087	72.0491	71.062	62.8782	92.7616	89.2473	47.2685	65.5981	109.016	81.2086	85.5598	142.661
B0213.7.1	0.112561	0	0.0475498	0	0	0	0.0377955	0	0	0	0	0.037815	0	0	0.0391782	0	0	0.0408387	0	0	0	0	0	0	0	0	0	0	0	0	0	0	0	0	0	0
B0213.8.1	0	0	0	0	0	0	0.0304634	0	0	0	0	0	0	0	0	0	0.0414219	0	0	0	0	0	0	0	0	0	0	0	0.0325029	0	0	0	0	0.0371158	0	0
B0213.9.1	0	0.0330491	0	0.0226661	0.0763532	0.0502369	0.026889	0.10936	0.214251	0.0542375	0.20374	0.186192	0.168693	0.0938689	0.281325	0.105331	0.0369377	0	0	0	0.0364523	0.0848468	0.0266349	0	0	0.121618	0	0.0543779	0.0848985	0.0538987	0	0.0278437	0	0	0.0719166	0
B0218.1.1	4.04374	3.60378	8.75732	5.83899	10.1918	8.67683	2.0931	3.84044	8.44277	7.18595	8.98211	6.49349	4.18828	7.23917	8.96384	5.69218	5.03108	16.7218	5.40726	5.43497	5.15542	1.55899	10.5029	12.6953	3.55895	7.67082	12.7794	6.59356	12.8515	13.571	6.31983	3.92924	12.4908	3.19948	1.90448	4.5183
B0218.1.2	48.0769	45.5985	52.3326	20.4503	99.4403	69.2538	39.767	84.7219	77.0914	33.1772	48.3865	38.7041	60.4072	49.6886	83.9518	19.2765	37.7005	73.3963	50.7441	75.9578	56.6399	24.0548	52.5269	63.5021	26.8794	68.7943	91.8409	32.0748	61.5746	84.3476	73.1813	55.3334	110.692	43.8668	26.2667	64.2714
B0218.1.3	0	0	2.01075e-05	0	0	0	2.00784e-05	0	0	0	0	0	0	0	0	0	0	0	0	0	0	0	0	0	0	0	0	0	0	0	0	0	4.90096e-09	0	0	0
B0218.1.4	0	0	1.41988e-09	0	0	0	0	0	0	0	0	0	0	0	0	0	0	0	0	0	0	0	0	0	0	0	0	0	0	0	0	0	0	0	0	0
B0218.2.1	23.3485	23.9169	63.0657	19.4029	95.7643	52.7794	25.9142	62.4298	54.0067	38.8718	41.0443	35.272	38.6469	36.2973	28.2362	19.0379	22.1464	30.5325	29.1339	36.2827	46.6047	23.7444	38.8782	43.198	25.9428	54.7185	92.0717	50.0794	34.2575	38.6484	52.2282	45.8899	61.8388	90.0442	39.3938	39.6892
B0218.3.1	12.5093	13.674	19.4005	12.6971	24.7993	17.7971	15.6719	29.0059	25.1849	20.437	24.2515	20.6903	23.3113	21.6951	24.2777	16.6877	22.0321	35.0174	12.7277	17.7804	21.1568	13.3648	18.8171	17.6671	13.3244	25.9615	29.1888	19.7701	24.6718	28.1544	26.225	24.8378	31.4518	26.5826	16.2174	23.9041
B0218.5.1	3.27504	2.79395	2.29593	1.7591	1.54618	2.20122	1.98151	2.56041	2.66513	3.05068	6.52227	5.70158	3.77863	4.91519	7.05094	10.6208	10.5211	1.18947	4.16803	3.53077	3.19798	2.22888	2.51733	3.21483	1.90267	1.88513	1.18156	4.22365	3.88825	3.44536	3.10022	3.15646	3.68166	3.92747	4.1673	5.11601
B0218.6a.1	33.9741	31.0396	56.3453	25.608	62.7366	43.9676	26.1623	29.1769	27.1665	12.3905	7.16474	6.41152	23.2314	22.7534	11.8693	9.4355	7.37746	7.50948	38.4143	36.3069	39.084	32.8006	47.9045	51.2495	31.0883	40.0712	49.4365	10.7493	9.8399	11.4791	40.5124	40.1458	43.8751	53.9273	35.256	44.3312
B0218.6b.1	0	0	0	0	0	0	0	0	0	0	0	0	0	0	0	0	0	0	0	0	0	0	0	0	0	0	0	0	0	0	0	0	0	0	0	0
B0218.7.1	28.2488	24.5839	14.8519	14.4782	11.9105	16.3639	17.114	19.233	17.9657	23.1221	40.9705	32.8565	29.3292	30.849	26.7571	51.03	36.3746	2.15097	33.6951	27.2612	18.5144	20.237	23.868	25.5368	18.9311	19.7865	13.2559	30.9567	24.4781	18.6143	24.3678	24.3251	13.239	21.326	22.3174	15.9887
B0218.8.1	41.9447	30.4138	68.6747	21.2825	61.3057	45.5518	11.5223	16.0375	18.0972	8.72093	7.23172	4.20354	12.664	10.7643	4.22838	4.34036	1.94397	3.76409	23.1948	33.2531	47.006	12.9895	28.0677	37.0792	8.12029	22.4019	33.0775	6.27869	5.60189	7.55857	19.1507	18.3625	10.3212	22.436	15.3832	9.73822
B0222.1.1	1.04398	1.51571	1.9341	1.16791	2.597	1.17685	1.08345	4.14443	3.727	3.6769	4.77502	7.47077	2.81552	2.80516	5.90495	2.81469	4.84101	14.6887	1.88681	2.21392	2.99853	0.778395	1.2425	2.87944	0.813819	4.46938	6.68073	2.78209	8.72862	11.0535	2.63574	2.98235	5.66263	1.63874	2.40547	3.51268
B0222.11.1	0.586049	0.438774	0.775278	0.4095	0.845687	0.667594	0.666497	0.810531	0.684905	1.27239	1.38098	1.49407	0.448362	0.540831	0.944465	0.807945	0.718656	1.46235	0.773319	0.484096	0.620072	0.547443	0.433018	0.811756	0.41515	0.722217	0.826415	0.569549	1.33579	1.56188	0.541428	0.395788	1.0257	0.0632716	0.273496	0.739519
B0222.15.1	1.88549	1.65261	0.157923	0.850455	0.232142	0.378426	0.510177	0.254024	0.570316	1.16546	0.408626	0.703379	0.154197	0.291879	0.792034	0.721912	0.332423	0.975714	1.44647	0.547985	0.368915	0.19685	0.125978	0.419985	0.273769	0	0.251352	0.86679	0.41279	0.362997	0.829589	0.126156	0	0.456111	0.317755	0
B0222.2.1	0	0	0.0236368	0.015785	0	0.0174182	0.0375462	0.0379761	0.0828361	0.0565835	0	0.037168	0	0.043564	0.0783881	0.055194	0.104482	0.14238	0	0.125159	0.200676	0	0.0742344	0.0552833	0	0.101684	0.127285	0.132287	0.295937	0.111711	0.166776	0.0581825	0.0831578	0.046192	0	0.0415758
B0222.3.1	3.36946	4.06144	1.54576	0.861688	1.35292	1.45336	1.26931	0.993412	1.51343	3.68402	2.70479	4.40928	3.47166	1.67907	0.757908	1.64274	1.73834	3.6779	5.73405	4.96912	1.90945	2.6524	3.57135	4.01459	2.30126	2.45093	1.43437	4.79935	3.11401	4.28274	5.38962	2.82278	0.89663	2.06917	1.36867	0.656778
B0222.4.1	4.60656	7.03303	5.00727	2.79742	3.89815	2.89827	4.43868	3.59006	3.55166	10.7607	5.0072	8.32059	6.89663	6.20663	13.3975	7.98537	9.45489	36.1596	4.43011	5.76242	5	1.97697	2.79095	2.03824	1.92774	2.80662	2.23969	7.11866	3.57829	4.99163	5.84952	4.62925	5.45629	4.73514	2.43847	5.13583
B0222.5.1	36.4867	37.8336	9.77102	21.5333	23.8531	27.5078	24.756	14.0937	18.2938	28.5564	19.7536	24.3081	23.9222	18.2532	12.5467	12.598	10.1864	26.1823	37.8102	29.6448	3.86363	25.8215	24.4041	29.2855	24.1495	15.0003	10.8029	27.154	18.8798	19.4426	25.3188	15.7643	7.30086	9.41256	2.42341	8.21072
B0222.6.1	190.559	233.996	864.573	44.0036	557.396	193.804	79.2457	709.465	456.667	213.715	669.928	703.538	505.256	677.017	1025.06	571.413	638.492	1029.85	296.428	496.183	1000.09	67.2595	348.839	401.643	71.4921	620.165	527.968	256.885	1092.46	905.881	522.688	793.897	728.815	649.482	642.355	938.111
B0222.7.1	66.3977	87.18	315.577	3.71626	240.329	74.8669	17.2866	186.934	112.957	56.7247	151.644	100.975	164.317	181.762	29.6903	167.662	73.6875	30.7461	136.804	266.016	415.676	10.9742	160.562	208.01	13.5679	201.47	134.88	94.5575	233.804	131.963	284.185	369.034	37.8303	351.846	243.344	75.8
B0222.8.1	172.552	214.771	809.504	29.2582	487.94	181.958	58.6601	646.653	430.712	150.03	583.924	692.039	443.823	555.288	1420.17	458.708	687.549	1417.26	267.468	455.236	965.722	50.2625	287.523	327.388	47.9357	567.669	575.411	191.012	1062.5	1024.36	477.484	676.995	1086.52	558.157	500.677	1306.72
B0222.9.1	5.59737	6.35939	11.7965	4.77206	10.6583	8.09769	4.78229	6.77391	6.11993	4.90356	4.1498	4.89487	5.90607	5.55064	4.1395	2.85961	3.96151	5.52833	6.64849	11.2194	17.0119	5.87713	9.06728	8.61981	4.88078	11.5189	15.1738	5.5813	5.37135	6.43266	12.8031	11.9175	12.4496	13.3833	9.85448	11.0737
B0228.1.1	12.2643	8.67716	2.11459	8.71943	4.34828	6.26113	7.79949	3.2778	5.29933	11.8487	6.02403	12.314	5.98999	5.44129	5.88603	4.42365	4.91473	19.3263	9.89815	5.50997	0.603301	4.64642	4.99326	3.96412	6.56932	3.37334	3.97022	11.1481	8.02134	7.00019	5.75443	3.77777	6.3272	1.41983	0.144588	5.82467
B0228.4a.1	10.3206	9.61024	4.28746	5.46416	5.61203	6.85333	6.48453	7.82849	7.24756	8.58254	11.0651	8.81883	7.9484	9.0713	9.45101	10.7011	9.72137	9.27189	8.85698	8.89063	4.99861	6.70554	6.49723	6.07092	7.51616	6.80093	5.18963	8.52833	11.5411	12.3222	8.0357	9.15949	7.22161	7.83995	6.15647	10.9875
B0228.4c.1	6.04633	9.62395	3.69023	2.18596	6.96316	7.81245	6.94606	9.27018	9.39713	8.08613	18.5468	14.3762	14.5391	7.2419	11.0366	8.82517	13.7736	8.91944	9.34506	7.82821	5.55401	4.55805	6.09251	5.73212	4.78565	7.39914	7.12301	8.14788	13.8394	14.0266	8.29243	4.83027	9.07688	8.88801	6.38211	3.74583
B0228.4d.1	5.42898	5.95991	1.36838	4.02634	3.47351	5.14525	5.52631	1.64493	3.65684	5.19018	3.82756	3.11215	3.06499	1.71238	0.680942	1.81876	1.39121	0.350549	5.73231	4.56456	0.925912	5.98829	4.26091	4.74546	5.21927	2.27405	1.46781	4.82829	2.81147	2.03539	3.68646	1.68324	1.03342	2.16075	1.02762	0.639113
B0228.4e.1	9.87441	15.1431	5.81314	4.30575	7.67745	8.28026	8.36537	9.77664	9.99317	9.73988	22.9005	17.2205	17.4496	17.4187	16.5633	19.4836	22.8679	18.0389	12.6249	13.712	7.89948	5.71403	6.37441	8.41702	6.13093	7.9447	7.39752	10.4574	16.6263	17.2057	13.3029	12.4398	18.2649	11.6959	8.51544	23.1426
B0228.5a.1	0	0	0.190859	0.0638163	0.420597	0.141426	0.149544	0.226922	0.0952639	0	0	0	0.369296	0	0	0	0.100221	0	0	0.0822869	0.103483	0.0587421	0	0.077339	0	0	0	0	0.316162	0.306218	0	0	0	0.0907107	0.585041	0
B0228.5b.1	0.101025	0.0815763	0	0	0	0	0	0	0.565131	0.203686	0.263544	0.382351	0	0.2358	0.210371	0	0	0.290289	0	0	0	0	0.331163	0	0	0.0604789	0.324441	0.20101	0	0.122799	0.218181	0.20235	1.18611	0	0	0.441383
B0228.6.1	3.86478	4.3941	1.17235	6.02774	2.62956	3.25227	5.88131	3.39663	3.25919	5.37592	5.2795	7.40549	3.16755	2.81592	4.34576	3.3268	5.65319	13.052	2.63424	3.18389	2.31476	3.23206	2.72751	3.21816	3.20157	2.88845	3.23936	4.15833	6.4535	7.19306	2.45115	2.95032	3.67121	1.74737	2.07087	1.77361
B0228.7.1	4.39282	5.03827	1.55474	5.36317	4.45893	5.3738	5.64305	2.80601	2.94817	6.41167	2.88636	3.45503	5.88783	2.71433	2.77263	2.44064	4.04693	2.25232	7.37394	5.08276	0.675662	6.06875	6.89151	3.44367	5.50485	4.47141	3.6658	5.42028	5.61808	7.42584	3.6599	2.64165	3.33763	1.86467	1.42563	2.74129
B0228.7.2	30.8996	22.2916	54.3893	18.1165	62.8805	41.7348	13.0876	37.0183	46.9685	23.4367	23.4696	27.6138	28.0213	28.8533	23.0113	13.0102	15.5556	15.8882	32.848	32.221	66.7634	19.9797	37.6019	37.276	16.296	42.7594	55.7275	15.2066	32.7543	38.8523	34.8441	42.6926	61.6496	43.4418	33.5994	34.2734
B0228.7.3	42.758	48.8334	74.1681	18.7908	52.9182	46.2009	27.8043	52.1237	42.532	19.691	41.6883	39.4881	40.9653	43.6303	31.6065	21.6716	24.0823	27.9406	35.076	56.1124	67.6161	20.6472	37.6374	52.984	24.13	51.5871	78.6231	26.5539	31.6095	43.8846	73.2479	61.5922	76.7406	57.4242	39.5377	48.279
B0228.8.1	0	0	0	0	0.0990662	0.0487621	0	0.294728	0.162882	0	0.0968895	0.666274	0	0	0	0	0	0	0	0	0	0	0	0	0.0282055	0	0	0	0.0274199	0.18592	0.0289365	0	0	0	0	0
B0228.9.1	0.0398897	0	0	0	0	0	0	0.0538857	0.0466744	0	0.0242981	0.0264893	0	0	0	0	0	0	0	0	0	0	0	0	0	0	0	0.0262013	0.0548883	0.105211	0	0	0	0	0	0
B0238.1.1	5.17096	4.68382	8.0788	3.94	8.85009	6.98172	4.26184	8.53248	9.3107	5.16352	7.91559	10.2762	7.07533	6.28878	12.0705	5.35677	10.0367	18.4496	5.41705	8.00855	9.90564	2.497	5.77603	5.93064	2.15113	10.3934	14.5965	4.66096	8.89722	11.7092	8.58474	7.43438	11.1663	5.75324	4.13211	8.34927
B0238.10.1	72.0753	75.4544	52.463	74.6484	63.8897	77.8879	76.2843	82.66	85.2462	74.033	71.734	98.2688	74.5946	80.9164	96.2748	82.2608	117.886	93.1953	69.807	65.3248	59.1927	77.4051	79.2863	78.2628	81.9019	80.7775	86.451	79.9632	104.336	109.992	63.0191	69.9587	83.6883	62.7977	59.17	84.4405
B0238.10.2	0	0	1.07055e-09	0	0	0	0	0	0	0	30.0129	0	0	0	0	0	8.08053e-07	0.021027	0	0	0.414213	0	0	0.000645062	0	0	1.52362e-06	0	0.000911009	0	3.54911e-09	0	0.423507	0	0	0.0921515
B0238.11.1	104.457	114.863	46.0553	130.6	53.7218	99.6071	124.383	66.2346	77.4825	112.622	81.8254	71.9721	90.0212	86.7575	76.385	99.012	89.6846	52.8878	93.5848	87.5861	49.6886	131.152	92.7364	97.7423	123.999	66.3805	49.6583	112.977	69.8374	69.0189	74.0392	65.9086	50.9522	59.5445	54.4921	79.069
B0238.12.1	4.49315	3.51488	0.728834	2.47525	1.8806	1.08329	3.34406	1.41598	1.63851	2.51545	2.60106	6.59451	2.89242	2.2554	4.42291	1.85052	4.42899	13.3467	2.84164	1.85783	0.903345	0.869587	1.30892	0.490348	0.911824	1.91533	1.23294	2.84343	2.32555	2.46174	1.97578	1.55712	3.81799	0.478114	0.805615	4.44854
B0238.15.1	3.68037	1.74122	0.614189	2.59732	1.56151	1.80384	2.43302	0.975844	1.59419	3.20702	1.90982	0.662147	0.595568	2.55318	0	1.64152	0	0.822962	3.40952	1.83717	0.380359	5.12233	2.66646	1.39496	3.61298	0.216001	0.743887	4.12526	1.08255	1.17276	0	0.978056	0	0	0	0.554177
B0238.3.1	0	0	0.0505756	0	0	0	0	0.0410496	0	0	0	0.0811047	0	0	0	0	0	0.0435346	0	0	0	0	0	0	0	0	0	0	0	0.0405299	0	0	0	0	0	0
B0238.5a.1	0.170854	0.318455	0.188855	0.0944499	0.21315	0	0.0374544	0.26739	0.099994	0.302181	0.105332	0.343415	0.140345	0.218135	0.19548	0.404257	0.731235	0.162191	0.195886	0.165882	0.149902	0	0.297001	0.22055	0	0.0339329	0.289631	0.18999	0.11822	0.112805	0.041477	0.154069	0.055249	0.184028	0.100076	0.0828044
B0238.6.1	0.0571503	0	0.141832	0.0315479	0.178081	0.0352072	0.0373812	0.153179	0.133267	0.0759192	0.214876	0.340987	0.0935676	0.0437745	0.156925	0.11113	0.314224	0.528885	0	0	0.152101	0	0.111221	0.0375896	0.0403296	0.236674	0.216895	0.228206	0.317688	0.227273	0	0.192505	0.0553503	0.0462353	0.050148	0.0829742
B0238.7.1	0	0	0	0	0.0160228	0	0	0	0	0	0	0	0	0.0197768	0	0	0.0471011	0.0184149	0.0222625	0	0.0228143	0	0.0337109	0	0.0365509	0	0	0	0	0.0340018	0	0	0	0	0	0
B0238.8.1	0.0485398	0.0778126	0.0405438	0	0.0609694	0	0	0	0.143762	0	0.22762	0.611965	0.159154	0.037394	0	0.0629255	0	0.592849	0	0.105891	0.128546	0	0	0	0	0.17457	0.0629088	0	0.235621	0.194586	0	0	0	0	0	0.0710498
B0238.8.2	0	0	0	0	0	0.0337895	0	0.0367592	0	0.145629	0.0487333	0	0	0	0.300823	0	0.250974	0	0	0	0	0.0566633	0.0357531	0.0365323	0.0388971	0	0	0	0	0	0.118613	0	0	0.0884221	0.0958219	0
B0238.9.1	36.0051	47.3508	12.4122	52.0064	18.5758	39.377	56.1071	22.4306	26.3828	53.2291	33.1392	28.8768	37.5804	31.2092	18.4485	43.1006	32.2472	5.67796	39.7441	35.9899	11.0537	54.3474	38.057	35.4251	54.4124	23.3561	11.9467	50.5347	22.4725	15.5772	26.4483	20.7769	7.05653	17.0247	20.3522	15.4452
B0240.1.1	3.90537	3.03293	1.39267	1.3767	2.00198	2.7474	1.7354	2.67646	2.39573	2.41865	3.4925	5.94308	2.78904	2.38491	3.38101	2.27028	3.25375	9.74872	2.82137	3.00547	1.68001	2.36817	2.96184	3.5439	1.79477	2.9712	2.55097	2.94654	4.26651	4.51153	3.08753	2.5474	3.63271	1.49251	0.868794	3.91908
B0240.2.1	1.47232	1.06451	0.564465	0.471257	0.80228	0.898773	0.600808	1.09148	0.811299	0.959838	3.1124	2.75337	2.16679	1.87352	3.88827	4.65229	4.9601	0.59089	1.84052	1.45787	0.908565	0.692128	1.02644	1.07398	0.45104	0.949762	0.573737	1.49933	2.12889	1.0502	1.55085	1.25456	1.4358	1.80457	2.2187	3.64837
B0240.3a.1	0.0702978	0.149605	0.0410707	0.0393818	0.0440301	0	0.0941412	0.208504	0.169083	0.255318	0.213614	0.384973	0.223148	0.108198	0.14547	0.0455062	0.257414	0.35802	0.266911	0.0511306	0.062485	0.0830447	0.23546	0	0.0504993	0.12778	0.0926703	0.0931681	0.198126	0.188405	0.216581	0.190948	0.138227	0.0302044	0.0766261	0.161988
B0240.3b.1	0.216467	0	0	0.0434389	0.0964114	0.0545991	0.00394765	0	0.0670896	0	0.110215	0.184637	0	0.0410952	0.100264	0.129548	0.277294	0.411156	0	0.0361869	0.119757	0	0.00875027	0.133695	0.0442379	0.122012	0.0893964	0.036158	0.108475	0.0123103	0	0.0122006	0.0479018	0	0	0
B0240.4.1	56.9215	57.918	21.6004	76.5221	28.5132	56.1061	76.8509	33.9335	42.5649	69.3073	39.1646	35.5053	52.9669	41.9583	29.8237	50.9339	32.5015	17.7168	51.4734	41.2505	22.1834	73.1467	49.4862	50.5317	73.4258	34.4351	27.2252	65.2882	31.9257	29.5923	37.422	33.0671	21.555	29.8608	26.6162	30.8316
B0244.10a.1	5.56354	5.39786	5.04586	3.02636	7.55563	6.88021	4.10107	6.06034	6.15869	1.3239	1.11605	1.21421	4.61707	3.10607	1.6165	1.93359	1.17913	2.39854	3.75319	4.12879	2.30585	3.20192	2.5962	3.31286	3.04906	3.44796	5.46499	1.48196	1.73596	1.45844	4.9859	3.29703	3.74815	4.6404	2.02547	2.42947
B0244.10b.1	1.24946	0.419972	0	0	0.27413	0	0	0	0	0	0.68624	0	0	0	0	0	0	0.573793	0	0	0	1.10231	0.0235251	0.7033	1.20186	0	0.385658	0	0	0	0.483102	0.37086	0.408242	1.35749	0.732278	0.649958
B0244.11.1	0	0	0	0.0619623	0	0	0	0	0	0	0	0.144507	0	0	0	0	0	0	0	0.0812574	0	0	0	0	0	0	0	0	0	0	0.0811327	0	0	0	0.0960943	0.163342
B0244.15.1	0	0	0	0.0237511	0.0537546	0	0.141146	0.0288873	0.0503125	0.200483	0.053097	0.0854111	0.140815	0.0991954	0.118563	0.0555556	0.197298	0.461216	0	0.0312301	0.0378319	0.066957	0	0	0	0.0256269	0	0.17087	0.148145	0.198209	0.0945118	0.0872054	0.0415169	0.0348873	0	0.0627528
B0244.16.1	0.38051	0.34316	0.158088	0.288518	0.441461	0.439342	0.532344	0.318559	0.390784	0.759434	0.558499	0.44284	0.310798	0.145163	0.329361	0.246424	0.262326	0.547514	0.244843	0.206521	0.125922	0.122274	0.404166	0.030971	0.135547	0.0282327	0.244119	0.500214	0.463379	0.376697	0.0689045	0.0960186	0.232776	0.115783	0.0834741	0.277517
B0244.17.1	4.88428	5.22085	4.19362	2.31874	6.10593	6.06151	3.44132	3.22423	2.89296	1.09056	0.753201	0.70237	2.68709	1.22457	0.626175	1.00575	0.250141	0.587545	2.67706	1.99513	0.801246	2.59753	1.87709	3.24397	2.22511	1.77529	2.32849	0.54062	0.44061	0.571256	2.16396	1.56512	1.01042	2.57468	0.242112	1.32024
B0244.2.1	23.5718	31.2492	33.8942	18.6085	39.7008	29.9671	25.433	49.1175	55.2476	46.3898	104.075	119.221	41.9972	43.5999	73.9355	43.8118	79.9836	202.258	35.8261	47.5874	52.9417	17.7376	31.7515	36.4919	19.4645	53.2456	66.7768	50.4148	112.461	152.408	52.5653	48.9655	60.1927	38.5006	33.857	41.9348
B0244.4a.1	0.0551839	0	0	0	0	0	0	0	0	0.267833	0	0	0	0	0	0	0	0	0	0	0	0	0.121349	0	0.0798711	0	0	0	0.118586	0	0	0	0	0	0	0
B0244.4b.1	0	0	0	0.164443	0	0.0905962	0.356967	0.132743	0.31853	0.101088	0.195686	0.846538	0	0.20932	0.375202	0.17914	0.253291	1.13556	0	0	0	0.35895	0.0858663	0.255941	0.315201	0.162911	0.1756	0.18156	0	0	0	0.0998311	0	0	0	0
B0244.4c.1	0	0	0.20075	0	0.0748028	0	0	0	0	0.188924	0.245775	0	0.392467	0.0225496	0	0.0908481	0.408933	0	0.154706	0.0872857	0.106417	0	0	0	0	0.197946	0.0176527	0.176565	0	0.396159	0.130995	0	0.177108	0.0486166	0	0.176542
B0244.5.1	0.532145	0.494329	0.304458	0.657638	0.81723	0.873939	0.806923	1.58498	1.53124	1.33308	0.497569	1.08854	1.57001	1.65231	0.92134	0.660029	0.676032	2.0152	0.526939	0.356137	0.392912	0.232927	0.426105	0.31662	0.436226	0.364331	0.522455	1.0007	0.421702	0.568722	0.595093	0.387139	0.792347	0.132864	0.180313	0.296876
B0244.6.1	3.36967	2.1499	2.7416	1.55183	3.97244	2.70779	1.84042	1.86783	2.60781	1.55153	1.7693	1.34888	1.88911	1.75903	1.10369	1.25926	0.849016	1.75512	2.34093	1.98384	1.07912	1.31937	1.79408	2.0923	1.62502	1.725	2.33106	1.658	1.70924	1.86808	2.57511	2.3247	2.22449	2.33637	1.17827	2.34879
B0244.7.1	1.68735	2.40884	1.13008	1.12477	2.55111	2.99917	1.56296	1.14029	0.963279	0.676167	0.572379	0.0959737	0.996667	0.593527	0.300184	0.217507	0.0878799	0.034587	1.21145	0.923152	0.172167	1.07441	1.29811	0.795236	1.61542	0.631439	0.653257	0.25762	0.302364	0.255097	0.604859	0.390532	0.331596	0.237135	0.0846983	0.919206
B0244.8.1	180.452	191.529	53.5278	284.854	83.5461	197.183	293.791	94.4532	130.055	251.612	89.8052	74.6104	152.206	123.468	20.0359	143.11	50.5497	2.67293	159.607	121.406	26.1178	262.212	150.285	152.259	268.955	82.9425	44.609	223.026	58.6346	36.8521	94.4872	71.2655	6.67536	46.8977	42.6368	9.98799
B0244.9.1	18.5304	16.0524	9.75377	8.64025	5.77123	8.96518	10.4817	10.9597	9.78585	14.6679	23.9231	20.393	17.1685	16.9312	20.5557	32.0096	29.5491	2.279	19.3621	15.7215	11.7866	12.4636	15.7192	13.014	11.1068	11.0016	6.20606	17.5157	13.8325	10.712	13.9773	14.0444	9.76006	13.3686	17.2198	14.8893
B0250.1.1	2785.23	3143.89	3531.53	3205.01	2937.26	2744.16	3091.66	2416.94	2496.41	2988.83	2783.53	3132.15	2693.68	2820.85	3078.72	2763.34	2623.21	3635.04	3223.11	3179.73	3317.3	3382.13	3331.93	2932.28	3424.68	2945.45	2507.97	3013.77	3328.04	3132.72	2944.13	3045.3	2916.13	3082.15	4271.26	3338.59
B0250.10.1	0	0	0	0	0	0	0	0	0	0	0.0399584	0	0	0	0	0	0	0	0	0	0	0	0	0	0	0	0	0.127891	0.35769	0.299698	0	0	0	0	0	0
B0250.18a.1	0.957794	0.755531	0	0.492897	1.12203	2.67189	0	1.23453	0.618438	0.597012	4.60997	1.6587	1.54054	0	0.651392	0	0.799721	2.77483	0.789743	0.836396	0	0	0	0	0	0	0.643897	1.03911	0.680707	1.24931	0.700698	0.629071	3.82848	1.54174	1.57858	0
B0250.18b.1	0	0	0	0	0	0	1.17316	0	0	0	0	0.0478903	0	0	0	0	2.10212	3.65039	0	2.13192	0	0	1.25795	0	0	1.28265	0	0	0	1.155	1.25993	0	0	1.57074	0	0
B0250.2.1	1.34689	2.20438	1.66754	1.02136	2.12282	2.07361	1.33923	2.99998	3.99822	2.11344	6.16397	4.43992	3.27965	2.40749	3.68216	2.84582	3.5583	7.61627	1.36856	2.1634	2.93118	1.13692	1.59025	2.48544	0.998709	2.24338	1.98801	2.08515	4.40763	5.40691	2.21978	1.9514	3.82995	1.68871	2.23164	2.9067
B0250.5.1	137.413	138.145	92.8791	144.681	113.201	136.641	144.086	105.346	109.587	104.79	85.3022	78.5862	105.979	98.1119	85.7496	79.5577	86.0896	75.0768	106.304	100.482	78.8022	134.614	109.051	109.302	134.525	93.248	96.0286	91.0574	73.3407	72.6053	90.2045	84.9234	90.6859	78.5612	67.5092	86.4866
B0250.6.1	0	0	0	0	0	0	0	0	0	0	0	0	0	0	0	0	0	0	0	0	0	0	0	0	0	0	0	0.0923588	0	0.137832	0	0	0	0	0	0
B0250.7b.1	50.7276	51.7323	15.6697	67.479	26.4825	53.1189	62.7024	19.0752	28.4529	49.5532	48.0484	29.8002	26.9959	38.1328	28.8156	52.3383	54.6475	12.9449	46.3817	37.0572	18.1206	54.6845	34.2705	44.491	49.9509	21.235	14.8091	54.437	25.758	18.3986	25.9886	20.8321	7.67631	22.4729	19.7031	25.3426
B0250.8.1	0.528741	0.541628	0.314682	0.716094	0.234153	0.803424	0.597452	0.506964	0.311103	0.963771	0.822708	0.739548	0.620763	0.579524	0.776296	0.965024	0.745259	0.107864	0.647521	0.717155	0.275096	0.935102	0.741091	0.355766	0.483377	0.583028	0.0968025	1.09656	0.532928	0.792053	0.825653	0.56464	0.0747658	0.366227	0.396866	0.663293
B0250.9.1	1.91521	2.62623	2.03577	1.01682	2.35756	0.00110186	1.87751	2.51036	2.70396	2.1641	5.3126	5.68511	0.30887	2.51136	4.44585	3.30568	4.98714	7.03313	2.9244	2.78941	2.79033	1.82728	0.000506911	2.42895	1.8756	2.46711	2.45814	2.22976	5.52343	5.91901	2.92367	3.0521	4.0425	1.84236	2.57935	0.00741333
B0250.9.2	0.000115728	0.000467319	0.0157923	0.00167001	0.00206405	1.95063	0.0119512	0.00170829	0.0318931	0.00185572	8.70311e-05	0.0388852	2.64074	0.000112774	0.000151536	8.56749e-06	0.0216843	0.00553096	0.000314463	0.000151923	0.0490814	0.00151722	1.93506	0.00236837	0.00121126	0.000256067	0.0233882	0.000191857	0.0279607	0.00123556	0.000239963	9.34325e-05	0.052679	0.000125893	0.000210797	4.0658
B0252.1.1	1.60798	1.75885	2.10205	0.923798	2.70779	2.16233	1.67079	2.91289	3.13579	0.920057	0.7233	0.729352	1.91589	2.07605	0.727368	1.66432	1.2792	2.01882	1.71487	1.64115	1.8172	1.18525	1.71762	1.89938	1.51558	4.89603	11.8287	1.33688	1.15074	1.11549	4.22843	4.23449	5.37955	6.87193	3.1512	2.15563
B0252.2.1	5.66975	8.67803	4.50586	4.71703	6.95343	7.51448	7.13066	8.78521	10.4476	16.463	21.0609	20.8759	9.96526	10.4101	11.6321	10.271	16.8696	19.497	8.54328	7.66378	2.37855	5.93128	8.897	8.59078	6.88481	9.80926	9.87762	17.109	21.7499	21.4215	8.25079	7.14552	6.84024	5.76179	4.77663	6.59753
B0252.2.2	2.08862e-06	2.8666e-08	0	0	0.862108	2.1818e-10	0	0	0	0	0	0	3.27742e-10	0	0.00461361	0.550457	6.37864e-06	1.31617e-09	2.99484e-09	0.000181292	2.52693	0	6.3496e-09	0	0	0	6.52367e-06	0	0	5.4566e-06	0.00243684	0	0	0.0407172	0	0
B0252.3a.1	3.44555	3.86223	2.72202	3.79657	4.7926	4.31563	5.17494	3.56084	4.12819	5.90386	6.91337	4.90178	3.91008	4.45751	4.66182	2.71272	4.73149	4.38963	6.27619	7.49001	3.65965	3.52383	8.07637	7.58368	4.56371	5.50271	4.50242	6.22721	6.37373	2.81664	5.32287	6.59949	4.88599	3.26593	0.94573	4.43333
B0252.3b.1	0	0	0	0	0	0	0	1.43217	1.20597	1.37206	0	1.11425	0.743137	0.826929	0	0.515697	1.58554	0.791766	0	0.72961	0	0	0	0	0	0	0	0	5.3738e-08	0	0	0.652595	0	0	0	0
B0252.3c.1	0	0	0	0	0	0	0	0	0	0	0	0	0	0	0	0	0	0	0	0.190613	0.806678	0.140434	0.52848	0	0.190297	0.693371	0.94902	0	0.620349	0.179628	0	0.715963	0	0.233002	0	0
B0252.3c.2	10.5302	10.8554	8.0903	8.37387	10.3522	10.0074	8.38121	8.35199	7.7775	9.42607	14.2577	12.2609	8.90125	7.67006	9.26245	8.33832	10.5448	12.6711	9.98742	9.16042	7.25673	8.86557	9.40744	9.1483	8.31145	9.53768	6.50638	11.0927	12.6682	15.199	9.74059	6.29156	6.82608	6.00431	5.94792	5.46241
B0252.4a.1	39.2838	36.583	13.2735	52.1372	20.2393	34.8405	42.8245	17.9658	35.969	44.1679	22.1278	33.2909	31.3939	31.4792	24.5739	32.2256	22.6908	15.2313	41.702	36.0227	9.19019	51.5929	37.8901	27.3208	52.8494	22.5579	22.6163	45.6493	21.181	24.1242	22.4237	22.7575	11.3076	13.4386	16.2412	17.1938
B0252.4b.1	43.9036	33.653	13.9115	51.2811	17.2557	42.4786	48.3196	22.1938	27.7998	49.1209	34.1325	21.1128	35.1795	33.2498	18.589	35.0721	23.5414	12.3529	34.0867	27.9979	13.3687	54.6314	34.1902	42.1161	57.8327	23.1956	15.8974	49.9595	23.5648	18.4233	25.6366	19.8688	16.1773	17.3635	14.6615	22.6596
B0252.5.1	22.2085	19.7006	10.3135	10.3647	9.5681	11.6707	11.964	13.3287	14.5644	16.6407	30.3685	26.2022	22.0014	23.9666	26.808	46.4095	41.1008	4.04936	20.8401	19.7878	13.3849	14.4501	17.9311	16.6677	14.294	12.8199	9.13482	23.5552	21.1766	12.8494	18.9805	19.3942	12.0892	18.7802	20.8297	25.0783
B0252.8.1	7.58303	6.19233	4.9209	5.23687	6.88374	5.83551	4.22918	9.31271	9.51735	9.89646	11.0964	20.9718	8.98998	6.74593	13.8024	8.70745	10.1882	30.2581	7.43197	5.78214	5.75043	4.05521	8.86611	8.86771	4.94911	9.37496	8.08853	10.9514	11.205	12.0425	6.11654	6.08481	8.82351	3.97242	6.06793	10.5446
B0261.1.1	25.649	34.255	13.4715	34.3188	20.4198	29.3149	37.9629	24.2629	26.9679	37.6053	34.2872	31.2769	31.914	27.6895	27.5047	34.7304	40.7832	22.6409	28.7162	28.4173	14.483	36.5682	29.1802	30.1875	37.15	23.1771	19.5571	35.9389	25.8897	23.9502	26.7866	20.9215	17.3333	21.7333	18.014	26.7064
B0261.2a.1	9.4574	14.252	3.10803	15.5954	4.96055	15.3	25.3677	7.48657	10.1335	22.9577	12.8132	11.0592	14.0612	7.841	4.75983	12.5678	6.6258	1.46432	17.2592	15.1986	2.81874	19.4214	16.5476	10.5413	21.665	7.8732	3.69053	25.44	8.07111	6.98669	8.07345	7.25634	0.352082	3.70623	3.41467	3.62672
B0261.2b.1	13.8589	16.5448	13.2118	9.34214	21.1939	16.513	10.8654	17.8301	18.6582	11.5945	13.8328	12.4904	19.0229	15.1682	15.5297	12.7551	21.4461	14.1035	14.5406	15.7999	14.5639	13.1119	13.4695	20.2487	12.4675	19.6895	23.8232	9.46943	13.4377	11.9462	23.6393	15.1741	20.7124	24.5618	14.6084	18.9346
B0261.4a.1	32.9361	33.0158	25.6408	36.5742	26.5391	34.1366	31.3853	24.5651	27.4507	29.3148	27.6365	27.3563	28.6438	30.0035	25.3601	28.5254	32.2078	22.9089	34.4682	32.108	29.103	36.6783	34.2848	37.9807	36.5578	28.9338	26.152	31.4468	25.6927	27.0256	30.6015	31.7553	27.819	26.6863	21.87	30.9088
B0261.4b.1	32.9361	33.0158	25.6408	36.5742	26.5391	34.1366	31.3853	24.5651	27.4507	29.3148	27.6365	27.3563	28.6438	30.0035	25.3601	28.5254	32.2078	22.9089	34.4682	32.108	29.103	36.6783	34.2848	37.9807	36.5578	28.9338	26.152	31.4468	25.6927	27.0256	30.6015	31.7553	27.819	26.6863	21.87	30.9088
B0261.5.1	4.34849	4.63824	1.8738	1.81447	3.09585	2.37416	2.73596	2.81587	3.00804	3.48761	6.79286	5.2814	5.39785	6.26485	8.55076	9.10568	11.9938	0.629647	5.03666	4.90741	3.06921	2.10127	4.34149	2.40027	2.47082	3.84944	2.31196	5.22781	4.27351	3.43683	3.19828	4.53642	3.86057	3.99969	3.84616	4.68356
B0261.6a.1	63.6929	62.1079	28.4129	34.1192	29.0991	38.5012	40.3672	35.5724	39.3797	54.6507	82.0995	69.9217	68.973	69.7031	52.7441	112.803	95.9199	4.50202	73.4859	62.5915	29.9174	50.8921	54.6216	53.4643	44.8276	39.4195	28.7516	72.1412	51.6542	34.7143	56.2324	51.7524	19.7738	45.5896	51.514	27.7749
B0261.6b.1	0	0	0	0	0	0	0	0	0	0	0	0	0	0	0	0	0	0	0	0	0	0	0	0	0	0	0	0	0	0	0	0	0	0	0	0
B0261.7.1	108.36	107.824	41.2083	143.077	51.8917	103.133	131.773	63.5805	73.9684	112.593	74.1062	62.7028	89.6152	79.489	44.9909	102.044	72.2277	19.9937	108.368	81.7608	36.3102	147.98	103.227	101.797	145.518	63.0068	35.5762	117.554	47.8112	38.0095	68.6657	59.9804	23.0008	47.14	47.636	47.9954
B0261.8.1	19.3415	17.181	16.1273	19.1528	18.2522	20.159	17.6091	21.7299	20.4004	16.914	32.0348	29.617	14.7948	18.882	36.474	23.2941	29.161	28.7956	14.7085	16.5884	24.3213	19.0938	16.6001	17.2104	15.3277	21.916	24.3094	19.1074	28.4941	30.3322	16.2794	19.3427	43.4228	18.6255	19.1915	37.6778
B0261.9.1	0.15002	0.240956	0.393186	0.43705	0.283668	0.197042	0.105154	0.407351	0.424947	0.743036	0.0691457	0.780863	0	0	0	0.484134	0	0	0	0	0.18965	0.161469	0.103967	0	0	0	0	0.508819	0.290882	0.697117	0.328487	0.203204	0	0	0.128646	0.229412
B0272.1.1	1.18299	1.16994	1.52891	0.489729	1.84932	1.44595	0.738737	3.16143	4.13987	1.54198	5.52863	6.98594	1.62634	1.57663	2.36866	1.7234	2.08047	4.99087	1.5037	1.58328	2.16253	0.304499	0.828512	1.09529	0.433289	1.66848	1.56121	0.941436	2.0903	1.91529	1.36048	1.31237	1.64945	0.934938	1.34398	1.3945
B0272.2.1	4.85879	5.74488	5.95928	6.99558	5.02404	6.34456	8.13572	5.61097	6.43353	7.80821	5.31867	4.87502	5.58674	6.3456	6.26529	5.03682	5.70015	5.54989	3.91407	4.6768	6.82787	6.94611	4.48255	4.93493	8.08998	4.77656	5.18371	6.56134	5.24477	6.12182	6.08994	5.77631	7.99399	6.84066	5.8502	6.2761
B0272.3.1	60.6976	61.7404	145.893	57.408	116.87	82.9222	55.1435	87.9837	81.7053	58.3044	63.9915	61.8647	68.1057	69.2469	99.88	46.8951	62.3469	220.866	58.7454	80.8409	150.687	53.5702	79.7377	88.9667	53.3172	100.724	129.832	61.0087	75.1889	84.3854	80.0099	92.7287	115.916	106.79	87.6882	90.6899
B0272.4.1	15.6235	18.5912	46.7269	13.88	32.7095	18.3641	14.8907	23.3394	22.1407	15.546	9.64477	12.4412	22.2256	24.1244	79.0102	16.8685	47.531	354.478	20.7356	35.3366	59.5039	15.1423	22.4969	24.5981	15.8198	33.2811	42.3335	27.1818	19.3267	19.5673	34.3818	33.122	70.5895	34.7269	22.3745	67.9202
B0273.115.1	0.716248	0.341212	0.748393	0.752591	0.613046	0.252125	0.532221	0.522182	0.109088	0.429521	0.644018	0.178745	0.453057	0.266647	1.21928	0.622834	1.5717	0.448879	1.46934	0	0.378132	0.593491	0.4754	0.278804	0.76136	0.349788	0	1.11981	0.421584	0	1.42958	1.26011	0	0	0.7202	0.866752
B0273.1a.1	21.9428	16.9786	8.28883	9.76819	9.20029	15.7417	12.6874	11.4591	13.5169	17.3837	28.3703	20.9801	21.2691	22.2869	20.3695	34.9369	31.6762	3.60282	24.786	18.4951	10.1198	16.8684	17.5449	17.2221	16.2193	11.9706	8.90593	23.8088	14.2856	10.5568	13.0154	14.998	8.82574	15.4733	12.1147	13.3807
B0273.1b.1	0	0	0	0	0	0	0	0	0	0	0	0	0	0	0	0	0	2.46333	0	0	0	0	0	0	0	0	0	0	0	1.0234	0	0	0	0	0	0
B0273.2.1	96.1911	101.788	27.5696	148.847	42.443	93.066	159.31	43.5828	61.0004	136.301	48.429	43.872	82.2582	64.5347	13.9291	79.8472	30.1063	3.75356	77.2411	58.0298	12.0413	117.62	68.0951	61.7244	126.539	31.6067	17.4717	104.058	26.4625	18.8314	44.4605	33.2465	2.1026	22.2346	30.9198	11.635
B0273.2.2	0.00287328	0.520272	0.00704268	0.0037687	6.79925e-06	0.0224177	8.51842e-07	0.000821275	6.34601e-07	2.08494e-08	0.000951306	2.37231e-07	0.0169802	1.56002e-06	0.000136739	3.99261e-10	0.00866415	5.65694e-06	8.47643e-07	0.00102911	0.0243547	5.06329e-06	4.04736e-07	0.016172	0	2.07236e-10	0.00147266	4.21792e-08	0.0041715	3.07808e-05	2.88164e-05	3.77893e-05	2.01368	0	2.05067e-06	6.46642e-09
B0273.3.1	11.2796	14.0736	5.76874	13.8486	5.30287	10.9885	12.4486	6.16494	7.1661	12.2971	8.31768	10.0264	11.4669	10.0934	9.91149	13.223	16.2777	5.85583	8.18315	7.91924	3.70909	10.2549	7.63154	8.04454	10.3001	4.92572	3.29988	10.5334	6.80809	4.66565	7.07996	6.47414	3.56218	5.35365	7.69179	7.46254
B0273.4a.1	0	0	3.2256e-09	0.277358	2.30936e-10	0	1.29196e-07	0.0116001	1.82176	1.26407e-10	9.76105e-09	5.47878e-06	0	7.11596e-09	0.103315	2.00567e-07	0.000244914	1.48196	0.32637	5.1541e-05	1.18696	0	0.214044	1.46686e-09	0	0	0.692114	0.000414953	1.79653e-08	0.000304851	0	0	0.571644	1.31775e-06	1.03364e-07	1.52287e-06
B0273.4b.1	0	0.0874278	0.204499	0.0339683	0	0.0779863	0.108044	0.304885	0.117533	0.0908502	0.394172	0.763194	0.0602518	0.166479	0.734811	0.337922	0.371672	0.246622	0	0.0999644	0.0743381	0.0978918	0.0614605	0	0	0.228756	0.120667	0.156713	0.096029	0.264941	0.102018	0.225685	0.683323	0.305078	0.12515	0.63521
B0273.4c.1	2.83784	3.16509	4.5213	1.88714	5.4851	3.47462	2.44431	6.85063	5.87801	3.74191	9.36516	6.93683	4.8641	5.70156	5.80934	5.52408	9.64498	4.32099	2.70177	4.5172	3.64425	1.64003	2.49133	4.55131	1.94655	4.69324	3.66608	4.02019	8.36105	8.5736	3.88629	3.97869	5.06618	4.81193	4.01558	5.74842
B0273.4d.1	0.0115594	0	0.0124879	0.0262218	1.35806	1.41795	1.43187	0.0997595	0.00039496	0	2.23002	0.515941	1.36502	2.27432e-05	3.5029	1.5755	4.3918	0.00901532	0.00696103	0.0471873	0.000614626	0.246703	0.650401	0.0275207	0	0.835718	0.00280973	0.277023	2.05062	1.4188	0.64289	0.404851	2.35182	1.10924	3.41982	1.68478
B0273.4e.1	0.369973	1.31391	1.90714	0.554249	0.00854099	0.690543	1.12771	4.44592	0.000252857	0.0384574	0.151569	6.5604	3.53311	4.1474	0.769866	4.68882	2.06838	4.71353	3.42445e-09	1.78981	3.38205	0.541521	0.518809	0.431519	0.586454	1.61101	3.70182	1.20668	1.88721	3.5355	3.20875	3.72074	2.67117	1.87132	1.96576	2.81999
B0273.4f.1	0.745607	0	0.071106	0.64444	9.38513e-05	0.436469	0.000613541	0.0080484	2.03718	2.74978	5.96286	0.18842	3.9484e-05	5.8348e-07	1.39594	0.366523	0.000229969	0	1.03402	3.14091e-05	5.44072e-05	2.93041e-06	0.407656	7.39618e-10	0.648741	0	0.000443924	0	0.455676	1.05057	9.93623e-07	2.61887e-09	4.16374e-06	1.63678e-09	0	0
B0280.10a.1	17.635	17.4147	6.0803	23.623	10.0117	15.4915	22.591	11.5662	11.7217	20.5436	14.0893	11.3353	16.748	14.6959	10.5448	17.9187	16.5709	7.61471	16.1556	12.7001	6.88285	22.3972	15.8718	14.752	22.7891	12.5984	8.12875	19.9269	11.2652	10.0261	14.124	12.1305	9.10346	10.5707	8.93888	15.1937
B0280.10b.1	0	0	0	0	0	0	0	0	0	0	0	0	0	0	0	0	0	0	0	0	0	0	0	0	0	0	0	0	0	0	0	0	0	0	0	0
B0280.10c.1	0.364489	0	0.266547	0.200374	0.113482	0.475753	0.138792	0	0.274005	0.148898	0	0.129803	0.145124	0.49335	0	0.130819	0.408425	0.33737	0.137232	0.146541	0.149786	0.64269	0.109095	0.145201	0.133085	0.110945	0.24471	0.717832	0.151878	0.115666	0.284922	0	0	0.153616	0.334379	0
B0280.11.1	6.56104	5.9534	2.41495	2.70349	2.79456	3.59934	3.37966	3.41397	3.68956	5.42795	9.99716	8.59995	6.07954	8.44203	7.59867	14.1621	11.9706	0.453213	7.74448	5.93177	3.52851	4.05906	5.29885	6.47838	4.23067	4.66275	2.74361	7.71983	6.35954	4.82624	7.27526	5.82113	3.59932	5.75085	5.21033	7.15218
B0280.12a.1	0.452632	4.39689e-05	0.432534	0.262638	0	0	0.0141276	0	0	0	0	0	0.197628	0	0	0	0.764449	0.423619	0	0	0.000629496	0.319097	2.05139e-10	0	0.0976428	0	0	0	0	0.256445	0	0	0	0	1.65028e-09	0.370007
B0280.12b.1	0.217836	0.811779	0.177141	0.356579	0.964695	0.745925	0.556765	1.27399	1.47302	0.948121	2.39861	2.75415	1.23884	1.05579	1.93015	1.28378	1.40759	2.45091	0.587872	0.9827	1.41948	0	0.717581	0.734135	0.30285	1.25037	1.12529	0.91327	1.82334	1.90481	1.06398	1.2881	1.1635	1.24682	0.493764	0.312003
B0280.13.1	4.39757	4.43206	7.39631	3.41546	10.2821	7.38785	5.91028	10.6699	11.3824	4.56634	3.66781	3.31597	9.09045	8.74193	9.09181	7.6017	8.91889	9.99779	6.25544	8.20678	7.97431	4.89215	7.35682	8.08692	5.81781	10.2732	15.8249	5.07024	6.19704	6.46131	11.9808	10.1619	14.9077	14.8651	7.7663	11.9574
B0280.17.1	38.2789	41.9554	18.5029	18.0394	16.2995	21.5009	23.6869	22.2041	24.7159	33.1947	60.2246	48.4066	43.7866	47.3414	41.2561	80.5369	71.1076	3.39356	44.3597	37.2833	19.1853	24.296	29.8204	31.7115	24.8332	23.7488	16.7671	45.3749	37.429	24.8889	31.5031	31.3118	15.6653	32.6591	33.9228	30.3569
B0280.1a.1	41.1909	40.2963	23.059	47.8297	27.4166	37.4884	46.9447	37.999	40.3566	41.296	33.0232	28.736	44.2542	38.099	34.6479	41.9053	45.7788	32.2332	34.8605	36.5464	31.1019	37.5545	34.516	33.6091	41.2856	32.8566	36.2012	41.9989	27.3617	24.0467	38.7315	34.6431	40.6805	36.1687	31.0517	37.5805
B0280.1b.1	2.51904	2.13947	1.49661	1.65899	2.26491	3.50529	2.44639	3.21278	4.0576	3.78821	3.49194	3.04129	3.7458	2.61916	3.98022	2.98178	4.36512	3.99511	3.80483	3.64452	1.30298	3.12078	4.50428	4.50426	2.30041	3.60113	3.01167	4.36159	4.19493	4.91114	3.21106	3.10589	3.53106	2.90508	1.9637	4.18902
B0280.2.1	1.63493	1.28588	1.68511	1.04283	3.16297	1.60202	4.10062	9.67981	9.97384	2.77244	4.27793	3.4826	11.265	10.2223	18.5164	13.1262	14.2082	17.6779	0.797463	0.76946	0.943071	0.643555	0.886006	0.860595	1.27946	2.47462	4.27123	1.21105	1.51226	1.86354	3.19272	3.13017	4.31609	6.4138	2.14197	3.99236
B0280.3.1	122.815	127.112	119.406	113.838	122.083	124.019	87.8868	91.4638	91.0969	72.0354	72.2361	64.1313	96.0194	87.2081	51.1214	68.5189	58.6747	49.1746	107.101	112.018	101.852	97.8947	116.067	118.012	95.2655	106.017	112.099	69.0832	61.0215	71.2577	112.247	96.8365	84.3489	96.3104	78.6112	83.9256
B0280.3.2	0	0	0	0	0	0	0	0	0	0	0	0	0	0	0	0	0	0	0	0	0	0	0	0	0	0	0	0	0	0	0	0	0	0	0	0
B0280.4.1	1.31037	1.08396	2.73139	0.484908	2.36487	0.954253	0.519636	2.99291	2.94179	0.702473	0.768578	0.676002	2.93781	2.74629	1.84925	1.89079	1.95865	1.60114	1.13213	1.27108	2.11844	1.26737	1.00408	1.24541	0.682601	2.4596	3.43566	0.667518	1.25061	1.13148	3.06679	2.94839	2.97504	6.23777	2.58115	1.8508
B0280.5.1	581.119	630.303	167.185	876.745	256.758	567.737	902.016	293.822	403.023	798.278	275.925	256.869	498.527	399.892	60.5118	471.682	177.869	11.1234	579.996	450.25	69.3023	892.888	520.999	499.828	947.204	283.445	152.601	776.019	206.38	129.513	333.832	244.976	19.1394	178.404	178.773	38.7307
B0280.7.1	0.129373	0.346659	2.74539	0	3.19783	1.04978	0.22491	5.79694	4.20931	0.256711	2.46075	5.55983	3.55751	3.91166	4.0177	4.0242	4.35039	4.77986	0.445483	0.342523	9.41499	0	0.897707	1.44845	0.0607007	4.43483	2.24975	1.10922	4.18411	1.39808	4.10926	7.6364	3.82822	1.6025	3.88226	2.57277
B0280.8.1	20.8066	25.0557	21.2294	23.5418	34.452	36.7672	25.9916	34.9864	33.5235	31.3871	37.4125	36.1941	24.9674	23.1553	25.2852	21.0236	24.6481	34.0332	18.9189	19.7026	17.5263	13.8476	25.5522	28.5853	16.0584	29.4677	31.1018	16.993	27.3679	27.3396	22.9371	21.0532	23.3599	21.5974	14.4034	20.6511
B0280.9.1	52.2541	58.7639	33.9017	63.2466	32.8926	52.3051	63.1083	37.5142	41.223	58.1165	43.2268	37.8054	51.8298	45.2714	36.976	49.298	45.4489	29.6515	56.7615	52.6313	34.628	65.8303	53.1841	59.1688	67.5301	38.3447	27.4533	59.279	38.9984	38.0991	46.0126	40.7378	24.0093	38.4183	35.0754	42.5001
B0281.1.1	0.20601	0.0826333	0.536721	0.117972	0.389694	0.19865	6.85534	35.9897	37.2338	4.0716	4.28682	2.31562	29.2398	31.157	49.7468	36.0436	41.0231	33.2206	0.531082	0.0752508	0.19153	0	0.140703	0	0.767382	2.38911	5.28236	0.899834	0.521454	0.603163	3.91094	4.7842	15.3031	16.2218	6.7073	16.7902
B0281.3.1	0.0545827	0	0.325153	0	0.107245	0	1.26601	7.52063	8.83509	0.497103	0.552272	0.80203	5.82634	5.64064	9.29774	7.51865	6.64409	4.80566	6.04947	5.9849	7.85435	6.47851	5.23431	5.24716	7.31268	7.79428	9.566	10.1664	12.1211	15.9589	12.5811	12.3693	24.3599	19.8411	13.4482	20.2031
B0281.4.1	0	0	0	0	0	0	0	0	0	0	0	0	0	0	0	0	0.0603544	0	2.53875	2.03615	0.122952	3.16939	1.24392	1.21358	2.59898	0.60592	0.817677	2.51177	0.474876	0.261548	1.08406	0.998105	0	0.652566	0.530489	0.0998648
B0281.5a.1	0	1.40354	1.12975	0	0	0	0.0808522	0.252975	0.104264	0	0	0	0.551037	1.03236	0.798081	0.671052	3.88211	0.831196	1.26504	2.36841	0.728254	4.7334	1.9426	2.10441	5.11953	0.806138	0.507898	3.16517	0.698138	0.405782	1.11667	1.20215	1.14624	0.41913	4.26732	0.898139
B0281.5b.1	0.183203	0.182706	0	0.0517313	0	0	0	0.235825	0.276132	0.126221	0	0.119382	0	0	0	0	0.23761	0	0	0	0	0	0	0	0	0	0	0.138817	0	0	0	0	0	0.186476	0	0
B0281.6.1	0	0	0.0645025	0	0	0	0	0	0	0	0	0	0	0	0	0.0483964	0.136466	0	0.194462	0.274735	0.767996	0.160322	0.152034	0.362825	0.49632	0.456703	1.62798	0.601191	1.94683	1.43759	1.26849	2.25238	3.625	1.82138	2.38671	3.04105
B0281.8.1	0.756804	0.562151	1.5763	0.0783825	1.03229	1.55528	14.1966	64.6536	58.8831	9.42533	8.53694	5.63623	62.7903	66.5551	84.5007	63.3431	68.0691	54.7872	0.0612939	0	0.308616	0	0	0	1.49719	5.41805	5.7738	0.746952	1.10783	1.16796	5.59208	4.61083	24.8647	25.7646	10.4745	28.7847
B0284.1.1	2.0393	1.60607	3.14126	1.24863	2.71966	0.920888	19.2259	85.3614	87.1029	26.9464	42.236	27.2325	78.9593	75.8473	114.372	108.195	118.052	127.115	1.30043	1.41415	2.85595	1.31119	2.62996	0.773081	7.50562	31.5178	55.3581	21.6964	28.6433	35.1085	42.2844	43.2224	123.927	86.037	49.8769	79.2456
B0284.2.1	0.141306	0.227227	0.472016	0.0975966	0.263577	0.28081	8.99653	37.3836	39.9728	8.5698	21.789	15.2336	47.8024	45.4804	49.0017	73.9151	72.306	64.8359	0.182984	0.179955	0.250628	0.036489	0.137965	0.0229959	1.77084	8.53815	16.9934	6.01992	10.8692	13.3446	17.7674	16.7615	35.9602	28.8352	9.97423	19.3553
B0284.3.1	3.09139	3.01998	5.98912	3.12879	4.98996	3.32084	7.50757	21.3751	21.7893	7.86529	10.0185	9.54722	35.6528	31.2715	31.8963	50.4871	49.2796	41.1708	2.50253	2.13425	4.86411	2.17472	2.22403	1.71086	3.06472	6.73938	11.2989	5.84202	9.99688	9.75054	12.0922	11.3322	19.726	20.7796	11.7191	12.2026
B0284.4.1	0.643338	0.0610337	1.35359	0.0418345	0.0701258	0.0924699	19.4676	103.837	99.4495	17.6012	22.2546	11.3553	102.322	108.215	190.838	149.654	166.566	167.174	0.391092	0.027574	0.431108	0.0389703	0.0246911	0.0970292	6.02166	19.9237	34.6303	10.8476	15.8736	14.2833	26.2217	29.9023	106.108	64.1914	30.3966	54.8485
B0285.10.1	0.0430577	0.276433	0	0.358749	0.0801636	0.0528171	0.281895	0.115277	0.376532	0.172343	0.105039	0.402986	0.24655	0.164486	0.146851	0.0275529	0.390034	0.153188	0.296067	0.155683	0.0376192	0.0894679	0.197383	0.0277633	0.121579	0.153551	0	0.20056	0.0590516	0.284477	0.0625238	0.0290342	0.124583	0.03479	0	0
B0285.1a.1	9.6861	6.27739	4.93122	11.3621	5.98976	7.91482	15.0893	7.92388	6.43612	12.0232	5.45003	5.83191	10.8597	5.6015	5.02118	7.2215	6.74152	5.17228	9.91896	8.96814	4.00882	10.7266	10.0549	9.36243	13.301	5.55605	5.55497	12.7746	7.28866	4.68247	7.68249	7.21364	5.50765	5.37586	5.37737	5.88851
B0285.1b.1	10.2858	18.8421	2.35991	17.1335	7.30846	15.4042	19.5299	5.82389	9.15588	19.0534	9.53272	6.85376	12.9513	11.0992	4.6262	14.2408	6.69363	1.44151	11.7297	10.7829	2.67588	19.6	11.4731	8.76117	18.6694	6.86926	3.68295	17.426	8.55322	5.98034	8.97255	6.69592	1.52091	6.34769	3.05257	5.24789
B0285.1c.1	8.35007	8.97137	8.19834	5.60092	8.37043	10.8596	7.45073	9.10982	12.6383	8.48529	13.3478	9.52921	8.30056	8.97346	12.0391	8.23057	14.6497	9.42503	8.49481	7.01359	6.66274	7.34704	8.48005	9.65368	8.34611	9.09166	9.96007	8.85288	7.8577	8.17919	8.23528	5.40808	10.4338	8.54215	8.49698	9.15564
B0285.3.1	31.9634	33.0822	12.2003	35.1669	16.2931	27.9738	35.1099	17.6461	21.8382	33.9623	20.1822	23.2266	28.7143	25.5852	20.652	28.7048	31.9365	15.3271	31.0749	26.7519	9.32675	35.2691	27.8242	23.652	36.3736	17.8979	15.2989	33.1769	18.9558	17.4441	22.864	20.9035	14.3056	17.7805	15.2451	21.2303
B0285.4.1	58.896	56.1546	35.5114	61.1531	37.4957	56.8769	59.5301	40.0928	43.6591	51.0513	40.816	36.9617	54.8673	45.2364	40.3014	49.8879	50.2681	30.3213	55.0385	48.6797	33.2743	58.8153	52.8526	56.5913	61.3062	41.1297	38.5408	55.3421	37.7027	34.786	47.1309	44.4649	40.907	39.6238	39.3429	40.383
B0285.4.2	0	0.321579	0	2.23326	1.00229	0	0.782076	0.804805	0	0.790237	0.862911	0.563576	0	0.618547	0.557044	0.267019	0	1.12774	0.697194	0.293403	1.61847	1.89852	0.256812	0	0.278658	1.65326	1.0047	0.818176	0.525972	2.4922	0.588312	0.269727	0.746222	0.332049	0	1.15874
B0285.5.1	22.644	25.4157	10.7183	30.4479	14.5975	23.6144	35.1435	18.8296	20.9135	29.9515	21.3596	18.7498	25.6385	19.057	17.4308	22.5662	19.9014	11.9604	22.4189	21.3971	11.465	34.2284	23.309	21.2366	35.4204	18.3255	13.606	29.4691	17.9392	15.5801	19.3691	15.6498	15.3655	15.1012	11.7964	14.9218
B0285.6.1	0.928583	1.28783	0.298124	1.12225	0.888737	0.763924	1.21028	0.70472	0.954132	1.41214	0.949191	1.15981	0.801534	0.649357	0.597637	0.495533	0.421878	1.04261	1.08673	1.0502	0.675787	1.07461	1.03914	0.958545	1.64793	0.857439	0.65231	1.41616	1.23817	1.18647	1.10893	0.784385	0.911623	0.249861	0.409679	0.710763
B0285.7.1	1.96215	2.39981	2.43052	0.847007	2.67083	1.89408	1.43183	3.92127	4.01909	3.03388	10.2916	9.49133	3.46406	3.42834	7.492	6.17341	9.64766	15.8784	1.65514	2.07765	3.30232	1.22705	1.39293	1.83292	1.40006	2.4278	2.60034	3.26604	8.11382	8.18431	2.47145	3.23159	4.28091	3.0754	4.11729	6.54747
B0285.8.1	4.6798	5.51457	6.1654	3.72124	7.58053	5.56395	4.05922	6.60555	6.37264	3.1777	3.94775	4.71475	5.62409	4.49288	7.27174	3.69334	5.09206	7.03463	4.83575	5.73641	7.24625	3.81556	5.74623	6.5179	3.94274	7.15083	11.2607	3.86046	4.63693	5.47178	8.81846	8.0204	12.2836	10.9721	5.36932	10.1609
B0285.9.1	3.99254	4.67412	5.96352	6.08497	6.06237	8.7574	4.1312	9.65646	10.2363	10.2715	15.5079	19.5872	11.6634	11.4466	7.44778	7.79527	10.3796	23.7848	8.63205	9.56403	14.1254	10.3715	14.9783	11.0906	5.67164	8.83086	12.015	13.437	11.2969	10.8329	10.4014	13.8111	20.2606	32.6352	13.4939	21.3104
B0285.9.2	8.8212	8.4373	7.48347	3.78491	9.32476	4.35638	7.54533	8.10425	8.28251	6.3569	2.86017	14.2157	12.3148	9.82094	10.5265	2.70559	5.54409	11.8924	8.57603	9.77219	9.60336	5.08021	1.33603	2.701	9.20456	11.3084	9.57879	3.8276	9.19833	10.7644	21.5868	14.3782	18.2179	21.6712	14.1155	25.4038
B0286.1.1	5.15379	4.12052	2.92487	2.356	5.5936	1.64749	3.34446	7.44226	7.5022	7.10062	10.6007	12.0678	8.2199	5.81777	9.75817	8.44303	12.9653	6.74907	5.73244	6.41758	4.49649	3.95708	3.58099	6.35868	4.37667	6.9463	10.8042	7.82046	0.129553	7.98336	6.17265	2.08926	10.7369	2.61978	5.28338	5.36999
B0286.1.2	0.485095	0	0.383135	0	0.359948	0.284976	0.306903	1.33096	0	0	1.35293	0.696395	0	1.48574	0.327255	0.975434	0.920319	1.97815	0	1.78099	0.424743	0	0.303783	1.00018	0	0.283657	0	0	1.63525	1.34342	0.756204	0	1.0724	0.795019	0.449697	0
B0286.1.3	0.341894	2.56937	1.81557	2.71994	0.81022	3.29048	0.820172	0.854597	1.74095	0	4.39767	2.65508	1.11477	0.788357	2.64994	2.19857	4.52044	6.87334	1.42025	0.922023	1.9082	1.61266	1.98741	0	0	1.24304	0	1.4103	10.9575	4.51429	0.762987	6.51872	0	4.74804	0.872779	8.52547
B0286.2a.1	0.36512	0.336998	0.598419	0.118	0.256332	0.281547	0.200353	0.510393	0.440562	0.361832	0.991961	1.23171	0.419824	0.450035	0.542131	0.788108	0.866112	1.77212	0.346352	0.374883	1.24795	0.0964717	0.224291	0.177992	0.140878	0.492455	0.525082	0.345241	0.884828	0.740758	0.57292	0.657267	0.434785	0.751981	0.692125	0.445685
B0286.2b.1	0.113643	0.140495	0.338711	0.0512378	0.360593	0.0535571	0.0245379	0.534983	0.432519	0.359091	0.608419	0.610977	0.375783	0.671878	0.818169	0.314764	0.855781	1.28363	0	0.154765	0.578125	0.0610507	0.0975033	0.198754	0.060391	0.740569	0.494316	0.434561	0.888512	1.21548	0.457324	0.707581	0.405073	0.266942	0.288322	0.497414
B0286.3.1	45.8689	52.8145	242.788	47.2612	207.373	112.457	28.8356	167.363	139.489	22.5797	39.7406	23.0021	77.7232	81.7147	36.4013	21.1376	18.386	22.6644	35.3712	87.8841	210.872	24.3727	72.2671	80.1478	22.622	146.253	244.714	20.0889	34.8752	42.3429	108.574	117.747	118.427	129.796	89.2654	51.6797
B0286.4a.1	2.23239	3.39775	6.05601	2.8976	6.92602	4.51502	3.36677	5.16132	7.1293	6.89171	6.4653	11.6659	6.36617	6.02758	6.00559	3.51737	4.44998	4.0731	4.53375	4.21103	4.15888	2.82313	6.53387	4.21577	3.23904	6.61544	5.0351	6.14863	7.9784	11.2383	5.22693	5.11495	6.85199	5.75833	3.71684	4.50911
B0286.4a.2	32.5686	35.1243	58.0596	20.2892	57.2612	43.2733	27.6756	60.472	54.5066	35.5395	60.8286	50.2731	43.7386	42.7918	48.9939	42.467	54.6525	59.3103	26.1569	38.1918	46.2485	20.5621	31.1051	39.4785	22.1687	36.6744	44.2836	33.0414	49.559	47.5484	40.3667	39.7816	39.773	43.9009	42.161	42.9377
B0286.4b.1	9.49652	6.82107	2.97974	19.4663	2.47077	7.3776	20.0045	6.23101	7.69647	15.5228	4.06281	9.59911	6.0465	4.00564	0.613489	5.07889	1.44392	0.587903	7.4498	10.4575	0.334174	13.012	5.80182	5.80706	14.7974	4.70459	0.951894	13.5113	6.50562	2.02616	2.3631	1.78713	1.35747	2.48056	0.940279	0
B0286.4c.1	0	0	6.65749e-07	0	0.863894	0	0.101436	0	0.463043	0	0.813404	0.0643396	0	3.10267e-06	0	0	0	0	0	1.30911e-05	0.401717	2.97159e-10	1.64773e-07	0.327966	0	0.361665	1.01847e-05	0	0	1.38914e-07	0	1.12373e-09	0	0.00185011	0.0693749	0.00403558
B0286.4c.2	1.94936	4.10232	3.1406	1.27855	1.74131	1.73452	2.97055	3.094	2.97934	3.00771	2.60065	5.88213	3.05859	3.01482	4.01865	2.94898	5.53549	4.48508	1.85056	2.48866	2.72137	2.04324	3.25643	2.17579	1.55327	2.49431	5.69662	4.26772	3.35198	5.06234	3.11379	5.21996	3.49162	5.40376	4.99778	2.61605
B0286.4c.3	0.000333979	0.756174	0.739467	1.82951	0.42388	2.75934	0.373078	0.240103	1.24902	3.40687	0.893385	0.708266	4.38556e-05	1.10357	1.56844	0	0.00238735	0	4.06892	3.39321	2.72161	3.17753	3.92388	2.12386	2.08802	6.94103	6.08341	3.53029	5.62398	4.25886	5.47813	4.55094	4.65598	3.28747	2.78354	1.18103
B0286.4c.4	0	0	0	1.8886e-10	0	0	0	0	0	0	0	6.27356e-08	0	0	0	0	0	0	0	0	0	0	0	0	0	0	0	0	0	0	0	0	0	0	0	0
B0286.4c.5	0.391048	2.37818e-10	0	0	0	0.0001726	0	0.180051	0	0.105351	1.81663	1.0183e-08	1.35528	0	0	0	1.45455	0	0.000755903	1.27385e-05	0	0	0.00361116	2.11899	0	0	0	2.41209e-05	0	0.390424	0.0154089	1.40541e-08	0	0	0	1.98669
B0286.4d.1	0	0	0	1.8886e-10	0	0	0	0	0	0	0	6.27356e-08	0	0	0	0	0	0	0	0	0	0	0	0	0	0	0	0	0	0	0	0	0	0	0	0
B0286.4d.2	14.4243	21.4806	5.48774e-09	28.7157	1.36468	9.22304	22.5106	0.0190702	0	15.37	3.8559	3.00526	13.6951	10.8569	1.12077e-06	9.55797	17.0807	3.1699e-08	17.103	7.45583	1.83643e-07	24.1558	14.5068	3.88166	22.8973	3.97207	3.97483e-09	11.973	0.101056	1.40957e-08	12.3909	6.96005	0	2.066e-07	8.51358	1.93144
B0286.5.1	4.50001	5.16495	1.92024	3.12187	1.1224	2.48277	3.68932	2.33061	2.5342	4.18606	5.67429	5.31338	3.9988	3.99556	5.03869	5.01779	7.29719	2.72111	4.47342	3.55473	2.901	2.58171	3.49333	2.68661	3.54666	2.82228	1.45847	4.23646	3.68392	2.87177	3.187	2.48538	2.70094	2.4221	2.75087	7.24356
B0286.6.1	0.0929373	0	0.349508	0.12973	0.720375	0.401889	0.122344	0.713479	0.511326	0.310977	0.814119	2.1188	0.0378599	0.106809	0	0	0.0418941	0.0664787	0.638928	1.35763	2.54017	0.0722471	0.517934	1.40673	0.066151	1.49446	2.48104	0.399507	0.743907	0.663121	0.574564	0.879019	0.538693	0.748215	0.612009	0.135566
B0294.1.1	3.17886	3.45799	1.3368	1.26475	1.39199	1.20639	2.75876	2.46917	2.78539	2.97586	2.26938	7.02792	2.44532	3.11684	5.96423	3.15516	4.90812	31.9771	3.57884	2.54172	1.72632	1.59265	2.27893	1.30044	2.11354	2.63942	2.61651	4.33951	4.78541	2.71024	2.27848	3.29962	3.03241	0.964046	1.40778	3.59444
B0294.3.1	2.71078	1.71541	0	3.14936	0	1.153	1.40876	1.43468	2.75197	1.42651	5.53605	1.28751	4.43036	2.49878	3.01635	3.49401	4.65174	16.9616	1.3686	1.90699	0.564011	1.54995	2.11813	1.62732	0.369325	0.626582	0.369043	2.89866	2.77772	0.695189	1.99975	1.08345	4.47338	0.876355	0.449761	0.815119
B0302.1a.1	5.95093	7.99521	6.613	9.0786	8.70151	9.60074	10.9615	9.83953	11.4101	11.8955	11.4591	10.5183	10.1017	9.39725	7.81202	8.09904	9.72048	10.6185	7.37877	8.93285	8.43112	8.25719	8.5121	8.3259	10.3696	8.34728	7.96895	10.3431	11.2511	10.3466	8.5215	7.47914	4.9405	7.07436	8.15165	3.98746
B0302.1b.1	3.18591	4.11404	11.3691	1.50093	13.7877	7.45348	5.74299	16.7134	17.2361	5.22756	5.13497	3.7484	11.6493	9.59933	12.224	11.4791	12.0961	10.0029	4.71831	6.44987	8.35997	1.85078	7.11264	6.87596	1.96382	12.1797	19.1508	3.91372	2.6462	2.56245	10.5809	11.0038	12.4735	16.5172	12.9931	8.74839
B0302.2.1	0.144051	0	0	0.734575	0	0.188874	0.194357	0.193973	0	0.296387	0	0	0.354618	0.222868	0	0	0.170911	0	0.123208	0.209991	0	0.151481	0.0961951	0	0.209514	0.260741	0	0	0	0	0.211522	0	0	0	0	0
B0302.4.1	0	0.379681	0.399183	0	1.73367	1.70488	0	0.637469	0	0.955431	0	0.572589	0.780284	0	0	0.30891	0	0	0.404691	0	0	0.699878	0.626946	0.725131	0.660619	0	0.325511	0	0.70499	0.306919	0	0	0	0	0	0
B0302.5.1	30.4696	36.5689	65.9461	26.4024	80.5847	50.246	35.8639	79.5037	74.6599	31.7025	39.9783	29.3726	40.1222	43.3068	39.2545	28.5105	29.0305	33.8635	41.3012	56.8089	72.721	36.7208	53.0869	58.6449	36.6608	95.3973	140.728	34.1315	37.0696	41.4667	63.1339	62.8585	75.1221	80.062	60.0315	60.0323
B0303.11a.1	5.67241	6.95414	3.57046	4.23607	3.7701	6.68453	4.55322	5.36496	7.18889	11.6301	7.02542	11.8231	6.34765	3.6139	7.33698	6.51377	4.90295	10.6994	4.93638	2.39293	3.26954	3.27645	3.47561	4.45306	3.54407	4.76089	2.34843	6.41722	4.07553	12.3499	2.87906	1.77212	6.21462	0.887081	1.77389	2.68749
B0303.11a.2	2.87595	2.73218	0.0124349	0.324157	3.39892	0.385811	2.88357	1.87057	0.821558	0.00142582	2.9958	3.09846	2.38824	2.6001	3.44949	0.636755	6.43876	5.22829	0.795017	2.49714	0.0205167	0.583893	0.577596	1.90619	0.0888171	2.34855	1.95907	1.82164	6.87099	1.36129	2.55092	0.918123	0.912772	1.98452	0.433787	1.75523
B0303.11b.1	1.52358	2.23452	1.87239	2.81914	2.1922	3.95636	1.62809	2.01504	2.21736	4.66593	3.11283	2.49431	1.80144	1.69042	1.16218	1.26823	0.266722	1.2573	10.3605	6.75654	2.81731	8.89667	12.2659	7.47546	11.5663	5.53815	4.04852	12.2584	4.78098	8.64678	4.81741	5.4482	4.08019	0.845913	0.723845	3.19959
B0303.11b.2	0.753011	0.861394	0.00668402	0.217305	1.95338	0.231316	1.00813	0.691185	0.248467	0.00060564	1.31532	0.634227	0.662497	1.19743	0.523156	0.121252	0.329942	0.582775	1.74716	7.19095	0.0187817	1.66423	2.16629	3.27617	0.316154	2.75938	3.42385	3.6038	8.01758	0.970603	4.3191	2.92752	0.604021	1.86809	0.175563	2.10493
B0303.14.1	1.86051	2.02865	3.10855	2.14598	2.79558	2.76492	2.10519	3.91194	3.77583	2.60696	4.71942	4.17644	3.22928	3.34737	3.37741	2.8807	3.43863	5.19813	2.40324	2.79371	4.43008	2.16075	2.56257	3.18576	2.08968	4.83819	3.82067	2.66339	4.89178	6.16386	4.34912	3.87947	3.56333	4.5211	2.98052	3.10738
B0303.15.1	116.3	116.034	94.289	123.666	100.372	123.074	111.316	87.8269	93.887	101.821	102.095	86.5462	100.378	92.8992	84.4587	95.0001	90.4498	67.4097	104.349	107.813	107.572	125.078	117.684	126.487	115.662	101.64	90.6817	106.818	92.8075	98.3884	100.366	103.294	94.7006	102.596	74.0711	118.547
B0303.16.1	0.0721942	0.11671	0.121515	0.408222	0.137631	0.363063	0.291607	0.19848	0.0871454	0.245237	0.498952	0.391013	0.118699	0	0.250675	0.188343	0	0.990877	0.0625787	0.210268	0.388506	0.190656	0.335623	0.238812	0.104465	0.306897	0.474382	0.485606	1.2155	1.11514	0.263051	0.147144	1.21135	0.236202	0.318281	0.212655
B0303.2.1	6.95449	6.40856	5.30539	5.48971	6.52469	5.37199	3.204	8.50229	6.17041	2.86286	11.606	7.42442	8.30046	8.36502	11.3739	9.61949	10.8616	8.10006	4.56661	5.89028	8.36872	4.19645	5.16629	6.54263	4.41239	5.50195	6.73651	4.3567	8.35391	8.315	5.15826	6.00349	10.6	7.26175	6.68707	11.629
B0303.2.2	1.03814e-07	0.0047755	0	2.92492e-09	0	0	0	3.70601e-06	0	0	0.000124123	0	0	0	0	0	0	0	0	0	0	0	0	0	0	0	2.06918e-09	0	0	0	0	0	0	0	0	1.60071e-06
B0303.3.1	29.4143	37.4896	27.0334	14.4851	20.5983	24.1735	18.2147	17.0455	33.8993	45.6157	64.461	49.9443	38.5507	31.1268	37.1725	52.2341	69.6639	11.8742	50.458	46.2354	29.3755	31.6786	33.4103	70.6647	34.3984	27.0732	17.9945	43.8179	54.8007	30.9772	31.638	29.7392	25.3761	39.4756	37.5234	26.8562
B0303.3.2	82.1307	89.3023	158.06	108.643	140.905	119.681	120.54	149.9	120.406	91.8374	70.6899	78.378	114.443	124.157	169.161	89.2445	115.239	352.453	59.6806	82.7938	151.36	77.4043	93.8748	62.8474	82.823	142.471	174.623	87.6706	60.2478	78.2599	103.731	107.986	175.498	115.043	99.0024	167.576
B0303.4.1	17.8947	12.2425	9.99935	23.8792	13.9079	18.903	24.135	20.1799	19.2746	34.2015	25.4086	22.344	17.0183	22.6448	21.5617	18.0814	19.8355	17.5769	27.7867	15.0596	13.9758	36.7769	25.8972	20.6724	34.2518	20.5333	24.9553	29.5907	16.9018	24.313	18.8395	12.3247	15.4205	19.6594	15.5407	25.6642
B0303.4.2	16.953	28.899	8.81414	20.8067	18.2333	21.0733	26.4443	12.0084	16.3561	11.8	12.3149	12.015	21.5929	11.519	10.1518	20.0918	17.5842	13.0519	13.6517	25.7447	11.6351	13.7771	18.0031	21.8279	19.4241	20.7789	12.0119	21.161	19.1126	10.3216	18.5642	20.2547	17.0888	11.1333	5.50657	9.5941
B0303.7a.1	2.29724	2.01015	0.906149	0.402025	0.648801	0.30934	0.343712	1.01425	0.470725	0.670076	0.176205	1.24318	1.78563	1.10042	0.701848	0.545017	0.233477	2.58493	0.229703	0.443919	0	0.106887	0	0.466829	0.682289	0	0	0.145089	0.284317	0.448001	0	0	0.473465	0.231242	0	0
B0303.7b.1	9.65587	11.4671	12.3352	11.0285	16.5542	14.5262	13.2977	15.9677	16.2824	13.0431	13.0507	11.5535	13.6911	12.9196	14.504	12.3667	14.7681	17.4179	16.5046	18.8098	16.195	12.3746	15.9788	19.894	13.5288	19.2996	25.0455	16.2293	16.7445	18.4408	22.6415	18.7776	20.4859	19.2985	12.5327	17.6512
B0303.8.1	0	0	0.062792	0.041967	0	0	0.0997122	0	0.0442533	0	0.0468778	0.0502315	0	0.0575859	0.0515385	0.14497	0.609756	0.108078	0.0645404	0.217086	0.134097	0.116235	0.0990955	0.0993438	0	0.585562	0.340149	0.298153	0.0524633	0.0996277	0.381672	0.0504135	0.146112	0.545363	0	0.109723
B0303.9.1	26.4923	29.338	12.938	32.4311	18.8697	26.3991	34.1224	19.4358	21.5164	29.1171	20.6802	16.7068	27.4544	22.8783	15.223	24.3469	19.8392	13.5395	26.6031	24.6926	14.3665	32.5726	26.4974	25.6348	33.7594	22.4386	21.4828	31.8521	18.5004	17.2373	24.9618	20.7932	18.5057	21.0069	15.3205	18.8263
B0304.1a.1	0.342275	0.687072	0.728154	0.706536	1.59274	0.295924	0.456837	1.91789	1.37866	1.37336	2.12522	2.89096	1.41864	1.64383	2.55208	1.57687	2.72441	3.88131	1.82917	1.01692	1.4473	0.616116	0.549688	1.42939	0.894206	1.61536	1.3465	0.872482	0.917178	2.96891	1.05148	1.0447	1.83149	0.45912	1.39236	1.6535
B0304.1b.1	0	4.97833e-05	0	0	1.83112e-06	0	0.129847	0.120506	0.81447	0	0	0.300447	0.0384674	0	0	5.4034e-09	4.86378e-10	2.52248e-06	0.0477216	0.149341	0.239577	0	4.05687e-05	0.123439	0	0.00118531	0	0.520691	0.964471	1.62764	0.0486358	0.0281523	0	0.199854	0	0.109451
B0304.1b.2	1.4208	0.23336	0	0	1.66385e-07	1.36733	0.0498768	0.417559	0.421347	0	2.13136	0.542187	0.224954	0	0	4.68041e-07	0.151071	0.735588	0	0.368789	1.02011	0.99138	0.6586	0.301806	0.732477	0.0138914	0	0.521702	0.682031	0.927766	0.285704	0.614484	0	0.731993	0	0.246947
B0304.1c.1	0	0.000290966	9.05188e-05	0.700676	0.967875	0	0.73123	0.182844	0.417685	0.451357	0	0.413238	0.245599	0.90121	1.16058	0.00985446	1.05178e-08	1.18257e-05	0.919236	0.361076	0	0	3.03579e-05	0.134961	0	0.0720207	0.186016	0	1.32197	1.1123	0.129867	0.0414094	0.876225	0.347684	0.0960824	0.603479
B0304.1c.2	0.505378	1.26602	1.10624	0	0.299997	0.363614	0.34413	0.635794	0.204865	0.369197	2.61493	0.75421	1.57875	0.67076	1.84559	2.53736	2.67913	2.93253	2.4619e-09	0.925558	0	0.274675	0.401438	0.32642	0.143849	1.12261	0.796242	0	0.976281	0.618145	0.78851	0.86913	1.70949	1.27792	1.38385	1.53772
B0304.2.1	54.3187	53.5178	21.5018	73.4799	24.8175	50.1219	68.781	31.0226	34.286	60.9882	34.8698	30.8237	44.944	43.1474	24.2433	47.163	34.747	12.1494	32.6414	28.2815	12.2958	42.9603	31.3881	31.744	45.9911	20.2165	13.379	43.6561	20.6131	14.7989	22.1476	19.9175	7.91208	15.5794	19.9316	17.8606
B0304.3.1	0.20882	0.273218	1.48125	0.171676	1.24341	0.635159	0.187453	2.08014	2.75115	0.482832	3.58664	3.98735	1.04851	1.66402	5.70567	1.76905	4.35553	3.97088	0.472146	0.927606	1.97746	0.0535082	0.572027	0.501255	0.200409	2.28367	2.90283	0.482109	3.49897	3.36317	1.3898	1.70771	6.95398	1.28763	1.72055	5.29996
B0304.4.1	26.6881	22.5724	6.80578	25.3184	11.2356	21.5778	28.3094	12.6991	15.549	28.7839	21.699	19.4775	19.0239	18.6674	11.9236	27.9012	22.8312	6.51935	24.5181	18.7315	6.47112	23.6376	19.146	19.8452	24.3652	12.6272	8.3837	28.0582	13.8708	10.1776	15.6861	12.2291	5.57256	11.0846	9.74465	11.2604
B0304.5.1	0.0490718	0.0784574	0.0809669	0.107816	0.0607127	0.180436	0.128655	0.0327664	0.0575208	0.0646391	0.244147	0.0644578	0.0400524	0.187665	0.100511	0.0944134	0.178953	0.419943	0.0420237	0.0711816	0.0875184	0.151968	0.0959464	0.19316	0.138714	0.0584789	0.0937116	0.161544	0.0340573	0.160593	0.177862	0.164875	0.190822	0.11848	0	0
B0304.6.1	0.359402	0.241175	0.14977	0.167367	0.302081	0.186178	0.31784	0.8125	0.390584	0.481577	0.407993	0.810143	0.394935	0.321624	0.123862	0.388347	0.603161	0.430983	0.416864	0.437848	0.106059	0.314558	0.236477	0.315665	0.258545	0.287331	0.155422	0.482361	0.377227	0.20044	0.263175	0.162885	0.412007	0.147262	0.0526926	0.263354
B0304.7.1	0	0	0	0	0	0	0	0	0.0589673	0.100077	0.0630082	0.268854	0.0408401	0	0.0684968	0.0323089	0.0909008	0.860277	0.12985	0	0	0	0.0656534	0	0	0	0.256641	0.0659455	0.175488	0	0	0	0.0489236	0.04013	0	0.0726438
B0304.8.1	0.13953	0.0750896	0	0.363705	0.0290799	0.0865287	0.184952	0.188212	0.21837	0.125546	0	0.183915	0.0383209	0.0358049	0	0	0	0.267111	0.201456	0.102847	0.248186	0.33884	0.215205	0.122638	0.464458	0.0278322	0.180343	0.216562	0.064638	0.367579	0.0682169	0.348229	0.136005	0.0757927	0.0410268	0.0683247
B0304.9.1	1.14059	0.67741	0.403049	0.372233	0.229414	1.13044	0.481903	0.371122	0.577854	0.774926	0.481623	0.28633	0.546309	0.325165	0.417191	0.46953	0.438553	0.82611	0.572896	0.571532	0	0.698391	0.721661	0.63321	0.433264	0.435382	0.117619	0.566088	0.588153	0.61261	0.306888	0.367316	0.2363	0.345285	0.159907	0.266601
B0310.1a.1	2.0615	0.289172	1.74449	0.947237	0	1.94973e-06	0	0	1.67258e-08	0.985081	2.9306	0.423018	1.16051	0.960186	0.853828	0.425212	0	1.65958	0	0	0	2.49518	0	0.0017601	0	1.19753	0	6.17097e-09	0.709011	3.07243	1.44718	0	0.0857813	0	1.66138	2.34667
B0310.1b.1	11.3186	13.7009	5.58964	6.42311	11.5035	12.4321	8.76779	10.9573	10.9285	10.4756	13.3873	12.2955	12.6792	11.1927	12.4802	10.2723	14.219	10.5569	14.4785	12.5513	6.71727	6.79691	9.12057	10.2951	9.10346	7.1723	7.45917	10.5757	12.6408	11.1012	10.618	9.13522	10.6575	6.83688	5.7526	8.45558
B0310.2a.1	1.64655	1.9678	1.21811	1.583	1.93134	1.81285	1.799	1.98918	2.41658	2.4587	2.2678	4.19365	2.11381	1.43313	2.90009	1.30097	2.91175	5.28886	1.94517	2.3787	0.909011	1.53306	1.84487	2.26615	1.5786	1.83055	2.03672	2.41541	3.1577	2.90845	2.32095	1.71325	1.84791	1.30259	0.67875	1.79808
B0310.2b.1	0	0.160351	0	0.680066	0	0	0.671725	0	0.118826	0.960344	0.516779	0.252023	0	0.299197	0	0.0769857	0	0.10803	0.118303	0.108946	0.108181	0.0743816	0.298558	0	0.764935	0.207409	0	0.341321	0.0710757	0.275615	0	0	0.128841	0.200885	0.11289	0
B0310.3.1	0.612059	0.49852	0.267354	0.176977	0	0	0	0	0	0	0	0	0	0	0.193289	0.153165	0	0.613187	0	0	0	0	0.348852	0	0	0	0	0.137186	0	0	0	0	0	0	0	0.937878
B0310.3.2	0.0261163	0.749793	0.13208	0.60341	1.18356	1.47112	1.97767	1.84211	2.17913	3.13528	4.2527	5.20255	1.33083	1.53532	3.70611	1.40132	4.28163	7.93875	1.09726	1.36489	0.365384	0.231611	0.785185	1.26914	0.614196	1.38672	0.897549	1.64055	2.77725	1.99	0.883626	0.79267	0.964591	0.334982	0.278275	0.690039
B0310.5a.1	51.9924	52.3062	82.75	38.8319	81.8433	60.7153	30.9004	52.2122	45.7646	16.8259	14.443	14.3982	32.9666	29.4707	12.6776	12.0369	9.20955	8.56785	47.5518	56.2786	70.1659	38.1059	56.1281	64.2417	37.6074	69.6796	92.3054	16.316	17.7589	18.7079	61.9632	56.1033	44.665	65.3313	37.3994	39.3868
B0310.5b.1	2.13563	1.8643	4.87666	1.27902	1.13277	1.55418	1.30718	2.32475	2.16355	0.195138	0.046017	0.383987	2.36448	1.65247	0.344128	0.882354	0.243941	0.438479	2.96655	3.70085	3.89839	1.47987	1.48185	2.63262	2.17362	2.52016	2.9199	0.112338	0.519998	0.359485	4.6167	4.53594	1.77881	4.65456	1.68365	0.950515
B0310.6.1	8.54401	5.21018	1.73425	1.17093	2.26656	1.59853	1.38342	2.88938	2.06462	2.62536	1.61148	2.21768	4.26653	3.23647	2.23431	5.16505	1.63058	1.85216	8.63675	6.65237	3.14045	1.59662	2.58582	1.66686	1.49406	2.79173	1.89644	2.36647	2.07285	2.40954	5.55772	7.07843	1.02899	3.15711	1.80272	0.469597
B0331.1.1	0.298403	0.400152	0.218398	0.0733468	0.288781	0.428911	0.0653809	0.356987	0.486732	0.154537	0.366229	0.2224	0.32611	0.380248	0.384185	0.1714	0.0602786	0.0945923	0.285952	0.336393	0.0293094	0.0342953	0.390946	0.173018	0.16373	0.433847	0.21353	0.0659131	0.321026	0.330903	0.145025	0.224165	0.0965622	0.0537835	0	0.192692
B0331.2.1	0.938249	2.325	1.45293	0.257289	3.06114	2.84121	1.71799	3.26474	4.63661	3.74545	5.02427	5.63303	2.68093	2.72809	2.89107	3.39705	3.2925	2.08632	0.378869	1.06103	1.46583	0.169312	2.09845	1.49917	0.328964	2.29464	1.99912	0.797893	2.64025	2.20192	0.862195	0.988632	2.66307	0.512078	0.965812	0.991327
B0334.1.1	150.279	109.551	117.432	106.853	119.665	148.229	88.2548	109.901	131.649	107.077	147.73	183.618	105.504	93.6071	279.431	96.0162	152.129	353.554	184.207	124.305	138.653	134.942	148.731	179.988	134.349	149.509	170.614	154.349	203.234	240.914	111.801	114.639	286.783	58.906	61.1087	267.777
B0334.1.2	0	22.1505	0.000692006	0	4.44321	1.49159e-09	11.5604	16.615	1.2181e-08	0.00462909	0	0	1.30679	0.311862	0.772419	0	19.2105	1.04363	6.04835e-08	34.4278	1.17477e-06	0.0296855	0	8.49845e-10	0	0.000533478	0	0	0.410606	2.06268e-06	10.4403	0	2.15906e-07	0	7.51077	0
B0334.10.1	3.98089	4.68288	3.12092	2.47944	2.61724	3.39602	2.22517	3.93583	3.54464	3.42595	7.86696	6.76129	4.40017	5.68093	4.24815	12.3327	8.17838	0.450618	0.309193	0.3352	0.420006	0.0944595	0.23834	0.125255	0	0.272002	0.173672	0.72372	0.713417	0.524988	0.332349	0.365881	0.548019	0.585836	1.0925	2.11412
B0334.11a.1	30.3144	28.6933	9.5196	41.0934	12.6751	30.1939	43.4292	22.337	27.5177	37.1085	20.5823	13.6201	32.9997	24.125	15.5468	29.5519	21.6393	11.2591	27.9311	23.8463	6.50308	44.5783	26.3326	25.0507	41.1644	19.8303	11.1544	34.7936	14.1872	9.43857	23.6063	20.2368	9.65117	12.9453	12.7924	9.11265
B0334.11b.1	5.6325	8.57932	6.32881	5.18659	9.30283	7.61808	9.87513	17.9866	17.6451	9.42753	8.9746	10.9884	17.124	20.5323	27.006	21.9187	25.7043	29.6625	6.75881	7.7324	8.53739	3.81898	7.85236	9.15875	8.66404	10.0622	15.3714	7.91915	7.88681	9.62515	13.0048	12.1266	25.7345	13.8803	8.35172	15.0368
B0334.13.1	3.67092	4.83045	24.4839	1.31534	30.2267	8.4057	1.73515	31.2956	21.2625	10.5156	27.1441	23.5964	24.131	19.3053	2.36129	21.3463	10.1153	4.3816	3.51884	13.2515	14.9533	1.14147	8.36343	12.3039	1.18946	11.9017	10.6979	8.18975	19.002	19.0337	19.5879	20.0785	0.415227	22.3943	6.36836	0.612943
B0334.15.1	60.7236	62.2989	60.2866	72.0156	56.6933	71.9258	82.9568	54.6491	61.8957	68.6228	61.7157	48.1269	57.518	58.6	54.4832	60.0179	47.3335	31.7183	70.509	60.6288	58.4116	74.2143	67.6676	62.9804	83.5419	57.0793	54.866	65.2779	54.5695	56.89	61.0572	50.2167	50.5267	54.6782	57.7098	48.4284
B0334.20.1	0	0	0	0	0	0	1.06701	9.06901	12.1813	0.720181	1.19554	0.975704	3.13348	6.73045	6.47224	4.23925	16.4536	6.93931	0	0	0	0	0.356549	0	1.86471	2.84306	4.1022	1.30005	0.802159	0	3.23451	2.9197	11.285	6.19834	1.81762	2.46843
B0334.2a.1	0	0	0	0	0	0.246935	0	0	0.442841	0	0	0	0	0.220738	0.660609	0	0	0	0.60478	0	0	0.151736	0	0	0	0	0	0	0	0.821054	0	0	0	0	0	0
B0334.2b.1	9.00785	14.2498	5.66168	8.22574	14.2763	7.73781	13.0634	8.24494	13.438	14.0869	11.2166	9.8351	13.0927	11.8066	12.001	6.6784	13.8314	11.2574	11.0748	6.79986	3.05735	15.6447	12.4064	15.8004	16.2234	10.6418	12.4642	13.2089	7.47589	17.8457	10.9735	10.5255	10.6115	3.38402	0.70575	3.80772
B0334.2b.2	11.2566	3.15392	3.57631	5.50592	0.989882	7.89831	3.47575	2.60089	8.25025e-06	3.65447	9.4743	12.089	1.01319e-06	0	2.51119	5.97779	3.57756	9.02202	5.97798	10.6527	5.33173	0.0604205	3.59767	0.173138	1.47836e-06	2.2106	0.727	3.37217	10.0809	6.13597	4.11891	0.473712	3.98456e-05	3.84888	4.19778	3.44199
B0334.3a.1	17.57	18.4241	31.9275	22.8237	39.4969	33.3158	35.9393	38.7879	50.8591	44.9298	36.7515	38.7978	40.6179	40.6803	35.2895	40.8185	42.4914	79.359	26.8893	27.9095	38.1911	48.2903	35.254	53.7361	36.647	34.6178	54.5576	48.5336	44.7439	36.4952	31.8722	30.3604	42.5283	40.8447	27.2186	26.0948
B0334.3a.2	26.0489	34.7769	22.1399	5.35624	8.01519	8.9179	0.0528104	19.8504	0.0493019	1.26498e-05	0.074091	18.1254	16.8844	0.17803	4.96985	12.8008	43.2601	0.766948	44.1223	49.125	56.1543	2.04141	25.049	21.4544	33.9414	43.8754	56.9886	39.1753	25.8244	41.3025	69.3666	56.9868	41.9898	53.2671	56.2238	26.7053
B0334.3b.1	21.7098	24.8461	68.2235	40.5047	65.3618	46.5411	41.6642	41.6603	48.4739	33.4357	30.6613	17.0938	24.5349	34.067	58.2955	10.4505	6.14439	146.737	3.86886	23.3477	23.4483	37.9504	32.2431	24.9941	20.6494	27.7466	19.2421	0.891941	2.58619	0.000186271	0.766103	9.44192	20.8071	8.41787	2.10419	56.9957
B0334.4.1	74.4058	67.2734	30.0408	103.194	40.4618	74.0023	100.125	48.6604	56.1428	84.2	60.9045	51.9462	65.9497	57.9251	42.0508	73.1471	54.0343	30.754	66.9464	57.9214	27.79	95.6491	68.2086	71.4397	97.0641	48.5152	39.8686	80.4904	44.8847	37.3407	56.1332	47.9364	32.819	42.7896	34.7555	39.1524
B0334.5.1	33.3192	38.6719	32.3499	43.9472	29.8983	37.62	43.9947	27.3981	28.0937	35.4937	29.9917	27.4165	35.7073	30.8254	23.7474	31.0193	26.8146	16.4782	34.7087	34.7862	29.0481	40.6324	35.4526	35.702	43.1537	29.4875	28.73	34.4028	27.3884	24.7698	33.4856	30.4922	26.8366	29.2807	30.9473	31.1129
B0334.6.1	0.266962	0.134125	1.58223	0.221928	0.923249	0.289026	0.262947	2.02556	2.06024	0.446599	2.73066	2.65085	1.36904	1.68178	4.18485	1.88994	3.30531	6.10633	0.401277	0.754233	2.99649	0.154463	0.370475	0.761888	0.189731	1.80485	1.5766	0.994338	3.76384	3.19698	1.11624	1.4707	2.44324	1.28863	1.41435	2.27737
B0334.7.1	0.0919614	0	0.0767379	0.076941	0.056814	0.0282724	0.0606658	0	0.0531429	0.15292	0.202044	0.390058	0.0374702	0.0700752	0.0630832	0.176005	0.166468	0.586382	0.118597	0	0	0	0.0599754	0.211681	0.0982747	0.10969	0.0292174	0.152156	0.063829	0.210276	0.234206	0.124249	0.0892828	0	0.120314	0
B0334.8a.1	18.6652	22.2141	7.07167	21.9227	9.3578	20.4461	26.3571	13.7199	16.0052	25.3655	18.8864	16.494	20.1101	16.4234	12.8577	19.945	18.8292	8.41655	18.0721	15.7551	5.99723	23.7835	17.1872	16.3563	25.2559	11.6202	8.49091	23.47	10.9841	9.68448	13.2868	10.9851	6.58471	9.97181	8.66603	10.4482
B0334.8b.1	0.346036	1.7141	1.51139	2.53757	2.25197	1.13495	2.48611	0.743825	1.09503	2.18821	0.715469	1.30654	1.40209	0.785625	0.696103	1.69192	2.1275	0.565776	1.3263	1.40504	1.26539	2.09378	1.16747	2.2398	2.56976	2.01571	1.02567	3.06	1.72725	0.75209	1.67802	0.720911	1.09773	0.844477	2.37124	0.876772
B0336.10.1	2845.07	2593.27	4389.05	3695.6	3587.77	3378	3172.95	2924.52	3438.61	3493.47	3182.06	4074.35	2401.97	3412.53	4127.9	2971.13	3176.14	4505.82	2984.64	2857.96	4447.8	3976.46	4212.29	3735.58	4041.78	3173.08	3186.96	3099.67	3350.59	4204.52	2771.96	3115.49	4235.39	3411.01	4453.44	4440.96
B0336.10.2	1455.44	1825.19	757.582	605.893	193.299	622.354	696.402	770.642	190.94	301.998	896.365	109.31	1518.6	573.91	545.967	751.035	1575.07	1035.48	1267.63	1646.85	620.825	528.324	0.60521	454.263	270.58	927.505	527.759	695.987	1185.07	313.763	1637.76	1239.12	513.488	792.509	1882.02	755.11
B0336.10.3	17.6648	29.0773	31.4388	30.2908	23.7668	28.1007	21.9159	22.1629	32.6239	25.666	26.1803	23.9138	28.0224	22.0802	20.5161	16.4342	26.1006	33.0404	30.8256	38.6537	35.5297	30.4113	42.1558	38.2763	31.6097	46.1399	40.614	26.9066	40.3715	46.991	35.3172	51.241	28.5747	30.2271	25.803	38.0725
B0336.11a.1	2.86022	3.30103	3.57672	1.54788	3.61041	3.06627	2.56732	6.47052	5.37451	4.37378	12.0147	8.80451	5.58854	5.61905	7.81904	6.8112	6.295	10.2494	4.35138	3.54503	5.75986	2.0136	4.04125	4.70283	2.22609	4.81766	5.96171	5.00671	10.867	12.1017	4.42384	3.84155	5.95356	5.65968	4.56992	6.36465
B0336.11b.1	3.4357	2.20683	2.50063	2.04335	3.2646	3.60711	2.77156	5.77502	6.351	2.95392	17.0393	13.6418	4.39686	4.60784	14.0125	7.31845	12.6393	14.3496	0.945915	2.19905	4.30094	1.31894	0.926556	2.39816	1.0545	6.08375	4.4955	3.41154	10.7847	15.5826	2.96194	4.58427	9.69369	3.4894	3.27353	8.99318
B0336.12.1	0	0.679672	0.717919	0.158127	0.523161	0	0	0.381644	0.526739	0	1.48385	1.04105	0	0.885347	0.200402	0.182218	0.995577	1.27665	0	0.205119	0.289928	0.583915	0.757004	0.216928	0	0	0.766957	2.36996	0.632605	2.18951	0.62872	0.762116	1.48828	0.460041	0.476623	0
B0336.13.1	69.7897	58.3782	29.2327	88.6404	32.3998	62.4793	80.6864	37.0637	50.9077	70.1958	47.0938	42.9396	54.6481	49.044	32.6789	58.3107	43.2062	18.8185	51.8861	42.3013	23.4702	68.6826	49.6718	48.2016	72.1409	32.3556	18.9101	54.0883	29.2028	25.3713	35.2422	31.9642	16.6874	23.6739	29.7502	28.7302
B0336.1a.1	24.9171	26.2413	7.16974	29.2504	12.9533	24.9701	32.0639	14.7254	17.1529	29.8257	19.8074	16.7601	22.0439	18.3502	11.5067	23.1612	14.9605	7.62822	27.921	23.6798	7.48962	35.4217	25.3404	26.5477	36.432	15.2859	10.7917	34.6284	14.6385	13.156	17.6856	14.1928	6.91374	12.0691	8.95623	7.36033
B0336.1a.2	4.7647e-05	1.67932	1.27955	0.000545886	0.000360625	1.66398e-05	3.99013e-05	0.000126884	1.52552e-05	0.00924372	0.420087	3.36476e-06	0.000811577	0	0.00118144	8.02382e-08	1.35714	3.72112e-05	3.36989e-05	0.0156211	3.68708e-05	0.0114169	9.77505e-07	0.0184281	0	0	0.0607643	5.6482e-07	0.00167653	1.24236e-05	1.72891	6.0414e-05	0.100477	1.36817e-10	0.119022	3.45944
B0336.1b.1	0	1.65471e-09	0	0	0	0	0	0	0	0	0	0	0	0	0	0	0	0	0	0	0	0	0	0	0	0	0	0	0	0	0	0	0	0	0	0
B0336.2.1	155.907	132.812	150.868	167.941	176.309	178.109	179.586	141.214	184.418	167.208	140.908	178.412	150.125	169.166	183.899	186.57	151.124	116.857	151.943	141.434	133.315	160.951	184.738	153.119	144.398	135.726	167.662	163.244	135.783	160.97	134.882	115.352	153.295	150.067	130.447	156.917
B0336.2.2	0	0	0	0	0	0	0.331864	0	0	0	0	0	0	0	0.362634	0	0	0	0	0.912685	0	0.263548	0	0	0	0.306781	0	0	0	0	0.492267	0	0	0	0.618788	0
B0336.2.3	174.383	220.361	228.293	134.148	214.745	202.713	140.769	238.588	181.742	158.499	265.272	191.025	223.958	181.82	199.629	148.669	222.212	229.204	166.24	197.591	263.391	134.161	134.931	190.279	159.969	219.996	212.716	136.459	228.897	200.972	227.222	202.476	251.86	212.745	214.072	242.341
B0336.3a.1	42.6	49.9682	29.1622	61.8166	35.3161	49.1365	64.8109	42.2065	40.2297	54.7785	40.369	41.0141	49.9696	45.3931	43.2204	52.3573	55.5222	27.3854	42.0105	41.2416	35.917	57.2525	45.1012	42.4406	59.6099	37.047	29.8571	54.7676	37.0348	30.78	38.5068	40.737	31.7669	42.925	36.7488	43.5676
B0336.3b.1	4.32765	2.74923	1.41169	4.46108	1.321	2.41061	4.032	1.4355	2.30477	4.74645	3.72972	1.64024	2.99029	1.58847	0.763655	2.37452	1.28537	1.1307	3.57816	2.42437	0.24141	4.27648	2.89603	2.67297	2.94336	0.868669	0.397307	5.71476	2.60734	2.47314	1.08005	1.66006	0	1.09986	0.517039	1.21709
B0336.3c.1	17.0252	25.7077	12.3663	19.3707	14.2501	22.0488	29.1564	12.123	20.9819	28.5918	23.2263	18.5134	22.4012	15.948	13.0951	21.2789	16.0653	10.3799	21.9423	19.6249	10.021	24.7201	19.3532	20.0269	29.7704	15.9476	13.3411	24.4744	13.9212	13.9658	19.8486	11.6997	5.9986	12.4504	13.8134	7.83711
B0336.3d.1	0	0	0	0	0	0	0.0926862	0.245008	0.108268	0	0.306307	0.283287	0	0.183396	0.765126	0.237455	0.232932	0	0	0.130016	0.883232	0.0836168	0.102868	0.483018	0	0.414018	0.162818	0.13066	0	0.340096	0.157562	0.7094	1.17816	0	0.222379	0.334907
B0336.4a.1	5.99864	7.03431	3.79953	7.81628	4.458	6.55175	8.55234	6.2913	6.44694	8.37531	10.3724	8.42077	5.61288	6.49286	9.97992	8.61992	10.4014	11.2898	3.95458	3.92123	3.36507	6.07106	4.86526	4.52195	5.6196	4.70973	4.94508	6.31065	6.76411	5.39505	3.79388	4.06102	7.02486	3.04749	3.12955	7.66527
B0336.4b.1	0	0	0.352106	0	0	0	0	0	0	0	0	0.462205	0.529896	0	0.17606	0	0	0	0.214024	0	0	0.253152	0	0	0.146686	0	0	0.201568	0	0	0	0	0	0	0	0
B0336.5a.1	13.7195	11.3717	7.16967	15.2805	12.1543	9.5279	15.1131	9.67071	8.6792	13.4613	10.1581	13.965	11.6624	9.48565	11.8749	9.81642	9.92606	11.2829	8.41687	10.7947	8.85251	9.0358	7.3093	8.75103	8.09566	8.09657	10.1042	7.42552	8.77965	9.26223	8.73809	9.00266	7.45388	5.12584	7.81135	16.0153
B0336.5b.1	40.1824	47.8638	12.8489	58.8394	16.2638	45.0252	51.4193	24.736	32.1614	48.4731	29.365	21.4001	33.5533	32.6571	10.9875	35.1612	24.6944	7.4832	30.9588	24.4548	9.2958	50.7308	34.2094	33.1859	54.5669	19.1651	8.4711	42.881	14.701	12.9365	20.9905	17.1345	6.33007	14.9307	8.87535	5.46926
B0336.6.1	80.706	77.3598	26.9577	100.879	40.3142	80.0599	105.572	46.7303	62.843	91.3124	56.611	49.5901	69.5773	59.9821	36.2341	71.8882	43.8789	26.1895	68.019	55.5885	23.4969	89.277	61.5094	66.1667	97.4182	41.6099	32.2686	83.857	38.3929	36.2823	49.8295	39.4403	23.0805	33.3052	25.4312	29.0427
B0336.6.2	6.73493e-08	3.52853e-07	0	6.20658e-08	1.92164e-10	2.22235e-07	1.63731e-10	0	1.93184e-10	0	0	0	0	0	0	0	0.000107113	8.12124e-10	0	1.33124e-09	1.09334e-08	0	0	8.04146e-10	0	2.62042e-09	3.75172e-09	0	0.000112343	0	2.24831e-08	3.63997e-08	1.22281e-06	1.89399e-08	0	0
B0336.7a.1	21.9273	23.51	10.0454	27.1854	13.2381	21.8832	28.3565	14.9934	16.6871	26.286	19.1695	15.6964	20.2546	18.7691	13.6576	20.1786	18.8385	11.5542	22.7538	19.4731	9.68857	28.4617	25.1526	23.2683	30.296	15.7404	11.3602	26.5713	15.6924	13.3502	16.8685	14.8455	10.4662	12.5753	9.64033	14.7076
B0336.7b.1	0	0	0	0	0	0	0	0	0	0	0	0	0	0	0	0	0	0	0	0	0	0	0	0	0	0	0	0	0	0	0	0	0	0	0	0
B0336.8.1	60.3548	49.8741	29.7968	72.1104	34.9694	54.5313	70.4437	45.3784	53.4071	75.0647	49.8682	46.4051	48.8855	57.849	40.8265	59.9958	50.3899	39.4691	60.3979	57.8119	32.9512	78.3215	61.0327	70.9712	82.3443	49.5485	37.8008	82.519	37.0648	43.7751	48.4789	45.4107	33.7271	36.6309	32.4428	39.2735
B0336.9a.1	9.44056	6.94364	1.26157	9.12517	2.35455	5.28425	7.83257	3.4304	2.8382	8.04658	4.71904	4.21546	5.48079	3.99252	2.13438	5.66507	2.415	0.666573	5.65266	6.72045	0.938008	7.0673	5.2307	3.48592	7.72181	4.01058	1.34821	8.21383	3.91955	2.04299	3.49629	3.61082	0.771214	2.34526	2.2454	2.12464
B0336.9b.1	2.94187	1.93973	2.00338	6.57939	1.48083	6.65747	7.40608	2.88957	3.43359	6.0469	1.52627	2.20988	3.6484	6.01836	1.49187	4.62697	4.63304	1.5627	3.7288	4.68855	3.94226	6.12757	4.87718	3.34057	5.01969	2.99816	3.34245	5.02409	0.0106519	2.52316	2.84087	2.29792	2.74308	4.03278	1.27435	3.11043
B0336.9b.2	1.17832	2.68363	2.26349	1.1724	1.44925	1.07501	0.589118	2.65875	2.05673	1.72367	3.04554	1.8679	1.84133	0.551755	1.54896	1.98341	2.14943	3.96296	1.09321	1.69022	0.978984	1.82676	2.20508	0.861326	0.734531	1.63302	3.07543	2.22407	4.41378	2.28301	1.2908	1.47448	1.61903	1.81511	0.832281	1.91822
B0336.9c.1	5.96492	4.81569	3.50351	4.34225	5.25243	3.19018	4.89346	4.52669	3.24944	4.43939	5.15865	2.90282	6.53731	4.93794	5.5218	3.96313	3.11255	5.96255	2.5784	3.79177	2.63542	5.32445	3.64691	2.52931	5.9004	5.95703	4.25037	5.53811	5.47222	2.16376	3.75096	3.54136	4.45395	4.42347	2.74324	6.03173
B0336.9d.1	7.41921	11.7749	5.73634	10.7134	9.3984	7.77534	10.6188	6.49113	8.13522	9.04848	7.45987	7.39972	9.20355	8.19051	9.3555	9.66895	9.25397	4.06353	7.96322	5.81499	3.47122	11.6392	6.27304	10.2109	14.4384	5.40822	4.15826	10.1283	6.29367	6.11876	9.36648	6.06376	3.71516	5.47823	6.66766	6.77971
B0336.9e.1	4.20831	2.04449	0.00423791	0.527815	0	2.72947	3.60965e-05	1.02049	0	1.54826	0	0	0.939105	1.14622	0.508104	0.494836	0	0.880824	1.34575	0.0117443	3.12384	0	2.33436	3.85014	1.4166	0	0	1.23359	2.96313	0.598689	0.643174	0.254066	0	0.181225	0	2.5842
B0336.9e.2	0.808763	3.66522	3.23711	3.88821	1.94299	3.67399	7.15584	3.75005	4.76116	4.72276	5.05244	4.13513	5.61174	2.26721	3.9191	5.94522	6.01467	1.90251	6.08579	5.37088	1.06438	7.99757	3.18686	5.25882	5.53299	3.44227	2.82021	5.00873	3.31048	2.60753	2.9129	3.4562	2.20285	3.95697	1.32247	1.91591
B0344.2.1	0.728753	0.660689	7.02983	0.423547	2.24559	1.04545	0.489541	6.02763	4.85608	1.07691	8.82905	6.2763	5.05885	6.19066	11.2536	9.31163	10.934	4.94273	1.13883	1.83875	15.8345	0.356267	1.30265	1.4119	0.231242	6.91419	6.18616	1.65842	10.6042	6.99559	4.41959	8.78056	10.6286	7.71034	9.9221	6.03733
B0348.1.1	0	0	0	0.178629	0.198405	0	0	0.650771	1.00687	3.30476	2.41602	0.786858	0.52874	0.252054	0.912362	0.623847	1.13386	1.94642	0	0	0.334596	0	0.215758	0	0.461575	0.38735	0.65835	3.08283	0.241157	2.91572	0.239586	0	0.338856	0.52573	0	0.493077
B0348.10.1	1.82923	2.17651	2.91638	0.471423	5.37943	10.1713	1.72803	4.72638	11.2016	2.86501	1.9039	0.534839	6.64835	4.92234	6.23961	4.12003	6.90086	6.6571	1.51509	9.39643	2.72407	0.830776	1.15954	4.54117	1.19556	9.53123	6.16073	3.00384	1.30106	5.369	6.6962	7.85106	8.26069	5.20636	4.52898	6.65565
B0348.2a.1	1.99415	0.782525	2.15836	0	7.40253	4.38137	54.8182	73.7135	75.1534	148.937	175.411	160.223	93.4612	79.4516	130.772	54.1955	64.8996	113.601	0.910731	0	0.624027	1.87613	1.07939	0.560577	6.99534	3.68169	13.4077	121.889	135.815	164.384	8.19694	7.66351	47.9775	13.0551	15.7118	24.5252
B0348.2b.1	0.564216	0.149073	0.169664	0.358964	0.18787	0.535153	0.107942	1.16515	1.22445	2.51155	1.8027	0.680361	0.277561	0.593871	1.40849	0.504753	0.312243	1.17564	1.0119	1.29127	0.454285	0.248955	0.102086	2.02325	0.117801	0.929938	0.533856	3.17157	1.80664	1.65574	1.20239	1.01745	1.72825	0.51445	0.435155	0.438352
B0348.4a.1	2.11067	2.46904	0.270956	1.76328	1.79115	0.620157	1.72543	2.66077	2.81176	3.24845	4.29296	3.52378	2.66301	1.94975	1.78524	2.83673	4.69295	3.79187	1.51571	1.07075	1.18853	1.44724	1.08257	0.7431	0.540348	2.49201	1.45348	3.20919	2.26519	3.1573	1.67704	1.39248	1.97736	1.61971	0.334441	0.535678
B0348.4b.1	1.78375	1.69593	0.264198	1.17657	1.9974	0.629644	1.91397	2.08533	2.15031	1.95609	2.63459	1.89262	1.22072	1.18697	1.38819	1.56989	2.01232	2.18519	1.15034	0.979218	0.918539	0.99681	0.750472	0.56191	0.463773	2.65892	1.52536	2.12816	1.39831	1.35678	1.39999	1.0368	1.50887	1.41935	0.283711	0.517034
B0348.4c.1	0.347627	0.422638	1.61867	0.574997	2.09271	0.770181	0.425295	1.3844	1.41471	0.615521	0.386434	0.848085	0.766991	0.68845	0.699149	0.604299	0.862658	0.961984	0.767935	0.733401	0.656969	0.206737	1.1979	0.860649	0.339508	1.0116	1.04131	0.807939	0.559493	0.956758	0.715407	0.586602	0.621919	0.349794	0.639704	0.377878
B0348.4d.1	1.21239	1.98748	2.87005	1.46858	3.45563	3.25572	2.50753	1.8791	1.77199	1.66611	0.8346	2.00138	1.29453	2.01167	1.86342	1.04756	1.46796	1.33322	2.78558	3.70939	1.32563	1.53336	2.65709	2.74996	2.3138	1.10901	2.65451	0.816822	1.64598	1.38999	2.69944	1.67175	1.40718	2.08665	1.88138	2.32016
B0348.4e.1	1.41456	2.83944	3.00944	2.16055	3.14144	3.2646	2.27777	2.35812	2.27379	2.69471	1.31631	3.62028	2.70213	3.22468	2.37292	1.82293	3.27353	2.25132	3.64807	4.09048	1.697	2.19441	3.79054	3.62454	2.71525	1.0345	2.55177	1.19986	2.61527	3.1264	3.21682	2.21834	1.81725	2.37252	2.235	2.43739
B0348.4f.1	1.93876	1.08612	5.06516	0.916638	9.08891	2.61568	2.30874	5.53114	4.96004	1.20643	2.24298	0.753375	2.72786	2.55972	3.0167	1.42816	1.24876	1.86319	0.608398	1.99761	2.4137	0.483809	2.07743	2.31845	0.0384019	5.74923	4.15872	0.335931	0.748242	0.133509	4.32513	2.23851	2.61015	2.836	1.9459	0.42834
B0348.4g.1	2.30214	1.58895	5.35668	1.38886	8.29836	2.61621	2.07777	7.12665	6.54315	2.03137	3.69101	1.41649	6.02988	4.25189	3.92237	2.60965	2.95356	3.27084	0.802165	2.20336	3.15644	0.706521	3.03577	3.11013	0.0437252	5.43748	4.00638	0.505536	1.2195	0.310779	5.24097	3.03675	3.44707	3.26295	2.3425	0.443136
B0348.4h.1	0.0283851	0.980609	1.7145	0.260903	0.870342	2.13596	0.395849	2.02419	1.15454	0.76031	1.99421	2.52868	0.932394	1.7392	3.51056	0.44255	2.43171	4.12255	1.21622	3.1267	1.74122	0.639495	1.31703	2.21897	1.19654	0.930009	2.97226	1.35873	3.35113	3.37425	1.18932	1.52537	2.53138	2.06769	1.02677e-06	2.68637
B0348.4i.1	0.0324972	1.46751	1.79861	0.40001	0.766711	2.13086	0.346732	2.62525	1.52802	1.31209	3.36827	4.98099	2.14612	2.97869	4.6418	0.830028	6.08194	7.49001	1.64508	3.48829	2.30719	0.956861	1.96874	3.04015	1.42903	0.856616	2.84428	2.11671	5.6824	8.44881	1.44051	2.10129	3.39732	2.39242	1.05598e-06	2.84435
B0348.4j.1	2.41676	2.63192	5.09153	0.327882	6.28027	5.78185	0.916226	4.48654	4.34123	0.75082	1.71136	1.34633	1.80582	2.30038	1.94954	1.66642	1.82168	1.22043	2.27768	4.18806	2.48113	0.527869	3.15176	4.25571	1.19309	4.88852	3.31365	1.50637	1.44488	1.46181	4.82975	3.1329	3.9186	5.87996	1.62175	3.58139
B0348.4k.1	2.9004	3.94978	5.40044	0.502343	5.68282	5.83612	1.8889	5.84821	5.79808	1.2927	2.88568	2.63934	4.13927	3.92473	2.56126	3.13579	4.54343	2.20725	3.08212	4.67925	3.28712	0.785178	4.70827	5.82674	1.42062	4.6024	3.17828	2.34645	2.43683	3.66118	5.91211	4.32381	5.26168	6.86133	1.96316	3.8022
B0348.4l.1	0.126625	1.07359	1.54253	1.25182	2.08874	0.578294	0.780185	0.711813	1.43915	1.19549	0.914741	0.552039	1.70421	0.667241	1.67162	0.710078	0.0236126	1.52286	2.19153	1.89277	2.12358	1.28822	1.17229	0.426712	1.1605	1.23295	4.12332	0.472701	0.675936	0.727999	2.36624	2.32353	2.3879	1.95675	2.84913	2.97403
B0348.4m.1	0.148659	1.6406	1.62031	1.99702	1.84842	0.567719	1.68337	0.926324	1.94061	2.1378	1.5826	1.11645	4.13089	1.16714	2.22932	1.38336	0.0594015	2.84721	3.02349	2.11071	2.86088	1.98086	1.78595	0.583261	1.39641	1.1352	3.95375	0.744947	1.16564	1.90084	2.91552	3.26519	3.25037	2.27855	3.51546	3.16129
B0348.4n.1	0.149762	0.235104	0.144354	0.120673	0.178589	0.222546	0.445627	0.167847	0.178034	0.251456	0.151852	0.306847	0.146152	0.0530954	0.0945425	0.211742	0.175469	0.232306	0.258593	0.263815	0.126703	0.237221	0.26895	0.183117	0.392383	0.10856	0.103787	0.1264	0.332053	0.326104	0.142761	0.145061	0.0665434	0.1327	0.179973	0.144314
B0348.4o.1	0.172198	0.333664	0.147172	0.176226	0.156604	0.217054	0.397829	0.207755	0.226009	0.409164	0.240045	0.558744	0.309375	0.0841905	0.118206	0.371124	0.397989	0.393724	0.334755	0.284585	0.16042	0.338124	0.38129	0.23821	0.455407	0.0984584	0.0962279	0.185363	0.530042	0.746626	0.166632	0.190439	0.0845437	0.147621	0.210429	0.147621
B0348.4p.1	0.19358	0.175625	0.0100614	0.0835726	0.0817417	0.0339544	0.301605	0.157548	0.185145	0.267243	0.451974	0.262697	0.11981	0.0246608	0.0590467	0.289668	0.215705	0.354691	0.0907387	0.0573029	0.0754339	0.137798	0.0629234	0.0295791	0.0677043	0.226204	0.0483025	0.308758	0.260449	0.299016	0.059625	0.0763715	0.0599346	0.0748575	0.0219053	0.0263995
B0348.4q.1	0.225339	0.253775	0.00997767	0.124208	0.0702797	0.0323616	0.266576	0.197912	0.239198	0.446813	0.738623	0.49265	0.265577	0.0400171	0.0743865	0.527819	0.512662	0.617953	0.117966	0.0610838	0.096392	0.199128	0.0900885	0.0385106	0.0778471	0.205377	0.0441759	0.464882	0.423995	0.709265	0.0697424	0.101323	0.0771279	0.0833235	0.0253332	0.0265266
B0348.4r.1	0.203109	0.105195	0.211794	0.0595551	0.390741	0.145367	0.351304	0.430016	0.434042	0.151465	0.367721	0.0964398	0.268931	0.0513475	0.125716	0.253919	0.125869	0.288344	0.0441727	0.114353	0.199417	0.0612144	0.174784	0.125449	0.00503711	0.50095	0.129447	0.0430518	0.131522	0.0267824	0.186296	0.164189	0.101301	0.149146	0.15506	0.0206999
B0348.4s.1	0.23713	0.152663	0.216995	0.0894509	0.342542	0.140794	0.309723	0.545657	0.565793	0.256942	0.606954	0.182694	0.604141	0.084205	0.16008	0.468032	0.303624	0.508315	0.0574079	0.122913	0.257548	0.0889277	0.253527	0.165722	0.00564943	0.459295	0.11965	0.0646424	0.215433	0.0635712	0.220439	0.220017	0.131316	0.167366	0.183245	0.0207451
B0348.4t.1	0.00228121	0.0811935	0.0540587	0.0137848	0.0272882	0.0944728	0.0504364	0.126856	0.0812667	0.0833129	0.293832	0.29689	0.0763585	0.0265145	0.121115	0.0681213	0.217255	0.59182	0.0756833	0.149009	0.121283	0.0721155	0.0910257	0.0965935	0.148385	0.0644547	0.0735369	0.16247	0.557999	0.675006	0.0393091	0.0930696	0.080168	0.0879054	4.90902e-08	0.113813
B0348.4u.1	0.00255559	0.120401	0.0546181	0.0209136	0.0228847	0.0907791	0.0431074	0.161579	0.106018	0.144949	0.497918	0.590001	0.178968	0.0447602	0.156435	0.128978	0.555653	1.08033	0.100755	0.161458	0.158428	0.107288	0.13491	0.130048	0.174521	0.0572041	0.0671342	0.252623	0.951984	1.72869	0.046298	0.126412	0.10536	0.0988322	4.90464e-08	0.116416
B0348.4v.1	0.227892	0.236349	0.180631	0.017872	0.225383	0.286657	0.123512	0.301458	0.334566	0.0832985	0.251617	0.15546	0.156028	0.0370897	0.0668443	0.273995	0.161972	0.167061	0.153154	0.212822	0.181247	0.0607459	0.238171	0.203228	0.154557	0.374483	0.0855782	0.182163	0.233218	0.281575	0.179061	0.205509	0.131958	0.276892	0.115402	0.16191
B0348.4w.1	0.268483	0.351754	0.184988	0.0271032	0.19488	0.279466	0.253565	0.386306	0.44098	0.144595	0.425697	0.307474	0.364061	0.0623881	0.0857769	0.520575	0.413165	0.303572	0.204161	0.231221	0.236846	0.0898447	0.352977	0.273682	0.181347	0.340632	0.0783949	0.28327	0.395712	0.72165	0.213538	0.279876	0.173636	0.314549	0.136895	0.166293
B0348.4x.1	0.00924477	0.0788023	0.0402987	0.0591282	0.0555099	0.0209012	0.0903127	0.0365924	0.0876377	0.116841	0.116782	0.0542671	0.123529	0.00768537	0.045847	0.100216	0.00160383	0.187488	0.122554	0.0759252	0.129067	0.133164	0.0703102	0.014873	0.130872	0.0738843	0.084271	0.0489448	0.0956994	0.125962	0.0673628	0.125167	0.0628986	0.0711014	0.171868	0.108979
B0348.4y.1	0.0106048	0.119217	0.0405974	0.0933181	0.0465348	0.0196655	0.193861	0.0466332	0.116311	0.210926	0.202736	0.110794	0.305643	0.0132211	0.0595273	0.19735	0.00412987	0.352337	0.166217	0.081947	0.171166	0.203557	0.106095	0.0199161	0.154859	0.0652742	0.0767044	0.0769288	0.166077	0.337252	0.0805127	0.173219	0.0836412	0.0802128	0.207301	0.111546
B0348.5a.1	0	0	0.410264	0	0.460534	0	0	0.991893	0.580332	0.068839	0.396839	0.752883	0.281237	0.339505	1.26159	1.07253	0.616532	1.1239	0	0.0829873	2.33233	0.115128	0.201439	0.300826	0.154721	0.852767	0.488933	0.296276	0.870305	0.335288	0.779827	1.33157	1.13153	0.0914472	1.27887	1.5725
B0348.5b.1	0.067015	0.215253	0	0.0746875	0	0.371658	0.285847	0	0	0	0	0.292637	0.157345	0.329655	0	0	0.87909	0	0.488573	0.310273	0.197681	0.199349	0	0	0.059486	0.063254	0	0.0576749	0	0	0	2.99636e-09	0.0549799	0.179071	0	0
B0348.6a.1	159.508	165.022	79.4062	174.111	82.0874	140.32	179.294	96.0522	120.833	181.924	131.443	117.382	158.255	129.604	122.94	174.515	154.288	74.0362	143.649	125.695	73.3063	151.702	124.88	109.229	153.697	88.0238	60.401	145.09	95.2619	82.6197	100.168	98.7033	63.6659	80.5649	108.444	113.094
B0348.6a.2	0	0	0	0	0	0	0.0156848	0	0	0	0	0	0	0	0	0	0	0	0	0	0	0	0	0	0	0	0	0	0	0	0	0	0	0	0	0
B0348.6b.1	0	0	0	0	0	0	0.232901	0	0	0	0	0	0	0	0	0	0	0	0	0	0	0	0	0	0	0	0	0	0	0	0	0	0	0	0	0
B0348.6b.2	97.4644	102.607	40.532	129.443	46.3889	99.537	139.4	51.4653	63.0602	95.5189	55.2337	53.161	75.289	79.7418	23.8417	90.0114	44.6109	8.58483	91.9191	71.8286	23.8841	122.638	83.5171	87.4685	126.983	50.3864	32.1952	96.8251	38.7027	22.5743	59.2875	43.9113	11.1984	33.0931	42.7354	25.8718
B0348.6c.1	15.9908	20.6372	5.84101	22.0214	6.33672	13.3522	17.4544	8.0872	10.3778	15.8516	4.68155	5.9146	12.2399	11.8228	2.72576	8.28566	5.85374	0.439623	13.9173	12.791	2.35841	20.7585	12.5656	12.8982	19.9769	5.72974	3.44195	14.3616	4.74182	4.92634	8.7901	10.2641	1.37256	6.65674	7.81337	4.35846
B0348.6c.2	0	0	0	0	0	0	0.000285822	0	0	0	0	0	0	0	0	0	0	0	0	0	0	0	0	0	0	0	0	0	0	0	0	0	0	0	0	0
B0350.2a.1	45.2028	46.1702	30.8183	34.5162	46.6227	45.0668	38.9299	54.0127	55.1267	49.1994	85.6878	71.9605	46.3728	46.1332	76.4485	60.7904	75.3631	85.2128	48.5476	45.1473	36.6771	36.7229	42.3497	44.3446	39.1663	42.6554	38.8216	53.8785	79.7049	88.6107	42.4246	39.2591	60.6118	39.0805	40.1845	65.3374
B0350.2b.1	2.0088	5.10553	5.80118	2.00493	4.31255	6.37613	5.5589	10.2084	12.1246	6.58665	7.23204	10.7936	7.95203	2.80269	8.48648	11.1119	14.8672	9.62773	3.73799	4.27378	7.74762	3.21228	5.01874	3.62276	5.3132	6.11161	6.55161	3.48579	9.81355	10.6447	3.78108	3.51259	11.0655	9.70942	10.3449	12.4994
B0350.2c.1	0.286536	1.15831	1.16376	0.599384	1.92266	1.67081	0.552497	2.98652	5.15099	2.18519	5.35731	4.19549	4.83338	2.6497	3.96973	2.24809	3.85171	3.06465	3.00529	1.83446	3.76521	0.40585	2.4101	1.07494	0.944822	3.1215	2.91343	1.8573	2.7408	3.03098	2.42533	1.40109	2.30699	1.57631	0.507581	1.28745
B0350.2c.2	11.1973	15.2943	16.6342	5.94505	21.1908	15.0504	13.2009	18.0776	19.7598	11.0756	14.6128	13.8601	17.3924	14.4059	17.5465	12.9825	15.9731	15.7088	14.3919	18.8274	16.1568	9.69645	16.8095	18.7935	11.6747	15.6432	18.4527	12.8783	13.4194	18.8296	22.9511	13.8355	20.7634	25.7975	17.0165	19.5944
B0350.2d.1	5.0773	2.81778	0.660902	3.9312	4.319	0.000968126	0.816285	0.0160342	0.00535276	0.0167927	9.59327	1.79488	0.224891	7.52004	3.36912	0.00243176	2.35994e-09	2.37021	0.222895	3.0467	1.81123	6.97904e-07	0.00282917	6.23903	0.0372875	2.88887	3.50981	1.28478	0.136644	1.05505	4.43155	5.71103	1.1526	0.532954	0.140745	2.58528
B0350.2e.1	0.0435918	0.162224	0.16766	0.115226	0.166976	0.432403	0.0459554	0.443741	0.683021	0.319987	1.79356	1.08938	0.48149	0.556619	0.943024	0.549386	0.663672	0.881415	0.668339	0.333775	0.596797	0.0272121	0.169788	0.21497	0.111033	0.363148	0.316292	0.306749	0.871563	0.547388	0.20653	0.279532	0.346761	0.112489	0.0899751	0.150499
B0350.2e.2	1.78263	2.19278	2.46194	1.1679	1.87015	3.98338	1.13477	2.70458	2.60754	1.62821	4.89147	3.59583	1.71219	3.05445	4.18989	3.20599	2.74818	4.56506	3.21976	3.49525	2.56472	0.673413	1.19054	3.88353	1.40389	1.81902	2.0129	2.15067	4.31468	3.42689	1.97832	2.81901	3.1789	1.88479	3.14722	2.35366
B0350.2f.1	0.393361	0.782866	0.60321	0.266668	1.17859	0.914142	0.482776	1.60505	1.98834	1.02575	3.19544	3.23095	1.89579	1.0511	1.79833	1.46991	2.2518	2.36983	1.19097	1.33487	1.45843	0.333258	0.914499	0.963829	0.393154	1.45295	1.80579	1.07555	2.68976	3.16361	1.68354	1.13115	1.32601	1.33035	0.648573	0.840645
B0350.2f.2	1.09761	1.60742	1.2621	0.504205	2.30275	1.68265	1.16997	2.6527	2.8872	1.60771	4.21346	4.52209	2.7038	1.68102	2.7134	2.39804	3.34377	3.73384	1.8405	2.54921	2.17837	0.807259	1.56837	2.13595	0.789643	2.27353	3.01875	1.84241	4.18111	5.28166	3.14676	2.14128	2.43679	2.90446	1.73459	1.7948
B0350.2h.1	0.116931	0.364157	0.436978	0.267902	0.70864	0.824866	0.223265	1.01512	1.59792	1.22743	2.24188	2.01978	1.80322	0.506686	1.23427	0.553604	0.828772	1.90374	1.12376	0.555376	1.09509	0.255284	0.967526	0.287952	0.374385	1.06996	0.939711	0.961995	1.67972	1.03916	0.585491	0.378563	0.723104	0.32851	0.0225234	0.209143
B0350.2h.2	5.17864	5.21396	6.81579	2.85921	8.42667	7.98455	5.93378	6.46787	6.33272	6.54085	6.24618	6.88823	6.69015	2.87083	5.66694	3.34799	3.53987	10.268	5.61861	6.11948	4.87018	6.79768	7.16369	5.51166	5.02055	5.60224	6.27647	7.07732	8.64545	6.80397	5.91629	4.00826	6.96593	5.86872	0.835519	3.45618
B0350.2i.1	2.58433	2.17794	2.33385	1.40221	1.82784	2.04539	0.759714	2.18377	2.66155	1.21579	1.90825	3.16502	0.317777	4.90459	4.10399	4.71618	1.19786	3.23135	2.01285	1.9839	1.73675	1.24636	1.19388	2.42141	1.40942	2.61932	1.91044	0.617279	2.5796	2.98496	1.77345	6.9736	2.38171	2.72042	0.000509854	2.69125
B0350.2j.1	0.607265	0.290621	0.423202	0.355714	0.304994	0.574102	0.153343	0.311176	0.316803	0.408434	0.378828	0.836858	0.0454861	0.281096	0.162821	0.428698	0.0752681	1.3567	0.328932	0.23621	0.183432	0.56724	0.216677	0.245864	0.273972	0.384438	0.248779	1.44224	1.04741	0.445011	0.138273	0.787075	0.304028	0.17612	1.42906e-06	0.117185
B0353.1a.1	4.24853	3.98247	9.27212	2.23886	10.8807	3.05486	4.87275	12.8326	12.8783	5.85003	5.30853	16.0797	10.7838	11.6609	20.1411	13.1662	19.7996	24.8329	4.25966	5.71475	10.8612	5.77503	3.58166	6.19186	4.83733	13.9457	14.7515	6.79567	17.079	13.5161	11.4529	11.737	17.0315	11.0498	12.0794	14.4092
B0353.1b.1	8.55	10.4469	2.50976	7.10794	5.09955	7.50766	11.3139	2.95061	4.00071	9.6324	8.13714	4.55942	3.96848	4.90231	1.08335	5.01733	0	1.81136	12.7712	8.38236	0.900585	7.96305	11.6607	9.0361	8.61322	3.61908	1.75964	10.7175	2.35954	6.15188	4.38171	4.52047	0.623808	3.20433	0.581366	1.03675
B0353.1c.1	0.154336	3.37469e-10	8.68171e-08	0	0.359248	2.0445	0.010329	0.0934228	2.42863	3.32223	13.0619	6.29321	2.8661	3.40034e-08	1.54065e-06	0	0.000408193	3.49134e-06	0.00536512	3.29788	2.39676	9.17718e-07	0.388967	1.3628e-05	0.002046	6.4776e-08	6.49654	5.57735	7.09089	3.85482	2.56908e-06	1.47665	2.7104	0	0.882589	2.65878
B0353.1d.1	0.770579	4.29666e-06	5.52775	0.718816	0.543772	0	0	4.97633	0.989364	0	7.15824	0.522364	0.0928274	5.84761	1.36716	3.98835	9.44384	1.44416	0	1.03309e-09	12.614	0	1.24522	2.78274	0	4.00897	1.45334	0.0894718	8.32264	11.3817	7.41641	8.12849	1.93918	8.75758	5.54446	3.02395
B0353.1e.1	0	0	0	0	0	0	0	0	2.26715e-07	0	0	0	0	0	0	0	0	0	0	0	0	1.81016e-08	1.3057e-09	0	0	0	0	0	0	0	0	0	0	0	0	0
B0353.1e.2	2.4039	1.79936	5.70463	1.31676	3.29344	4.21383	0.52704	4.27343	3.03765	1.57307	4.1369	2.78496	6.09815	4.18065	1.10807	1.99914	1.06852	0.781735	1.42155	4.28467	8.69403	0.151789	3.46284	1.11548	0	4.4353	8.29851	2.46641	1.15961	3.88791	4.01003	8.41953	3.7971	9.26224	8.17428	0.646675
B0361.10.1	5.86359e-07	6.82031	1.39857	0.00364117	0.603678	1.2449	0.000435607	0	12.4459	0	5.96813	1.90847	2.78869	0	5.07306	2.42873	0.00283793	2.5326e-07	0.0715937	7.85176e-07	1.32195	0.000404424	3.83677	6.12485	0	0	0.197889	0	0	2.06564	1.20476	0.000263178	0	6.02582	1.32457	2.3592
B0361.10.2	39.1019	36.9102	32.0796	52.0309	38.5991	45.705	52.5844	44.1787	37.8379	46.0478	42.4949	40.0413	45.8045	43.0655	37.8006	40.6009	54.3621	33.6164	33.3121	35.7655	32.563	45.4161	35.4029	34.7116	47.6161	40.4147	43.508	45.0242	40.9123	40.2254	36.4979	37.5235	40.7199	34.6455	33.3383	38.625
B0361.11.1	2.00817	2.20446	0.910094	1.12957	1.05005	1.06133	1.58055	1.76064	1.43922	2.02746	4.0324	2.93573	3.13344	2.95251	3.72532	5.35976	5.6239	0.419472	2.82454	2.78709	1.42381	1.56224	1.99522	2.0678	1.57213	1.8552	0.733328	2.95481	2.79436	1.58428	2.51954	1.74608	1.77984	2.10951	2.57944	3.19604
B0361.14.1	0	0	0	0	0	0	0	0	0	0	0	0	0	0	0	0	0	0	0	0	0	0	0	0	0	0	0	0	0	0	0	0	0	0	0	0
B0361.2a.1	37.8127	35.6788	15.0794	39.4557	20.8173	33.4992	41.9006	22.5906	27.5425	37.7871	26.6874	21.0008	32.1158	29.5564	22.5918	34.397	33.3306	16.5149	35.7631	33.828	16.969	44.8308	34.4181	33.0646	45.1333	24.6802	20.8941	37.6366	20.5769	19.3139	31.6196	27.369	19.1141	21.5766	16.214	24.4368
B0361.2b.1	1.18365	1.77348	0.682134	1.97058	0.81386	1.51187	1.41633	1.96846	1.16296	1.23191	0.588571	0.579375	2.28762	1.99635	0.24927	0.868512	3.71506	0.911914	1.15825	1.57628	1.26042	0.771777	0.733299	1.31368	1.1757	0.285305	0.692792	1.30111	0.657515	0.25663	0.372867	1.54981	0.706437	0.542219	0.524041	1.89674
B0361.3.1	21.3143	16.1446	13.5861	25.2944	20.3874	23.3384	35.1976	19.9699	25.6596	24.0894	23.65	15.1369	10.2836	22.8501	20.1985	24.5137	14.7185	13.222	22.5898	16.9877	18.9626	20.4949	28.7943	17.1585	31.4509	21.3561	23.7054	27.7874	18.2526	21.6422	16.9781	16.2501	24.7022	17.6346	12.8085	22.0152
B0361.3.2	8.65576	14.2331	0.325302	7.38943	1.42743	7.88959	1.15341	2.74882	2.01337	8.38037	5.18458	10.0133	18.3195	2.05414	7.81416	7.20657	16.2839	6.11701	5.03433	10.5977	0.0115141	14.2804	0.0156143	10.5598	4.17732	5.42496	2.72184	5.55875	4.40383	0.128449	11.7799	9.4651	2.67249	6.69941	3.60675	6.7095
B0361.4.1	0.827957	0.77252	1.02189	0.340846	1.18903	0.855886	1.00587	1.07211	2.00299	1.22404	2.38899	3.6842	1.704	0.867659	2.06271	1.02811	1.75642	5.13789	1.00982	0.729638	1.07869	0.452792	0.597268	0.682747	0.528914	1.37156	1.33188	1.29695	2.16541	1.93127	0.889357	0.618236	1.35905	0.422335	0.45474	0.888845
B0361.5a.1	14.1398	14.8879	4.71187	10.4273	8.63744	13.0727	11.87	9.37303	10.5505	11.0313	16.0429	19.5841	8.47955	11.0491	22.1884	10.5334	22.3803	51.1735	8.97643	9.56977	6.19043	11.1479	12.8791	11.1972	9.95027	11.6572	13.833	13.0162	23.999	23.4773	11.4886	7.96372	18.9824	5.4211	3.4697	16.5933
B0361.5b.1	20.7854	22.9134	14.1818	26.4885	15.3622	23.5211	25.2086	16.8671	19.9781	29.8108	19.6729	20.3668	25.3021	19.2699	18.5994	21.2187	21.1267	12.8589	25.5261	23.69	19.5588	24.0475	21.7206	24.7138	26.6518	20.4733	18.3131	25.6298	19.9172	21.7544	18.1996	18.1414	19.9162	17.1193	15.0005	22.2384
B0361.6.1	41.5344	39.1778	17.0528	45.7651	19.8471	36.1251	44.5214	22.7235	26.3584	42.3603	31.4963	26.7613	34.7497	30.5893	23.2626	35.4339	29.5549	17.8111	36.5017	31.4526	17.3514	49.5005	37.5464	35.2777	52.2568	23.6347	17.0021	43.476	25.2916	24.9294	28.5976	26.8181	16.0032	25.4646	17.0446	25.8546
B0361.7.1	21.8705	23.5568	18.5004	26.6307	21.0718	24.4215	27.8058	20.1821	23.2493	31.0227	22.507	19.3807	25.6219	22.898	14.5192	21.9027	20.3574	16.0671	25.4452	22.8172	15.4285	26.6354	26.66	25.7003	28.3647	21.4704	21.52	27.2992	19.0946	20.8899	23.314	20.3946	17.6632	21.4351	15.5703	17.412
B0361.7.2	3.56836	3.30669	2.20869	2.74292	3.55216	2.66409	3.40153	1.99088	0.955048	0.618666	2.47089	2.44036	2.92222	2.73044	2.98999	3.78628	1.10234	2.3502	2.06512	3.22649	2.68377	3.02909	2.30172	1.75898	0.727886	2.55963	0.700625	4.20107	2.58962	0.313647	3.0377	2.31536	0.926236	2.19271	2.14145	1.73214
B0361.8.1	54.4991	57.681	37.3093	60.2182	44.5656	55.8227	61.9627	45.9036	48.7724	62.231	50.1618	43.5369	57.1594	47.9525	43.4769	56.2187	52.0776	38.683	60.6455	55.7319	33.069	59.216	55.9469	58.9129	66.6289	46.6232	43.8289	66.8075	46.8826	42.627	52.8079	45.8899	38.9073	45.9244	37.0407	46.8736
B0361.9.1	11.9238	8.63413	17.2198	6.10326	12.4478	8.39466	5.81787	14.1477	13.2542	6.58504	16.3634	16.3313	12.0813	11.3692	13.9122	12.0521	11.1195	20.4552	9.89741	9.29333	18.1517	6.70137	8.3659	11.3396	6.55789	10.3776	13.6552	6.79952	15.1302	18.2103	10.6565	11.5536	14.7129	9.33432	11.2189	12.7871
B0365.1.1	59.7285	67.7249	15.2902	87.1011	30.3323	69.2147	97.0361	38.2509	51.4818	89.4063	49.5624	54.5054	58.8092	44.0428	31.1754	58.8222	43.9409	26.2695	62.7285	49.7224	14.4307	88.6096	60.5717	57.6537	94.9735	41.3204	30.2426	86.5567	40.3396	33.3067	41.2424	26.7745	26.5795	22.7582	18.9633	31.4949
B0365.3.1	0	1.86894e-06	0.809675	0.318826	6.48524e-05	0.0641313	5.35055e-06	3.70899e-06	0.419132	0	4.87838e-05	7.2386e-06	1.67634e-06	2.19645e-10	0.633382	6.97193e-08	1.11051e-05	3.96278e-09	0.000200043	0.710554	1.3151	6.77974e-06	6.74987e-05	1.17248	0	8.92593e-08	0.00227807	1.89106e-07	0.999513	0.00241759	6.69564e-07	6.34423e-10	1.83772e-06	2.58289e-05	2.01674e-05	2.35826e-06
B0365.3.2	302.674	362.35	399.579	280.134	436.106	399.389	322	330.482	366.39	319.552	311.73	316.765	330.771	262.513	216.1	203.791	198.792	202.093	391.963	421.251	337.827	309.367	392.096	433.032	322.172	338.749	396.603	332.546	334.722	385.22	430.052	322.631	297.123	369.603	286.078	271.484
B0365.5a.1	3.17512	4.8272	11.2883	2.25271	6.65668	4.91242	2.51442	8.12657	4.99366	2.55495	3.7136	3.43823	6.88436	5.18813	5.1514	2.39268	3.57667	4.6647	3.42509	3.91933	10.0579	1.72671	4.14966	5.10701	2.63513	7.23484	11.8353	4.26748	4.96438	6.54397	10.0179	9.25521	10.615	13.1178	10.8816	7.18613
B0365.5b.1	0	0	0	0	0	0	0	0	0	0	0	0	0	0	0	0	0	0	0	0.454345	0	0.263999	0	0	0	0	0	0	0	0	0.431062	0.360082	0	0	0	0
B0365.6.1	53.8052	56.7645	42.3973	58.5519	79.0561	80.3141	97.6497	42.5479	48.8159	107.409	57.0637	56.9087	47.1464	30.3026	13.3211	27.7269	12.3512	12.2289	63.3106	49.4737	33.7622	104.72	86.0797	76.7962	105.419	51.755	53.2461	123.786	44.4226	40.7405	61.2641	44.4738	48.707	94.1218	73.507	88.1626
B0365.6.2	0	0	0	0	0	0	0	0	0	0	0	0	0	0	0	0	0	0	0	0	0	0.272986	0	0	0	0	0	0	0	0	0	0	0	0	0	0
B0365.6.3	16.7662	12.7647	10.4896	15.7101	15.5381	21.208	16.9215	9.08384	11.2274	26.0885	5.34537	12.9129	6.74728	5.57527	2.81039	7.92539	3.47594	4.1163	8.71125	8.23589	4.08035	20.9592	14.7268	9.08224	18.344	9.93633	12.4167	21.0251	5.38472	5.99213	10.5514	9.11167	8.43115	16.2549	14.7586	12.3928
B0365.6.4	24.3447	19.7473	14.1764	29.0497	34.1381	28.3766	41.1701	18.9684	16.7755	36.9003	25.8449	22.4815	20.2505	13.4962	8.56011	11.0944	7.43766	5.12698	27.5026	19.4686	15.2869	37.9379	32.1108	31.0688	41.8749	19.8152	21.3825	47.8354	22.338	17.1386	32.6331	24.425	21.1732	29.7671	29.1903	49.6877
B0365.7.1	0.106672	0.187263	0.0480184	0.0936396	0.0817332	0.129737	0.193822	0.0848626	0.152714	0.20538	0.132605	0.271137	0.162774	0.136894	0.0660478	0.100441	0.10213	0.131101	0.15044	0.140575	0.0544334	0.097464	0.145108	0.129131	0.146258	0.103638	0.0526352	0.202598	0.122105	0.0877857	0.10912	0.068797	0.0602308	0.0315167	0.0214261	0.0774957
B0365.9.1	0.682387	1.50579	6.38932	1.49663	3.56092	1.80244	0.944609	12.854	12.2407	2.78954	18.757	19.7408	3.87431	7.27506	53.9217	10.6103	26.9328	21.8876	1.28481	1.44383	15.3423	0.614611	2.03591	2.63888	0.530425	23.1289	28.4558	4.88779	18.5982	24.3524	3.74967	5.16377	68.1507	3.77403	7.73732	47.5431
B0379.1a.1	58.753	51.4582	33.0582	41.0966	54.3726	57.668	44.7219	50.5344	52.427	64.8226	73.9993	66.7343	54.0623	48.2659	41.8822	47.5421	43.1344	42.5142	59.4575	46.6638	25.5787	48.949	50.4302	63.5266	45.2981	35.2896	33.3412	64.2197	60.0977	70.2521	43.1827	36.8503	34.2916	36.7863	27.8218	40.7012
B0379.2.1	27.5583	23.759	9.29928	11.5507	11.6311	14.7663	15.0439	14.026	15.9283	20.4668	33.5374	32.9135	28.7216	31.3324	26.1272	48.3134	44.611	2.67556	29.0193	26.0932	13.3065	17.12	20.0602	22.9085	15.2906	15.4133	9.2413	27.6294	21.0811	12.7478	22.5966	20.8301	12.0361	18.5962	17.0645	16.4544
B0379.3a.1	3.78995	2.9426	2.5177	5.62801	2.77613	5.37514	7.59916	3.14467	6.11418	5.25588	6.18694	1.83364	5.97221	1.67344	3.71694	3.6567	4.85954	1.84854	4.72717	4.0852	1.91254	5.70709	5.24919	3.18805	5.64969	1.83931	3.10184	4.73869	4.07013	3.87146	3.95331	4.53267	2.13478	4.65022	2.09403	3.56066
B0379.3b.1	21.1302	29.1039	11.6169	29.7099	19.2594	21.8984	35.0418	20.34	19.3238	30.3408	18.7411	17.8998	25.3	23.6741	18.2385	27.8482	26.7128	11.8033	20.7118	20.1825	10.3601	27.7241	18.69	19.8343	30.8259	17.9935	13.3638	29.6352	14.1619	11.2804	18.6231	13.1986	12.3774	16.0895	17.5087	15.0702
B0379.4a.1	48.9097	56.6906	37.5567	51.1761	51.4574	53.2069	58.8835	48.6878	52.0435	68.7055	47.8318	47.6057	57.0162	49.9566	31.4459	50.1602	40.9051	43.105	56.7221	57.0371	27.9218	54.1648	55.2894	54.8025	56.6006	44.9122	42.9768	62.5707	43.7111	42.3562	57.1131	42.9895	27.1003	46.1419	28.143	32.5334
B0379.4b.1	3.96202	5.34385	2.2363	2.65547	3.74833	5.27656	5.25305	5.30789	7.2688	5.41756	8.34274	8.75603	5.19042	5.13085	5.7893	6.74465	6.72207	8.91436	3.86723	4.90016	3.08132	3.09635	3.91526	3.71066	3.34097	3.64395	2.58571	5.26556	7.48643	5.89015	3.86601	3.06526	2.66937	3.04554	3.46483	3.45587
B0379.4c.1	7.48233	8.13318	4.97934	4.3823	4.69958	6.93642	4.67441	5.53559	5.47778	5.54158	9.54603	6.23987	9.24606	8.31004	6.35903	5.70933	9.05994	8.65194	6.83617	7.28518	4.47833	3.46946	4.58459	4.86666	4.40049	5.72383	3.46433	6.70993	7.58923	7.00574	10.992	5.6388	7.35691	6.02363	4.87418	7.5951
B0379.6.1	0	0	0	0.267564	0	0	0	0	0	1.73692	0.721919	0.384885	0	0	0	0.0945398	0	0	0	0.221601	0	0.245793	0	0	0	0	0.0969134	0.612615	1.05979	0.786897	0	0.101831	0	0.123657	0	0.238069
B0379.7.1	31.5051	29.0584	11.1315	17.2331	13.6346	18.4604	21.7605	18.3428	18.2167	30.9959	41.8879	35.5354	31.4798	29.6822	22.7814	52.5177	38.8626	2.27135	30.3984	27.6423	13.661	22.4687	24.3676	25.0773	22.9973	18.1353	11.8139	37.7665	25.4825	16.6122	23.7057	20.088	8.85426	18.4356	17.7566	13.5338
B0379.7.2	0	5.4768e-10	0	0	0	0	0	0	0	0	0	0	0	0	0	0	0	0	0	0	0	0	0	0	0	0	0	0	0	0	0	0	0	0	0	0
B0391.11a.1	0	0	0	0.0694944	0.10291	0	0	0.375948	0.650997	0.305771	0.849459	1.13835	0.204744	0.159442	0.67776	0.157747	0.612569	1.29757	0	0	0	0.0544773	0	0	0	0	0.0804198	0.111184	0.146066	0.197384	0.0403447	0	0.205397	0	0	0.121674
B0391.11b.1	0.0632992	0.102209	0.105479	0.00183362	0	0.381011	0.0838296	0	0	0	0.437714	0	0	0	0	0.0159928	0.168508	0	0.0542928	0.0463083	0	0	0	0	0	0.128069	0	0	0	0	0	0	0	0	0	0
B0391.12.1	0	0	0	0	0	0	0	0	0	0	0	0	0	0	0	0	0	0	0	0	0	0	0	0	0	0	0	0	0	0.0310468	0	0	0.0461271	0	0	0
B0391.14.1	0	0.128428	2.14456	0	1.48309	0.280887	0	1.29397	1.42611	0.108855	2.20571	1.22806	0.781677	1.85101	0.329089	1.12544	1.2562	0.231255	0	0.820999	1.86579	0	0.424718	0.518584	0	0.919346	1.13114	0.210286	0.619061	0.937735	0.231715	1.17527	0.585537	1.15254	1.52359	0.234661
B0391.4.1	0	0.0599929	0.0311979	0.0206633	0	0.0690617	0.098393	0.0251402	0	0.0249642	0.0456166	0.0741813	0	0.0574265	0	0.0477445	0	0.0532756	0	0	0	0.0579006	0.0245692	0.024201	0.0792991	0.0670776	0	0.0246305	0	0.0737867	0.0271863	0.0251779	0	0.0301707	0.0652883	0
B0391.5.1	1.68259	1.69117	0.57979	3.29587	1.27325	2.70121	3.5891	1.87997	2.73524	3.1476	1.86737	2.04429	2.90158	2.28975	2.73728	2.4291	2.29201	3.7368	1.21049	1.44581	0.553805	3.69971	1.72544	1.51299	2.48376	0.878012	0.867408	3.27293	1.39889	1.43493	1.1084	0.683929	0.973366	0.880673	0.644237	0.679564
B0391.6.1	0.0553135	0	0	0	0	0	0.0361498	0.184331	0.0798624	0.0365833	0.201401	0.193246	0.135745	0.210773	0.508852	0.177784	0.629084	0.570131	0	0.0201651	0.12068	0.0142495	0.0359147	0	0.0778265	0.0819455	0.0525231	0.0547212	0.208684	0.18213	0.0805841	0.0186793	0.0800264	0.156403	0.17074	0.281229
B0391.9.1	0.273908	0.652041	0.458972	0.760196	0	0.377045	0.552346	0.366453	0.61232	0	0.812501	0	0	0.424855	0	0.563768	0.955566	0	0	0.787801	1.48543	0.28091	0.50589	0.207868	0.195961	0	1.10255	0.702127	1.71636	1.57435	0.803822	0.731119	0.285686	0.662466	0.915097	0.414458
B0393.1.1	2223.25	1783.08	3301.02	2642.03	2559.67	2621.8	2491.4	2315.18	2362.65	2418.86	2672.12	3018.64	2136.41	2332.13	2910.43	2346.43	2307.84	3278.1	2695.82	2333.49	3275.99	2788.71	2756.23	2791.4	2740.23	2518.1	2595.59	2516.64	2986.13	3144.31	2370.35	2417.6	2938.87	2711.64	3400.86	3073.82
B0393.1.2	270.849	640.184	0.0234042	3.89148	0.00767081	1.03354e-05	31.5062	29.0826	0.00359507	6.56051e-07	0.000254235	0	121.822	68.0918	0.32137	0.287821	9.90344	2.83431	24.6192	291.216	1.31093e-08	0.421001	2.719e-05	1.31469e-05	0.00229649	310.933	1.76277	0.0154981	16.0686	1.45353e-06	184.978	178.352	0.00668912	0.0305277	1.72909	2.20608
B0393.2.1	21.1068	23.0231	9.36558	38.3349	20.9447	30.0504	40.516	17.2664	18.0613	27.9072	13.6134	19.7811	26.5671	16.3964	10.4719	27.4725	12.0538	9.02937	27.9868	14.8644	8.65417	40.1265	30.506	25.8146	34.369	15.1604	13.7728	30.2161	8.4284	8.0088	21.2685	13.8376	7.7075	13.131	10.1366	12.5786
B0393.2.2	37.3029	38.5366	12.6928	37.0113	12.4972	31.0915	36.2506	19.5208	25.5512	38.4851	24.5673	13.599	26.8292	26.8378	13.2086	23.976	19.0851	6.03279	31.1082	33.6308	11.6019	40.5183	23.6578	26.8621	48.3843	24.2592	15.3916	38.2948	18.8037	13.7409	21.2913	20.7924	10.2554	15.992	9.12273	9.27085
B0393.3.1	55.409	57.5225	16.9343	80.5113	25.8982	58.0703	87.7819	30.2704	40.745	73.986	38.0445	28.7885	51.4045	40.9051	20.3835	51.198	28.6065	10.0856	44.7093	32.6156	12.3464	72.1191	42.1951	41.0832	72.9189	27.2439	17.0943	62.0711	24.6155	18.3146	29.892	21.9741	9.89664	19.2591	17.0297	17.3346
B0393.4.1	2.02396	2.25791	2.67119	0.436801	1.68617	0.946071	0.642227	2.23254	1.45353	2.04773	9.15428	8.90876	4.33118	6.50949	18.4075	14.1815	21.0062	3.46341	4.10829	3.54783	5.01907	1.19619	1.99657	1.96044	0.957753	2.53367	1.47452	3.04371	7.69296	5.23537	3.43411	4.29747	7.04582	6.81138	13.6161	19.917
B0393.5.1	1.37765	1.58763	5.02822	0.38873	2.94508	1.53579	1.16253	10.2633	8.85058	2.77159	15.7175	12.8509	4.9562	6.80253	15.5733	8.99744	12.2294	4.4001	1.58076	1.92222	11.0338	0.65988	1.9956	2.00583	0.681536	12.3019	10.312	3.3632	14.4472	11.7817	3.79426	5.71046	19.04	4.89074	7.85399	9.84855
B0393.6.1	31.1045	34.6973	11.3031	43.6602	16.0214	33.9785	46.2471	17.511	20.9931	43.5658	24.1689	19.7635	28.5299	23.7671	13.0019	32.4771	18.6925	5.39993	35.47	28.7798	9.12497	47.1066	30.1583	30.4896	49.4642	19.0315	10.1417	44.5128	16.6803	12.0046	22.0606	16.4322	5.25058	14.2588	15.0721	10.848
B0393.7.1	0.360904	0.331168	0.12818	0.113643	0.284669	0.0944472	0.237166	0.171348	0.329848	0.412132	0.77109	0.36896	0.295643	0.315037	0.247573	0.0331084	0.235089	0.477959	0.221697	0.300363	0.228302	0.106074	0.100831	0.337529	0.110381	0.09282	0.164919	0.102005	0.107691	0.434304	0.300408	0.278767	0.401684	0.124739	0.181607	0.150488
B0393.8.1	14.3186	8.71343	4.56178	9.391	6.25932	7.99322	12.4181	9.38358	7.90839	10.7274	13.7764	21.3984	7.66308	8.43343	12.0423	17.8572	18.1878	13.9135	10.4575	7.43595	2.75061	6.51958	4.82876	4.17282	4.42516	5.34509	5.00807	11.9574	5.40033	10.0197	6.21659	7.07681	3.25065	6.32217	5.9908	5.63443
B0393.9a.1	4.52661	4.3158	3.50083	1.40815	11.4931	8.19165	5.75194	12.7282	10.143	6.10949	6.58459	5.12412	5.60354	4.54082	2.26704	3.55056	2.42414	0.660744	8.87349	5.02901	8.88713	6.5089	14.4002	9.12669	6.4811	14.6138	15.1136	4.76783	5.56047	7.81779	7.47516	6.32213	7.25028	16.2462	7.4421	10.8132
B0393.9a.2	6.38331	2.87243	4.34094	5.05201	0	4.71094	0.000491792	0	1.86365	0	0.0368342	4.15702	5.55789	0.827689	1.10907	3.57185	4.7715	2.74893	1.41886	4.01833	2.90812e-08	1.11799	0	2.02616	1.37892	1.4286	0.420722	3.40131	2.65149	0.543394	2.89331	4.28767	0.553137	0	0.746991	0
B0393.9b.1	8.51184	9.3714	4.39542	7.78041	9.08719	9.05368	9.95388	5.93132	5.35202	9.86255	7.16855	9.11197	5.15383	7.67978	3.37224	3.84079	1.85989	6.6036	6.15776	7.00565	1.7803	7.168	7.38197	7.89533	7.4389	5.98423	5.25235	8.75032	6.6626	6.5454	5.47106	5.68222	2.56834	3.4658	2.22578	3.37491
B0395.1.1	5.37812	4.62994	2.99866	2.24479	3.74172	3.49404	2.46099	2.90909	3.10337	2.31504	3.3779	3.85143	3.45559	2.28985	1.8864	1.01806	1.01552	3.09884	4.58289	3.77392	3.06331	2.98779	3.20295	3.84762	3.2339	2.85408	3.44887	2.95195	2.2124	2.14287	4.43698	3.7061	1.67637	4.07645	1.83608	2.47597
B0395.2.1	0.552488	0.485139	3.21894	0.125159	2.1977	0.664795	0.295016	6.32146	5.37218	0.836214	8.93118	8.51969	3.16752	4.05085	16.6578	5.91989	12.243	10.1786	0.712558	1.5462	7.42616	0.169261	1.01055	1.75682	0.0889432	7.25189	8.9541	1.61547	8.76546	9.67944	2.64643	3.07426	19.1487	3.17225	4.27493	11.9134
B0395.3.1	22.4217	27.3259	42.8572	24.91	37.8075	30.6543	26.0999	40.3192	41.2685	27.1808	34.5877	31.499	30.6734	30.7065	48.1745	24.7375	34.3771	108.704	26.3221	34.6383	45.2841	26.4354	30.5327	32.7731	28.9814	46.2799	63.3074	36.433	38.4611	43.56	36.7826	38.8769	55.775	46.1881	35.0903	48.5445
B0395.3.2	0	0	0	0	0	0	0	0	1.59054e-09	0	0	4.55365e-10	0	0	0	0	0	0	0	0	0	0	0	0.000447321	0	0	1.0493e-08	0	0	0	0	0	8.83818e-07	0	1.73546e-10	1.21485e-08
B0399.1a.1	0.192513	0.192302	0	0.0585207	0	0	0	0.174868	0.275973	0.159848	0.239044	0	0	0.152571	0.214008	0.0706873	0.0859154	0.551989	0.0747355	0.071278	0.165883	0	0	0	0.118986	0	0.0989562	0	0.324533	0.277487	0.066641	0.0694379	0	0	0	0
B0399.1b.1	0.124602	0.772115	0.927407	0.268603	0.969588	0.798942	0.353673	1.9642	1.74956	1.14104	2.58852	2.57254	1.30193	1.26579	2.02027	1.53568	2.3962	3.06676	1.00646	1.74414	1.84747	0.523516	0.930865	1.04952	0.31828	1.73471	2.05431	1.52383	3.53459	3.72512	1.91634	1.52406	2.75343	1.46046	2.14588	1.95767
B0399.1c.1	0.952862	0.167129	0.181594	0.351528	0.980412	0.697355	0.759352	0	0	0	0.284548	0	0.349324	0.345077	0.398594	0.514151	0.404639	0.776225	0.564471	0.366585	0	0.446132	0.403599	0.706444	0.644372	4.25879e-10	0	0.749438	0.619371	0.179722	0.1061	0.295637	0.282041	0.539155	0	0
B0399.1d.1	0.26979	0.760933	0.17057	0.180719	0.266859	0.256105	0.297448	0.591555	0.650017	0.686195	0.379812	0.785807	0.331648	0.309314	0.254805	0.310636	0.354587	1.29751	0.318139	0.560956	0.313975	0.14049	0.259454	0.0667121	0.219249	0.306858	0.197679	0.15577	0.761999	0.456176	0.278119	0.464913	0.234232	0.200527	0	0.475186
B0399.1e.1	0	0.09669	0.139557	0.196172	0.234747	0	0.0915308	0.130637	0.172753	0.25238	0.612402	0.267585	0.248764	0.367937	0.41997	0.23461	0.261134	0.717883	0.150883	0.150181	0.289397	0	0.105076	0.161518	0	0.379721	0.713738	0.27963	0.196239	0.52493	0.268434	0.315125	0.28978	0.190804	0.112021	0.210402
B0399.1f.1	0	0	0.37132	0	0.164853	0	0.0778128	0	0	0	0	0.185349	0.16063	0.0701215	0	0	0.323346	0.500462	0.140684	0	0	0.118366	0.337573	0	0	0	0	0.36103	0	0.375732	0	0	0	0.0724938	0	0
B0399.2.1	0.119175	0.137472	0.774768	0.0282231	0.619592	0.21605	0.0665484	2.4324	2.13788	0.326052	4.05868	5.05913	1.55208	2.6509	5.54382	2.47268	7.30112	4.85836	0.204598	0.374144	3.5828	0	0.307628	0.51034	0.011978	5.39032	5.35477	1.56	11.0674	7.85865	2.4789	4.59476	5.778	4.03008	7.71491	2.36756
B0403.2.1	0.00148948	0.935378	1.20889	0.0013478	1.17614	0.614642	0.476897	0.00402797	0.00503506	0.873285	2.13601	1.86899	1.11867	1.28411	0.000141741	0.917281	1.45636	2.70527	0.69531	1.26187	1.60407	0.000645537	0.0108127	0.545092	0.391996	1.10686	1.08747	0.000139259	2.01038	1.89036	0.00113208	0.974984	0.000938083	0.0017472	0.8851	0.921927
B0403.2.2	0.527245	2.27617e-06	5.62625e-05	0.466108	4.3862e-08	8.97869e-08	0	1.4404	1.50455	0	2.69934e-09	0	3.5572e-05	0	1.69807	0	0	0.00222821	0	0.000418595	0.000630316	0.369242	0.874837	0	0	0.000287587	3.49875e-05	0.823686	0	0.0326044	1.0226	0	1.39858	0.798259	0	0
B0403.3.1	2.31533	2.92123	10.0121	4.51872	8.97899	5.0447	6.81903	25.3004	22.6051	18.2104	24.2899	15.1098	22.2623	23.341	29.8097	23.3959	28.5064	29.3484	3.35175	4.02218	8.3661	2.22677	3.9652	4.78284	3.40729	11.3791	18.5532	14.3007	20.3543	21.7938	8.28375	8.17407	15.9748	12.054	8.51409	9.32496
B0403.4.1	217.759	226.058	344.417	141.132	285.002	241.655	168.056	242.693	223.772	209.708	229.929	216.026	247.561	227.125	219.673	141.983	165.946	143.291	224.709	281.148	357.93	177.331	215.975	214.808	168.684	261.455	354.248	208.304	250.182	276.925	356.521	323.996	405.619	433.915	357.1	356.189
B0403.5.1	5.43849	6.37528	21.2821	1.81185	21.2213	10.4697	3.99454	31.4843	27.4375	11.0371	47.0379	32.8059	26.2205	24.2072	13.5591	30.382	29.6932	26.2017	7.95454	21.2917	35.9429	2.30421	12.4691	19.2784	2.83039	22.4174	22.5451	12.0334	37.0352	29.0183	27.1897	32.5386	8.34692	35.2063	15.8439	9.92925
B0403.6.1	4.02931	1.96276	2.20458	1.99249	2.46447	2.3805	2.50064	3.93858	2.49079	2.96728	5.01013	2.42731	3.02608	3.05908	2.49814	3.67317	2.80831	1.58749	4.07403	4.1451	2.62584	3.15567	3.4532	3.94562	4.205	4.00507	2.87684	4.57457	5.2941	4.41504	3.2307	4.03476	3.10535	3.07524	2.99446	2.34914
B0410.1.1	0.218373	0.521507	0.183146	0.122651	0.673331	0.442746	0.147701	1.02673	0.398667	1.04842	1.60106	1.21429	0	0.337893	0.919428	0.558244	0.383705	2.59345	0.372265	0.158276	0.217149	0.340418	0.582966	0.328134	0.158175	0.393974	0.438337	0.285144	1.76638	2.10107	0.320587	0.291993	0.453364	0.527932	0.183766	0.329768
B0410.2a.1	2.60148	2.91133	0.888485	6.42448	2.07818	3.90132	6.8424	1.98848	3.29322	6.08632	2.95233	4.15162	3.0432	2.15496	2.04083	1.84492	2.78093	2.93795	1.72009	1.48431	0.816009	4.19524	1.84768	2.14416	3.9842	1.27301	1.47033	3.07952	1.63569	1.74197	1.40745	0.790748	1.45511	0.802223	0.742271	1.91221
B0410.2b.1	0	0	0	0	0	0	0	0	0	0	0	0	0	0	0	0	0	0	0	0	0	0	0	0	0	0	0	0	0	0	0	0.17961	0	0	0	0
B0410.3.1	78.9716	89.7534	67.2106	46.0667	103.809	75.3357	47.1533	97.5669	75.1012	66.488	98.158	87.0149	96.5273	88.7589	42.7786	89.8215	74.1628	29.8139	82.0516	101.995	73.739	32.9676	90.0641	105.259	31.2375	93.0557	84.9983	60.5284	101.299	92.8978	98.2866	96.8094	58.7139	68.3669	40.9813	50.6877
B0412.1a.1	1.74953	0.411528	5.40963	0.254979	3.56892	1.98327	0.299536	4.32811	4.61615	1.83979	7.00078	6.54042	4.80788	4.235	3.10864	3.56916	2.64225	5.08609	1.06697	1.75593	4.51051	0.716937	2.68391	1.48996	0.96415	3.73828	3.90282	1.60226	6.53585	6.03091	3.26403	2.3503	2.39706	3.14688	2.39824	2.15563
B0412.1b.1	0	1.12527	0	0.388699	0	0.034385	0.478142	0.183148	0.0728555	0.0352139	0.298278	0	0.0351577	0	0	0	1.58489	1.89627	1.22383	1.52634	0	0.112761	0	1.45995	0.290981	0.0872096	0.239026	0.721714	0	0	0	2.26561	0.241027	0	0	1.86166e-09
B0412.2.1	3.57536	3.69893	0.959713	1.81222	1.8862	1.27116	1.89679	3.20443	2.61841	3.08725	3.18665	7.67967	2.84782	2.82771	4.7393	3.37077	5.00921	19.0089	3.9744	2.68054	2.22403	1.38663	1.70769	2.13212	1.37981	3.4287	2.46593	3.47007	4.2451	3.42872	3.34436	3.30727	3.59642	1.15756	2.23316	4.04012
B0412.3a.1	27.5312	32.5967	16.0845	30.6446	22.2756	33.4205	37.0605	24.4417	29.1311	36.2234	34.3614	31.8846	33.1304	26.2222	26.0729	33.2777	33.5853	19.6229	32.085	30.1152	17.1305	36.9114	31.2909	30.8485	39.1649	25.6961	22.1081	37.0404	26.9095	25.1105	28.6414	23.3518	19.2746	26.7301	19.9111	25.9369
B0412.3a.2	5.96485e-10	1.11886e-09	1.92561e-08	0	0	0	0	0	4.64621e-10	0	4.59395e-10	0	0	0	0	0	4.48323e-09	7.71253e-11	4.49873e-08	3.09952e-09	0	0	0	0	0	0	0	0	0	7.60507e-08	8.57507e-11	4.17276e-09	0	0	1.38114e-10	1.53053e-07
B0412.3b.1	0	0	0	0	0	0	0	0	0	0	0	0	0	0	0	0	2.73715e-08	0	0	0	0	0	0	0	0	0	0	3.94432e-07	0	0	0	4.04635e-10	0	0	0	0
B0412.3c.1	2.32943	3.65358	0	5.3491	2.74239	3.89703	2.10462	0.956569	2.38233	1.6314	1.29028	1.81063	2.04389	2.03184	4.00836	3.1112	1.94944	3.71123	1.68613	0	2.74952	1.43917	0.928384	1.85489	0.682466	1.97683	1.6806	0.340311	1.42809	0.532742	2.76152	3.83346	0	2.30113	1.94438	3.07354
B0412.3d.1	0	0	0	0	0	0	0	0	0	0	0	0	0	0	0	0	0	0	0	0	0	0	0	0	0	0	0	0	0.055062	0	0	0	0	0	0	0
B0412.3d.2	0	0	0	0	0	0	0	0	0	0	0	0	0	0	0	0	0	0	0	0	0	0	0	0	0	0	0	0	0	0	0	0	0.287285	0	0	0
B0412.3d.3	0	0	0	0	0	0	0	0	0	0	0	0	0	0	0	0	0	0	0	0	0	0	0	0	0	0	0	0	0	0	0	0	0	0	0	0
B0412.3d.4	4.74732	0.916341	1.71189	1.25982	1.06449	0.965122	3.36866	4.10475	1.79354	1.92053	0	4.56344	2.96179	4.2515	1.50554	3.339	3.48032	1.29768	1.48727	3.06713	0.452496	1.43079	2.01465	1.60267	0.0580634	2.51931	1.35041	2.89719	0	0.573577	1.77857	1.34717	1.38881	1.70089	0.138904	5.015
B0412.3d.5	0	0	0	0	0	0	0	0	0	0	0	0	0	0	0	0	0	0	0	0	0	0	0	0	0	0	0	0	0	0	0	0	0	0	0	0
B0412.3d.6	0	0	0	0	0	0	0	0	0	0	0	0	0	0	0	0	0	0	0	0	0	0	0	0	0	0	0	0	0	0	0	0	0	0	0	0
B0412.3e.1	0	0	0	0	0	0	0	0	0	0	0	0	0	0	0	0	0	0	0	0	0	0	0	0	0	0	0	0	0.055062	0	0	0	0	0	0	0
B0412.3e.2	0	0	0	0	0	0	0	0	0	0	0	0	0	0	0	0	0	0	0	0	0	0	0	0	0	0	0	0	0	0	0	0	0.287285	0	0	0
B0412.3e.3	0	0	0	0	0	0	0	0	0	0	0	0	0	0	0	0	0	0	0	0	0	0	0	0	0	0	0	0	0	0	0	0	0	0	0	0
B0412.3e.4	4.74732	0.916341	1.71189	1.25982	1.06449	0.965122	3.36866	4.10475	1.79354	1.92053	0	4.56344	2.96179	4.2515	1.50554	3.339	3.48032	1.29768	1.48727	3.06713	0.452496	1.43079	2.01465	1.60267	0.0580634	2.51931	1.35041	2.89719	0	0.573577	1.77857	1.34717	1.38881	1.70089	0.138904	5.015
B0412.4.1	2762.07	2345.78	3052.2	2507.63	2158.89	1918.42	2310.21	2159.64	1828.3	2158.69	1963.24	2335.07	2190.31	2522.44	2829.44	2601.42	2726.42	3247.9	2870.61	2479.42	2906.93	2638.39	2401.65	1974.55	2463.68	2419.2	1757.87	2310.96	2496.47	2372.17	2466.1	2795.23	2923.6	2637.6	3477.35	3017.39
B0414.1.1	0	0.0426814	0	0.0587194	0.0332252	0.0327581	0.0697438	0.0716777	0.0937814	0.390426	0.4272	0.0719064	0.130359	0.122117	0.109625	0.068823	0	0	0.0455443	0.115607	0.047113	0.0275292	0.0693828	0.0349486	0.150446	0.063333	0.136653	0.211508	0.555433	0.391259	0.115241	0.178313	0.103178	0.042842	0.0467003	0.0773196
B0414.2.1	0	0	0.0959206	0	0	0.070759	0.0757378	0.317035	0.337793	0	0.362085	0	0.190861	0.540385	0	0.0743054	0.310011	1.80107	0.10072	0.0840643	0	0	0	0	0	0.0696058	0.366887	0.0769138	0.713658	0.454942	0.338187	0	0.655441	0.280423	0.101324	0.16759
B0414.2.2	0.63058	0.316034	0.2623	0.130299	0.5825	0.432669	0.90677	3.92011	4.46613	2.07435	2.13376	2.44839	3.90349	3.2144	6.39331	3.85263	4.25702	6.91044	0.17027	0.432136	0.652078	0.244427	0.153833	0.478789	0.725546	1.60456	2.44633	1.2266	0.996342	3.0484	1.90642	2.1006	2.27226	2.99063	1.41238	2.69534
B0414.3.1	357.624	394.045	180.555	485.127	179.214	330.719	496.512	210.696	244.144	455.376	226.68	193.09	302.318	290.449	180.501	343.403	205.775	81.1426	282.271	228.746	132.235	389.281	272.111	251.426	405.794	187.915	95.5387	356.048	187.928	140.174	173.008	165.449	80.9896	124.644	196.169	168.452
B0414.5.1	56.0763	66.5133	17.9314	82.0119	28.9659	61.5771	94.9351	35.2994	44.3254	85.1403	53.4309	47.1555	56.3739	42.9372	32.3091	62.1487	51.2305	14.5866	57.5123	44.0717	15.8467	82.9214	52.067	50.1864	89.6166	32.9727	17.1745	80.7264	33.6489	26.0831	36.1402	27.9004	11.1161	24.8314	25.0875	29.0232
B0414.6.1	22.1924	25.859	6.67689	26.794	10.3231	22.0219	29.3535	13.814	17.1651	26.8431	19.666	17.0196	21.7516	18.2947	12.5045	23.585	20.9819	6.88379	24.8036	20.7823	5.91296	29.4183	22.7291	22.3341	31.4994	13.4161	7.97224	28.195	13.2317	10.3361	16.447	13.487	5.76202	10.8654	9.21053	12.025
B0414.7a.1	21.9712	26.0334	9.96371	24.1178	15.3305	24.5027	30.5249	18.6721	22.0824	28.556	20.0901	18.7303	29.5208	23.2097	22.8374	25.6072	26.0855	18.9718	27.5069	24.4248	11.2048	29.6792	24.589	23.0307	32.8029	19.5668	19.9121	30.5949	17.5532	16.7161	24.5688	19.2168	23.1158	21.1374	13.0232	22.83
B0414.7b.1	0.871876	1.31432	0	1.03129	0.526942	0.928365	1.37297	0.872542	0.714394	0.516932	0.292053	0	0.899974	0.917335	0	0.3212	1.23157e-08	0	0.714958	1.55136	0.264855	2.06214	0.328996	1.36434	1.00342	0.532706	0	0	0.332911	1.21951e-10	1.33346	0.494542	0	0	0	0
B0414.8a.1	34.0466	35.8359	15.9555	41.5834	19.0834	31.2171	42.0899	23.07	26.9542	37.3147	24.3269	20.2389	34.6185	30.0118	25.7148	31.0632	30.8958	17.7163	32.9148	27.985	12.7261	43.2114	29.356	28.7799	43.0387	22.6002	21.7397	38.8561	20.8461	20.4104	29.4881	23.9016	24.0716	22.5104	17.9908	27.373
B0414.8b.1	0	0.214158	0	0.46903	0.187241	0	0	0	0	0	0.23196	0	0.482841	0.691217	0	0	0	0.190859	0	0.184223	0	0.456185	0.588135	0.195803	0	0.146007	0	0.203186	0.403612	0	0	0	0.24327	0.538629	0	0.481494
B0416.10.1	0.590188	0.415471	0.24589	2.77714	0.823392	1.79694	1.79415	0.742649	1.11571	1.91043	1.10411	2.87074	0.480584	0.283831	0.459132	0.283792	0.731283	1.693	1.45907	1.07299	0	1.79851	1.58135	1.59081	1.97881	0.836815	0.614034	1.61938	0.509078	0.292779	0.592995	0.85265	0	0.119495	0.0647352	0.215598
B0416.11.1	9.97514	9.09867	2.04148	14.6608	4.49309	8.12756	10.6854	2.77457	4.01647	9.8058	2.51209	1.79037	4.76833	3.39348	0	1.71033	0.213232	0	8.7015	4.04642	0	8.43324	7.94141	4.96733	4.91532	2.77515	1.14049	8.21182	2.33071	0.623678	2.32075	1.95263	0	0.196367	0	0
B0416.1a.1	2.10762	2.59737	1.76688	0.88392	1.82023	2.27421	1.37583	2.93987	2.31227	2.13652	6.18895	3.80431	2.76666	3.35171	4.65837	3.49398	5.10981	3.07579	2.87385	2.48855	1.89863	2.14445	2.40855	1.83228	1.86564	3.08776	3.25087	2.18591	7.30889	6.3025	2.41803	2.44563	4.16106	2.83419	3.00576	4.95695
B0416.1b.1	0	0	0	0.168272	0	0	0	0	0.0895339	0	0	0.149678	0.264551	0	0.435696	0	0	0	0.111091	0	0.307231	0	0.161571	0.0683739	0	0.210148	0.123239	0	0	0.130501	0.102353	0	0	0.36793	0	0
B0416.1c.1	3.41767e-10	0.000537301	0.0064068	0.140483	0.285623	0.223954	0.27102	0.112731	1.09994	0	1.01185	1.34834	0.145076	0.17327	0.58822	0.876741	1.52436	0.811363	0	0.247836	0.312918	6.97518e-11	0.0601849	0.438878	0	0	0.291852	0.775812	0.395003	0.210594	0.257728	0.822948	1.82798	0.414818	0	1.04423
B0416.1d.1	0	0	0	0.0131882	0	0	0	0	0.0117198	0	0	0.0150824	0.00462317	0	0.0189159	0	0	0	0	0	0.0235523	0	0.00120257	0.00373572	0	0	0.00266614	0	0	0.000807035	0.00263358	0	0	0.0212651	0	0
B0416.2.1	0.171778	0.137328	0.0708732	0.237752	0.317242	0.376458	0.169658	1.26705	0.904222	0.687173	0.708096	1.99939	0	0	0	0.0547442	0	0	0.147763	0.0627232	0.154283	0.312095	0.225158	0	0.122825	0.0508736	0	0.339123	0.120319	0.0558372	0	0.173306	0.0843808	0	0	0
B0416.3.1	10.3905	9.84876	2.19146	6.44049	3.27697	7.34174	7.8804	2.68559	4.20677	9.3162	4.46468	5.09415	6.89636	4.93006	1.2238	2.72344	2.34825	3.02786	7.54704	6.58899	3.57978	5.56342	7.26353	6.74845	5.39533	4.5924	4.51096	8.58695	6.67293	7.07422	5.65976	5.27918	2.4468	2.90751	2.05067	2.06532
B0416.4.1	3.96605	5.68519	0.482427	9.46549	1.54491	5.37317	8.80069	2.82677	4.07991	6.87269	1.60709	1.61014	4.09586	3.29608	0.176337	1.72449	1.21939	0.228613	1.93253	2.67146	0.058611	7.76144	3.67949	4.10643	8.08553	1.90768	0.779283	5.0349	1.40696	0.71331	2.52957	1.11853	0.190683	0.465543	0.279275	0.374158
B0416.5a.1	46.0479	50.9286	51.3207	48.6344	57.0127	58.0775	44.6074	47.4101	51.8309	43.3699	51.3629	47.9578	44.1668	38.9466	53.1346	39.6348	47.7912	57.9979	40.1557	41.096	43.7988	41.0586	40.7508	45.3981	40.0623	43.9272	53.1351	40.5109	43.2569	45.867	45.0312	39.279	51.2326	43.2017	30.4577	39.587
B0416.5b.1	9.82314	7.60077	12.7059	10.3275	13.3762	10.796	11.9427	10.4678	12.3254	12.1675	8.10206	10.8273	11.3297	10.3993	10.4696	10.5923	7.3145	13.4791	7.64177	9.53665	10.0604	9.96308	10.499	9.28296	9.93964	7.50209	9.97507	7.93359	9.08844	12.2399	8.17525	7.94011	9.2121	9.52252	7.24829	13.5791
B0416.6.1	14.9074	14.955	13.4893	13.6014	25.43	20.6685	15.4033	14.5479	15.364	12.9664	12.622	11.3778	13.3829	9.92349	10.5548	7.87437	9.46109	9.16453	14.4199	17.495	13.0114	16.0445	18.5564	18.6321	16.8749	15.6035	17.9556	15.4237	14.5332	16.5029	19.9978	14.7091	16.1723	17.3259	8.88819	15.0749
B0416.7a.1	30.203	27.7567	3.92941	17.6723	9.70206	10.3571	12.5844	7.40434	8.42403	15.606	7.80962	19.3611	15.0573	9.41207	9.39963	7.80977	6.38959	10.8469	25.1022	20.9401	0.417662	23.003	15.3988	15.8647	14.7061	6.97579	4.27678	31.059	8.98527	13.2668	13.0448	10.6905	2.18488	4.24656	0.853837	8.63284
B0416.7b.1	0	0	0	0	0	3.84683	3.65821	0	0.776278	0	0.385386	0	0	0	0	0	0	0	0	0	0.859026	0	0	0	0	0	0	0	0	0	0	0	0.789826	0	0	0
B0432.1.1	0.138381	0.223011	0.0383978	0.204573	0.0573917	0.0853678	0.331686	0.215255	0.267671	0.213687	0.373304	0.273535	0.337983	0.423218	0.126365	0.206483	0.208812	0.295178	0.158621	0.20079	0.0819059	0.308245	0.419555	0.151054	0.356467	0.136608	0.146251	0.364338	0.126804	0.180318	0.201093	0.341483	0	0.0371338	0.0813903	0.134265
B0432.10.1	4.12857	4.39628	2.31021	7.89675	5.09315	4.55953	6.65577	2.57946	2.70931	9.07957	4.20058	3.71311	2.6987	4.46282	5.5012	4.86536	3.54654	2.56686	3.69954	3.12679	3.77218	7.68319	4.77714	3.37495	4.27981	2.60063	1.93965	3.21059	6.61733	1.82882	2.15438	3.88054	2.08375	3.14781	0.909706	3.14901
B0432.10.2	0	0.271116	0.169501	0	0.069166	0.274181	0	0.070757	0.19315	0.349821	0.382983	0.437525	0	0	0	0.21586	0.687902	0.0764932	0.183537	0.156321	0	0.181385	0.0731643	0	0.234076	0.240924	0.122834	0.392693	0.493379	1.09242	0	0.0755758	0	0.17281	0.0935604	0
B0432.10.3	18.778	15.4779	3.72751	19.685	4.34689	15.628	17.3501	9.18437	10.7384	13.9507	13.7329	10.7354	15.8498	12.2388	6.6599	14.6082	13.5965	7.27227	13.2208	12.0104	4.38497	12.0956	11.05	12.9806	17.0949	9.43202	8.56299	19.8482	7.07787	10.5619	11.9524	7.46817	5.38532	5.01487	8.98222	8.181
B0432.11.1	3.24802	2.00656	1.32856	1.51689	1.6547	1.0889	1.5482	1.87553	2.75149	2.83943	4.81638	4.49456	4.14626	4.00231	7.5483	8.62885	11.6242	1.13111	2.72485	3.2036	2.23455	1.68915	1.74385	2.12339	0.966672	1.94081	1.31012	2.90372	3.02886	2.38776	2.91996	2.44096	2.06543	3.72699	3.93404	5.60411
B0432.12.1	14.725	13.1821	6.60003	7.68038	7.04339	6.94503	8.0699	8.06209	10.4964	12.3086	17.8732	16.3471	16.0271	14.7426	15.2807	27.2481	22.4956	1.55272	9.32602	10.1586	6.84693	8.75983	8.04551	9.49481	7.84506	6.59184	5.66685	15.2637	9.46292	8.84529	9.08183	10.1042	6.0574	8.83809	12.5016	11.2016
B0432.13.1	13.6785	17.3285	5.68589	23.1849	8.39408	16.9233	23.3416	13.0812	13.2734	24.5867	14.1274	10.8235	18.3488	14.3046	12.1986	18.9042	19.2867	7.04363	15.8716	14.7084	6.70832	23.2042	17.3925	17.5388	27.3866	11.1919	9.3825	18.5119	10.7527	8.7842	13.5658	10.6564	6.38846	8.50139	7.1119	9.96093
B0432.13.2	3.94507	3.42019	0	3.9416	1.92906	4.96255	4.12939	0.348526	1.59454	0.73487	2.10575	4.19331	2.60441	3.28726	0.394493	2.02572	3.58843	1.13058	3.97235	3.10815	0	6.1145	2.14618	1.75476	3.50538	1.67658	0.348279	5.45356	2.72105	1.67314	1.3717	1.46131	0.510389	0.97612	0	1.39433
B0432.14a.1	3.58481	4.72819	6.72381	2.68554	5.23465	4.64362	3.17714	8.53265	10.1855	7.73083	22.539	21.2603	7.92187	9.86398	27.7725	13.3276	34.4047	83.0275	5.57902	5.98744	6.01102	2.41622	3.87583	4.19569	2.24508	8.21231	11.3413	8.33542	27.061	37.2154	6.99958	5.91774	18.2119	6.52265	9.0021	14.2381
B0432.14b.1	0	0	0	0	0	0.222875	0	0	0	0	0	0	0.166909	0	0	0	0	0	0	0	0	0	0.239208	0	0	0	0	0	0	0	0	0.575329	0	0	0	0
B0432.2.1	77.0377	82.6252	57.3348	89.0043	57.3034	70.1911	81.5159	69.0846	74.9532	83.13	76.433	79.3543	77.0894	82.1587	75.8355	89.1564	107.615	57.1965	74.7336	76.1133	62.0881	84.8273	71.305	78.8816	86.0243	68.2601	62.5512	82.9444	61.3272	65.8533	66.6267	72.7103	56.5577	62.475	69.1966	75.8811
B0432.3.1	90.826	90.1221	103.099	85.6027	78.2257	91.2402	73.644	72.9756	82.3408	74.4573	93.5155	86.3734	78.989	82.576	77.8981	76.7545	90.0687	87.2879	87.432	87.3408	88.1032	84.1125	96.6459	100.7	83.7505	85.2482	88.0766	79.2633	84.6446	97.1148	78.6565	83.4391	86.1274	78.2923	88.9559	87.1714
B0432.4.1	27.5867	23.0779	20.4752	28.2524	22.2794	15.5914	20.8209	29.3191	12.2095	25.2224	17.0696	10.4544	17.9503	19.5433	16.8613	19.2857	21.9931	22.4993	14.7261	17.5058	13.3956	24.7166	25.9097	18.9906	14.4877	21.4074	14.5063	24.1955	31.5238	18.1954	14.9469	25.1572	26.7691	13.2762	17.2286	22.2678
B0432.4.2	37.1405	49.7706	32.4766	39.5174	39.4455	49.8511	44.0876	37.5999	52.7358	34.1249	48.4859	53.4659	48.3226	40.6548	46.9046	37.788	47.1814	39.9916	40.9953	45.2929	42.7439	39.6503	30.3188	43.4013	51.5025	45.1835	58.9868	38.2133	40.4331	61.1596	50.2196	32.2666	43.3145	45.4648	31.4498	47.5073
B0432.5a.1	0.417432	0	0	0	0.448911	0	0	0	0	0	0	0	0	0	0	0	0	0	0	0.0546491	0.342734	0	0	0	0	0	0	0	0	0	0	0	0	0	0	0
B0432.5b.1	3.05318e-06	0.10356	0	0	0.0110089	0	0	0	0	0	0	0	0	0.378994	0	0.0570635	0.36552	0.0154743	0	0	9.37289e-05	0	0	0	0.111801	0.078754	0	0.0132277	0.220429	0	0	0	0.534114	0	0.161693	0.20735
B0432.5c.1	0	0.642724	0.216757	0.234179	1.01193	0.951388	0.52604	1.71512	3.04206	0.722207	2.64614	3.54293	0.494878	0.237872	0.965959	0.412286	0.436068	1.56765	0.465647	0.833041	0	0.281061	0.286574	0.332818	0.331119	0.370647	0.302703	0.627377	0.74285	0.49535	0.322468	0.406125	0	0.258925	0	0.457975
B0432.7a.1	4.12996	6.52328	1.68366	7.76151	3.65723	6.2351	8.87026	4.17786	5.09754	8.79028	5.41823	4.53925	6.2036	5.13581	3.80457	5.62405	5.08412	2.18138	4.67271	5.02783	2.65561	7.64115	4.93234	4.96596	7.9193	3.72845	3.76829	8.58054	4.46364	3.53979	4.59919	3.10303	2.73693	3.94571	2.39389	3.91154
B0432.7b.1	0.993081	0.00150883	0.689351	0	0.00840865	0	0	0.393243	0	3.57616e-05	1.06482e-10	0	0	0	0.25717	0.0371205	0.729837	0.785086	0	0	0.401122	0	0	1.34694e-07	0	0.532149	0	5.25439e-09	1.09738e-08	0	1.26286e-10	0.691318	0.590957	8.96058e-07	0.88101	0.194577
B0432.8.1	17.5682	17.1818	5.67084	24.4645	8.67726	16.5725	21.7158	11.3434	12.5682	26.1117	15.6119	12.1756	16.509	14.3	8.75135	15.7262	14.2041	6.54327	15.6631	14.508	5.03734	20.7383	15.3669	16.0211	24.4512	10.4895	8.0727	23.2961	10.5971	8.25673	11.1924	10.9145	6.23308	7.78203	7.33243	9.38421
B0432.9.1	3.88963	2.79434	3.11017	4.52953	2.52351	3.58764	3.45342	3.75225	3.0862	2.92145	3.91197	4.23859	3.53131	3.63813	3.81039	3.91324	4.65981	4.29691	3.65219	3.3676	4.10277	4.32769	5.37907	4.28822	3.60639	4.18714	4.75452	3.83819	4.7204	5.31796	4.25975	4.53023	4.1555	3.41925	5.55934	5.34389
B0454.1.1	6.12264	7.13493	4.03804	7.86098	5.25927	5.79122	9.98705	6.91221	7.36429	9.71796	6.90588	6.91885	7.53546	6.69695	7.85169	6.20136	10.7197	9.78955	6.01546	7.18628	4.04949	7.77672	6.24638	4.83167	8.4726	6.42274	4.38739	9.99872	6.82693	6.07216	7.79481	5.41833	4.7914	4.58748	4.57654	6.23152
B0454.10.1	0.164377	0.395641	0.507534	0.135287	0.48004	0.496655	0.134318	0.73838	0.874285	0.407786	1.41924	0.987165	1.10768	0.692274	1.01339	0.526584	0.858932	1.86726	0.212032	0.41834	1.00671	0.19004	0.21116	0.773999	0.0577199	0.753438	0.799347	0.460175	1.34839	2.56488	1.07123	0.690961	0.827372	0.955735	0.323524	0.651558
B0454.2.1	0	0	0	0.0271935	0	0	0	0.196464	0.0286127	0.0327172	0.153504	0.225436	0.0403116	0.113502	0.202651	0.0951727	0.179311	0.526762	0.168812	0	0	0.0254462	0.0319491	0.0323445	0.0347069	0	0.0945516	0.130473	0.240588	0.258564	0.107174	0.0334336	0	0.0793917	0	0
B0454.26.1	3.62476	2.81771	2.11042	1.58175	1.23035	2.11201	1.6175	2.63234	4.00945	3.52698	9.13939	6.60271	5.27705	6.56437	9.83969	10.5304	14.189	2.17575	4.97091	4.44037	3.50756	2.41246	2.20272	4.88756	2.10608	2.88805	1.56097	4.2028	5.17331	3.33981	4.25796	3.92738	4.17583	3.9396	6.61104	8.92048
B0454.3.1	0	0	0	0	0	0	0.0242758	0	0.0215801	0	0.0233831	0	0.0613131	0	0.0511264	0.024064	0	0.291876	0	0	0.0656199	0	0.0240838	0	0	0	0	0.0245764	0.0257857	0	0	0	0.0359687	0	0	0
B0454.4.1	0.0850072	0	0.248646	0.0702898	0.71214	0.391996	0.27896	0.483932	0.470626	0.596295	0.876675	0.745061	0.523611	0.424126	0.49554	0.599935	0.763426	2.42443	0.257857	0.373871	0.722792	0.0654295	0.166117	0.591547	0.0903195	0.503972	0.735127	0.448487	1.52943	1.78068	0.436613	0.17197	0.741521	0.691592	0.375334	0.248149
B0454.5.1	23.0343	21.8858	9.93778	8.0701	12.7963	14.9716	7.3031	10.6887	10.2493	10.0621	10.4303	17.5702	13.8997	9.65997	15.3024	8.85462	9.79583	10.9639	28.0878	21.9074	4.02269	12.7684	16.6963	18.7363	11.795	12.3301	12.169	10.2303	13.7927	17.362	15.4805	10.7713	17.0857	5.85154	1.87589	19.7856
B0454.6.1	12.5679	15.2793	27.2333	5.40205	28.2518	16.4541	9.14093	31.6086	27.0077	20.5146	43.8776	41.6197	32.6973	28.4069	26.4109	32.0035	38.1183	46.0603	14.5913	21.7342	15.9881	5.56481	18.3144	21.0648	6.36746	20.8886	22.4497	14.4451	41.8955	43.1373	24.3431	19.7381	15.3605	20.0331	12.8911	13.443
B0454.7.1	0.0889012	0	0.0731918	0.0160953	0.0358355	0.0357345	0	0.233311	0	0.0387458	0.144843	0.095617	0.0241746	0.0224567	0.0602974	0	0.0809194	0.0623685	0.379118	0.687715	0.437785	0.0150861	0.321863	0.247272	0.102958	0.156201	0.330703	0.0193236	0.249474	0.360531	0.32143	0.198866	0.112907	0.118081	0.154685	0.127149
B0454.8.1	0.0338826	0.148958	1.04788	0.00928826	0.515151	0.161877	0.0655749	0.783582	0.834929	0.0556781	0.785943	0.408493	0.525503	0.616541	0.798452	0.635417	0.646682	0.310864	0.417311	0.556031	5.32461	0.0173211	0.573678	1.01749	0.0353533	2.64755	3.1376	0.143953	3.10157	2.38479	1.12113	2.30433	1.44797	2.84139	3.13093	0.511746
B0454.9.1	3.42087	4.93216	3.5959	6.93179	3.6087	4.91726	7.17256	5.48601	5.24835	8.14853	5.57095	6.64103	4.85755	4.77274	6.49837	4.2126	7.41292	9.42942	4.10558	5.41511	4.01674	5.73496	5.80877	4.30425	6.67313	5.64198	5.54945	7.24443	6.39631	5.78519	4.76772	3.87965	6.35464	3.74051	2.74706	3.69186
B0454.9.2	0	5.25981e-07	0	0	0	0	0	0	0	0	0	9.74874e-07	0.000493559	0	0	1.80713e-09	0.00388246	0	0	0	0	0	0	3.01394e-10	0	0	0	0	0	0	0	0.848211	0	0	0.884924	0
B0457.1a.1	36.7944	43.6681	17.963	47.3774	26.2072	40.3167	57.4149	31.9242	37.0647	58.2039	43.1053	35.1614	45.7561	36.9313	27.5559	46.4953	40.0491	21.9435	39.6668	34.2961	18.0253	53.086	38.0309	35.7325	55.4819	28.1134	24.3692	56.3751	29.3277	23.1936	33.4952	26.1274	16.1576	32.1194	24.8418	22.8323
B0457.1b.1	0.517288	0.906143	0.189857	1.0386	0.459484	1.01329	1.01398	0.95933	0.389143	2.39673	2.50985	5.33593	1.73868	0.615905	1.3334	0.927281	1.33042	2.32085	0.582406	0.798493	0.259452	0.679295	0.414385	0.869103	0.996456	0.225094	0.133643	2.89207	2.74932	2.67394	1.07374	0.209266	0.7778	0.101705	0.218583	0.402135
B0457.1c.1	0.455741	0.117414	0	0.0672709	0.0810183	0.0926976	0.16649	0.25384	0	0.178109	0	0.105364	0	0.09908	0	0	0	0	0.453145	0.101353	0	0.0665027	0	0	0	0.155373	0	0.484046	0.314747	0.113867	0	0	0	0	0	0
B0457.2.1	16.3189	13.8205	6.26134	7.86438	11.9849	12.782	8.85515	10.5245	11.0408	11.2138	13.8618	22.5075	12.6714	8.22942	13.1649	8.22295	9.47823	24.2929	19.8841	16.0364	4.90879	10.2987	14.4204	14.2167	10.418	10.4937	8.95886	14.1224	15.9952	19.5905	13.7935	9.79451	11.0142	5.82889	2.5008	10.1107
B0457.4.1	0.835455	0.669969	0.433275	0.374554	0.418483	0.538189	0.614186	0.765151	1.02781	1.24863	1.90578	1.99792	0.979774	1.11814	2.69052	2.41298	2.82521	0.783647	0.628051	0.685357	0.553091	0.565108	1.085	0.682862	0.441075	0.773412	0.762741	0.929884	1.15151	1.02647	0.304347	0.847508	1.10749	0.759357	1.0488	2.13055
B0457.6.1	15.8722	8.54573	10.251	7.70279	13.4411	12.0118	8.10535	20.0239	23.5433	31.2423	51.7902	52.7637	20.6602	19.7781	28.3143	23.522	30.5438	53.1689	14.6498	12.1527	18.1902	7.28044	10.5306	13.7211	7.16196	13.4548	19.5099	35.8986	52.7043	56.0909	17.9004	18.5088	19.4981	18.909	16.3718	18.3491
B0462.3.1	0	0.275405	0.331586	0	0	0.106592	0.0377382	0	0	0.0767167	0.0723229	0.03792	0.0938468	0.130675	0.274051	0.0367917	0.572841	0.163158	0	0.248894	0.0515435	0.117652	0	0	0.163029	0	0	0.113507	0	0	0.0831244	0.0385495	0	0.0463692	0.751584	0.082946
B0462.4.1	6.45756	7.95367	3.15209	1.79526	5.9475	3.17716	2.85214	5.89414	6.3491	3.52295	9.49235	3.99306	5.67374	7.5884	4.54257	6.32121	15.4244	4.21477	2.0314	0.990641	1.58755	0.317302	0.302641	0.550243	0.21962	1.00225	0	0.110199	1.20336	0.853152	1.72882	1.56841	1.54999	1.09661	0.141439	1.80977
B0462.5.1	0	0	0	0	0	0	0	0	0	0	0.0419942	0.0426974	0.0535486	0	0	0	0.0587277	0.0467829	1.58021	1.5441	1.52317	1.0797	2.55741	2.09889	3.12607	5.99828	5.88291	5.88304	7.09642	6.46122	7.06018	7.15897	21.9319	15.9124	12.1686	15.909
B0464.1.1	132.337	134.375	140.199	161.959	140.726	177.164	174.524	137.334	158.131	164.119	154.089	137.339	150.111	152.713	156.057	166.033	140.112	123.99	164.657	145.756	146.14	187.963	174.639	181.805	190.266	143.585	156.272	172.658	138.427	147.231	146.226	140.701	156.345	161.72	125.648	182.641
B0464.1.2	21.5911	30.923	0.15973	0.00791474	1.10168	0.0642256	0.00586612	13.2208	0.0178742	0	0.00051674	0.00119186	17.0595	1.31476	0.0184031	0.121806	2.31244	2.99244	18.5049	18.5532	0.222648	0.123858	5.4914e-06	0.046837	9.7929e-08	7.45632	0.00673466	0.0199627	0.0499835	0.0430744	21.9862	14.1008	0.0450973	4.93554	25.1895	0.329806
B0464.2a.1	43.815	52.2493	18.2886	50.1017	27.2569	44.1289	59.6879	33.5962	37.443	51.8513	40.4055	38.4773	46.3967	38.781	36.8639	47.0361	48.9241	28.802	44.3926	40.7582	19.3628	53.5887	40.531	38.154	54.1799	32.7269	27.0414	53.3838	31.9606	28.9291	37.1133	30.5055	25.8328	31.9019	24.789	35.974
B0464.2d.1	15.1064	16.9294	6.61111	19.5371	8.78407	13.46	17.358	12.081	12.5398	17.1028	16.7978	13.4233	14.7034	14.6663	12.7547	13.6019	16.8702	10.0451	13.1245	16.456	8.42464	16.5926	13.1917	13.058	18.336	10.6686	11.2331	17.9038	12.9622	13.9189	11.7317	12.6444	10.8742	10.2397	8.26562	13.1505
B0464.3.1	399.04	311.328	534.776	292.83	554.415	480.04	298.256	417.856	404.604	332.418	376.973	356.312	293.062	294.896	225.686	188.6	151.434	151.302	405.699	434.272	532.49	324.625	462.79	508.69	301.168	488.882	695.431	325.285	441.71	525.668	452.651	448.48	558.348	517.331	413.871	412.922
B0464.4a.1	16.7106	26.5236	12.1336	16.2791	14.9013	21.3678	23.1987	16.9094	13.5563	24.3794	24.1196	29.5701	24.1953	22.9028	24.2437	35.9487	30.1186	14.5085	25.1352	15.838	15.9922	18.3691	15.2163	22.5625	20.2841	13.638	11.9189	31.096	19.2017	22.7702	17.0867	19.149	10.3419	16.2258	13.4495	13.4143
B0464.4a.2	21.7613	15.8833	17.3777	20.4014	19.7531	21.9583	21.4178	21.9531	27.9841	30.9619	43.2542	26.8022	25.1085	18.2679	14.7103	21.3983	17.4347	30.3422	18.9179	26.0751	11.6162	23.7139	23.4469	22.7025	22.7993	20.0899	17.0058	25.8765	28.4909	25.7783	23.2079	15.6994	10.8627	17.0384	9.91394	12.1137
B0464.5a.1	3.35908	4.56054	2.7113	2.72558	4.64477	4.91324	4.38388	5.45077	6.99288	7.28962	13.3516	14.4477	6.13054	5.09307	8.71457	6.48355	12.5707	15.0216	5.45055	5.38653	3.18762	4.10577	4.49746	4.97075	4.09135	5.57307	6.33243	7.19951	13.6866	13.836	4.10231	4.23342	6.50759	4.17144	3.53969	7.45699
B0464.5a.2	0	0	0	1.32995e-06	0	0	0	0	0	0	0	0	0	0	0	0	0	0	0	0	0	0	0	0	0	0	0	6.67591e-07	0	0	0	0	0	0	0	0
B0464.5b.1	0.085114	4.57585	0.783218	10.6216	14.0577	8.57264	24.1457	4.21605	12.5204	24.5653	21.3929	6.32297	0.0408186	3.48591	19.0777	3.07267	1.00234	5.25119	0.0111194	0.0258922	0.779341	15.5566	15.9377	1.04858	0.0535105	5.02068	1.75638	10.2671	15.0728	4.93609	0.0110598	0.0415281	6.25465	1.80672	0.110648	12.5074
B0464.5b.2	20.4617	24.3493	7.38731	6.8157	2.45804	12.2723	2.03633	14.6689	12.3264	1.55894	7.79083	21.5561	24.2605	14.2522	1.84754	25.8854	41.644	8.79001	21.3419	25.7235	8.56327	7.09269	2.3666	21.6713	20.4189	9.55166	11.718	15.9432	3.35947	6.73332	21.629	11.2351	4.16999	12.844	16.0412	2.29588
B0464.5c.1	0.120656	1.69576	0.789092	2.41365	4.16138	3.6693	4.99588	2.08338	4.19792	6.02278	8.55276	3.46102	0.073027	1.83105	7.1906	1.14628	0.491788	4.8626	0.0236951	0.0474925	0.852505	2.95581	4.84875	0.65886	0.0740941	2.30346	1.32702	1.96437	8.62398	4.35359	0.0206017	0.0844324	3.93812	0.997059	0.118518	6.16052
B0464.5c.2	0	0	0	0.139457	0	0	0	0	0	0	0	0	0	0	0	0	0	0	0	0	0	0	0	0	0	0	0	0.196784	0	0	0	0	0	0	0	0
B0464.5c.3	6.77943	5.71646	4.10119	1.71672	1.13992	4.72947	0.795204	5.16138	4.08967	0.781409	4.06941	8.47096	8.0226	5.12246	1.28239	5.43164	7.46775	7.12666	6.2181	7.55074	4.91913	1.62686	1.18378	5.93538	5.83486	3.66072	5.32231	2.65626	2.87371	5.49655	5.45226	5.21664	2.92728	4.19318	4.58554	1.7717
B0464.5d.1	74.9591	91.1039	43.6969	94.9565	55.3741	84.4276	101.23	60.1612	67.7779	97.1207	80.4011	82.08	85.5951	76.3257	77.5552	89.0298	94.1162	70.1463	84.4194	76.2682	40.5742	97.7202	81.8637	73.1315	101.136	62.6326	49.2203	91.1719	68.7786	69.2272	69.429	61.8461	47.7728	57.0864	49.4844	73.3134
B0464.5d.2	0	0	0	0	0	0	0	0	0	0	0	0	0	0	0	0	0.477723	0	0	0.222035	0	0	0	0	0	0	0	0	0	0	0.217707	0	0	0	0	0
B0464.5d.3	0	0	0	0	0	0	0	0	0	0	0	0	0	0	0	0	0	0	0	0	0	0	0	0	0	0.17668	0	0	0	0	0	0	0	0	0	0
B0464.5d.4	0	0	0	0	0	0	0	0	0	0	0	0	0	0	0	0	0	0	0	0	0	0	0	0	0	0	0	0	0	0	0	0	0	0	0	0
B0464.6.1	8.93233	8.23001	3.32768	15.0937	7.28088	12.3322	15.2795	6.98489	8.9562	18.2067	5.78383	6.1463	8.56425	5.37176	7.88212	10.3536	5.02568	3.58212	8.47048	8.58073	2.95465	14.0133	14.7912	11.7881	18.9501	7.29896	6.29383	14.7459	5.85342	7.41357	5.8135	3.59005	4.06014	7.35173	4.01541	5.12404
B0464.6.2	49.0615	53.9632	21.1391	60.1033	24.5772	50.6181	60.7719	31.6256	39.1596	56.0727	47.9776	38.187	46.6185	42.073	28.2065	48.7646	38.8072	16.9648	51.6905	41.0315	20.2898	68.9294	42.9623	47.1252	65.1997	32.9888	24.8209	60.1254	35.4077	29.4491	37.1404	32.3584	20.0436	26.0268	25.7078	33.5487
B0464.7.1	213.31	189.674	154.075	206.576	144.546	184.522	242.751	238.798	242.048	274.821	284.043	225.412	275.151	284.38	303.827	303.028	313.549	234.433	212.067	194.247	163.168	217.479	188.618	196.643	224.519	174.729	181.639	261.614	256.901	263.958	203.32	214.562	252.779	216.665	234.75	244.725
B0464.8.1	41.2604	39.4765	11.9212	52.1288	20.9463	37.2819	47.1013	23.7708	25.3089	44.4406	33.4624	23.1677	36.8379	31.8125	22.1874	38.0466	28.7251	13.7042	35.9675	36.2255	11.5867	56.1523	36.1351	37.5955	52.8316	26.1084	16.2616	44.5753	24.0904	19.7406	26.7124	24.9685	15.8267	20.2195	15.3729	21.2095
B0464.9.1	31.1312	36.2132	16.4076	43.2504	19.4373	35.5868	45.2086	23.238	27.7038	41.1826	28.9074	24.7583	32.6999	27.8205	18.2629	32.3743	24.1949	13.5242	34.2339	28.2919	15.5163	42.1676	31.9324	31.6643	46.3253	22.9407	20.0334	44.5083	21.2628	20.9632	25.7285	23.6916	16.4837	18.7259	19.3263	20.2724
B0478.1a.1	0.298989	1.18128	1.10531	0.709885	2.04622	2.13153	0.861231	2.26868	3.17903	1.90338	3.80952	5.24411	0.50194	1.67202	3.19467	1.89244	2.19623	9.25135	1.99015	1.11927	1.62558	1.31891	1.72605	1.43723	0.233675	1.91227	2.93184	1.97913	2.69308	3.23107	2.0367	1.61819	3.65592	1.84441	0.524789	3.67058
B0478.1b.1	0	0	0	0	0	0	7.3313e-06	0	0	0	0	0	0	0.000127414	0	0	0	0	0	0	0.0548224	0	3.74285e-08	7.44201e-08	0	0	0	0	0	0	0	0	0	0	0.0585826	0
B0478.1b.2	1.54951	1.35341	1.15743	0.581654	0.00304328	0	0.693454	1.21079	0.276685	0	2.95309	1.32203	2.11575	0.721237	2.25616	0.766343	2.52848	3.1048	0	1.07789	0.659509	0	0.364511	0.715335	1.05648	0.489769	0	0	2.28035	2.48818	0.689967	0.695967	0	0	0.687587	0
B0478.3.1	2.3414	0.782868	0.473306	0.771549	1.15781	1.58288	1.17974	1.61748	0.710467	1.6924	2.61755	4.46581	1.65177	2.40216	1.44176	1.28639	2.01646	5.53641	2.09006	1.06022	0.9618	0.550885	1.43	1.76992	0.755285	1.20331	1.51175	1.76703	2.98982	1.30724	1.64524	1.96546	1.52343	0.327556	0.624511	0.950301
B0491.1.1	21.3745	23.115	10.6507	29.0259	13.3156	21.8023	27.0765	14.964	16.6963	26.9371	22.5008	17.4884	22.8744	19.3636	15.9523	24.6034	21.3153	10.124	25.2635	18.7758	10.9838	27.8808	22.5434	22.3183	29.9827	14.6362	13.5979	27.6027	19.5104	19.5009	16.8176	15.5333	12.406	13.4545	12.4718	18.2115
B0491.2.1	11.3303	12.7276	254.318	8.8413e-10	87.656	29.7601	5.79419	345.737	260.778	36.9165	366.941	331.697	170.161	306.232	633.682	344.079	442.661	300.314	17.7222	46.2593	552.861	1.10256	40.437	61.8189	1.40663	435.72	346.053	50.6362	488.744	355.275	132.861	282.344	508.904	188.028	425.975	292.244
B0491.2.2	0	0.00010128	0	2.40444e-05	4.8623e-10	0	0	2.10548e-07	0	0	0	0.928537	1.21122e-09	0	0.854266	0	1.51458e-08	0	0	2.33552e-06	8.92721e-10	2.45294e-06	0	0	2.41387e-07	0	0	0	0	0	6.47128e-08	7.84092e-09	0	0	5.37409e-08	9.26968e-09
B0491.2.3	1.31669e-08	1.40311	2.96081	0.833647	0.00030743	0	0.000167914	0.0866192	5.16065e-07	0	5.24553e-07	1.15712e-05	4.18607e-05	0.000204035	0	1.90097e-09	0.00201693	0.000107275	1.33058e-09	1.78218	0.167559	0.0568494	1.07804	0.000155211	0.793786	1.37846e-07	7.32378e-08	2.91396e-05	8.23687e-05	1.21833e-07	0.0113669	2.85883	4.06388e-07	3.4282e-08	0.129663	0.0207466
B0491.3.1	58.6764	48.319	21.8508	29.1479	20.7989	29.4123	37.7553	26.9471	31.5058	42.4551	59.3893	52.7761	49.844	54.0609	47.3076	91.3805	74.723	6.26875	69.917	56.1645	31.5922	51.0595	47.7761	51.4786	47.6169	35.2225	21.7694	73.4005	45.9736	28.9918	49.1484	46.2539	25.2084	41.5158	45.9853	32.7765
B0491.4a.1	0.272175	0.171715	0.54186	0	0.279978	0.345679	0	0.307847	0.675385	0.354216	0.624337	1.52008	0.445407	0	0.196001	0.394098	0	1.47944	0.408708	0	0	0.104613	0	0.231654	0.171757	0	0.301134	0.235277	0.589449	0.817826	0.386216	0.643108	0.723741	0.361805	0.384213	9.1304e-10
B0491.4b.1	0	0.0917738	0	0.152609	0.499231	0	0.235158	0.694273	0.54351	0.0972477	1.52557	0.785561	0	0.422953	0.726128	0.215819	0.800761	1.25954	0.152798	0.665531	0.938116	0.121347	0.484574	0.0820559	0	0.586696	0.336791	0.309462	1.0058	0.778809	0.289193	0	0.405953	0.211595	0	0.684133
B0491.5.1	9.33172	10.9459	13.2937	6.18369	5.96646	5.07049	5.09148	6.5465	6.62856	11.6811	9.46085	6.28876	12.1131	8.86157	5.57548	9.42261	13.3279	4.35222	11.5564	13.1502	7.77574	7.47279	11.5429	12.2684	6.80018	13.9415	6.44898	8.55765	10.2325	5.34767	15.8898	8.21247	11.7061	7.23339	8.93759	9.87783
B0491.5.2	57.8051	38.3725	117.915	50.5905	91.4591	97.6631	66.0637	59.5171	100.548	66.7278	13.2764	77.3037	21.2614	73.0205	89.1185	64.1096	31.3265	58.4644	45.645	17.5834	8.25936	43.0445	62.5161	19.3893	36.2166	34.5662	45.6987	43.0037	18.9197	49.1026	53.2858	14.0262	8.56287	37.8771	28.4703	17.6465
B0491.5.3	122.281	156.835	110.019	131.257	112.075	118.249	121.222	118.627	84.8735	108.231	174.867	110.523	146.243	97.2656	82.634	90.1748	121.22	92.7822	148.262	184.145	186.254	145.563	135.539	186.694	148.978	144.71	149.71	134.492	157.461	130.321	128.101	163.422	165.48	141.001	173.463	160.225
B0491.6a.1	12.5235	14.4907	7.35895	14.7643	9.97504	13.462	19.9384	11.5964	15.2962	19.287	16.9152	12.7401	16.7068	14.8098	15.7173	19.0919	18.159	17.4645	17.7931	18.4277	10.2081	19.7569	16.3798	17.8519	20.2173	16.3435	17.7384	22.0164	16.0482	17.341	17.7657	16.4835	15.9829	13.8537	9.02661	15.127
B0491.6b.1	3.06261	2.85086	0.445293	3.25366	2.31183	4.32318	3.05504	2.64941	2.83978	5.33629	2.99614	3.14365	3.04359	3.17262	1.92612	3.498	5.2262	1.3446	4.99297	2.95766	1.00638	4.63275	4.90305	3.1498	5.40361	2.6324	1.42957	4.97727	2.21425	2.19839	1.97831	1.95421	0.502773	2.11518	1.08471	1.71592
B0491.7.1	32.5967	32.9333	23.1029	29.3895	17.2584	24.2201	27.2533	19.1107	19.1918	23.4249	18.6762	18.4767	29.1325	22.8015	16.9263	23.8952	24.467	13.6431	26.0668	27.5433	21.4337	27.6374	22.4005	24.601	24.4553	18.1102	14.7753	20.0056	20.9	21.5713	23.2804	24.0568	14.3543	26.7768	23.1942	21.9885
B0491.8a.1	0	0	0	0	0	0	0	0	0	0	0	0	0	0	0	0	0	0	0	0	0	0	0	0	0	0	0	0	0	0	0	0	0	0	0	0
B0491.8b.1	1.05082	0	1.17986	0	1.08864	0.843063	0.46677	0.235542	0.206825	0.936247	1.84407	1.10039	0.29043	0.269761	0.717718	0.224235	0.963159	2.22931	0.905726	0.513878	0	0	0.925534	1.09514	0.423168	0.413793	0.455906	1.17082	1.6621	1.81743	0	0	1.01525	0	0	0
B0491.8c.1	0.323226	2.05517	1.86356	0.632926	5.06805	2.00963	0.247784	2.05427	2.05473	0.47796	1.47206	2.27505	1.03042	1.03126	1.84266	1.17717	1.24326	3.34846	1.37329	2.89149	3.19276	0.417549	1.97501	2.80306	0	2.65107	2.27513	0.385754	0.888726	1.77792	2.04935	2.05938	1.07447	0.906367	0.836761	1.20729
B0495.1.1	0	0.0398719	0	0	0.0308357	0	0	0.133815	0.117621	0.100186	0.155225	0.0983943	0.0814671	0.0380877	0.102364	0.0967647	0	0.142617	0.0427279	0.0361476	0.0443159	0.0258068	0.0327542	0	0	0.0892121	0.161683	0.230817	0.382525	0.327624	0.0360564	0.0335683	0.14609	0	0.131184	0.218343
B0495.10a.1	5.33214	6.25846	4.48293	2.58478	8.01094	5.74968	4.14337	8.56458	11.9422	7.06676	20.4854	16.7969	6.29614	9.80212	11.1768	12.7688	16.6244	21.4688	5.40822	5.31632	5.86613	3.47292	6.57452	6.10525	4.13629	6.5971	9.4902	6.58493	18.9531	18.4104	5.27856	7.84837	9.86806	6.78492	5.23453	7.16406
B0495.10a.2	1.68866e-08	1.46015e-08	1.50417	0	0.805116	1.09657	0.615122	3.52231	1.13887	0.595794	5.70544	3.32838	3.03396	0.993011	3.96712	0.78567	2.18346	2.90256	3.56135e-09	4.5206e-10	2.33323	0	0	1.01743	0	3.22777	0.606457	0	2.44325	0.816901	0.903763	3.59179e-09	1.72813	1.00937	1.03679	2.90472
B0495.10b.1	0	0	0.101367	0	0.206423	0	0	0.0980155	0	0	0.103376	0.117143	0	0	0.501826	0	0	0.130599	0	0.445243	0	0	0	0	0	0	0	0.189588	0.109307	0	0	0	0.125712	0	0.101653	0
B0495.10c.1	0.266071	0.212271	0	0.204148	0	0.385125	0.295717	0	0.745358	0	0.916597	0.563135	0	0	0	0.203767	0.710983	0	0	0	0	0	0.182451	0.208012	0	1.53698	0	0.228708	0.841883	1.36101	0.28563	0	0.575233	0	0	0
B0495.2a.1	43.762	47.6605	15.5713	52.3961	25.365	46.3834	59.6879	30.1955	32.953	50.8105	37.2971	30.3095	42.233	36.6082	32.8827	45.9337	43.7503	21.6206	41.8749	39.6181	16.734	56.9846	40.4621	42.1546	57.3388	28.6025	21.8751	48.4115	26.7113	21.849	36.6494	29.4687	20.1863	23.9062	17.9815	33.939
B0495.2b.1	2.5568	6.67921	0	2.97928	1.49461	1.47224	1.88845	0.762228	2.70961	1.02989	1.54139	2.73887	2.57861	1.41113	1.3528	0.869267	3.65879	1.33299	3.1775	2.19226	1.63446	5.16645	2.50515	2.15453	3.4454	2.0736	0.680148	2.41162	2.7475	1.05849	0.459834	0.769051	0.341465	0.834497	0.372152	0.748693
B0495.4.1	71.8709	71.7881	109.743	29.6804	137.799	88.3792	48.727	108.773	94.2394	41.2417	49.1641	36.4483	98.7344	75.4621	47.733	49.1164	39.1583	37.6071	72.1224	86.3603	84.4569	38.3121	73.3874	77.0028	41.9747	88.7172	112.458	32.8341	42.5026	47.2864	112.505	89.2771	86.9894	127.011	56.7079	72.5304
B0495.5.1	12.3033	14.3418	9.53682	14.1405	12.0153	13.71	17.0576	14.2393	15.0725	17.9391	16.6909	15.3882	16.3752	14.0924	13.5016	15.9985	17.8235	13.535	14.3109	14.8144	9.89121	15.7508	14.7368	16.4148	17.2791	15.3745	18.3933	18.7019	14.0827	13.2032	14.8349	13.997	12.9648	14.3277	9.27115	14.7359
B0495.5.2	1.10236e-06	1.30483e-09	0	3.62999e-10	0	0	0	0	0	0	0	0	0	0	0	0	0	8.47984e-08	0	2.43923e-09	0	0	0	0	0	0	0	0	0	0	0	0	7.60608e-10	0	0	0
B0495.6.1	100.016	86.5599	68.7048	112.789	64.7782	89.5432	118.464	76.2169	88.6741	115.612	86.6598	89.811	89.7049	87.0292	81.6599	93.863	85.7087	58.3049	87.3498	74.5187	80.6796	101.752	91.4212	91.2626	106.721	78.2467	75.7614	107.922	79.7248	84.3578	80.3176	69.3376	75.3234	77.0621	91.6136	96.134
B0495.7.1	66.4903	73.9862	114.089	60.7972	116.891	95.184	72.1422	92.1787	87.2268	67.2347	72.9336	66.3916	81.511	65.0257	69.539	62.2315	60.0493	58.3355	72.6611	77.6875	94.4342	66.9176	80.8444	84.788	67.809	88.9631	105.563	63.625	62.2519	65.5472	90.6322	80.9198	91.7581	104.32	76.4531	88.6803
B0495.7.2	0.00130418	0.000100244	1.66898e-05	1.83715e-09	0.00486108	0.00761857	0.000606279	1.14183	0.599607	2.15972e-09	6.39332e-05	7.71058e-06	0.798254	1.64107	0	0.911494	0.00500961	6.66168e-08	9.70561e-08	0.85545	3.69101e-10	9.5146e-09	0.000389474	1.8151e-07	0	0.00131251	0.000592229	0	0	0.198567	5.74552e-09	0.000201002	7.41262e-06	0.000173253	1.51504e-05	1.03221e-06
B0495.7.3	3.73001e-05	0.000103152	3.98343e-05	2.29257e-07	2.88249e-05	4.14744e-05	4.60457e-09	5.55863e-05	5.65118e-07	0	5.34105e-08	2.84133e-06	0.000135049	4.26286e-07	0	0	0.000457239	7.77328e-07	5.4446e-09	2.22086e-07	2.16187e-07	1.41432e-09	2.21999e-09	1.28549e-10	0	7.30388e-07	1.16389e-06	0	3.61493e-09	3.95612e-07	2.49029e-06	0.000717289	5.01248e-06	9.84114e-07	0.000890838	2.56188e-05
B0495.8a.1	53.0919	59.6728	32.3435	66.0598	37.6679	52.5168	64.1786	44.0734	46.7741	55.5353	43.719	39.7338	53.7034	52.5148	44.2293	53.8338	61.5768	36.4884	47.8448	50.1327	29.6189	64.5626	49.9952	44.5119	65.1197	40.7781	37.026	53.9798	36.0513	33.4319	48.1473	45.2471	34.5467	41.758	33.8851	44.9875
B0495.8b.1	4.41801	4.49411	3.8963	2.92549	6.7646	7.58952	6.21252	5.06068	6.16071	6.07511	4.35374	5.75309	4.69413	4.08657	8.15677	3.09969	9.74384	9.42257	5.2803	7.69295	1.73001	3.96525	8.13183	5.44432	7.68953	5.60184	5.32434	8.60661	4.49212	5.46572	6.99141	7.3699	7.72668	1.08381	4.03734	7.14626
B0495.8b.2	13.5814	11.0871	7.37838	12.2913	7.19603	16.4969	14.3922	9.60082	11.5273	11.0992	10.5817	8.91658	14.4983	12.6604	10.6838	12.5205	9.11041	4.62202	11.0804	8.42143	7.00493	17.2556	10.6962	12.3086	11.3527	9.98256	10.6596	10.4841	7.75674	3.6808	8.24795	6.23661	9.35833	11.6727	4.66105	10.4187
B0495.9.1	47.8065	44.7598	25.5658	50.4045	32.3923	44.4126	44.7957	35.2946	38.2398	47.4137	44.9654	40.0329	41.8564	40.5544	39.6558	43.4948	45.1501	33.5027	43.5487	41.6582	27.4027	50.0983	44.514	48.3795	53.0569	36.096	32.01	47.8587	38.9169	37.1495	39.6624	35.1116	33.0277	30.9285	26.0565	37.5163
B0496.1.1	2.3222	1.66223	1.43562	1.30134	1.27081	1.87918	1.94769	2.04502	1.5877	2.22396	5.38332	3.48354	2.84178	3.28893	5.66207	7.09714	9.64211	0.441313	3.01011	2.51954	1.54711	1.91687	1.56848	2.04272	1.86863	1.24624	1.02603	4.14349	3.36333	2.03801	2.40099	2.64191	3.06373	2.83585	2.51712	7.13175
B0496.11.1	0.852982	0.952612	0.714281	0.482247	1.57692	1.36025	0.69197	2.98754	2.05706	2.69633	6.22915	5.44136	0.558763	1.84821	4.18472	1.52436	3.17074	6.29419	2.03933	1.36565	1.65211	0.625667	0.686258	1.51011	0.124067	1.6485	3.51736	1.91016	3.23239	6.57676	0.501337	0.913123	4.04869	0.965088	0.575003	1.5385
B0496.2.1	0.497038	0.766088	0.566914	0.228066	0.341986	0.308922	0.388005	0.493593	0.69059	0.732075	1.61383	1.43798	0.889889	1.53756	2.77495	2.44625	2.90152	0.390628	0.586159	0.594836	0.526465	0.16468	0.295865	0.448179	0.0640768	0.407375	0.175497	1.02898	1.00232	0.787998	1.1607	0.549961	1.00832	1.07493	1.28271	1.12876
B0496.3a.1	1.45085	1.74505	1.26291	0.52073	2.31177	2.13243	1.26805	2.60664	2.63555	1.96307	5.07749	5.11801	2.50905	2.5631	2.64872	2.81325	4.52654	3.11105	1.56293	1.7035	1.88208	0.71318	0.868684	0.548111	0.77117	1.90716	1.94567	1.60998	2.85402	4.30452	1.348	3.00189	1.81931	2.16828	2.55839	2.14063
B0496.3b.1	1.30845	0.955931	0.753274	0.226642	2.89772e-09	1.46973e-09	1.16181	1.09298	0.858036	1.9354	6.5936	4.50264	2.09797	1.82283	3.63488	4.27948	6.18071	6.44859	4.0235e-07	0.143831	1.57302	0.718786	0.267089	0.764506	0.947492	0.465114	2.49443	2.54059	6.67726	3.85833	1.35059	1.196	1.48827	2.94815	2.65235	3.09933
B0496.3c.1	0.74389	0.979808	0	1.00751	0.68098	0.0316168	0.298815	0	1.00602	0.454459	1.54562	2.44386	0.0019984	1.21015	0	1.63691	0.366812	1.64154	1.61516	1.21711	3.37109e-06	0	0.608421	0.382121	0	0.979822	0.743526	0.346814	1.43769	1.59937	1.51495	0.510575	0.984497	2.26863e-07	0	1.55964
B0496.3c.2	0.48173	0	0	0	0.563625	0.778373	0	1.12204	0.268897	0.474764	1.52309	0.556674	0	0.927159	0.252998	0.777595	0	1.33773	0.244252	0.0019952	0.621203	0.335273	0.000367264	0.250276	1.14866	0.854645	0.693039	0.585394	0.408108	0.4216	2.12823e-06	1.64682	0	0	0.586893	0
B0496.3d.1	0	0	0	0.445413	0	0.00209331	0.00151128	0	0	0	0	1.92165e-08	7.48383e-06	0	3.07871e-05	0	2.29265e-05	0.433077	5.92711e-08	3.86967e-08	0	0	0	0	0	1.62306e-07	0	5.3427e-10	2.24585e-07	1.52797	0	3.0065e-07	2.8142e-06	0.0378831	3.65183e-07	0.78847
B0496.3e.1	0.432005	1.01318	1.32509	0.276495	1.91244	1.39216	0.743479	2.6983	2.18012	0.945203	3.69217	3.17269	1.94081	1.32103	2.51652	1.78965	2.061	2.7652	1.19158	1.67632	1.90426	0.844618	1.05048	0.929633	0.46866	1.5038	1.79991	1.62844	2.76091	3.309	1.65995	1.21226	2.0542	0.881881	0.656929	1.12934
B0496.3f.1	7.89644e-08	1.31178	2.29931e-07	0.0864754	9.32086e-10	0.944419	0	0.835465	0.00284321	8.93488e-07	2.08924e-07	0.0299066	1.063	5.14568e-07	1.25853	4.10607e-08	1.60139	1.15573	0.559579	0.000558569	0	0.421883	0.766914	1.55309	0.741741	0.266319	0.0073209	1.38142	1.1004	1.47028	0.0722421	0	6.64793e-08	1.25767	0	0
B0496.3g.1	3.05641	3.65772	2.28846	1.63922	1.61134	2.39336	1.9734	2.55058	4.82084	1.77571	8.83051e-07	0.551944	1.83494	1.28448	0.000208661	8.22186e-11	0	0.000127071	3.09779	4.65815	2.00813	3.0007	2.83274	2.44471	2.45031	1.80459	1.24489e-10	0.280031	2.02748e-08	1.1322e-05	0.594197	0.418835	1.58273	0.703709	1.44303	5.10498
B0496.3h.1	4.11634	5.92775	3.63355	1.90809	6.25708	4.26124	3.73572	6.20953	4.86501	4.49353	13.6221	11.4399	8.22964	8.35408	8.85011	8.33919	10.5968	8.3057	4.48564	3.73224	4.27251	3.16271	2.80475	3.95279	2.34949	4.38066	4.91953	5.03012	10.105	11.7356	7.20103	5.3853	6.48231	8.18751	5.39279	2.47331
B0496.3i.1	0	0	0.358629	0.124712	0.984407	0.466518	0	0.719436	1.34092	0.888209	1.93768	2.55102	0.305001	0.156651	1.11929	0.710263	1.82931	2.15855	0.389665	0.401774	0.514389	0.337092	0.415754	0.431117	0.335255	0.411642	0.71205	0.131909	1.51434	2.53919	0	1.23329	1.65903	0.157042	0.315362	0.377178
B0496.5.1	0.15514	0.18664	0.0966108	0.0214791	0	0.0239496	0.025527	0.130939	0	0.0259416	0.12015	0.0521549	0.190128	0.0891201	0.21248	0.124863	0.14124	1.16236	0.0668774	0.140755	0.0341853	0.281387	0.101783	0	0.110534	0.0463311	0.0498212	0.128768	0.0538641	0	0.226411	0.131249	0.112671	0.156608	0	0.0566128
B0496.6.1	3.18119	2.92859	1.8754	1.1197	1.69318	0.949076	1.90783	2.27016	1.70195	2.43233	6.63628	5.05573	5.28996	5.12844	7.30634	8.5854	8.83344	0.457485	4.72729	2.71364	1.73505	1.74087	2.38243	2.5646	2.18321	2.04857	1.59981	3.78327	3.41214	2.36263	3.16995	3.63431	2.81558	2.6923	3.34637	4.69083
B0496.7.1	18.2233	16.155	23.8301	12.688	39.4708	31.1018	79.0756	132.759	137.374	203.987	192.955	181.268	112.603	94.8525	121.589	118.04	122.652	173.559	14.9452	16.2962	15.7931	12.8715	16.251	13.0637	18.7657	23.0452	41.5093	193.301	169.618	180.586	32.8227	30.897	74.0503	45.058	46.3789	68.3612
B0496.8.1	5.60665	7.0158	6.72027	4.76632	8.87538	7.53555	7.50774	13.8557	13.7128	22.2202	29.6351	20.5722	16.9238	16.8844	14.925	17.0445	20.2538	25.1108	5.69079	8.16325	8.71198	4.631	6.5353	7.41906	4.73005	8.11618	9.37723	22.0707	26.6484	26.3273	10.4493	10.288	11.223	9.63448	5.07825	8.22757
B0507.1.1	0.614249	0.991377	1.94554	0.624465	1.54883	0.928963	0.771383	3.14195	3.12342	1.12652	2.03151	3.8756	3.04753	3.1878	3.02163	3.72991	4.14357	4.38582	0.867715	0.805092	6.08691	0.387951	0.83734	0.913152	0.263676	2.31709	1.59139	0.805182	2.76242	1.78606	3.44062	3.59625	2.97452	1.91341	3.36078	2.73751
B0507.10.1	7.14501	1.99265	12.0031	1.24941	2.08989	1.47631	313.552	1410.69	1406.34	298.488	425.526	253.868	1337.78	1316.72	1904.91	1687.79	1867.34	1725.39	5.04759	2.16718	9.28362	0.76628	1.82902	1.55512	100.972	347.382	572.673	181.39	243.624	238.829	453.255	498.542	1230.92	1070.59	561.475	751.318
B0507.11.1	0.0536022	0.0432148	0	0.0890574	0.133264	0	0.0351304	0	0.0625607	0.107299	0.0664724	0.105633	0.0887073	0.123603	0.110716	0.0691806	0.0486914	0.230151	0.0464173	0.118088	0.0956533	0.0553877	0	0	0	0.0641125	0.10177	0.17812	0.186634	0.10584	0.0393447	0.0726191	0.156581	0.0868431	0.141115	0
B0507.2.1	12.8996	16.7827	20.648	12.1811	25.3307	21.2982	16.8928	30.2344	25.9537	20.4605	27.7779	25.6783	25.8123	25.3673	29.6174	23.4925	30.0513	44.9363	17.1099	18.3771	21.6378	13.4639	18.8775	20.3836	14.4498	24.5264	31.822	23.3838	29.2831	31.4672	26.7781	25.9607	32.3482	27.6687	17.6195	26.587
B0507.3a.1	3.28792	2.27735	3.6058	1.47479	3.54015	2.36335	2.20733	5.98433	6.65908	4.18813	4.22505	2.91569	3.97393	4.35993	4.38275	5.3909	4.75289	5.728	2.88147	2.31224	3.83771	3.14003	3.64086	3.82823	2.12001	4.8507	7.65867	3.88191	3.89546	5.66393	4.31153	4.11658	5.51331	6.36301	3.95611	3.6953
B0507.3b.1	0	0	0	0.462095	0	0	0.295287	0	0	0	0	0	3.27595e-10	0	0	0	0.131083	0	0	0	0	0	0	0	0	0	0	0	0.0437881	0	0	1.72952	0.323965	0	0	0.121593
B0507.4.1	0.113913	0	0.192553	0.065054	0	0	5.09487	19.6002	17.096	2.12088	2.02693	0.618447	15.2534	18.6313	38.5794	17.5391	23.2538	27.72	0.0998756	0.0840421	0.210655	0.121767	0.153675	0.156046	0.332304	2.70299	3.22361	2.3473	2.53341	2.93083	3.4678	2.46835	7.88268	6.68792	4.8351	9.86022
B0507.5a.1	0	0	0.316664	0.0719757	0.160846	0	2.85294	11.695	13.0503	1.97272	2.24958	1.27382	9.53328	9.8124	22.255	10.4318	12.0765	18.321	0	0	0.230372	0	0.169574	0.0848845	0.55342	1.59839	1.84276	1.76851	2.04224	2.69609	1.89813	1.86527	7.11944	5.18313	2.18626	8.24082
B0507.5b.1	0.162623	0.132475	0	0	0	0	0.672491	4.09241	3.98485	0.89655	0.516613	0.867434	6.85882	9.82512	19.6096	9.06757	10.2589	6.73539	0	0.118578	0	0	0	0	0	0.37276	0.506776	1.69254	0.755933	0.833849	1.49044	1.72882	2.41127	5.79187	1.96395	2.28814
B0507.6.1	1.04495	0.527208	0.848161	0.390209	1.97217	1.42933	14.634	64.1507	62.6354	13.8929	25.8496	17.4435	56.4757	55.4283	87.579	77.1072	91.4589	100.228	0.586733	0.654154	0.683368	0.251004	0.476033	0.390457	4.8673	23.4176	41.9415	10.4326	18.6474	22.2802	31.8244	31.3009	63.7367	60.8783	29.903	51.99
B0507.7.1	0.667513	0.0768891	0.563175	0	0.299794	0.120673	14.2583	63.1188	63.9209	9.22296	10.0447	4.60368	59.2749	63.5402	68.6419	71.3204	78.1939	77.6616	0.660921	0.485163	0.611021	0.198909	0.0639811	0.324572	6.83107	28.498	43.2766	8.56348	12.5892	11.896	38.1319	41.624	74.3341	81.3814	42.4576	51.1695
B0507.8.1	6.24367	1.14089	9.747	0.475996	0.87438	1.05569	243.458	1193.99	1179.99	238.532	318.853	180.184	1105.12	1049.88	1512.3	1300.27	1562.84	1305.59	3.44677	1.0934	6.92484	0.232564	0.994099	0.919829	75.1138	278.208	458.334	153.277	201.224	181.648	355.103	382.69	989.812	850.489	520.727	621.864
B0507.9.1	0.491527	0.451243	0.294044	0.355344	0.0875753	0.524243	2.97919	13.3847	13.9725	4.63658	3.46213	3.42978	11.7105	13.4924	17.3566	20.7088	24.3411	22.4433	0.303372	0.307929	0.189289	0.109562	0.462391	0.232835	1.00377	4.18976	4.62005	1.8244	2.97773	2.74333	4.54957	4.94373	9.96776	8.60656	4.80009	5.78766
B0511.1.1	0.276616	0.610487	1.04864	0.39693	0.935648	0.955229	0.291367	3.68307	2.88809	1.15938	4.83509	10.1948	1.10265	1.74028	10.5948	2.56172	8.17611	9.40518	0.208315	0.500434	3.33534	0.334178	0.536866	0.581184	0.288713	4.67858	6.45023	0.771435	6.25502	6.8804	1.13007	1.16628	15.4772	0.834367	1.88452	14.2648
B0511.10.1	106.388	116.933	85.4248	114.723	78.6222	111.465	120.825	91.3412	98.6063	117.021	116.316	107.455	108.368	96.593	100.575	103.509	97.3003	78.6992	97.7415	93.3433	86.8918	115.736	97.7202	107.686	116.564	91.5396	87.1083	112.099	99.9257	106.91	93.5981	83.9889	94.9197	90.5348	93.567	108.816
B0511.11.1	17.7604	18.5922	7.92025	11.9242	12.2621	15.7934	15.3841	14.6537	15.3512	18.4223	26.4468	22.1768	19.5229	19.2026	16.0346	30.56	26.587	3.11666	18.2012	16.1843	6.24614	13.2859	13.7584	15.4422	11.8905	9.84959	7.43647	16.5384	10.5921	7.30728	12.184	11.328	5.30599	10.5458	8.47471	6.75694
B0511.12a.1	3.44661	3.54063	2.15119	4.37575	3.57021	4.41937	5.18742	3.50415	4.42319	5.30567	6.66478	5.69836	3.56614	3.39879	3.52658	5.16358	3.42773	3.77591	4.35294	3.35146	2.91662	4.38313	3.28854	3.27857	4.08877	3.63991	4.40799	5.3113	5.02891	4.84998	3.60529	3.01454	3.29108	1.34201	3.61714	3.739
B0511.12b.1	17.3633	22.3099	9.66676	20.2925	14.7844	22.3095	28.4187	18.2059	20.7414	25.1473	16.177	13.8708	25.0392	16.9721	14.3562	20.0987	18.9215	11.0579	22.1848	18.9856	8.2219	26.1294	21.6999	21.3001	28.3095	15.7386	13.3777	24.9853	12.2306	10.6553	19.3214	13.8024	11.187	18.6324	10.7777	13.4056
B0511.13a.1	0	0	0	0	0	0	0	0	0	0	0	0.899075	0	0	0	0	0	0	0	0	0.0488313	0	0	0	0	0	0	0	0	0	0	0	0	0	0	0
B0511.13b.1	8.96247	10.2817	5.61947	12.2041	6.73584	10.3383	12.2091	8.39018	8.20714	10.3763	9.50535	6.70112	10.7817	10.1138	8.34282	10.5609	12.0457	6.58784	9.47738	9.87864	5.43861	11.4397	9.28359	8.97586	11.9187	9.0415	6.64104	10.3386	7.64782	5.98435	9.27404	8.56438	7.13245	7.96982	5.40725	8.2391
B0511.17.1	0	0.523587	0	0.724813	0.201434	0.692408	0.44221	2.20159	0	0.895199	0.24531	0.599019	0.268375	0.255835	0	0.211131	0	0.741978	0	0	0	0	0.219157	0.251908	0	0.786205	0.223111	0	0	0.846264	0.486547	0.220348	1.03347	0.266918	0.550178	0
B0511.19.1	58.2962	55.2421	18.2802	77.9212	26.1447	49.4299	71.4117	32.7171	38.0508	57.858	39.5417	32.4398	48.4231	42.9305	24.8898	53.2314	38.348	13.1252	51.0483	45.8195	13.2343	65.1566	48.1152	48.8778	72.2871	28.0355	18.8515	63.5385	22.6043	18.0995	34.2237	27.0034	9.07326	21.8318	22.4442	16.8732
B0511.2.1	13.1201	12.325	7.66454	14.637	7.97363	12.0211	13.9174	10.3499	11.7749	13.7489	12.5043	9.47113	12.144	11.4937	12.087	13.7403	11.5371	9.23055	10.8048	9.11523	5.34537	10.5172	9.12935	11.1882	11.0384	8.63285	6.455	11.9904	7.04229	7.83551	9.27118	7.29793	5.99717	7.67628	6.98333	8.36148
B0511.3.1	2.06831	1.66662	1.63285	0.78817	1.41249	1.9775	1.29265	2.09797	2.29606	2.42633	9.183	9.06198	3.59576	4.52471	12.8333	10.904	19.3343	1.3986	2.57565	3.16071	3.35172	1.14127	2.60805	1.90797	0.571245	2.04512	1.33343	3.06386	5.69681	4.07332	3.19559	3.37947	4.27149	4.63243	6.00056	8.47142
B0511.4.1	4.86645	3.99427	2.94879	2.20839	2.54397	2.74347	3.03177	4.31195	4.62167	4.44015	13.1517	10.4862	5.87202	8.17348	11.5616	17.1697	18.1255	1.52273	6.83848	5.32803	4.7375	2.57383	3.5873	4.59634	3.29975	4.07549	2.62589	5.32866	7.34918	5.99177	4.85568	5.85332	6.99497	6.96357	8.89615	10.2092
B0511.5.1	1.11506	1.64241	1.98826	0.281711	1.89081	1.41498	0.726928	3.8857	4.00787	1.28897	6.57675	5.76615	2.0821	2.0645	3.91121	2.51229	5.08894	7.04687	1.47872	2.46946	5.71546	0.885248	1.47131	2.10713	0.525505	4.80533	7.33148	1.46468	5.23626	4.31764	2.60035	4.37421	5.53718	2.8364	3.41791	3.36259
B0511.6.1	108.561	113.785	83.813	110.116	82.8992	109.179	118.751	96.337	101.826	131.199	142.586	165.716	115.113	105.923	112.214	117.162	134.124	172.985	118.065	117.817	87.1401	126.222	118.072	125.942	124.369	103.222	88.2506	135.055	127.855	137.934	114.434	101.983	74.3914	107.48	81.225	112.039
B0511.7.1	40.8207	40.2795	17.6186	53.829	23.6648	42.7507	54.2287	25.5987	34.7603	50.5137	34.6725	26.234	37.069	35.7783	25.404	36.4717	31.5302	16.9312	39.0282	32.7904	19.4093	50.6575	35.1864	37.7323	53.037	28.8904	22.7238	46.5533	26.3093	23.8729	29.1043	25.0829	22.3075	21.4841	20.4954	30.54
B0511.8.1	53.8885	55.507	42.0972	57.3986	46.4295	57.5961	60.1763	38.6655	46.8244	57.3013	50.6206	47.7058	49.1661	46.2993	42.1652	48.2888	52.5168	29.9791	54.8561	51.8337	45.636	58.5619	57.671	59.231	63.538	45.895	43.4187	56.8258	44.1531	44.722	47.2368	48.6515	40.4641	44.8982	33.3849	53.4577
B0511.8.2	4.54669	7.76348	0.807288	3.90191	1.97809	2.45783	3.26249	3.24093	2.09092	2.53692	1.97551	1.415	5.67483	3.9855	2.86744	2.34297	4.8122	4.45682	6.06965	6.78841	2.27415	5.91101	3.16254	4.50663	2.9128	5.38338	0.657398	2.49643	3.65664	0.746269	7.93825	3.63611	2.27442	4.62824	2.90675	6.209
B0511.9a.1	55.4807	50.1405	20.2201	58.2656	23.4389	44.8331	58.1151	30.846	32.564	52.8174	28.4164	31.6683	43.0219	41.4748	27.4179	46.3024	34.2017	14.2395	45.9102	35.6868	16.5401	60.1658	36.761	37.9686	63.7942	30.7086	17.7323	53.534	23.1032	20.2379	33.9643	27.9958	10.8055	22.5543	27.7722	22.8091
B0511.9b.1	3.0859	5.97251	2.03961	3.71884	4.07811	3.20065	3.9615	2.73015	2.96602	3.31995	3.21919	4.02945	3.13794	3.1007	3.00406	3.02439	2.69083	2.93214	3.30923	3.52221	1.79323	4.99751	3.04918	4.35499	3.81656	2.65401	2.42886	4.75031	3.42397	5.51336	3.29109	2.06978	3.69915	2.79822	1.58245	2.98809
B0511.9c.1	9.10754	12.4418	6.97104	18.0907	7.4333	14.2094	18.3274	7.25615	16.2321	16.4908	14.3653	12.6506	16.0463	8.8831	6.00009	14.6489	9.76589	4.68773	9.77578	10.3517	6.46883	14.5916	16.1262	12.5203	16.7269	8.28818	5.02331	15.6937	11.8762	7.37227	7.79858	7.84212	5.29289	7.14934	7.69734	3.53762
B0511.9d.1	0.548706	0	0.575762	1.29067	0.297195	0.43658	2.9418	0.661353	0	1.49267	0.346022	0.588818	0.280762	0	0	0	0.424249	0	0.35921	0.493517	0	0.710135	0	0	1.63033	0	0.862722	2.6509	0.497875	0	0.27736	0.396561	0	0	0.357957	0
B0513.1a.1	8.53166	12.0229	7.37339	13.6919	10.7623	12.5871	19.3855	11.0489	13.904	18.2048	11.6363	11.7256	15.651	12.5492	9.67977	9.59981	9.81522	11.8148	10.0232	10.8	7.34316	11.761	11.1015	9.63942	13.2883	10.0776	8.1949	11.9272	12.9325	10.4549	10.0883	9.23557	10.2617	9.4639	8.34705	8.43403
B0513.1b.1	4.85056e-08	0	0	2.09516e-09	0	0	0	0	0	0	0	0	0	4.19581e-09	0	0	0	0.143605	0	0	0	0	0	0	0	0	0	0	0	0	0.0207337	0.00243391	0	0	0	0
B0513.1c.1	5.6053	5.55715	9.74157	4.13475	9.83923	8.85605	4.83901	10.915	9.94627	6.08321	9.54752	10.4718	8.62637	7.61501	11.1861	10.3943	9.99162	12.6801	6.66146	7.37849	8.29041	4.40772	6.79345	8.00822	4.66191	9.99149	12.8561	8.25289	7.71	11.1194	9.75584	8.32805	10.9552	9.40908	7.68973	8.76442
B0513.2a.1	31.3783	35.7681	22.0965	40.7326	25.6302	46.107	41.7313	17.419	29.7625	24.5622	28.4886	25.9289	32.4419	38.047	21.099	41.8427	27.3389	15.0886	32.9242	34.0522	14.6283	57.4863	38.8777	38.3544	47.206	20.2028	24.9708	35.7445	19.7277	23.9043	34.9239	16.0937	12.5804	21.5154	16.7172	33.8164
B0513.2a.2	65.0355	74.1373	30.7319	87.7992	34.0964	57.0928	71.8425	44.8479	48.8276	68.602	37.6191	31.6827	56.6732	44.9666	38.8088	48.6142	58.4721	20.8979	61.179	54.3817	41.0761	76.8768	56.6924	58.125	84.1701	45.898	25.2587	59.9345	33.0207	27.8294	40.3994	53.0516	32.3088	40.9698	35.858	40.5165
B0513.2b.1	0	0.376043	0	0	0	0	0	0	0	0.312627	0	0	0	0	0	0	0	0	0	0	0	0	0	0	0	0	0	0.304668	0	1.01121	0	0	0	0	0	0
B0513.3a.1	6059.69	5155.35	5473.72	5941.34	5235.16	5965.28	5273.98	4982.83	5589.68	5024.01	4774.72	6155.69	4799.57	5442.91	6184.21	5487.66	5868.07	7150.63	5509.48	5412.19	6085.59	5938.25	5770.42	5570.46	5504.24	5582.11	5941.25	4902.01	5440.01	6658.77	5231.75	5538.32	6104.71	5854.81	6131.97	6876.79
B0513.3b.1	216.619	83.6635	148.658	168.997	142.852	119.493	148.848	157.604	129.954	118.636	134.387	144.494	128.677	163.614	133.364	188.886	120.221	195.295	185.489	98.4958	119.67	125.216	137.852	123.129	120.123	150.84	118.9	122.878	142.277	159.355	117.193	208.026	120.645	186.231	144.99	163.77
B0513.4a.1	146.083	134.998	38.3853	214.669	62.0055	140.27	212.355	54.0881	83.3616	192.966	63.8265	63.1964	102.557	85.0357	14.2084	102.781	35.7732	1.10644	111.757	85.8256	8.82941	192.89	110.097	115.274	200.535	49.6872	27.7023	175.153	40.5028	29.9867	57.5673	45.6707	2.3198	26.3315	23.8719	7.84954
B0513.4b.1	2.34722	1.86069	0	1.13875	0.46987	3.87923	2.67356	0.824943	2.51961	1.07773	1.71294	5.2135	2.62274	2.21104	2.66865	1.01935	4.89253	4.32876	0	0	1.67677	0	2.48852	1.53272	0.494756	1.78124	0	2.42239	4.81207	4.63311	1.58735	1.32917	4.06523	0	4.61669	0
B0513.5a.1	23.7215	30.4189	11.5267	22.6743	17.5384	22.7432	27.4901	16.3299	19.843	37.7612	34.1915	34.3099	25.568	20.4652	30.5714	25.4344	39.7277	33.1161	25.8813	23.9464	10.9801	22.4147	20.8558	21.089	22.8628	18.6774	15.3164	33.7208	33.0375	33.4852	22.1636	17.6913	25.4881	15.3059	10.3115	28.0295
B0513.5b.1	0	0	0	1.82014e-10	0	0	0	0	0	0	0	0	0	0	0	0	0	0	0	0	0	0	0	0	0	0	0	0	0	0	0	0	0	0	0	0
B0513.90.1	0.252769	0	0	0.562857	1.70938	0.172944	0.170589	2.71117	3.87161	1.55384	0.748105	4.0195	0.20622	0	0	0.161495	0	0	0.215318	0	0	0	0.168031	0	0.181811	0	0	0	0	0.485237	0.185557	0	0	0	0	0.382347
B0513.9a.1	17.8766	17.2564	6.05978	8.33564	7.83699	8.84507	12.945	9.39478	7.47578	18.019	18.9903	24.0541	12.1666	10.538	10.2407	8.00007	13.9468	46.4495	18.8195	18.3932	2.54214	10.2609	11.1661	8.50394	11.6515	7.09539	7.31228	18.2741	19.4637	26.4453	11.7295	8.39125	7.67913	5.36933	2.04891	7.14551
B0513.9b.1	6.49724	9.14799	0.79505	5.72983	2.46244	5.7274	0.462139	1.86991	4.39762	7.23356	0	6.52803	4.51535	4.24634	1.73683	3.49708	4.52589	2.18251	4.60144	6.34252	1.35951	3.14347	0.510228	4.9825	1.56315	4.98026	0.558742	7.55672	0	1.22515	6.0287	3.53291	0.780041	0	0.0967771	0.78225
B0523.3.1	28.4096	28.6965	8.07854	31.8981	12.0108	26.8817	32.4107	15.4921	17.9575	30.7303	24.2305	20.4214	27.107	22.1691	18.235	30.5546	30.9233	9.59752	32.3301	26.9188	8.03417	37.2224	29.745	28.235	36.2166	16.9303	9.53058	33.6044	16.7868	13.271	19.6957	16.8299	8.11686	15.2859	13.629	20.434
B0523.5.1	21.7223	31.4422	8.00203	26.462	15.6028	24.5595	33.4631	18.0445	19.8741	31.768	23.6677	21.6369	26.9727	20.3553	19.863	26.9193	29.7418	14.4539	24.6436	23.3519	7.90129	32.2003	22.7956	21.0218	31.2709	16.1498	10.8366	31.4652	18.6614	15.5824	20.3859	14.4104	11.8091	13.4841	10.8666	17.2946
B0524.2.1	2.4785	2.48459	1.37674	1.07926	1.1204	1.72377	1.1287	1.68474	1.70303	2.26259	5.61946	3.46489	3.32359	3.58779	4.46112	7.63007	9.31215	0.387105	2.65233	2.04582	1.54732	1.38013	2.05776	2.54874	1.53141	1.88823	1.19195	2.24039	2.74838	2.06463	2.78211	2.44123	1.76688	2.78144	3.88556	2.54006
B0524.3.1	0.318842	0.222086	0.281022	0.337324	0.15663	0.167283	0.152213	0.324092	0.354053	0.476517	1.16246	1.08114	0.591168	0.629666	1.16149	1.47055	1.87238	0.195682	0.109162	0.17073	0.0559387	0.108889	0.109338	0.0543386	0.0445632	0.024933	0.0401113	0.0838051	0.145176	0.277148	0.155701	0.0859243	0.0814388	0.120212	0.0941375	0.091706
B0524.4.1	1.15646	1.60518	0.646511	0.422752	0.56221	0.864808	0.574992	0.941964	0.872131	1.00237	2.69789	2.20705	1.94237	1.80869	2.66391	3.46389	3.87694	0.165143	1.17966	0.987473	0.478452	0.471794	0.783812	0.671323	0.234235	0.660958	0.483191	0.812646	1.21789	0.763293	0.828518	0.765309	0.702569	1.0616	1.46944	1.08502
B0524.5.1	8.8582	7.46545	3.75124	2.68555	2.45391	4.37718	4.64422	3.96128	5.99756	6.41784	14.7793	9.62121	9.98404	8.86256	7.591	18.8023	16.303	0.647153	7.20806	7.06787	3.51329	2.74811	5.71037	3.48821	3.01731	3.78092	2.04469	6.84872	6.58313	4.62772	5.07225	5.62292	2.35895	4.74246	4.9188	2.64818
B0524.6.1	38.7759	48.3383	24.9858	54.3242	26.0936	43.9804	62.9472	26.072	33.9504	57.8426	36.8619	30.7362	40.9985	30.4406	24.0503	34.9928	41.7637	18.403	42.2879	39.7932	24.8253	62.3558	45.1176	46.534	64.1505	32.1442	22.7368	53.13	31.7382	27.9924	33.96	27.8411	18.4069	28.092	31.8579	32.1446
B0545.1a.1	3.59697	5.97762	4.96309	2.50613	4.15022	3.93759	4.65156	7.83046	11.1579	5.05199	11.0057	14.5882	5.40268	9.15969	4.68237	12.1612	16.9325	18.9662	2.57724	4.48881	8.48658	3.03774	5.68438	3.02114	3.24213	7.5666	7.05835	3.62787	10.1355	11.0394	7.27609	4.48973	9.27224	8.81788	7.1765	2.44178
B0545.1b.1	0.945774	4.40354	2.32136	2.42789	7.79906	3.58368	3.61005	8.55369	6.32649	7.61744	10.3162	0.944765	9.24633	4.87706	9.61647	3.41465	1.45293	9.43115	5.33006	7.32825	1.50388	2.04764	2.35153	6.14569	3.10658	3.16518	6.72911	7.52378	4.70453	7.44633	4.87505	4.77609	1.41578	1.3724	0.00341444	5.67566
B0545.1b.2	3.85733	1.41367	6.14463	1.41548	7.12	3.83436	1.33989	7.32242	4.26474	3.14882	5.32577	8.94797	5.95464	6.11119	9.34262	2.86564	5.04025	21.6471	2.66036	2.94454	7.00957	1.12563	3.14624	3.40749	0	6.06613	2.9847	3.44566	8.12669	4.15075	4.55199	7.09773	3.94985	5.26557	2.66008	5.44405
B0545.3.1	4.38631	3.70695	1.48981	1.68735	1.82888	2.5925	2.18062	2.15134	2.12696	3.05294	6.61733	5.48669	4.80265	5.78932	7.0218	8.98109	12.1942	1.02099	4.28605	3.91731	2.63828	2.12794	2.46758	2.63126	2.09855	3.17988	1.72714	4.33447	4.2053	2.77524	3.84433	3.528	3.21944	4.87193	5.81114	6.29279
B0545.4.1	6.51324	4.59279	2.14798	3.69677	2.00886	4.61743	4.37837	1.48708	3.34273	5.45494	4.85522	3.026	5.20684	3.14524	3.72924	7.92753	3.89815	1.68962	4.74565	5.39712	2.54007	3.74963	4.47275	5.24591	3.49516	3.32101	2.2181	5.61681	2.92599	2.58639	3.49332	2.80931	1.28402	3.39184	2.50823	2.30505
B0545.4.2	0	0	0	0	0.634905	0	0	0.937523	0	0	0.314195	0	0	0	0	0	2.33615	0	0	0	0	0	0	0	0	0	0.0484415	0	0.842291	0	0	0	0	0	0	0
B0546.1.1	566.312	606.632	717.813	575.439	679.897	506.388	493.609	557.525	473.825	483.545	432.743	464.614	478.992	549.856	503.798	431.624	483.559	403.869	556.372	632.4	681.941	551.506	618.762	500.228	511.624	584.127	537.949	452.751	465.97	447.794	543.85	608.988	603.468	539.161	616.139	626.413
B0546.1.2	28.7757	19.834	24.0287	25.5472	21.9613	23.9764	11.9911	28.9374	10.1623	15.0957	19.5647	7.42342	17.3736	20.0898	10.8341	8.32783	17.1051	17.2038	14.7467	25.2444	21.2797	17.3218	16.4196	18.7151	14.6588	34.9701	16.7125	17.4605	22.9873	11.7661	30.629	28.0047	20.569	19.9529	26.3372	18.4306
B0546.2a.1	23.8081	27.3724	12.2189	33.4527	14.5591	26.0044	37.9844	20.1547	25.015	32.6122	22.9059	20.9794	26.6362	24.6912	20.3454	27.2106	26.5709	19.8579	25.6018	22.3497	11.6077	35.5333	25.0524	26.1852	36.044	19.5441	16.8165	29.947	19.0277	17.1707	20.4614	17.4418	13.1391	15.7702	13.3359	17.7629
B0546.2b.1	0	0	0	0	0	0	0	0	0	0	0	0	0	0	0	0	0	0	0	0	0	0	0	0	0	0	0	0	0	0	0	0	0	0	0	0
B0546.2b.2	0	0	0	0	0	0	0	0	0	0	0	0	0	0	0.157873	0	0	0	0	0	0	0	0	0	0	0	0	0	0	0	0	0	0	0	0	0
B0546.2b.3	0	0	0	0	0.102469	0	0	0	0	0	0	0.0975023	0	0	0	0	0	0	0	0	0	0	0	0	0	0	0	0	0.393069	0.199696	0	0	0	0	0	0
B0546.3a.1	5.85775	10.5496	5.6969	4.97608	7.60727	9.17905	8.84679	10.6773	10.6599	11.1206	11.8414	13.6772	12.3403	10.1496	9.77299	9.1741	18.4321	14.6282	9.98326	12.2927	7.372	6.21591	9.32489	10.7492	8.13244	11.2669	14.5046	9.15278	14.3751	13.1152	13.2641	9.76429	8.75976	8.75623	8.22808	9.18848
B0546.3b.1	6.06082	7.89373	3.07976	6.89188	6.57851	6.21871	8.06223	6.35808	6.46654	8.62699	7.95274	7.37065	7.2544	6.75211	5.67229	7.34304	10.8577	7.25457	7.14186	6.78671	4.03294	7.38156	8.38968	6.34813	6.43872	7.54429	5.25243	9.45885	6.69737	7.36705	6.47531	6.19374	4.93032	5.43003	4.51212	5.76817
B0546.3c.1	0	0	0	0	0	0	0	0	0	0	0	0	0	0	0	0	0	0	0	0	0	0	0	0	0	0	0	0.000809216	0	0	0	0	0	0	0	0
B0546.4a.1	17.6257	23.5721	12.9927	17.8845	19.5484	21.8494	25.774	30.7489	29.6279	37.0221	35.3704	42.9719	27.8854	28.8075	28.2554	26.7705	50.326	64.4204	26.1525	29.5616	19.5055	24.1464	29.7945	26.196	24.5363	31.9653	36.6418	36.5397	39.855	37.2389	30.4709	28.0508	23.7784	19.5249	18.1841	22.1012
B0546.4b.1	0.317893	0	0.472439	0.403383	0.420706	0.258331	0.386787	0.413556	0.710116	0.953368	0.826945	0.502074	0	0	0.517933	0.28919	0.204271	0.55481	0.286712	0.316071	0.0252864	0.409561	0	0	0.495085	1.02387	1.58846	0	0.82224	1.0963	0.300096	0	0.443861	0	0	0
B0546.4c.1	0	0	0	0	0	0	0	0	0	0	0	0	0	0	0	0	0	0	0	0	0	0	0	0	0	0	0	0	0	0	1.62303	0	0	0	0	0
B0546.4c.2	0	0	0	0	0	0	0	0	0	0	0	0	0	0	0	0	0	0	0	0	0	0	0	0	0	0	0	0	0	0	0	0	0	0	0	0
B0546.4c.3	0	0.198008	0.0257717	0.0711404	0	0	0	0.0154215	0	0	0	0	0.576247	0.552174	0	0	0	0	0	0	0.36587	0	0.424575	0.629667	0	0	0	1.06833	0	1.213e-07	0	0.333475	0	0.595038	0.388328	0.56042
B0546.5.1	0	0	0	0.128468	0.10845	0.142864	0	0.116873	0.0769032	0.19273	0.308376	0.153745	0	0.118724	0.191009	0	0.262062	0.354981	0	0.162125	0	0.0767706	0	0	0.041149	0.19088	0.149742	0.268459	0.207731	0.430966	0	0.0895781	0.273122	0	0	0
B0547.1.1	55.9215	53.5414	29.5786	77.5742	38.2534	62.8284	78.3305	55.6209	63.5904	65.9543	50.5277	48.8404	62.6414	57.9795	54.2615	70.3885	59.3165	41.5653	55.623	45.9289	33.217	73.0486	55.8613	59.1845	75.4635	48.2146	49.3356	66.428	41.2426	40.178	49.7436	46.5132	47.2767	44.0225	40.8416	46.6724
B0547.2.1	0	0	0	0	0	0	0	0	0	0	0	0	0	0	0	0	0	0	0	0	0	0	0	0	0	0.805357	0	0	0	0	0	0	0	0	0	0
B0547.4a.1	0	0	0	0	0	0	0	0.0694812	0.060007	0	0	0.0779268	0	0	0	0.0378673	0	0.0727515	0	0	0	0	0	0.0763803	0	0	0	0	0.354687	0	0	0.0790736	0.169349	0.0835325	0.0513107	0
B0547.4b.1	0	0	0.113806	0	0.169258	0	0	0.389513	0.020051	0.183908	0.126467	0	0.109678	0	0	0	0.358806	0.223243	0	0	0.122743	0	0	0	0	0	0	0.267291	0.11731	0.179523	0	0	0	0.241212	0	0
B0554.1.1	0	0	0	0	0	0	0	0	0	0	0	0	0	0	0	0	0	0	0	0	0	0	0	0	0	0	0.29791	0.269568	0	0.281512	0	0	0	0	0	0
B0554.2.1	0	0	0	0	0	0	0	0.012051	0.0104323	0	0.055332	0	0	0	0.0125113	0.0117049	0	0	0	0	0.0158228	0	0	0	0	0.0430765	0.0114761	0.0359156	0.0876429	0.212318	0	0	0.0702749	0	0	0.0263362
B0554.4.1	0	0.0511075	0.190949	0.0231054	0.272321	0.152657	0.0683851	1.31496	2.04137	0.220129	3.1119	2.81453	0.294426	0.496797	2.35434	0.770701	1.17422	0.416283	0.0362156	0.0616527	0.659613	0	0.162235	0.0947947	0.029546	1.40429	2.00661	0.497295	2.91423	3.25049	0.153882	0.283795	2.57033	0.203471	0.406495	0.696615
B0554.5.1	0.398707	0.618451	0.330375	0.178205	0.56646	0.467257	0.56776	1.32114	1.13105	1.66169	2.08092	3.27982	1.85338	1.19732	2.02533	0.635929	1.81864	3.92994	1.8991	0.801236	0.762836	0.780455	0.78721	0.99499	1.13892	1.01341	0.643433	1.93601	2.78365	2.59062	1.4554	0.873459	1.29789	0.44116	0.374239	0.935394
B0554.6.1	1.51718	1.47133	4.33053	0.882869	8.80883	3.91817	3.77918	12.1799	9.3271	3.63704	6.25905	3.91859	9.44536	9.09992	6.4733	1.24222	0.831743	1.4878	0.817493	1.33163	1.68759	0.468881	1.21651	1.89884	0.590213	1.89794	3.55761	2.43426	3.49732	4.75949	2.88108	2.73727	6.91379	3.09338	1.37443	3.14525
B0554.7a.1	0.320608	0.244776	0.401783	0.109443	0.354872	0.327405	0.395029	0.53119	0.527041	0.392097	1.08569	0.901225	0.744658	0.276948	0.654423	0.622345	0.988919	0.396101	0.0689362	0.289359	0.10106	0.109711	0.195609	0.357854	0.0835015	0.189105	0.176832	0.316416	0.508757	0.312779	0.29326	0.178071	0.263386	0.097198	0.141916	0.21876
B0554.7b.1	0.0564177	0	0	0.279533	0	1.23329e-09	0	0.554284	0.185866	0.114202	0	0.755135	0	0	0.209974	0	0	0.398191	0.329746	0	0.256414	0	0	0	0.00604409	0.105004	0.170612	0.146913	0.348525	0.936307	0.258829	0	0.119347	0.106708	0.199438	0
B0554.7c.1	0.0268412	0.559587	0.444746	0	0.765428	0.487445	0.834214	0.408597	0.267302	0.601844	1.70271	0.515018	0.411131	1.28575	0.976019	0.409138	0	0.70131	0	0	0.0404327	0.311427	0.20931	0	0.203274	0.0713033	0	0	0	0.177553	0.0406014	0	0.0355486	0.609941	0	0.0852597
B0563.1.1	0	0.342148	0	0.118035	0.0661734	0.201989	0.141448	0	0	1.79829	0.995856	0.480949	0	0.0819217	0.146348	0.205008	0.287638	0.305023	0.0914834	0.154272	0.1997	0.0554728	0	0.0748981	0.154959	0	0	1.75994	2.13659	0.902438	0.154357	0	0.105445	0.0858366	0	0.155567
B0563.10.1	0.505538	1.60813	0.423866	2.955	2.17557	2.76711	2.21766	0.508344	0.774323	3.79826	0.187026	2.16434	1.23732	0.195951	0.533087	0.32299	0	0	0.645953	0.729677	0	1.0434	0.840155	0.574873	0.545433	0.303276	0.16957	0.653551	0.372583	0.161746	0.185557	0.506604	0	0.203898	0.211708	0
B0563.18.1	0	0	0	0	0.0565548	0	0	0.0602202	0.053453	0.307484	0.353801	0.354446	0.147787	0.0695344	0.310243	0	0	0.843476	0.23092	0.130962	0.082288	0	0	0	0	0	0	0	0.387135	0.360287	0	0	0.0905723	0	0	0
B0563.2.1	0	0.355407	0	0	0	0.135024	1.1693	0	8.88705e-05	0.512202	0	0	0	0	1.27232	0	0.762444	0	0.338123	0	0.286305	0.212242	0.530347	0.00394451	0	0	0.230358	0.0908827	0	0	0	0	0	0.421429	0.452267	0
B0563.2.2	5.93656	6.10466	2.85476	2.15144	3.6581	5.25813	2.24847	3.68398	3.84093	2.09958	5.46232	4.22316	5.20235	3.84962	4.82962	4.55547	2.87149	2.88046	5.26164	3.55234	2.79305	3.38348	2.79693	4.08492	2.78846	3.01022	3.27963	3.10816	3.5543	4.63287	3.98366	3.74683	5.07167	3.09168	2.60631	4.67104
B0563.4.1	51.6372	50.7448	62.3837	41.9637	71.8607	58.7677	50.5285	74.4733	72.6123	55.4375	70.0362	67.034	63.7692	63.0221	64.9247	60.5799	60.055	80.7612	56.2691	59.4179	68.8873	44.206	58.1426	60.4755	45.1933	69.048	83.7278	57.3278	73.4691	71.9022	69.7427	66.8749	69.2261	74.5198	52.7567	58.4773
B0563.5.1	12.0423	12.1951	6.06081	7.42637	11.1116	12.1964	12.3889	7.37767	12.0619	17.7869	16.2726	22.4397	13.6593	13.7239	2.69932	11.418	8.21758	4.87604	16.7464	10.9021	6.65055	11.265	13.8198	10.4851	9.42949	9.03671	6.64506	21.3658	14.1073	11.6122	9.40031	10.3169	1.42713	6.98337	3.45752	0.693938
B0563.6a.1	0.0446096	0.0775525	0.180065	0.0460043	0.208144	0.0862826	0.114126	0.201569	0.0807183	0.123591	0.250171	0.306186	0.11187	0.370847	0.215361	0.120759	0.236774	0.599041	0.109234	0.165636	0	0.0633346	0.249805	0.323479	0.0540841	0.286335	0.316487	0.167171	0.281043	0.328248	0.212133	0.126362	0.216944	0	0.0338281	0.192214
B0563.6b.1	1.06464	1.25707	1.12587	0.828595	1.69734	1.23142	0.666966	1.80307	0.989865	1.76282	2.97028	2.77115	1.19929	1.57739	2.51265	1.61985	1.80605	5.06383	1.25514	1.38825	1.30847	0.727227	1.06837	0.888378	1.1465	1.34696	1.45783	1.23395	2.27522	3.68964	1.41236	1.48124	1.38546	1.22615	1.06134	1.20232
B0563.6c.1	0.593121	0.232249	0.676667	0.318593	0.355928	1.19749	0.789657	1.22252	2.33314	0.9709	2.46061	1.77059	1.28116	1.17285	1.62053	1.45047	1.07831	2.1089	1.15108	0.6629	0.827443	0.356775	1.03625	1.47463	0.22565	1.08651	1.60203	0.528951	2.10457	3.2154	0.731095	0.726275	1.6103	0.979395	1.03878	0.519245
B0563.7.1	2.08846	2.60863	10.1161	1.6292	8.62462	5.79612	2.55193	9.89367	10.1841	2.14821	5.01613	4.62019	6.70965	7.2239	3.83386	3.01862	4.26012	5.56435	3.50916	9.59792	16.3302	2.32697	7.06122	8.15374	2.1427	17.0371	24.8806	2.4496	7.09214	6.41467	15.0125	16.5753	8.54485	21.4873	12.0741	3.33787
B0563.8.1	0	0	0	0.560151	0	0.238609	0.227678	0	0	0	0	0	0	0.527349	0.477552	0.217885	0	0.255393	0	0	0.703655	0.513387	0	0.259807	0	0	0	0.214484	0	0	0.251253	0.454674	0	0	0.284036	0
B0563.9.1	0.430061	1.01792	1.43128	0	1.55244	3.64425	0.281912	1.13651	2.14818	8.88495	2.8551	1.79617	1.39187	1.65396	1.20046	0.825498	1.11221	0.642122	1.08464	0.914994	0.445621	0.632009	1.68756	1.62487	1.19055	1.00422	0.866448	6.58483	6.93506	12.0493	1.58246	0.857667	0.887559	1.38849	4.97827	2.58925
B0564.10a.1	0.348478	0.319123	0.705643	0.0808115	0.344181	0.234902	0.253216	0.750753	0.366164	0.484046	1.60403	1.46224	0.734143	0.865339	1.49274	0.656961	0.894227	5.50123	0.0997265	0.6159	0.424665	0.0857579	0.386192	0.169663	0.136766	0.111588	0.384517	0.168145	1.26064	1.42125	0.203442	0.40099	1.20572	0.265337	0.420812	1.21711
B0564.10b.1	1.3983e-07	0	0	0	0.153732	0.0402499	0	0	0.170687	0	0	0.327253	0	0.103729	0	0.131714	0.813048	0.508822	0.764735	0	0.201762	0	0	0.255069	0	0.47663	0.165098	0.234125	0.440494	0.255753	0.243871	0.0629009	0	0.0623208	0.157438	0
B0564.10c.1	0.317612	0	0.489018	0	0.293227	0.194766	0	0	0.745817	0	0	0.525727	0.542368	0.0662413	1.5618	0.747339	0.0591605	1.70569	0	0	0.0365135	0.362847	0	0	0.170767	0	0.0571239	0.020228	0	0.223761	0.125358	0.625647	0.623224	0.28656	0	0
B0564.10d.1	0.00461452	0.354849	0	0.347073	0	0	9.54991e-10	0.21137	0	0.136726	0	0	0	0	0	0	0	0	0	0.10666	0	0	0	0	0.233906	0	0	0	0	0	0	0	0	0	0	0
B0564.11.1	19.5301	21.3518	8.36043	27.1684	14.4054	19.1232	26.6985	16.3897	18.8624	23.0658	20.5484	18.4727	18.7084	20.6716	17.6488	25.3243	19.7647	10.9036	21.0282	15.4534	7.56756	24.426	19.993	17.232	24.6945	14.2645	10.7854	22.3722	12.3858	10.8041	15.3164	15.7623	8.80998	14.1394	10.9417	16.6603
B0564.11.2	1.23584	2.75908	0.647366	1.72261	0.562381	1.55418	2.05483	0	1.32884	0.93856	0.409827	0.299927	3.23218	0	0.859899	2.12883	1.54734	0.897482	1.11306	2.74703	1.80855	1.19911	0.800975	2.38285	0.672877	1.62638	1.441	0.357026	2.45986	0.476574	1.59792	1.22793	2.43589	0.373767	0	0.959418
B0564.1a.1	53.9821	54.5706	39.9547	50.4705	34.5683	48.2587	50.5176	37.1058	39.2682	45.8619	49.7834	38.4423	46.9564	45.8557	38.786	46.3133	43.8612	25.6592	56.2454	48.5207	37.613	54.1233	50.2031	51.9388	56.0054	40.059	30.0638	48.0409	37.5664	39.7143	49.4946	46.9842	32.6	42.5465	45.192	46.2202
B0564.1b.1	49.993	56.1751	54.397	56.3976	43.6302	57.1464	62.6033	42.3709	51.3021	61.254	56.1665	47.167	59.2289	53.4249	47.4219	56.4576	52.1946	33.0855	66.8414	57.1171	48.35	73.332	66.9064	62.3965	69.5525	47.0753	37.7975	59.4981	46.0697	49.1565	50.6974	45.5342	38.4124	48.9041	48.3748	56.5032
B0564.1b.2	0.0109406	0	0	0	0	0	0	0	0	0	0	0	0	0	0	0	0	0	0	0	0	0	0	0	0	0	0	0	0	0	0	0	0	0	0	0
B0564.1c.1	0	0	0	0	0	0	0	0	0	0	0	0	0	0	0	0	0	0	0	0	0	0	0	0	0	0	0	0	0	0	0	0	0	0	0	0
B0564.2a.1	21.3632	18.055	11.0346	24.1703	11.9504	16.9637	21.9342	15.0876	15.0423	23.0822	17.3114	17.3729	18.6638	18.1844	12.8641	18.3115	17.9921	10.0823	21.1076	15.7401	10.9559	23.3425	20.0711	19.3784	22.5954	14.9018	16.3534	20.9559	13.7046	12.9591	16.0298	14.0836	12.2139	12.4359	15.1817	14.1448
B0564.2b.1	0	0	0	0	0	0	0	0	0	0	0	0	0	0	0	0	0	0	0	0	0	0	0	0	0	0	0	0	0	0	0	0	0	0	0	0
B0564.3.1	2.41791	2.9715	2.10551	1.63358	4.08069	3.61976	2.75781	3.98211	5.24422	5.96708	9.91168	21.9467	3.40565	2.19611	5.92948	3.20181	6.90514	21.4421	1.61494	2.67234	2.09374	0.933207	2.26137	4.56564e-09	1.69641	3.25689	2.11021	8.65333	15.5967	27.815	3.38125	2.22695	5.42798	1.59576	1.04804	3.08361
B0564.3.2	0	4.6092e-10	0	0	0	0.00107543	0	1.31674e-07	0.000213597	0	1.11958	0	0.000324786	0	0	0	0.109371	0	0.651768	0.177009	0	0.510608	1.04463e-06	2.45199	0	0	4.45635	2.00235e-06	3.18451e-07	4.57489e-09	0	9.74329e-08	1.4128e-05	0	0	9.98785e-07
B0564.4.1	0	0.0659667	0.0347265	0	0	0	0	0.0840523	0	0.0262724	0.0971164	0	0	0.030464	0.0266807	0	0	0.112412	0	0	0	0	0.0737815	0	0	0.0243354	0.0248251	0	0	0	0.0286436	0	0.0383043	0.0637063	0	0
B0564.6.1	2.29897	2.21242	1.32876	0.786496	1.92397	1.96656	2.06961	4.21773	4.97886	3.66175	5.61629	5.52658	5.51556	4.78166	5.6019	6.55151	7.14549	8.01014	4.26587	4.6047	2.70951	2.18702	3.33346	3.24555	2.06161	4.24501	3.42184	6.36152	9.70556	9.77696	5.32859	4.28134	2.71395	2.5704	1.91416	2.30269
B0564.7a.1	31.5735	35.1795	21.7436	35.507	23.214	32.3797	36.2376	24.1617	27.7284	32.2182	26.9124	23.8771	29.6308	26.5986	22.7391	28.2577	28.5501	17.4044	34.5881	29.5176	21.5283	38.221	32.1959	32.6428	36.1896	25.2006	21.8148	32.367	21.9294	19.8012	27.713	25.2177	22.8195	25.8474	19.4941	29.4637
B0564.7b.1	0	0	0	1.87951	0	0	1.97207	0	0	0.389152	0	0	1.06621	0	0	0	0	0.837283	0	1.01529	0	0	0	0	0	0	0	0	0	0.751385	0.476056	1.20754	0	0.521909	0	0
B0564.9.1	2.29897	2.21242	1.32876	0.786496	1.92397	1.96656	2.06961	4.21773	4.97886	3.66175	5.61629	5.52658	5.51556	4.78166	5.6019	6.55151	7.14549	8.01014	4.26587	4.6047	2.70951	2.18702	3.33346	3.24555	2.06161	4.24501	3.42184	6.36152	9.70556	9.77696	5.32859	4.28134	2.71395	2.5704	1.91416	2.30269
BE0003N10.1.1	9.84464	12.2663	5.51423	11.3513	5.81522	7.2907	11.699	5.654	6.2717	11.2133	5.91858	5.45272	9.28786	7.53699	6.32727	8.72534	9.32392	3.46004	10.9551	10.6151	6.53965	11.5533	8.64327	7.69209	12.3024	6.57815	4.36693	11.037	5.97528	4.74888	8.18155	6.90504	4.80679	7.29502	8.47181	9.15893
BE0003N10.2.1	30.0064	30.8162	11.5451	34.8178	12.7633	26.1878	37.5017	15.3186	19.5653	32.9788	19.5177	16.4027	26.4515	20.9989	12.1763	25.5901	22.4077	7.4811	26.3041	20.562	6.64455	35.5401	23.3177	20.36	33.2395	12.9545	9.31944	29.4127	13.3532	9.89012	16.8922	13.5318	5.85761	11.1038	14.0991	10.097
BE0003N10.3a.1	0.218414	0.306549	0.381741	0.306371	0.330631	0	0.357034	0.869073	0.84575	0.455084	1.70756	2.057	0.377887	0.621223	3.88536	1.12298	3.43327	3.16601	0.349823	0.358113	0.800053	0.548105	0.501197	0.275832	0.367172	1.35061	1.37916	0.557763	2.09451	2.19928	0.495069	0.379999	4.07277	0.309371	0.440312	5.06977
BE0003N10.3b.1	0	0.0248078	0	0.0284035	0	0.347063	0	0	0	0	0	0	0	0	0	0	0	0	0	0	0	0	0	0	0	0	0	0	0	0	0	0	0	0	0	0
BE0003N10.6a.1	0.492369	1.71088	96.3262	0.679416	5.25118	2.47763	0.159436	7.13919	2.51691	1.30001	2.90325	7.37684	0.716917	4.74856	13.4623	0.362356	0.90968	0.29189	2.53083	16.3398	156.678	0.424041	18.1692	19.1519	0.898976	77.7116	61.6505	1.08233	67.2116	37.3707	3.81068	16.9357	8.30819	0.658115	1.45767	0.943687
BE0003N10.6b.1	0.714854	2.58512	0	0.19039	1.93491	0	0.729585	0	0.156562	0.803854	0	5.12159e-09	0	1.63326	0	0.911021	0.40162	0.533626	1.06547	1.30124	0	0.913592	1.94126	0.696997	0	0	1.0009e-05	1.30352	0	2.85051	0.808516	0.795897	1.26138	0.937988	0.540341	0.7848
BE0003N10.6c.1	0.93956	0	0	1.23009	0	0.947018	0	0	1.20189	0.445679	1.64465	0.664549	2.079	0.361605	0	1.39403	2.51356	0.25689	0.00847272	0	0	0	8.1241e-05	0.397533	0.209651	0	0.218597	3.95832e-07	0	0	7.28152e-09	0	0	0.355141	0	0.854949
BE0003N10.6d.1	0	0	0	0	0	0	1.0962	0	0	1.23856	0	0	0	0	0	0	0	0.0890588	0	0	0	0	0	0	0	0	0	0	0	0	0	0	0	0	0.488105	0.319781
BE0003N10.6e.1	0	0	0	0	0	0	0	0	0	0	0	0	0	0	0	0	0	0.783377	0	0	0	0	0	0	0	0	0	0	0	0	0	0	0	0	0	0
BE10.1.1	9.52617	10.8361	7.23393	4.31355	4.75622	5.91994	6.07251	7.81394	6.77694	10.168	21.1665	19.2569	13.3231	16.3366	22.5078	30.2051	29.9908	2.76627	11.4846	11.1665	9.11575	6.03894	7.47757	8.14144	6.18554	7.26651	3.86515	10.2321	11.7666	9.36955	10.7304	10.3314	9.32046	10.5681	17.5971	18.4254
BE10.2.1	1.01972	1.42562	15.8046	0.219602	8.33539	3.33377	0.659807	18.1613	16.1372	3.09401	30.8476	19.8435	12.3482	14.2739	15.2531	17.3497	18.7008	11.5054	1.78493	8.96665	39.967	0.230126	6.79071	10.2228	0.264529	20.8292	21.1261	4.96626	30.9155	23.8602	15.2344	25.2651	15.3384	26.6903	26.2028	9.83515
BE10.3.1	0.383167	0.45313	0.042376	0.183418	0.0952674	0.156927	0.602542	0.56501	0.577833	0.339326	0.655389	0.376907	1.23458	0.6647	0.940398	1.52597	1.00078	0.943612	0.219987	0.22237	0.0225212	0.171398	0.266515	0.166033	0.125907	0.318017	0.0814727	0.439028	1.07486	0.540673	0.29784	0.224032	0.418063	0.268717	0.224859	0.259713
BE10.4.1	0.834535	0.786131	0.180162	0.322984	0.688892	0.35694	0.429142	1.09799	0.715146	0.700803	0.65538	1.15089	0.684838	0.52709	0.224441	0.48615	0.730128	0.801581	1.02582	0.585759	0.160913	0.397261	0.449345	0.666739	0.594198	0.428767	0.320287	0.408057	0.456247	0.400912	0.583121	0.51259	0.142628	0.263	0.221381	0.36795
BE10.5.1	4.37831	4.18753	2.7326	1.24797	2.42736	1.1304	2.15715	2.61326	2.3628	5.02856	7.60184	7.62386	4.86629	5.41798	4.74088	10.9362	10.2699	0.527321	6.63009	4.67166	2.74422	3.77403	5.06512	2.16565	3.19306	4.13346	1.2329	6.69802	6.0529	3.77847	4.33725	5.02114	3.21995	6.69411	2.7923	9.94738
BE10.5.2	0	0	0	0	0	0	0	0	0	0	0	0	0.396822	2.06174	0	0	1.20185	0	0	0	0	0	0	1.37359	0	0	0	0	0	0	0.0350056	0	0	0	5.35286	0
C01A2.1a.1	0.0834723	0.202531	0.41051	0.0714032	0.316546	0.302225	0.274574	0.226155	0.538371	0.0664305	0.466057	0.285347	0.275262	0.316128	0.59846	0.109198	0.433738	1.03538	0.216336	0.169902	0.357091	0.214241	0.327183	0.0763857	0.0582505	0.146991	0.216877	0.255525	0.176811	0.458948	0.306799	0.282873	0.339214	0.416388	0.331077	0.597045
C01A2.1b.1	0.766439	0.397338	1.40808	0.168784	2.11209	0.719551	0.577862	2.52589	1.91055	0.948841	0.969412	1.43689	1.36428	1.23979	2.46762	1.23836	1.5509	0.814577	0.240473	0	0.040929	0.00627908	0.0287477	0.216033	0.325416	0.302273	0.338293	0	0.274891	0.249661	0.0779391	0.218623	0	0	0	0.502191
C01A2.1c.1	0	0	0	0.051248	0.254771	0	0	0	0.132889	0.269973	0.568281	0	0	0	0.241303	0	1.24376	0.25956	0	0.158276	0	0.113473	0.437224	0.0876814	0.158175	0	0	0.523525	0.304928	0.50802	0	0	0.340185	0	0	0.329768
C01A2.2a.1	6.20744	5.92957	16.6376	4.10542	7.78082	7.17996	4.20933	17.3299	20.0131	6.75477	28.6928	26.2473	9.26987	12.1137	33.3902	17.0971	34.322	35.0495	6.08686	8.74206	25.488	3.14509	6.59185	8.17497	3.3839	21.4328	27.5326	7.22785	27.466	36.9741	10.4168	15.8857	38.2125	14.3993	14.9243	27.756
C01A2.2b.1	4.55603	0	0	0.383153	1.15413	0	0	0	0.867058	1.42761e-05	0	1.33603	0	0	0	0	0	1.46816e-08	0	0.227054	1.17901	1.50363	0	0	0.395504	0	0	0	0	0	0	2.0122	0	0	0	0
C01A2.3.1	45.2079	45.4595	30.8718	47.6115	31.3375	41.7584	43.7114	29.211	30.0685	36.9095	29.0218	25.2904	38.6524	33.5674	25.6525	34.5391	34.3242	14.5733	42.4386	39.7584	28.9566	42.4076	40.8153	41.1224	42.0735	29.7924	26.3035	35.1855	25.7151	22.7061	33.4185	29.089	26.2978	30.8687	23.6426	35.8839
C01A2.4.1	43.2008	47.2605	25.6443	47.2161	42.8314	51.1193	62.8379	76.56	83.5411	82.7871	75.5957	69.104	99.6991	99.7666	128.42	137.337	167.998	179.639	44.4396	48.738	36.7251	44.5433	44.9404	49.8399	48.2012	44.4905	52.4523	82.5232	54.8954	69.045	59.8641	53.4092	60.3884	62.5208	43.3164	66.987
C01A2.5.1	54.6664	59.8567	25.9889	64.1345	37.9569	49.8908	60.9955	44.4216	51.4929	64.9273	52.9321	46.3499	54.6312	52.9247	50.7272	64.8533	76.7266	52.7613	51.5122	49.6111	32.9164	65.6904	52.635	50.9341	63.8082	42.4081	42.0315	62.0415	43.6432	41.4725	48.0702	43.7707	39.6814	39.337	31.8683	44.587
C01A2.6.1	0.144914	0.387883	0.359077	0.133137	0.859672	0.443738	2.45169	6.48679	5.87745	0.544032	0.299215	0.280487	5.75684	6.94804	10.0474	11.3789	13.014	8.78914	0.206764	0.282335	0.213402	0.124633	0.218714	0.406348	0.305311	0.427858	0.574331	0.286133	0.299729	0.189539	0.917666	0.848068	1.12647	0.427769	1.01502	0.069871
C01A2.7a.1	2.9373	3.55339	1.82636	1.5264	1.77187	1.20043	2.15266	3.97323	2.39012	3.76001	5.1844	8.14168	1.86455	3.10936	6.03835	3.53813	7.84562	15.1669	2.53391	3.34243	1.24969	1.57969	1.72654	1.83403	1.38169	1.97937	2.20716	3.67837	4.56168	4.17438	3.15393	4.71131	3.3563	1.63759	2.24602	2.73886
C01A2.7b.1	1.99913	1.58187	3.42102	1.89145	4.06404	4.21722	1.21082	5.5477	6.57899	4.08124	10.0997	8.36303	4.18227	3.92095	6.88655	3.91547	5.70151	13.6325	3.7051	5.87816	9.55251	0.956442	3.34083	4.59596	2.32655	7.00865	6.94435	4.31626	11.5265	15.9251	5.32464	5.13801	7.875	5.05813	3.72215	3.63279
C01A2.9.1	0	0	1.02103	0.168004	0.929541	0	7.74939	39.4004	37.8893	7.2241	8.58338	9.23092	44.5151	60.985	85.0422	95.1591	89.651	79.9447	0.2586	0	0.622761	0.154918	0.40318	0.463671	1.51566	3.6323	6.14696	7.72967	15.0868	12.0712	8.28536	14.4093	79.9143	17.4243	16.0007	11.5401
C01B10.10.1	6.62439	6.59518	12.8218	3.81029	16.1843	9.17176	5.07889	13.577	11.1181	3.2162	3.40447	2.58572	8.63365	9.78234	7.50132	6.0986	5.35806	5.55869	7.75271	11.756	17.401	3.41383	10.0868	10.0293	4.24758	17.6949	22.3182	4.01649	4.13696	3.81676	16.5631	16.7596	14.8764	20.7769	10.4542	10.3583
C01B10.11.1	11.7766	11.8591	38.7778	16.1716	23.3629	18.3001	14.7539	64.1352	57.1997	21.1093	103.921	95.4727	34.3937	45.1833	87.8733	59.6102	84.4416	112.758	13.1478	16.6874	87.5203	14.9252	17.7203	24.0191	15.6795	71.3629	68.4327	27.9082	92.7851	86.7888	27.3963	46.2433	72.5659	36.711	50.5051	49.3942
C01B10.3.1	36.9214	32.2259	19.7014	20.3101	22.2127	20.2819	20.3708	19.9868	18.4643	19.313	19.4334	25.1048	27.7312	21.3961	16.8586	22.7276	19.753	23.4867	33.4167	32.6627	28.3694	21.2264	22.3269	26.5703	20.3346	22.4289	19.4173	23.9657	23.8124	22.8105	32.0536	31.3757	20.3998	20.8001	12.6904	17.6342
C01B10.44.1	2.89598	1.49552	1.91532	0.98322	1.32394	1.44932	1.54728	1.63043	2.31152	2.74028	6.95569	3.94788	2.99081	4.26257	4.28293	7.46742	7.04975	0.266353	3.37296	2.77384	1.49309	3.0066	1.83	2.72218	2.06956	1.99995	1.37867	4.25274	4.58617	2.67156	3.03113	2.07777	0.916492	2.04131	1.78415	1.22435
C01B10.4a.1	3.04113	3.91844	6.90965	2.95805	7.85282	5.19316	3.69663	5.92466	5.41288	1.59288	0.876047	0.615474	4.70849	3.72386	2.8999	1.94668	3.0151	2.54627	3.77007	6.55399	7.76851	2.29328	6.48062	5.61648	2.89334	9.26067	8.71127	1.25031	1.18024	0.961746	7.82093	7.8299	5.64622	7.59386	4.32281	4.97799
C01B10.4b.1	0	0.130389	0	0.091021	0.214051	0	0	0	0	0.240439	0	0	0	0.158506	0	0	0	0.252834	0	0.20383	0	0	0.0930184	0.197827	0	0.244736	0.258227	0	0.393136	0	0	0	0	0	0	0
C01B10.5a.1	0.272904	0.217186	0.300722	0.101476	0.220756	0.329951	0.341472	1.29333	0.981586	0.661251	2.37215	1.77201	0.62301	0.329138	0.591061	0.91707	0.747667	1.29459	0.152304	0.484318	0.737942	0.216463	0.141231	0	0.368954	0.581153	0.745588	0.823917	0.984795	1.10523	0.0801251	0.442733	0.584477	0.153955	1.21786	0.129941
C01B10.5b.1	0	0	0.438793	0	0	0.150288	0	0.0753957	0.433256	0	0.938234	0.660342	0.117245	0.0983934	3.90832e-06	0	0	0.463003	0	0.626891	0	0	0.0596111	0	0	0.0632505	0	0	0.760034	0	0.871066	0.0945193	0	0	0	0.745187
C01B10.5c.1	0	2.8427	1.27181	0.420015	1.82296	0.983552	0.180434	3.60666	6.18021	1.58868	8.73319	14.7338	2.08741	5.39785	5.78896	3.3124	13.9345	10.4682	0.453856	3.03078	2.86926	0.373055	0.681896	1.30748	0.0364484	3.62701	3.35757	0.789514	6.43547	8.0019	0.576123	2.59478	4.25498	1.57443	8.09274	0.930543
C01B10.5e.1	0	0	0	0	0	0	0	0	0.111647	0.260353	0	0.365871	0	0.218304	0	0	0	0	0	0	0	0	0	0	0	0.142385	0	0.362794	0.121349	0.327524	0	0	0	0	0	0
C01B10.6a.1	66.776	68.0818	32.8776	75.84	51.5622	77.4668	133.305	60.503	74.203	134.919	101.293	118.764	74.5969	60.8535	51.05	88.0279	63.7615	96.2381	79.0308	59.2309	54.6265	93.884	74.832	73.888	117.817	53.3165	46.0816	142.276	80.3963	91.6473	58.1068	50.4389	60.2558	48.2996	38.6938	63.3238
C01B10.6a.2	0.000582792	0.00341506	2.9061e-06	0	1.19941e-07	1.50186e-05	1.24374e-08	2.86351e-06	3.8739e-10	0	0.0157876	2.5354e-08	0.0016455	5.16536e-07	0	7.16434e-09	0.222439	4.39755e-08	5.41836e-05	6.342e-05	2.55868e-05	6.72445e-08	0	0.000173062	0	6.18565e-06	0.000102202	1.60298e-08	3.45978e-06	2.34108e-09	0.123844	0.000633012	1.71635e-08	7.899e-06	0.00522219	0.000145851
C01B10.6b.1	0.385683	0	0.251058	0.168293	0.661535	0.260695	0.603598	0.227879	0.863715	0.879026	0.850525	0.214372	0.61073	0.271923	0.381965	0.604941	0	2.12684	0.278312	0	0	0.93346	0	0.561544	0	1.04463	0.239474	1.15263	0.280305	0.584387	0.279897	0	0	0	0.631994	0
C01B10.6c.1	0.355709	0	0	0	0	0	0.183686	0	0.440425	0	0	0	0	0.47358	0.191197	0	0	0.207361	0.239878	0	0.262499	0.147452	0.162697	0	0.215047	0	0	0	0.217419	0.171239	0	0	0.779145	0.460353	0.265831	0
C01B10.6c.2	0	0	0	0	0	0	0.118306	0	0.292544	0.120417	0	0.12258	0	0	0	0	0	0	0	0	0	0	0.109905	0.228657	0	0	0	0.121414	0.272961	0	0	0	0	0.146141	0	0
C01B10.6c.3	0	0	0	0	0	0	0	0	0	0	0	0	0	0	0	0	0	0	0	0	0	0	0	0	0	0	0	0	0	0	0	0	0	0	0	0
C01B10.6d.1	0	0	0	0.419178	0	0	0	0	0	0	0	0	0	0	0.276533	0	0	0	0	0	0	0	0	0	0	0	0	0	0	0	0	0	0	0	0	0.270711
C01B10.6d.2	16.7309	11.6529	2.31983	10.5536	2.26292	4.21418	2.44166	7.66656	0	7.05724	6.66247	10.7085	8.55387	9.21292	5.14976	7.02226	2.75959	11.2864	4.50428	4.98458	4.03988	3.55624	0.830356	10.912	1.39081	5.38372	0	4.60213	2.90135	0.495662	8.36382	9.76504	0	2.31345	2.44512	0.523523
C01B10.6d.3	0.31372	0	0.192025	0	0	0.342088	0	0	0	0	0.681676	0	0	0	0	0	0.271686	0	0	0	0.273172	0	0	0	0	0	0	0	0	0	0	0	0	0	0	0
C01B10.6d.4	0	0	0	0	0	0	0	0	0	0	0	0	0	0	0	0	0	0	0	0	0	0	0	0	0	0	0	0	0	0	0	0	0	0	0	0
C01B10.6d.5	0	0	0	0	0	0	0	0	0	0	0	0	0	0	0	0	0	0	0	0	0	0	0	0	0	0	0	0	0	0	0	0	0	0	0	0
C01B10.6d.6	0	0	0.294869	0	0	0	0.213374	0	0	0	0.346446	0	0	0.294753	0	0	0	0	0.239248	0	0	0.362252	0	0	0	0.205732	0	0.218059	0.69454	0.609726	0	0	0	0.265756	0	0
C01B10.7a.1	0.975481	1.33693	2.78891	0.394746	1.88898	1.55103	0.658086	2.0639	1.16937	0.478297	2.34139	1.33932	1.25914	1.94108	4.38762	0.655582	2.37467	1.73801	1.31141	1.32118	5.69264	1.17332	1.1164	2.92862	0.709504	4.28663	4.09582	1.47387	3.8194	5.15632	1.02286	2.42496	9.13277	1.91582	1.29617	4.79833
C01B10.7b.1	0	0	0	0	0	0	0	0	0	0.950827	0	0.434679	0	0	0.511472	0.77905	0	0	0	0	0	0	0	0	0	0.417218	2.29481	0.420771	0	1.24312	0	0	0	0	0	0
C01B10.8.1	38.5185	41.1156	17.9328	42.8629	18.3555	37.5616	47.5985	20.8493	25.522	42.3702	30.5459	27.5199	37.4	29.5498	23.8675	36.8407	28.7919	13.3697	35.5098	29.6213	19.0185	51.0043	35.8216	37.5345	47.2793	25.8572	15.6137	40.9981	16.5194	22.3106	28.8625	22.5019	17.7255	17.7835	19.1053	26.3625
C01B10.8.2	0.218912	0.843364	0.132462	3.56051	2.15749	2.76695	0.000440284	2.55446	2.10968	4.46837e-06	0.000355365	0.0134841	0.0431636	0.00155736	1.87791	0.00444498	2.17088	8.20581	6.17563	6.36736	0.000535822	0.01931	0.00721186	0.0270738	4.87287e-08	0.000317548	2.16564	0.0957541	7.76963	0.413056	0.553115	4.89436	0.0166687	6.38133	0.0406061	0.250636
C01B10.9.1	32.6314	35.0601	16.2442	38.7247	24.7736	31.8257	41.5324	24.2817	25.4803	37.153	23.8384	21.1648	34.5646	26.8467	21.1198	28.8867	21.5985	18.6464	31.2828	28.3067	16.3279	40.0107	30.476	29.6719	40.4717	23.6546	20.343	33.3724	21.1111	18.1272	28.1674	23.5541	19.6333	24.3101	14.9667	20.8184
C01B12.1.1	7.51116	11.029	207.814	1.05014	72.913	27.7539	7.09772	302.395	235.248	32.1313	334.095	312.844	136.722	268.97	588.28	283.015	425.656	274.734	15.6769	41.8188	540.864	0.859445	35.0786	55.2752	2.14577	409.431	318.812	48.6486	449.422	338.452	115.304	237.124	519.591	153.087	326.553	283.909
C01B12.2.1	12.0382	16.5046	12.0785	14.0251	18.9138	19.0298	19.9895	21.4616	25.7261	24.288	31.7652	32.9633	22.3125	20.7338	36.8326	22.733	35.9505	49.094	12.7934	12.5152	11.859	13.3245	13.8571	15.5769	13.443	19.2517	22.9451	19.5999	26.9559	32.8048	14.2167	14.9933	28.5388	12.3962	9.0067	25.584
C01B12.3.1	2.26987	3.34335	1.84694	2.73145	2.53552	3.32235	2.97832	4.11188	4.0263	4.81985	5.43182	7.0345	3.19084	2.75628	5.6673	3.31744	6.73478	14.172	3.00818	3.29175	2.61975	2.99097	3.10575	2.66372	2.91143	4.45328	3.55652	4.47636	5.57072	5.99909	3.0601	2.85132	4.75599	1.93371	2.01742	3.35716
C01B12.4.1	2.34266	2.27917	1.78309	0.81586	1.23428	1.32676	1.17705	1.50636	1.19562	2.1771	5.04574	4.22855	3.21025	3.66417	5.83525	6.03024	7.45494	1.8937	1.5214	1.66548	1.90152	0.812059	1.18684	1.40196	0.971216	2.1136	1	2.31532	2.84119	2.49809	2.1812	2.32724	2.47927	3.01407	3.53618	3.54232
C01B12.5.1	0.552672	0.612578	0.348421	0.498147	0.194991	0.239815	0.516883	0.245245	0.518708	0.540844	0.542756	0.901708	0.343836	0.400328	0.684011	0.505993	0.580089	1.1373	0.791699	0.575341	0.250732	0.176372	0.544239	0.505619	0.370905	0.342048	0.4967	0.714469	0.683847	0.51828	0.401253	0.26601	0.605636	0.0635482	0.230146	0.456928
C01B12.8.1	53.2804	47.6437	16.9642	45.738	21.6294	35.3661	45.5219	29.0008	27.4158	44.1607	39.0016	24.0502	44.6524	40.0214	28.1418	53.0966	51.3757	11.4212	48.741	48.0775	18.209	52.7936	43.9581	44.3693	57.931	32.0674	18.9143	53.8854	29.7563	21.1982	33.9394	33.7045	16.3145	23.4673	20.5764	25.7834
C01B4.1.1	0	0	0	0	0	0	0	0.0150504	0	0	0.013824	0	0	0	0	0	0	0.0160735	0	0	0	0	0	0	0	0	0	0	0	0	0	0	0	0	0	0
C01B4.10.1	0	0	0	0	0	0	0	0	0	0	0	0	0	0	0.0348374	0	0.0912606	0.0362564	0	0	0	0	0	0	0	0	0	0	0	0	0	0	0	0	0	0
C01B4.3.1	0	0	0	0	0	0	0	0	0	0	0	0	0	0.0173821	0	0	0	0	0	0.0165344	0.118755	0.0469774	0.0147522	0.0293247	0	0.107916	0.0143703	0.0450138	0.0470581	0.0442732	0.0992385	0.152163	0.0444507	0.0917386	0.019814	0.0988107
C01B4.5.1	0.220337	0.137222	0.162405	0.0271879	0.0151882	0.11928	0.290159	0.180287	0.157241	0.194877	0.43903	0.223654	0.100543	0.168442	0.270065	0.219937	0.111383	0.719142	0.0842442	0.0535884	0.17164	0.0887036	0.0477883	0.126804	0.034538	0.0582161	0.0935645	0.146003	0.237648	0.223616	0.0719166	0.0659906	0.238736	0.119475	0.0212739	0.212878
C01B4.6.1	7.60778	9.03581	6.48796	7.62372	8.14229	9.73979	10.4369	7.62487	8.08554	8.60971	4.86348	5.16031	8.22196	6.72215	1.93772	4.43736	3.04322	1.95557	3.88555	2.86009	1.55017	7.16208	4.83422	3.88547	6.87858	2.48632	1.84496	5.15362	2.36139	2.64627	2.03411	2.44507	1.50851	1.80048	1.53863	2.2268
C01B4.7a.1	2.09291	3.03399	1.15975	1.79582	1.56266	2.85725	2.37152	2.18151	2.97845	2.59922	4.88507	5.2976	2.83264	2.48521	5.23809	3.50418	9.36522	9.30179	4.94864	5.2953	1.54766	3.69771	4.6657	4.40646	3.92106	4.51236	3.77883	6.53493	10.3793	11.7794	4.22588	3.85545	4.38776	2.06944	2.36367	5.66509
C01B4.7c.1	1.16261	0.402629	0.184996	0.40185	0.317062	0	0.205945	0.402663	0	0.459512	0.201261	0.523538	0	0.462195	0.911905	0.667789	0	0.0183057	0.0516813	8.06507e-08	0.193876	0	4.57659e-07	0	0.0252009	0.305057	5.23613e-09	0	0	0	0	0	0.00238561	0.114327	0.243474	0.453622
C01B4.7d.1	3.73518	1.17277	0.71889	6.26246	5.11776	0	4.18766	3.89748	0.776967	0.329542	0	4.25813	4.80938	2.44876	0.963395	5.23177	0.457817	4.36598	2.61217	0	0.268658	6.89792	1.91888	0	0.301499	0.000897464	1.01164	0	0.0716965	5.30426	2.74815	0.677764	0	6.37147	3.60455	0
C01B4.8a.1	1.32564	1.30047	0.389472	0.587248	0.434405	0.870827	0.574453	0.612317	0.548039	0.834915	0.817929	0.908407	0.927409	0.661063	0.673145	0.766517	1.15437	0.978343	1.22826	1.21392	0.203275	0.875358	0.977025	0.744255	0.652487	0.642183	0.551807	0.93289	1.00047	0.715016	1.02188	0.801649	0.565166	0.464875	0.46517	0.519014
C01B4.8b.1	2.99074	2.28247	0	0.985819	0.384515	0.0947798	0.912361	0.591301	0.734975	2.18624	0.522917	0.310793	0.91383	1.08743	0.915383	1.12367	0.999543	2.06583	2.58942	2.00036	0.742388	0.011038	1.25179	0.62624	1.85337	0.942602	0.215208	1.27562	1.66165	2.03984	1.49202	2.37247	1.3115	0	0.663605	0
C01B4.9a.1	20.3487	27.419	8.65518	20.9059	9.75714	17.611	24.8062	9.68436	11.8769	21.9139	16.0058	15.3935	20.3009	16.2159	11.3281	22.7075	23.1022	4.87126	30.0261	25.9876	9.86309	30.008	24.1378	21.8885	32.4346	14.1583	6.50397	32.5723	16.9141	11.0497	19.7301	14.9193	5.7618	13.3285	28.1442	14.9296
C01B4.9b.1	0	0	0	0	0	0	0	0	0	0	0	0	0	0	0	0	0	0	0	0	0	0	0	0	0	0	0	0	0	0	0	0	0	0	0	0
C01B4.9c.1	0	0	0	0	0	0	0	0	0	0	0	0	0	0	0	0	0	0	0	0	0	0	0	0	0	0	0	0	0	0	0	0	0	0	0	0
C01B4.9d.1	34.2514	45.2899	15.0962	33.1826	12.3471	24.8406	29.7725	12.9458	9.30114	26.813	29.5239	9.80045	26.3211	28.4628	18.7849	27.6448	23.3888	9.95438	38.1643	31.4894	17.4179	35.8972	35.8923	21.6194	38.2516	21.6558	7.493	41.496	27.6766	7.67233	35.9352	24.2792	10.6086	19.3314	29.5493	19.3942
C01B7.1a.1	4.52295	5.46072	5.8801	3.01434	6.14704	5.34854	5.15509	7.06518	9.84981	5.57518	7.92648	8.75665	6.08848	7.3323	10.4128	7.00808	9.00351	16.8159	4.90002	5.24263	5.78185	4.01274	4.92286	5.27126	4.46181	6.99982	10.2217	5.42404	9.75701	10.6393	8.73755	6.73633	12.1823	7.90794	5.53097	9.02276
C01B7.1a.2	0	0	0	0	0	0	0	0	0	0	0	0	0	0	0	0	9.38187e-08	0	0	0	0	0	0	0	0	0	0	0	0	0	0	0	0	0	0	0
C01B7.1a.3	1.23599e-05	3.23584e-05	2.75665e-10	0	1.89602e-09	0	0	0	0	1.33345e-10	0	0	3.69991e-07	0	0	0	1.91033	1.00104e-06	0	1.56589e-09	0	0	0	0	0	0	0	0	0	0	0	2.72372e-10	0	5.2755e-08	0.000159584	0
C01B7.1b.1	1.62049e-05	0.891052	0.949747	1.0404	1.37909	1.00076	0.870099	1.16911	1.11657	1.62011	1.10942	2.13255	0.651613	0.258196	1.82528	0.589828	0.218083	0	1.10096	0.238421	0	1.07421	0.537585	1.20328	0	0	1.71735	1.17944	1.45767	0.879992	0	0	0.553481	4.07246e-06	0.713482	0.611231
C01B7.1b.2	0	0	0	0	0	0	0	0	0	0	0	0	0	0	0	0	0	0	0	0	0	0	0	0	0	0	0	0	0	0	0	0	0	0	0	0
C01B7.1b.3	1.21514	0.901734	0.478244	0.565307	0.80867	0.954773	1.06064	1.59095	0.834293	1.26612	3.31532	2.50454	0.755167	0.551971	1.707	1.10653	1.31772	3.03402	0.693257	0.985017	0.895879	0.428059	0.686323	0.805188	1.05972	1.75486	0.887794	1.56676	4.44038	4.36644	1.11782	0.735575	1.41264	0.928069	0.722828	0.61174
C01B7.1c.1	1.4566	2.05983	1.45962	2.86126	2.18525	2.5326	2.90957	2.2652	3.00049	3.52859	2.37265	3.05138	2.35597	0.507701	2.33617	0.961832	2.48876	3.16122	1.94348	2.28304	1.81996	1.8992	2.05295	2.26486	2.18739	2.5503	3.08656	2.24802	1.66448	2.65933	1.97354	1.74828	3.34912	1.40083	0.894193	3.01883
C01B7.1c.2	0	0	0	0	0	0	0	0	0	0	0	0	0	0	0	0	2.52492e-08	0	0	0	0	0	0	0	0	0	0	0	0	0	0	0	0	0	0	0
C01B7.1c.3	3.74374e-06	1.15993e-05	0	0	6.31927e-10	0	0	0	0	8.12166e-11	0	0	1.3441e-07	0	0	0	0.504931	1.71272e-07	0	6.40295e-10	0	0	0	0	0	0	0	0	0	0	0	0	0	8.3897e-09	2.33384e-05	0
C01B7.1d.1	0	0	0	0	0	0	0	0	0	0.0611323	0	0	0	0	0	0	0	0	0	0	0	0	0	0	0	0	0	0.132858	0	0	0	0	0	0	0	0
C01B7.1d.2	0	0	0	0	0	0	0	0	0	0	0	0	0	0	0	0	0	0	0	0	0	0	0	0	0	0	0	0	0	0	0	0	0	0	0	0
C01B7.1d.3	0	0	0	0	0	0	0	0	0	0	0	0	0	0	0	0	0	0	0	0	0	0	0	0	0	0	0	0	0	0	0	0	0	0	0	0
C01B7.4a.1	0.627555	1.44966	1.41143	0.246234	1.38774	0.64814	0.526348	2.05244	2.17281	1.00601	3.91633	2.77778	1.78847	1.57008	2.80877	1.70388	3.54225	5.25013	1.07617	1.47977	1.48592	0.640949	1.61642	0.623478	0.437426	1.16966	2.05383	1.49767	4.48256	4.50865	1.65893	1.8794	2.71242	2.38613	0.709658	1.17484
C01B7.4a.2	0	0	3.42489e-10	0	1.12126e-10	0	0	0.232151	3.34101e-10	0	0	0	0.113637	0	0	0.0662254	0	0.708819	0	0.41783	0	0	0	0	0	0	0	0.161286	0.110569	0	0.165896	0	0.4537	0	0	4.45317e-10
C01B7.4b.1	2.15168	1.48975	2.51635	1.54099	2.80398	2.38418	3.85254	12.9443	15.7172	27.334	54.8895	40.7447	16.0903	14.6905	22.7437	23.437	28.3963	33.6148	1.27811	0.865008	3.20114	1.52598	0.779046	2.17193	1.67141	6.32026	11.8458	22.9139	38.5298	45.9215	7.22823	8.01721	10.8739	11.6228	8.56618	13.9545
C01B7.4b.2	0	0	0	0	0	0	0	0.923202	0	0	0	0	0.572915	0	0	0.459737	0	2.96091	0	0.188971	0	0	0	0	0	0	0	1.53565	0.435467	0	0.444654	0	1.24093	0	0	0
C01B7.6.1	1.26853	1.86585	1.54197	1.30251	2.03725	2.0725	2.32973	2.67316	3.26325	2.44841	3.08587	3.33852	2.98793	1.95462	3.28187	2.15891	3.0608	4.11713	2.06563	2.59038	2.21305	1.79606	2.34162	2.25834	1.86354	2.81331	3.06228	2.57933	3.2041	3.28878	3.24629	2.33431	2.91082	2.81464	1.50833	2.52237
C01B7.7.1	0.85561	0.785695	0.558111	0.47149	0.996405	0.991003	0.640781	1.04093	1.9546	1.33565	2.138	2.52154	1.29639	1.3673	1.70796	1.07152	1.86895	1.35207	0.686057	0.621292	1.11348	0.564854	1.00091	0.839743	1.03432	1.38692	0.950925	1.49047	2.80274	3.46604	1.01913	0.946755	1.66153	0.740458	0.537989	1.24941
C01B9.1a.1	0	0.0877433	0	0.0320818	7.4913e-10	0	0	0.0409273	0	0	0.031861	2.47969e-05	0	0	0	0	0.0142434	0.0133871	0	0.341981	0.143874	0	0	0	0	0	0.000106788	0	0	0	0	9.83112e-07	0	0	5.1467e-06	2.01933e-06
C01B9.1b.1	1.21131	1.01651	1.58232	0.696112	1.60049	1.23608	1.06865	2.84464	2.73539	1.39333	1.98129	1.36658	2.76185	2.47584	2.32305	2.41861	2.15019	2.1135	0.812698	0.7043	2.18867	0.665114	1.02117	0.937777	0.936273	1.33964	1.86522	1.28391	1.80592	1.41228	2.70157	2.50414	2.22656	4.17334	2.14803	2.29704
C01B9.4.1	3.47293	4.5283	5.45489	2.35532	4.04119	2.39946	1.4326	2.93982	9.74807	1.42157	5.46112	11.4317	8.41821	11.5429	10.2197	8.16855	21.1646	0.827301	1.9029	4.70818	5.49076	0.508479	5.05002	1.59617	0	3.13312	1.53065	3.05329	6.5182	9.11923	4.18378	2.26232	2.26662	7.47748	4.75316	1.64978
C01C10.1.1	3.83693	3.62127	3.15447	3.37109	3.74941	3.60045	2.752	3.2153	5.04336	4.55772	5.89997	7.75374	4.19384	3.36886	8.6054	4.06888	7.19986	11.4723	4.64433	4.22888	3.03023	2.73392	3.16317	4.71792	3.00321	4.68744	4.69819	4.97168	6.81611	9.37815	4.88045	4.26156	8.53363	1.61346	1.19288	7.49594
C01C10.2a.1	4.96401	4.52171	6.70515	2.51015	10.0287	6.17488	3.93102	11.7218	11.5525	5.77313	16.722	17.3575	7.12397	9.37538	9.83488	9.3677	12.511	17.2154	6.73718	7.21028	11.2173	3.55945	6.65266	7.2845	2.92332	11.4906	13.2541	7.08648	15.4258	16.7593	8.89443	10.2559	11.5199	7.87792	5.75518	4.8992
C01C10.2b.1	3.74932	3.34334	3.35318	2.70298	4.09066	2.43043	1.10209	4.93161	5.34173	3.79311	9.80083	6.7785	4.86728	2.76321	4.31853	3.70811	5.12188	8.78803	2.60183	4.00205	6.13823	1.37811	2.91618	4.80006	1.61282	3.94772	3.25485	2.58057	4.98774	6.37974	3.88505	4.85814	2.23879	3.02591	3.66631	1.29127
C01C10.3.1	13.9742	14.734	45.6238	5.67547	36.2598	22.3351	6.25484	42.6067	37.0561	8.90315	21.4699	17.4828	34.5448	29.7143	23.1189	16.0849	19.8767	27.3006	14.9267	23.7461	33.948	7.27354	27.8565	31.5037	6.92523	48.8593	63.2393	11.4032	24.1682	25.5425	39.0491	36.6247	32.5402	44.196	40.6457	26.3924
C01C10.4.1	3.12939	2.81208	1.53686	2.62535	2.906	3.39234	2.82541	3.20063	4.46725	4.19056	5.8592	7.37351	2.86483	2.75811	7.10864	2.81734	6.68658	12.6478	3.99451	5.33944	1.81347	2.94724	4.8126	4.307	3.32586	5.0772	4.42716	5.42294	7.51838	9.78347	4.90164	2.78676	7.71223	2.33422	1.50145	8.46065
C01C4.1.1	8.62606	1.18091	20.0216	3.46282	21.2525	5.51531	4.08671	27.8735	22.2324	15.7958	49.3023	43.8594	19.8591	19.7481	36.125	18.4694	18.1448	51.2686	8.89692	14.507	20.3203	2.64413	12.8294	18.315	1.54426	24.2036	30.413	18.1889	33.5636	62.702	16.4794	23.0666	33.9835	20.4609	18.1769	10.8774
C01C4.1.2	0.516287	6.12532	1.02312e-09	2.85533	0.00549819	9.3129	4.19793	0.029967	4.74905	0	7.61711e-07	6.71458e-09	0.00673302	2.43709	3.4043	2.60438	14.1685	27.9917	4.13888	4.37494	12.4522	2.13998	1.96654e-06	0.00480468	2.67635	0.971398	4.53147	0	18.0391	13.025	5.31722	0.00176597	0.952488	0	3.43465	9.40608
C01C4.2.1	0.0556626	0.0898149	0	0.0617869	0.138221	0.0684014	0.0366086	0.0371787	0.292274	0.111575	0.346043	0.25829	0.0457245	0.0426206	0.0763182	0.0359509	0.355542	0.198609	0	0.0406015	0	0	0.0729639	0.07321	0.0791728	0.132695	0.248905	0	0.154381	0.369511	0.121533	0.0757522	0.163452	0	0	0
C01C4.3a.1	0	0.000483135	0	0	0	0	0	0	0	0	0	0	1.90791e-08	0.187025	0	0	0	0	0	0	0.0877757	0	0	0	0	0	9.03338e-07	0	0	0	0	0	0.606563	0	0	0
C01C4.3a.2	2.63972	2.29666	1.87776	1.67221	2.00603	1.58264	0.842692	2.77518	1.73453	3.30354	2.81566	5.73567	2.08035	2.93136	2.77025	2.57472	2.45827	6.44858	2.48499	2.85918	0.832875	1.23879	1.13216	1.13336	2.18475	1.06845	1.9662	3.1136	3.19329	4.12977	2.6664	3.10361	3.90702	1.98216	0	1.42478
C01C4.3b.1	1.55201	3.66809	2.21414	0.837716	3.34052	2.19928	2.82953	4.19354	4.22579	4.58255	9.37211	8.86298	3.3729	2.68377	7.48229	5.11598	9.76952	8.36472	3.19155	3.2942	2.32386	1.94145	2.69067	3.17112	2.63496	3.62888	1.95227	4.14054	8.35539	13.5021	3.71001	3.78208	4.17385	2.8069	3.99702	4.9445
C01C4.3b.2	2.34433	1.19977	0.761652	0.755233	0.476697	0.71607	0.657353	1.02441	0.910854	1.05705	2.4174	2.07753	1.7846	1.78197	2.42519	0.986569	1.73742	5.00405	1.71524	1.03566	0.800186	1.02355	1.27464	0.637859	0.532553	1.55431	3.25009	1.48399	3.56888	3.36082	0.592159	0.383976	2.42122	1.49224	0.279248	1.66823
C01C7.1a.1	5.10028	3.61756	1.70156	5.2697	0.772946	4.57692	8.02933	3.12631	2.6102	7.27788	3.48704	2.09518	4.48057	2.41794	1.25875	5.07897	1.59357	0.304423	4.14433	3.22526	0.918851	5.7272	4.58245	2.52274	6.24318	2.11927	0.606966	4.01307	1.32578	2.11812	2.50825	1.17284	0.245864	1.84531	0.456907	1.73359e-08
C01C7.1b.1	6.66252	10.0324	4.59128	10.1882	7.97729	8.75171	9.53319	7.26732	9.58325	11.1036	13.2214	13.3528	8.36964	8.92037	10.737	9.73182	14.3686	17.526	7.67684	8.53525	5.8408	9.21582	6.96825	8.65647	10.0641	7.28768	7.56712	13.1832	11.8268	11.4528	7.67149	8.08367	7.11865	6.52522	6.64494	9.86034
C01F1.1.1	63.5863	71.0344	27.8994	70.7665	41.9262	60.8991	75.9009	51.4738	55.5894	71.2816	59.9963	54.4194	68.1961	62.7228	63.0894	73.1078	85.6965	52.0783	59.5961	58.7376	32.5117	73.9138	57.47	54.0389	72.3505	46.9609	36.6726	68.1279	48.0855	44.271	54.4645	48.7274	44.0396	47.4751	34.6971	61.5414
C01F1.2.1	33.8225	39.5893	29.3466	34.4665	25.6492	29.6937	28.459	24.3749	25.4138	32.4173	34.825	28.9485	31.1472	30.912	26.5166	25.3328	30.1791	20.2907	41.9821	47.9762	39.0571	39.7657	39.6109	40.4349	41.3866	37.4043	30.9948	46.4117	41.2444	46.8937	40.3179	42.6561	34.5669	35.4331	28.1796	40.5128
C01F1.3a.1	1.25755	1.78651	3.48128	3.5729	2.50258	2.5086	2.0766	8.88535	10.7082	4.2849	15.793	20.395	3.41933	4.61146	35.0452	8.82691	31.9315	40.4513	1.70311	2.37261	12.2081	3.26607	2.40904	2.7384	3.37961	18.6294	25.0726	4.71806	25.3258	29.6856	4.056	4.73083	53.4348	4.04352	6.92942	50.3655
C01F1.3b.1	1.59529	0	0.622054	0.566044	1.18318	2.09069	0.936574	1.84778	0	0.518621	3.69747	1.73332	1.14938	1.16246	2.93404	2.06251	3.47155	5.03246	1.0677	0.53793	0.345751	0.530784	1.26089	2.80574	0.406534	2.69489	4.07713	1.46505	7.21308	4.92959	0.351156	1.34066	9.14516	0.854088	0.9816	6.93115
C01F1.4.1	0.600072	0.707319	0.382453	0.353121	0.694788	0.970788	0.394566	0.7281	0.855626	0.849398	1.67823	1.7821	0.548412	0.699432	1.04649	0.629707	0.41849	1.43278	1.15283	1.11497	0.753089	0.846065	1.12329	0.850994	0.725284	0.940811	1.18012	0.936599	1.95903	1.98978	0.645369	0.880602	1.23587	0.51404	0.497614	0.461561
C01F1.5.1	0.461961	0.410722	4.8757	0.11304	4.76226	2.50286	0.368392	15.4355	16.1777	1.51156	27.3443	27.8376	3.26151	6.29091	37.9101	10.4279	20.9506	13.4149	0.657254	0.633466	13.5595	0.0527393	0.858419	1.74065	0.144696	16.2933	17.4753	2.26932	18.7483	16.4569	3.9358	5.62631	37.7938	3.33012	8.33853	24.6308
C01F1.6.1	35.0719	37.9325	19.8695	44.6676	23.8322	36.8655	49.3945	27.4457	34.4412	49.8809	42.8995	38.5646	36.8724	32.6214	23.5155	37.2354	34.0554	35.2605	38.7087	37.3357	16.7355	50.253	41.3578	38.3718	53.54	27.6222	22.1067	52.7046	38.6259	34.4052	30.7308	26.7304	11.3734	21.5484	19.7834	17.7126
C01F4.2a.1	0.624598	0.890714	0.984668	0.384248	0.893143	0.755429	0.531937	1.2416	1.51526	0.945968	2.14453	2.04521	0.945877	1.17985	2.12966	1.03218	1.39673	4.22993	1.09573	1.34824	1.58056	0.49876	0.913508	0.949978	0.389581	1.34484	1.41898	1.07598	2.45282	2.85251	1.44936	1.27498	2.21396	0.757533	0.905989	1.41948
C01F4.2b.1	0	0	0	0	0.0166058	0.0539604	0	0	0	0.0621618	0	0.02428	0	0	0	0.0533547	0	0.0492757	0.0515002	0	0.0319741	0	0.0257365	0.0230371	0	0.0510504	0.0213426	0.0457212	0.0237398	0.0986156	0	0	0	0.0558727	0	0
C01F6.1.1	36.167	38.6705	12.8827	47.6158	25.0005	37.6656	49.7848	27.5053	31.3009	45.7071	27.2466	22.4048	37.8814	32.3272	21.7824	36.8368	25.4761	20.9934	35.5009	28.9884	10.645	47.4309	33.2289	31.9902	50.3379	22.5092	20.7234	45.328	21.2509	17.1983	27.0121	22.09	17.3558	19.836	12.9796	15.982
C01F6.14.1	8.46187	9.11251	10.561	8.46276	10.7166	9.16231	9.12593	7.53051	9.49414	5.3267	9.25122	11.6935	8.78288	11.1659	15.7508	9.50528	18.4816	19.5445	10.329	11.2684	15.0907	8.31378	12.9712	12.4162	6.45939	11.9813	13.1815	6.55984	12.6293	9.8291	11.0978	11.6276	17.5914	10.881	8.84994	22.1078
C01F6.2.1	9.34594	8.15891	3.45504	4.04154	4.0524	5.42268	4.85831	6.02938	6.06407	6.84202	16.8653	13.4505	10.8871	11.4055	13.0126	21.9914	23.2754	1.58155	11.1011	9.67038	5.37012	4.82185	7.1573	6.32265	4.85199	5.77199	4.12803	8.67702	8.97773	6.60721	8.72797	8.75152	6.06336	8.39469	8.55099	9.16353
C01F6.4a.1	24.6076	23.9275	6.18076	28.3718	11.4164	21.4235	30.3595	12.6362	14.5724	27.4067	14.0109	12.2981	19.9066	15.7961	6.5009	19.3197	10.0664	2.69872	26.4841	21.0293	4.94731	35.9604	26.4857	22.0938	36.9869	13.9175	8.17297	30.0852	11.6148	8.11108	16.262	13.3151	4.01552	9.54544	7.17172	6.93075
C01F6.4c.1	0	0	0	0	0	0	0	0	0	0	0	0	0	0	0	0	0	0	0	0	0	0	0	0	0	0	0	0	0	0	0	0	0	0	0	0
C01F6.5.1	12.4514	14.5212	21.7325	17.9145	23.5334	20.2723	24.8089	41.9732	43.6126	36.7019	57.9553	44.3911	33.438	36.7888	51.7661	37.0365	55.4393	57.1432	13.9337	21.2833	35.047	15.2909	16.5946	21.0925	16.8331	32.6757	45.3726	29.3982	47.5259	54.6429	25.6579	29.9467	52.4337	35.1272	30.5293	39.6092
C01F6.6a.1	80.1733	84.8016	146.266	65.426	186.697	137.228	88.5631	169.782	155.028	83.1604	85.1866	65.5686	127.234	113.666	105.358	72.227	71.9847	91.6053	76.8069	106.875	115.773	72.8746	107.755	116.957	71.3659	135.529	175.55	69.7977	92.1451	106.744	150.636	128.693	156.111	184.232	86.9077	125.329
C01F6.6b.1	2.38188	3.89201	4.22844	2.23545	4.68034	3.9975	3.18515	5.30248	5.81133	4.71379	10.8898	7.98175	5.16265	3.5861	5.70342	4.24902	4.22559	9.04364	3.61676	4.20253	5.77506	2.84691	3.69635	4.1748	3.05661	4.83505	5.0361	4.38171	10.2869	12.2413	4.96882	5.22907	3.70103	4.37746	2.91555	2.85395
C01F6.6c.1	3.74745	2.50127	6.59899	1.76042	0.117434	4.17201	2.17314	0.324642	0.21234	2.71061	6.91707	7.19539	0.541448	2.51354	0.422797	6.33703	13.0755	12.8263	1.00511	2.21711	8.19193	3.17252	3.21951	7.67495	1.36556	2.04783	0.544377	1.01896	12.7538	6.99148	1.02159	8.17294	2.07415	6.11451	0.711522	4.13558
C01F6.6d.1	5.31628	6.6988	1.06985	4.96987	4.34151	4.35418	5.4282	2.6995	3.54237	7.04456	5.48081	5.24492	5.94721	4.05041	1.46967	3.53373	1.39554	1.39722	6.60465	5.27609	1.87963	4.92497	4.21589	3.80827	4.99502	3.39472	1.56279	5.55752	4.71682	6.15138	3.98375	1.72016	1.49279	1.48159	2.10944	0.900781
C01F6.6e.1	0	0	0	0	0	0.14689	0	0	0	0	0	0	0	0	0	0	0	0	0	0	0.166421	0	0	0	0.250325	0.234204	0.240807	0	0	0	0.235651	0	0.321155	0.294122	0	0
C01F6.6e.2	0	0	0	0	0.316902	0	0.115445	0	0	0	0	0	0	0	0	0	0	0	0	0	0	0	0	0	0	0	0	0	0	0	0	0	0	0.396921	0	0
C01F6.6e.3	0	0	0	0	0	0.145668	0	0	0	2.58625e-09	0	0	0	0.18522	0	0	0	0	0.294649	0	0	0.146212	0	0	0	0	0	0	0	0	0	0.186756	0	0	0	0
C01F6.6e.4	0	0	0	0	0	0	0	0	0	0	0	0	0	0	0	0	0	0	0	0	0	0	0	0	0	0	0	0	0	0	0	0	0	0	0	0
C01F6.6f.1	0	0	0	0.600012	0	0	0	0	0.190364	0	0	0	0	0	0	0	0	0	1.01148	0	0	0	0	0	0	0	0	0	0	0	0	0.403927	0	0	0	0
C01F6.6g.1	0	0.269951	0	0	0	0.626883	0.329402	0.320623	0	0	0.419394	0.843226	0.334712	0	0	0.143432	0	0	0	0	0	0	0	1.18773	0	0	0.218144	0.629788	1.35276	0.466861	0.190386	0	0.315592	0	0	0
C01F6.6h.1	4.70267	4.58031	8.13735	4.13019	11.7219	3.26268	2.24885	10.0458	11.6495	0.899955	6.40434	8.01261	8.1886	8.99414	11.6004	4.13795	0.138747	1.69065	6.99429	10.3192	4.47901	9.09634	10.5368	9.11598	8.19707	10.9898	16.2467	7.84255	6.33073	1.21991	11.4334	6.87171	13.5522	7.42385	6.89971	13.0088
C01F6.6i.1	0.378527	0.582635	0.660541	1.47799	4.42672	0.255398	1.48339	5.90224	6.84536	1.01679	3.68732	3.95891	6.5505	5.38455	6.05732	1.50979	0.0480219	0.106397	3.84023	5.26947	0.283435	2.66171	0.200022	0.156195	4.01304	4.62567	6.40503	5.74799	0.163666	2.55678	4.85398	0.449978	3.51764	0.000178478	4.58876	1.54287
C01F6.6j.1	0	0	0	0	0	0.0834833	0	0	0	0	0	0	0	0	0	0	0	0	0	0	0.194687	0	0	0	0.0198601	0.0104689	0.00320344	0	0	0	0.00596997	0	0.0229867	2.15347e-07	0	0
C01F6.6j.2	0	0	0	0	0.000807571	0	0.0786131	0	0	0	0	0	0	0	0	0	0	0	0	0	0	0	0	0	0	0	0	0	0	0	0	0	0	1.23516e-07	0	0
C01F6.6j.3	0	0	0	0	0	0	0	0	0	1.30034	0.805999	0.127558	0	0	0	0	0	0	0	0	0	1.61146e-08	0.210278	0	0	0	0.43416	0.288819	0.451763	2.46853	0	0	0	0	0	0
C01F6.8a.1	55.6848	46.8638	32.1864	67.9504	33.9716	44.5743	59.2411	43.3642	46.8683	51.025	40.6588	42.7186	51.4233	54.4504	54.6724	56.1636	50.0623	44.6089	41.3038	41.2609	29.0659	52.0592	42.3275	46.2626	52.3086	31.8544	31.4339	43.4745	46.4364	37.8281	38.2839	36.803	28.0189	33.0837	33.1096	41.6811
C01F6.8b.1	39.4363	43.0567	21.0644	52.8917	23.1072	46.4649	50.6931	30.8472	38.6645	51.1837	37.0875	29.402	42.9379	36.4835	34.9502	42.6348	41.4838	30.7867	37.0945	33.5277	24.8141	51.5556	34.7867	36.5963	51.1302	29.9512	25.3645	46.0723	25.0265	31.579	30.3136	30.2572	26.9861	32.6186	19.4178	27.0709
C01F6.9a.1	320.779	314.244	192.234	362.685	217.311	289.728	342.875	259.009	281.383	355.079	309.126	283.08	303.394	300.886	317.312	363.052	323.745	222.014	284.661	262.758	202.803	329.914	271.692	277.948	326.875	233.575	209.013	343.664	232.034	265.5	239.564	251.24	222.663	247.398	259.326	280.588
C01F6.9b.1	0	0	0	0	0	0	0	0	0	0	0	0	0	0	0	0	0	0	0	0	0	0	0	0	0	0	0	0	0	0	0	0	0	0	0	0
C01F6.9c.1	0	0	0	0	0	0	0	0	0	0	0	0	0	0	0	0	0	0	0	0	0	0	0	0	0	0	0	0	0	0	0	0	0	0	0	0
C01G10.1.1	1.62026	1.16814	0.813401	0.4523	0.693591	0.938831	0.613819	0.919624	0.739105	1.24255	3.01744	2.179	1.87621	2.53424	3.67607	3.96956	4.47621	0.488159	2.58622	1.98876	0.948535	1.43963	1.47119	1.61749	1.15088	1.10547	0.921872	1.88769	2.01446	1.47265	1.87134	1.71442	1.67184	2.40856	2.19523	3.16005
C01G10.10a.1	9.55642	10.1469	5.72842	9.53897	6.19547	10.7128	10.6926	8.87431	8.96714	10.069	7.96318	7.27084	9.06738	8.32902	8.74777	10.6635	9.44306	7.54582	11.8291	9.82094	6.01253	12.4561	11.1791	10.8886	12.0051	7.09971	6.72246	11.649	8.83555	7.56939	9.8763	8.96057	8.3404	8.48936	7.25665	9.59748
C01G10.11a.1	12.1825	12.941	10.4257	19.682	10.6806	13.5733	21.0221	12.5259	17.6733	15.7924	20.4407	19.6468	15.6378	14.9507	16.7284	19.0346	15.1859	16.0135	15.2147	13.3801	12.9031	19.2206	14.6685	15.0579	21.1491	12.4959	14.4177	16.7133	12.2083	14.3923	13.7664	12.8094	15.2252	17.8469	12.4489	12.1891
C01G10.11a.2	17.2399	18.4298	7.15625	16.2593	7.30736	13.2176	17.1981	9.9949	10.0923	20.2367	11.5888	12.679	17.448	11.9554	4.19171	16.5851	11.908	5.86075	15.8349	14.2044	2.66988	20.7333	15.9135	16.1706	18.1865	11.0843	0.367161	19.118	11.903	8.26253	11.7562	9.95865	0.511108	5.36773	3.52807	8.26749
C01G10.11b.1	0.0471243	0	0.0808501	0	0	0	0	0.0959507	0.0850856	0.0322603	0.3677	0.163689	0	0.0351278	0.0319792	0	0.13036	0.237022	0	0.0343508	0	0.0511981	0.0617435	0	0.0660599	0	0	0.127239	0.190845	0.28719	0.0351914	0	0	0.0757612	0.0439297	0
C01G10.11b.2	2.59842e-07	1.15208	0.0357709	0.000101548	0.918242	5.15784	3.71598	0.0152208	3.09071	2.74693	5.88307	1.79801	0.809568	8.08963e-07	1.12813	0.62922	5.81283	0	4.99109	2.23856	1.43258	1.59558	0	0.00020865	1.07577	0.739055	4.74328	6.48338	2.00806	3.58043	3.08941	0.000215342	1.99343	4.67002e-07	4.10004	1.23718
C01G10.11c.1	0	0	0	0	0	0	0	0	0	0	0	0	0	0	0	0.153395	0	0	0	0	0	0	0.151617	0	0	0	0	0	0	0	0	0	0	0	0	0
C01G10.11d.1	0	0	0	0	0	0	0	0	0	0	0	0	0	0	0	0	0	0	0	0	0	0	0	0	0	0	0	0	0	0	0	0	0	0	0	0
C01G10.11e.1	0	0	0	0	0	0	0	0	0	0	0	0	0	0	0	0	0	0	0	0	0	0	0	0	0	0	0	0	0	0	0	0	0	0	0	0
C01G10.11f.1	0	0	0.000319773	0	5.87153e-06	7.34643e-08	4.40589e-10	4.16937e-10	3.09711e-07	0	1.82425e-10	0.260808	0	0	0	0	0	2.00522e-08	8.66306e-08	0	5.34155e-07	0	0	1.10861e-09	0	0	1.76966e-05	0	0	1.73968	3.38891e-10	6.92985e-09	9.88363e-10	2.99178e-07	3.49303e-07	0
C01G10.11f.2	0.636514	1.6056	0.936727	1.48392	2.96003	2.0048	0.615018	3.31885	2.96686	2.17667	5.06958	3.20327	0.497355	2.48409	3.59542	1.61258	2.79462	6.84166	1.12342	3.80486	3.8768	0.865398	1.99645	2.20276	1.13651	2.0143	2.39584	1.08488	4.6452	1.19871	1.28036	1.92445	3.30094	0.502459	1.91599	3.71868
C01G10.12.1	20.8751	18.9722	11.7407	21.6519	14.2019	18.6592	21.0552	13.1377	14.4022	18.5584	16.6849	13.803	17.1181	15.7841	15.6372	16.7065	17.7009	9.73435	16.8378	13.4008	10.2557	20.8106	19.5342	18.0169	19.5594	14.0232	10.1535	14.9076	13.6255	10.8257	12.9871	14.1893	15.1143	12.5633	9.75521	15.2405
C01G10.14.1	9.38861	9.53576	3.54087	4.36006	3.58297	4.68753	5.80787	5.58431	8.83157	8.08441	17.4177	14.3293	12.3317	14.6296	18.3971	26.374	27.3177	1.98323	12.1617	10.5051	11.1776	8.34418	10.8876	8.8917	7.40705	7.19844	5.93231	11.5085	12.7525	7.77757	11.4348	13.2959	9.54326	12.1376	10.7055	17.3611
C01G10.15.1	14.3088	8.01781	1.38961	7.81478	3.13083	5.2143	10.2601	2.64282	4.62838	7.60737	3.66421	9.28233	2.23505	2.37627	12.9597	2.03251	4.37865	31.0773	3.6317	1.7381	0.495632	2.12978	1.02939	1.63595	3.20622	1.85457	2.1558	2.34051	3.35671	3.94056	1.25334	1.02726	11.2418	0.13787	0	8.71816
C01G10.16.1	2.50482	1.48575	0.539218	1.32006	0.717164	0.673353	1.21992	0.609149	1.005	2.39239	0.627868	2.98349	0.680525	0.9007	1.80897	2.36026	1.66456	5.4985	2.17101	1.5903	0.610238	1.08833	1.55212	0.371777	0.941111	2.02733	1.10712	1.11646	1.76638	1.63761	1.23116	1.12548	1.58474	0.135565	1.31747	3.28925
C01G10.17.1	3.72951	1.33874	0.850742	2.22381	1.02935	0.709925	7.10994	2.47677	4.94309	2.56387	1.75989	5.51213	1.64817	1.64053	14.0322	1.08072	3.534	31.9996	0.573797	2.60317	0.697162	0.713822	0	0.515785	1.19686	3.09266	2.68397	1.70299	0.750948	3.24589	0.747591	0.451002	6.09969	0	0	2.56304
C01G10.18.1	0	0	0	0	2.76138	0.409003	0	4.21431	2.94623	0	5.01909	7.19811	0	0	0	0	0	0.429605	0	0	0	0	0	0	0	0	0	0.33921	0	0	0	0	0	0	0	0
C01G10.3.1	0	0	0	0	0	0	0	0	0	0	0.0315395	0	0	0	0	0	0	0.0364032	0	0	0	0	0	0	0	0	0	0	0	0	0	0	0	0	0	0
C01G10.4.1	7.11318	1.98393	0	7.40249	2.26544	4.13164	17.204	3.87609	4.2682	9.70165	1.23421	9.24162	0.676377	4.42347	20.6553	1.60573	4.69652	48.9109	6.68152	0.972046	0	2.836	3.01347	2.21537	3.48461	4.54815	4.57276	4.88189	3.67689	6.67628	1.8471	0.83505	15.015	0	0	10.0705
C01G10.5.1	3.73177	1.27028	0.670153	1.62723	0.489915	0.732022	7.0049	1.2493	2.2877	2.72418	1.38177	4.06642	0.651059	0.413474	9.55429	0.340765	0.931196	32.9644	1.587	0.958386	0.269443	2.87543	2.12383	0.202219	2.67482	2.55357	4.83122	1.5418	2.35766	3.40709	0.978429	0.889203	6.11054	0	0	3.22805
C01G10.6.1	1.83611	1.46582	0	0.953021	0.659042	1.00684	1.03203	0.411834	1.103	1.88927	0.973816	1.44117	0.752449	0.709584	3.96082	0.19514	0.814307	5.62065	2.35315	1.33668	0.14636	0.642778	1.12428	0.893467	1.00131	1.38474	1.21581	1.91701	2.77278	0.983847	0.673524	0.613583	3.29907	0.123632	0.258174	3.43907
C01G10.7.1	35.9003	32.6566	20.2368	34.3854	21.8535	33.8556	38.3267	24.5518	29.6389	34.2477	26.6106	24.4302	28.4188	29.1849	20.443	32.5614	28.4227	15.3516	36.3271	27.8994	21.9899	40.5548	31.7445	33.849	39.9204	25.3676	26.8182	37.5434	22.4876	21.9012	30.9049	26.3944	21.8424	23.9891	19.4956	24.4307
C01G10.7.2	0.620656	0.729459	0.520956	3.76481	0.384887	0.1559	0.184704	0.748573	0.157745	0.923399	0.571587	0	1.43503	0.42382	1.06617	1.01514	0	0.808349	0.266679	0.633613	0.447263	0.442193	0.715029	0.773936	0.598961	0.647016	1.02954	1.4965	0	0.207949	0.421637	0.998399	0.538307	0.235793	0.5324	0.400609
C01G10.8.1	61.8205	89.3588	28.2319	33.7586	30.8673	83.5354	20.9437	72.4201	46.2279	30.1558	37.2721	71.4763	77.7489	66.8562	66.1542	95.645	77.2502	38.3304	84.2917	94.0561	51.4252	31.3691	53.4806	95.2478	66.1243	20.6125	64.8657	42.9849	7.8882	81.9516	83.6339	47.2946	62.4296	79.4664	98.6335	35.9517
C01G10.8.2	145.481	120.393	118.767	181.635	96.0246	98.7421	183.253	77.1939	118.752	157.859	122.602	81.8457	139.014	147.656	133.88	117.296	128.249	114.8	148.056	113.288	104.392	209.531	138.703	106.04	164.313	124.766	65.1214	156.844	147.838	82.1323	131.159	149.2	123.589	110.915	97.0781	174.498
C01G10.9.1	3.17387	4.30468	5.08405	2.43957	6.01055	3.38554	2.13436	2.51067	5.60938	3.88879	4.55352	3.6769	3.45692	4.05056	3.91203	2.15557	2.48277	2.80011	2.39339	4.107	4.52355	2.8337	4.33746	4.62368	3.15861	5.14555	7.8895	4.45362	5.18841	7.14549	5.07762	5.09895	6.49406	6.22827	5.40936	4.47035
C01G10.9.2	9.72503	9.40047	37.6744	5.59538	24.8305	17.4664	4.56509	23.1137	17.6462	4.08646	10.5104	9.97147	14.2705	14.6878	10.7201	6.04288	6.63424	5.9716	10.0571	14.3996	32.9607	5.80859	12.9194	14.7622	5.27561	21.2742	35.095	3.63148	9.92491	10.701	19.9846	22.0367	36.931	26.1013	21.8942	23.897
C01G12.1.1	2.41105	3.01941	4.81013	3.07265	4.52707	3.27161	3.31721	7.13093	6.43066	4.03554	8.80163	8.8037	4.7095	5.62972	8.38238	6.46577	7.95848	4.56653	2.40685	3.18897	8.00519	2.62058	3.12873	2.76173	2.45368	7.3583	7.07871	4.08038	9.96695	7.64934	4.33161	5.33669	10.2801	4.9477	5.50813	5.57977
C01G12.10.1	0	0	0	0	0	0	0	0	0	0	0	0.338593	0	0	0.161741	0	0	0	0	0	0	1.35305	0	0	0	0	0	0	0	0	0	0	0.478491	0	0	0
C01G12.10.2	15.8381	6.99812	5.05355	0.318921	3.77313	2.52284	2.55088	2.54024	3.98373	8.67617	4.49488	8.36309	10.3312	6.49806	0	7.78078	0.498634	1.1151	34.5545	19.7577	2.21349	1.67971	5.98184	5.22754	6.43358	4.01593	3.26757	20.3184	12.7965	9.92191	17.8791	11.6063	0	4.40908	1.35748	1.13399
C01G12.11.1	4.71069	2.9125	2.59018	0.0909834	4.36471	2.10913	1.20279	2.31971	1.21068	4.509	1.43501	3.38106	5.63939	2.94309	0	2.64283	0.299492	0.610868	9.16503	6.95503	0.826808	1.283	2.01835	2.83494	1.65717	2.47144	1.78073	6.95886	5.72772	5.53478	7.58195	4.15504	0	2.00369	0.422692	0.504157
C01G12.13.1	3.398	3.55411	1.60048	1.79906	2.40308	3.02501	2.11861	2.92427	3.51879	3.42501	7.40177	7.20355	4.97877	5.03975	9.79148	11.6168	13.9793	0.777704	4.76205	4.00759	2.28588	2.94463	2.21192	3.94129	2.16744	3.07372	1.53787	3.26381	5.19987	3.73712	4.28648	4.25785	3.11305	3.24308	5.72871	6.95996
C01G12.16.1	1.36427	2.17433	2.67182	0.892549	4.34482	2.6228	1.38342	2.90215	2.22006	2.80255	1.50457	2.66222	3.71769	3.1704	2.55519	2.76342	0.798777	3.20903	0.387667	1.31797	4.08973	0.472422	4.09743	2.05595	0.822967	1.64301	1.06658	1.18564	0.836758	1.4583	3.00903	2.58535	3.3068	2.01664	2.29503	2.0594
C01G12.2.1	7.14318	5.0587	6.22443	0	6.24126	1.49013	2.09536	4.31506	2.05822	4.47857	0	11.4024	11.23	5.86355	0.276704	3.98529	0	0	10.1855	6.9359	2.17539	1.35877	0.913646	1.2128	0.711207	2.81417	0	4.18091	2.12674	2.65792	3.7178	5.97622	0.41078	0.746673	1.13714	1.77755
C01G12.3.1	13.4587	14.6688	6.27718	7.35003	5.67984	7.75004	9.89887	9.41687	9.1693	10.2638	17.6632	15.0813	15.1898	14.469	16.4576	25.7223	24.6322	1.70393	16.253	14.1337	6.6443	11.3219	11.3178	9.42185	12.1608	7.43484	4.94073	14.2271	10.0894	7.95909	12.1185	10.9438	6.03397	10.7335	11.5862	10.557
C01G12.3.2	0	0	0.377654	0	0	0.293593	0	0	0	0.310485	0.585484	0	0	0	0	0	0	0	1.27673	0	0.845796	0.246484	0	0	0	0	0	0.331702	0	0	0	0.339751	0	0	0	0
C01G12.5.1	0.312854	0.250498	0.64522	0	0.60475	0.223978	0.0341644	0.0342845	0.0601826	0	0	0	0.0850806	0.0792116	0	0.0662565	0	0.147505	0.57975	0.265775	0.974477	0	0.372544	0.410296	0.109944	0.0614016	0.0987171	0.170727	0.0361319	0	0.151549	0.280624	0.0509398	0.125389	0.181865	0
C01G12.6.1	11.4188	11.3089	2.39401	0	7.30937	4.09787	1.57152	1.99157	7.08531	12.1561	2.05158	10.6765	16.8458	9.57361	0	10.7505	0.686823	2.61384	29.2834	14.4049	4.35078	3.26105	5.48188	8.89389	4.26724	6.19117	2.67259	12.8911	3.40279	7.97375	15.4678	7.47028	0	1.49335	0	3.5551
C01G12.7.1	0.822874	0.810136	2.25649	0.240109	2.50593	1.35112	0.900459	2.79484	2.82327	1.8029	5.61316	4.20036	1.70379	2.59004	4.39626	2.09381	3.8361	11.5002	1.07847	1.33613	1.86309	0.196918	1.09974	1.11316	0.217064	1.71938	2.54083	0.865901	4.03411	5.16256	1.45289	1.46515	3.05032	1.39672	0.883565	1.57812
C01G12.8.1	17.4981	22.4065	10.038	7.85911	8.78471	12.2241	12.2643	13.4496	12.3471	18.4915	35.4929	29.6665	24.5837	24.3145	23.7734	44.4533	37.4642	2.89367	27.3888	24.7658	13.1132	14.3767	19.1148	18.7969	13.0996	13.9732	8.92655	26.4269	21.1752	13.804	20.6835	17.5365	10.5019	20.1849	27.2108	18.0127
C01G12.9.1	6.59634	5.59159	2.09227	2.5462	2.67882	3.8753	2.9112	4.4947	3.18844	7.25114	12.2377	7.50081	5.57423	8.74285	10.0272	13.7389	15.289	0.787052	7.10918	6.1885	3.54132	3.78217	4.1661	5.83564	3.31785	4.41764	2.94271	6.14442	5.87356	4.49621	5.63675	5.98442	3.39159	5.47644	4.93652	5.02648
C01G5.25.1	2.08483	1.99506	3.17846	0.938532	2.94707	2.40006	2.2293	4.41694	5.0172	4.74779	10.8818	12.0165	2.89685	4.11631	5.90204	4.37965	5.97032	13.5998	2.95519	3.2898	3.57998	2.06891	1.79104	3.81714	1.80162	4.13578	4.82288	3.12733	7.66306	9.24289	2.44304	4.6472	5.61431	2.4364	2.75825	4.48664
C01G5.3.1	2.76499	4.28169	1.48167	1.07276	1.83212	1.24373	1.32385	3.15384	2.40072	3.22847	8.14616	7.39218	4.845	5.83668	10.5224	11.9786	18.2972	2.40741	5.6044	5.58525	3.99568	2.58146	3.30803	3.22071	1.56351	3.30123	1.71218	4.42149	6.07731	4.33163	3.99577	3.99296	4.9612	5.65643	5.91291	11.6432
C01G5.4a.1	2.0809	2.5072	1.55719	1.04698	1.15799	1.82263	1.36136	2.06862	1.83712	2.19559	6.31057	5.73476	3.75671	4.03468	7.85933	8.10847	11.2771	1.40053	3.36879	3.17809	2.28114	1.66633	2.32053	2.21552	1.59527	1.72627	1.38564	3.02668	3.57483	2.94958	2.70139	2.41327	2.61822	3.2558	4.3936	6.77865
C01G5.5.1	19.5043	19.5118	6.28776	27.3809	11.6542	19.9081	26.8979	15.9175	17.2106	27.5761	18.502	17.04	20.142	17.0563	12.5546	21.384	17.2465	10.3889	17.5259	15.445	7.30921	23.4021	18.1042	15.6655	27.2424	14.2444	11.0896	24.1286	10.7708	9.41186	14.079	12.287	7.91481	9.86188	7.25075	8.39303
C01G5.6.1	59.0317	60.5737	32.2359	72.3593	39.9483	64.7213	79.5167	66.2939	69.0297	77.518	61.592	54.1983	84.0447	73.4876	81.3867	89.8329	83.9094	63.9875	63.0738	54.9224	34.0323	77.7184	61.7299	59.7228	84.2845	53.0657	46.0711	81.807	53.3788	52.1121	56.8868	52.4277	53.4162	48.0735	40.4316	47.4383
C01G5.7a.1	0	0.307792	0	0	0	0	0	0	0	0	0	0	0	0	0	0	0	0	0	0	1.13045	0	0	0	8.78299e-08	0	0	0	0	0	0	0	0	0	0	0.433302
C01G5.7b.1	0.432727	0.617068	0.849436	0.242557	0.358033	0	0.193164	0.966501	0.612522	0.992222	1.63651	1.67389	0.704137	0.77336	2.90386	1.76586	3.8159	7.65002	0.990209	2.09383	0.936552	0.379052	0.578959	0.161862	0.106139	1.47949	1.90296	1.91339	2.39733	3.81757	2.20718	2.92409	1.89259	1.0448	0.863499	0
C01G5.8a.1	18.4272	23.407	5.04402	23.6093	9.84705	20.157	25.1463	11.5509	14.0267	23.9021	14.293	11.9979	17.9676	13.8244	10.3666	19.9102	16.5878	5.17173	20.0637	16.9432	3.84744	27.1418	17.7712	18.134	28.3434	11.5104	6.87929	23.9713	10.0407	7.53372	13.1752	9.96513	4.7153	8.6101	6.68798	11.4085
C01G5.8b.1	6.71572	0.72035	0.698023	3.99712	0.00531044	3.02573	4.80567	1.90079	0.916366	1.50833	1.01743	0.0236047	2.37479	3.56635	1.19837	1.93537	2.51391	2.52863	3.68112	0.238705	1.46613	2.84017	3.1762	1.86563	1.27697	0	1.53485	0.587504	0	2.35619	3.15737	1.86183	1.30558	1.53899	0	0.719036
C01G5.9.1	1.68772	1.50338	5.25112	0.744494	2.31675	1.60817	1.11732	4.05482	4.60148	1.36919	1.83662	1.34501	5.26486	5.10155	6.37002	4.21533	4.79474	3.71347	1.40065	2.21342	4.4976	0.845922	1.45471	2.05559	1.25192	3.11488	3.99951	1.20016	2.38922	2.59632	4.03141	4.71318	4.72562	5.36562	3.69465	2.00466
C01G6.1a.1	15.6296	13.0375	15.2657	8.72168	18.8404	19.8895	14.6196	28.0645	27.2092	22.4555	45.4553	50.5039	21.7446	22.3237	68.2301	29.5336	36.7924	85.8767	15.9496	16.6879	22.3313	14.2456	14.2512	18.4524	12.7577	23.0302	29.3508	21.3208	62.6812	89.4994	14.078	16.472	46.3666	17.7451	24.1213	45.6738
C01G6.1a.2	0.000177575	0.212462	5.22519e-08	1.26804e-09	0	0.00422868	3.58474e-08	0.0217758	1.85957e-08	0	0.0526903	9.84477e-09	0.0104187	0	4.5137e-09	2.09988e-06	0.0297558	2.86267e-05	3.32297e-06	0.506026	1.45383	2.95607e-07	0	1.62085e-06	0	0.0247824	1.08902e-05	2.7993e-10	0.000124502	8.25789e-07	0.00231319	0.00956299	9.89412e-05	0.000229505	0.456886	0.000474743
C01G6.1a.3	6.84588e-07	0.000142085	0	2.6596e-10	0	2.64926e-05	1.02194	0.000117589	0	0	0.000195584	0	2.79195e-05	1.3595	3.63807e-10	0	9.24091e-10	4.64902e-07	1.83157	0.0150623	0.00431753	0	0	1.16949e-07	0	1.73835e-05	3.34581e-08	0	8.34378e-08	6.99645e-09	2.55562	3.09573e-06	1.25436e-05	2.27669e-07	2.02009e-08	3.19612e-05
C01G6.1b.1	40.7483	40.2842	42.3027	21.3244	47.2091	38.68	34.5026	53.462	62.7797	60.8744	119.9	122.666	53.5031	49.5091	87.7185	68.2793	90.0298	129.288	41.6419	38.9584	35.093	24.9453	36.6869	36.9674	29.1433	44.2304	48.7604	67.8895	109.965	137.433	42.3974	38.4319	69.404	38.2165	43.5943	56.0353
C01G6.1b.2	0.000598728	0.729823	2.17476e-07	5.0356e-09	0	0.00986985	1.2593e-07	0.0481686	6.4212e-08	0	0.164365	3.26599e-08	0.0304934	5.68562e-10	9.08396e-09	6.68266e-06	0.0825315	5.78863e-05	1.20492e-05	1.29234	2.45058	7.52074e-07	0	4.57772e-06	0	0.0549051	2.37513e-05	1.51798e-09	0.000283216	1.83938e-06	0.00845923	0.0263547	0.000189232	0.00062873	0.90256	0.000731037
C01G6.2.1	3.66608	5.3732	3.65738	1.7657	2.92085	3.18174	2.67651	4.07098	3.14599	4.96307	12.9089	10.9097	7.75847	9.52343	11.1951	16.3998	18.8309	2.75088	7.54101	7.66024	6.2859	2.81665	4.88143	4.92073	2.37165	4.41237	2.71287	8.23121	8.86364	4.38065	7.54164	6.37401	4.28144	8.05624	9.44968	7.51076
C01G6.3.1	18.5627	23.0844	5.65706	40.6092	9.7023	24.4776	39.237	12.8705	16.1097	36.021	11.7596	8.58686	19.9435	15.5161	2.39468	14.7311	10.2302	1.32748	16.3024	16.7125	2.84095	41.4541	21.3684	21.3763	44.7968	11.0513	5.96011	37.8017	6.68561	0.0557323	10.583	8.59218	1.77012	5.44841	8.91144	2.07983
C01G6.3.2	0	0	0	0	0	0	0	0	0	0	3.28516e-10	0	1.18173e-08	0	0	0	0	3.1879e-10	0	0	0	0	0	0	0	0	0	0	7.45759e-06	3.93261	0	0.0797743	0	1.27665e-07	1.40891e-05	0
C01G6.4.1	31.1285	35.8265	29.6408	36.9403	37.1295	41.9334	43.9488	44.9934	48.8897	52.8528	48.748	47.6287	49.7344	42.1753	38.0208	45.2714	52.5547	53.4084	39.9894	41.8887	26.7935	35.6072	37.9009	39.5002	39.4986	43.5075	40.6575	46.9917	40.4813	40.5439	43.2367	39.6729	29.3494	36.6997	31.6585	27.4293
C01G6.5.1	45.9712	66.3506	33.1811	57.406	57.6234	63.8403	72.5862	61.4769	67.6571	70.8239	59.9554	56.7329	67.3843	52.6384	48.6251	57.1681	62.5571	59.22	57.9049	67.112	38.8115	59.9861	57.6312	61.9792	63.3029	62.4535	63.0142	71.7221	57.184	57.5693	67.2952	51.568	45.2727	53.6669	31.7817	41.9828
C01G6.6a.1	76.0371	72.3857	187.42	47.3624	230.289	145.501	34.9628	126.059	128.312	41.4412	87.2143	98.4557	79.5366	91.2261	81.182	54.1778	61.1683	57.7697	88.9692	105.01	181.38	52.1614	146.296	140.574	40.9134	138.435	182.703	37.1535	107.06	132.583	118.682	100.644	146.854	149.189	89.7677	98.1264
C01G6.6a.2	18.8628	30.6771	13.1426	5.30797	21.5402	17.568	14.0743	58.5367	38.6894	4.03346	34.466	1.34648	32.8198	18.4499	20.7581	21.7891	31.7049	25.703	11.3645	48.1921	38.3136	0.0106338	0.758239	34.0696	9.32137	74.4101	81.488	7.01158	18.5168	1.0503	42.6402	52.4941	48.4158	8.31595	7.33396	42.8971
C01G6.7.1	7.09212	7.80294	22.9584	10.3355	17.9415	9.94405	11.8718	15.8431	10.8511	11.3975	5.31881	5.52475	16.5602	15.2131	36.1615	8.61939	23.4318	169.644	7.50789	20.2399	22.8739	15.0571	13.93	11.2223	17.4971	17.7647	20.5647	24.7531	12.1412	13.2173	21.2205	20.8819	34.6197	23.9967	16.2699	49.9701
C01G6.8a.1	0	2.52413	0	0.388278	0.197035	0.876768	0.646037	1.54456	0.416423	0.718728	1.17339	1.57369	0	0.219633	1.1382	1.29486	1.63448	2.36518	1.52957	0.38549	1.8961	0	0.364098	0.227474	0	0.608309	1.43875	0.743185	0	0.762388	0.256749	0.484244	1.56224	0.205607	0.881403	0
C01G6.8b.1	4.87523	3.55512	0.581545	8.43001	2.65784	4.9612	11.5444	1.97084	4.23155	7.63733	1.61876	1.5316	5.42321	3.66556	1.36726	4.32854	1.23806	1.68389	2.84918	2.76148	0.766897	8.86213	4.16214	3.02167	8.56455	1.71304	0.961026	7.846	3.90542	1.60941	2.32182	1.99024	9.0811e-10	0.938497	0.245533	1.89895
C01G6.8c.1	7.26499	9.76955	8.53003	9.04662	8.41747	10.4285	7.1987	5.71951	6.31502	7.79981	5.19956	4.67027	7.08241	5.93456	2.89239	3.20104	4.70613	2.87242	7.79509	8.06509	4.33718	6.77539	8.0572	9.47161	7.82755	6.7238	4.96652	6.44929	3.94232	3.62812	8.2554	5.9176	4.36424	9.48819	8.59028	6.65387
C01G6.9.1	3.14093	3.34347	3.31243	1.32488	10.1505	5.17544	1.8652	6.51163	5.98744	4.46795	6.93451	7.40185	6.256	3.74104	1.4562	3.58961	1.809	0.916118	4.20124	7.86966	2.00171	1.49128	5.07393	5.58662	2.89016	3.80824	3.24279	4.94697	4.5425	5.09895	4.33756	3.84407	1.90226	2.74436	1.08986	0.711094
C01G8.1a.1	122.964	136.908	39.5067	191.343	54.4186	120.991	185.495	57.9979	81.0803	157.301	61.1996	49.0704	98.4153	82.5772	14.8581	101.405	35.7166	2.6643	107.182	80.8641	21.3692	165.386	97.8424	94.6169	178.163	54.3819	29.2637	134.209	36.8353	26.9247	64.1791	51.6733	5.6987	34.464	30.8086	7.06915
C01G8.1b.1	0	0.297389	0	0.206618	0.440878	0	0.75612	0.258255	0	0	0.182135	0	0	0.328028	0	0.238194	0.371049	0	0	0	0	0.2084	0	0	0	0.707483	0	0	0	0	0	0	0	0	0	0
C01G8.2.1	9.23849	8.65941	9.33361	9.43073	10.7679	11.369	10.3872	12.8462	12.0345	11.7303	10.3238	9.19607	10.5427	10.9199	10.0751	10.0252	11.8029	12.0396	10.2563	11.1568	10.4464	9.76754	10.2725	10.3498	10.5555	12.5882	15.752	11.9755	11.2559	10.5763	12.5922	10.8125	10.914	10.5978	8.9469	11.0765
C01G8.3.1	41.4221	45.2516	24.076	49.8397	29.769	41.4862	51.6466	34.942	37.2252	49.1548	37.0083	35.0277	42.274	39.6245	29.865	41.8451	38.9431	27.9436	44.7823	41.2521	27.6114	51.7826	42.5815	40.6638	51.5217	34.4549	33.9857	50.4906	31.0933	29.4219	40.5365	39.0656	27.2989	33.2086	23.6489	29.8614
C01G8.4.1	20.8706	23.0138	12.927	24.2214	17.8055	19.2887	22.1523	17.8755	19.6065	23.1381	22.7104	17.698	19.5378	20.6077	16.3967	24.2381	25.2927	13.1819	19.6049	19.2837	12.3867	22.5431	22.3042	19.1417	21.3339	17.5873	14.7285	23.1847	16.2429	13.112	19.138	15.7519	11.069	15.0136	12.0324	13.9409
C01G8.4.2	0	0	0	0	0	0	0	0	0	0	0	0	0	0	0	0	0	0	0	0	0	0	0	0	0	0	0	0	0	0	0	0	0	0	0	0
C01G8.5a.1	81.3164	103.018	42.729	94.8722	55.9491	84.656	100.498	64.387	80.8997	92.4922	111.722	93.0068	87.2084	70.3091	85.036	101.482	106.595	81.85	87.8628	83.8108	54.1549	107.347	84.763	90.7095	105.7	64.6001	51.2596	93.5732	81.378	75.3969	69.9144	62.3387	56.697	57.3616	56.7102	85.9354
C01G8.5b.1	112.493	126.631	207.526	86.6274	268.429	194.679	119.599	209.135	194.012	124.168	116.447	95.6976	159.64	147.926	119.04	97.5392	89.8994	105.3	133.717	160.857	170.262	95.9587	148.823	167.371	100.248	185.998	244.197	104.275	118.508	130.924	216.034	178.444	182.223	235.432	134.651	145.786
C01G8.6.1	46.954	50.0417	23.1257	49.3243	24.2508	44.7002	49.0528	28.3569	34.3538	45.3079	50.0849	49.5244	45.1192	43.9848	61.7823	63.5137	76.8718	35.6201	54.1625	43.0867	31.3231	48.5877	43.3449	46.0174	48.6951	30.4215	19.7191	49.8484	37.7654	31.7241	39.0413	32.7782	26.8243	32.3853	40.1625	69.6778
C01G8.9a.1	0	0	0	0	0	0	0	0	0	0	0	0	0	0	0	0	0	0	0	0	1.20962e-10	0	0	0	0	0	0	0	0	0	0	2.91375e-06	7.03065e-09	2.95798e-10	0	3.55064e-07
C01G8.9b.1	11.2469	11.5601	8.35103	12.788	8.96896	10.2505	8.76729	11.14	11.3727	9.84001	14.6657	12.9065	14.8081	13.4294	10.6579	18.323	17.656	16.1727	11.3395	10.6703	7.96779	9.50684	9.80448	11.8174	8.93847	10.4182	12.8449	9.05852	10.1442	10.4177	15.7427	15.3928	11.4543	12.0795	10.4641	13.9612
C01G8.9c.1	21.1425	29.3854	17.7431	25.5438	23.1083	28.8219	38.6903	24.7587	30.9019	36.3598	27.4961	28.2813	30.7385	24.7751	24.306	26.8512	29.0919	21.8013	26.5959	25.1916	16.0224	29.3696	27.2025	23.9288	34.7497	24.8754	21.348	36.1411	23.9548	17.9352	24.2543	17.578	16.7328	23.709	20.5362	19.4
C01G8.9c.2	1.20682e-07	2.08353e-05	0.691547	1.09261e-07	0.0119234	9.49862e-07	1.27062e-07	0.495214	0.193316	1.03081e-10	0.00028123	0.0413472	0.00016994	0.0202271	0.000466058	1.83133e-05	0.00124296	2.36301	5.48637e-07	5.73817e-05	1.54282	6.17017e-10	6.45607e-06	0.000115451	0	0.099562	1.09139	2.78918e-09	0.00187271	2.40245	0.165956	0.431219	1.31177	0.460153	0.22644	0.268767
C01G8.9d.1	0.0886674	0	0	0.151756	0.31808	0.273046	0.0557852	0.363869	0.417081	0.578704	0.33987	0	0.0793472	0.318174	0.0684859	0.134385	0.173153	0.161688	0.244419	0.200579	0.0975921	0.384031	0.0604116	0.0619738	0.170108	0.278669	0	0.332697	0.263181	0.593028	0.0765605	0.412661	0.105068	0.355603	0.0847156	0.173462
C01H6.1.1	4.9137	5.06599	11.2816	0.486774	12.5221	5.65532	1.72614	11.8784	7.77493	4.86492	13.3891	10.0691	9.53096	10.5228	3.7736	7.11883	5.04733	5.3768	5.27495	9.69425	10.8643	0.812351	5.55257	7.64417	0.918328	7.74444	6.68641	5.74965	9.35981	9.14105	11.0945	9.58162	2.13135	7.55456	5.19765	1.83843
C01H6.2.1	1.1186	1.24761	1.40167	1.44514	1.78514	1.64152	1.29045	2.50626	2.45282	1.55458	3.49071	3.61121	1.51967	1.86802	4.83899	2.39407	3.4943	5.83622	1.45125	1.41128	3.02453	1.60998	1.51935	1.67441	1.50683	3.69808	3.61224	1.50747	4.80458	4.66201	1.75973	2.17256	5.85559	1.27021	1.38545	4.47817
C01H6.3.1	0.878043	0.131578	0.593532	0.366191	0.987254	0.623209	0.4705	1.28629	1.36499	0.660765	1.09251	1.85848	0.582553	0.461866	1.82176	0.884341	1.86136	2.68595	0.37802	0.278593	0.836114	0.172195	0.866769	0.579214	0.352748	1.11428	1.2802	1.12439	1.43135	1.7098	0.873809	1.15046	1.94936	0.844149	0.721978	1.13064
C01H6.4.1	8.85155	7.47942	18.6039	6.92686	17.0107	10.8176	6.96485	16.8657	13.4137	2.80216	3.78515	3.11926	10.8045	10.8199	10.1487	7.58256	6.92626	7.52668	8.13244	9.33593	17.0023	6.22984	12.73	12.2645	5.92256	16.0587	28.6717	3.42899	5.39597	7.27092	15.233	15.742	21.4268	23.7753	10.1072	14.2534
C01H6.5a.1	0	0	0	0	0.0582829	0	0	0.265988	0.426056	0	0.386037	0.362762	0.0829486	0.0785004	1.6709	0.376028	1.40767	1.49506	0	0.154874	0.251465	0.105169	0.0661752	0.180003	0	0.114992	0.666451	0	0.472477	1.38712	0.0728858	0.130613	0.575196	0.236285	0	1.81045
C01H6.5b.1	8.77461	13.874	4.02726	11.2622	5.51757	9.71332	12.4072	7.30127	8.59777	12.3069	17.8751	17.4756	10.4894	13.4177	24.052	20.1334	32.687	10.7921	13.7681	8.59877	5.1846	13.0866	6.68797	10.4561	10.887	8.90426	6.2771	11.2339	11.7733	13.9865	7.51904	6.13365	16.4281	7.64173	11.9694	22.1783
C01H6.5c.1	6.13586	5.28565	2.30744	7.55058	2.28682	4.27578	6.80634	3.81276	4.05367	5.75989	7.91548	7.33634	4.16046	4.94057	14.5975	7.7904	13.2998	12.9324	4.21783	4.19443	1.75255	6.26899	3.31633	3.02926	7.19994	4.51974	5.02601	6.59637	6.79507	6.46329	2.74389	3.06809	11.1783	3.03852	3.65067	12.6561
C01H6.5d.1	0	0	0	0	0	0	0	0	0.00939765	0	1.45738e-05	0	0	0	0	0	0	0	0	0	0	0	0	0	0	0	1.34386	0	1.78745e-05	1.75637	1.52948e-09	0	1.71213	0.657967	0	0.0412991
C01H6.5e.1	0	0	4.69001e-07	0	0	0	0	0	0	0	7.38377e-10	0	0	0	1.13578	0	0	0	0	0	5.20492e-10	0	0	0	0	0	2.67182	0	0.00121995	1.34861e-05	0	0	0.00300446	0	0	3.61929
C01H6.5f.1	6.33433	7.06252	2.31474	8.34091	2.74576	4.95404	9.66585	3.37799	4.72397	8.67412	6.34279	3.39314	7.11339	3.05572	2.00124	7.69568	3.20771	1.35256e-09	5.60046	4.33304	2.0798	9.02264	6.90865	3.5159	11.0939	3.1983	0.404939	8.39626	4.19822	0.00416777	4.75785	4.39534	0.554814	1.96275	2.06296	0.978919
C01H6.6.1	6.36388	7.49134	3.45094	6.50703	3.61818	7.23561	7.08015	7.24414	8.99334	9.95458	15.265	11.991	7.71936	10.0711	13.5058	13.7405	19.0276	6.58549	8.59036	8.95292	5.52874	8.05887	8.56344	8.58827	8.12808	8.06093	6.99254	10.6229	11.661	10.3849	7.86738	7.50622	8.68086	6.6763	6.91639	13.118
C01H6.7a.1	1.15405	0.468116	0.53448	0.705841	2.01487	1.52934	1.30464	0	0.383906	0.408673	0.366394	0	1.01073	1.47584	0	0.373299	0.485112	0.449388	0.538782	2.71002	0.463406	2.02967	0	0.827275	1.37946	0	0.74352	0.42531	1.65432	0	1.77633	0.839037	0	0	0.51812	0
C01H6.7a.2	25.7482	28.2743	9.02239	44.5024	19.8041	45.4466	51.3683	31.1046	36.2319	46.5007	32.8612	25.623	28.8488	28.229	27.1511	26.735	23.4922	18.9381	42.5156	26.4987	15.5682	54.352	43.1777	39.2992	46.3466	24.6248	23.2232	42.0008	25.5713	20.5087	22.8012	20.6028	20.0254	20.1699	18.3403	17.4206
C01H6.7a.3	16.7265	23.5882	6.90696	14.2462	2.60901	0.0297577	10.2663	0.000683973	0.881505	10.0906	3.58445	8.44741	14.1058	8.14887	0.880925	19.0112	13.9627	4.07017	2.44822	11.4386	0.000435135	3.94635	0.33499	0.0368997	13.6541	5.01833	0.00031467	15.9273	3.28108	5.94744	12.0892	8.82127	1.60421	5.96807	0.15024	8.19834
C01H6.7b.1	0	0	0	0	0	0	0	0	0	0	0	0	0	0	0	0	0	0	0	0	0	0	0	0	0	0	0	0	0	0	0	0	0	0	0	0
C01H6.7b.2	0	0	0	0	0	0	0	0	0	0	0	0.233836	0	0	0	0.618361	2.27347e-10	0	0	0	0	0	0	0	0	0.973051	0	0	0	0	0	0	0	0	0	0
C01H6.8a.1	5.04741	5.22478	9.09237	6.47385	6.83363	5.20134	4.61932	12.2991	11.5663	3.83	12.8262	13.337	7.51578	8.31128	22.2497	9.32432	17.1072	21.2422	4.20212	4.64569	16.6542	5.26224	5.8332	5.74622	5.67342	18.9985	14.4735	5.31867	17.9232	14.3938	6.91042	9.12831	27.4851	6.56658	8.02	16.1623
C01H6.8b.1	2.77366	0.450419	1.40408	1.12888	0.57343	1.17058	0.80955	1.2242	0	0	0	0.804792	0.873899	0.488259	1.25755	0.816139	1.85347	1.67664	0.472535	0.589348	0.813945	0.390238	0.263065	0.619886	0.631288	0.930243	1.72351	0.364149	0.750407	0.759022	0.538492	1.52025	1.35687	1.38812	0.647529	3.57936
C01H6.9.1	12.3149	14.3304	4.27776	15.5808	5.29276	12.8407	17.9129	8.14137	8.82174	14.0882	10.87	7.84922	12.3994	10.3309	9.23559	14.8786	14.3927	5.35916	12.803	10.2689	4.04227	16.7985	11.034	11.1998	16.9711	7.00721	5.68975	13.7318	7.81902	6.01604	8.94602	7.10882	5.91047	7.03187	6.59997	8.85832
C02A12.1.1	2.55746	1.96314	2.6415	3.01031	2.73255	1.39085	3.17932	3.90278	3.67917	2.92446	1.56242	1.12691	2.17348	1.99159	4.39113	1.01387	1.07432	4.43619	1.51527	1.07314	2.69268	1.58322	1.28525	2.49268	2.35092	2.487	5.60082	2.1664	1.71608	1.18386	2.31734	2.60344	4.28972	1.74441	1.70097	2.47156
C02A12.10.1	0	0.0876971	0.0455266	0.0301194	0.033876	0.0338109	0.0720439	0.0730003	0.0636619	0.290836	0.338051	0.248743	0	0.125532	0.187513	0.0698032	0.148907	0.854455	0.0471259	0	0	0.0567384	0.071253	0.0709513	0	0	0	0.0724596	0.0759414	0.0714412	0.0800476	0.110407	0.0534288	0	0.0475857	0.159366
C02A12.2.1	0	0	0	0	0	0	0	0	0.0702018	0	0.0373918	0	0	0	0	0	0	0	0	0	0	0	0	0	0	0	0	0	0	0	0	0	0	0	0	0
C02A12.3.1	0	0	0	0	0	0	0	0	0	0	0	0.0386564	0	0	0	0	0	0	0	0	0	0	0	0	0.0417746	0	0	0	0	0	0	0	0	0	0	0
C02A12.4.1	75.3815	60.8667	26.2219	147.14	48.5613	81.7702	156.209	42.7724	40.5647	142.062	74.2116	181.035	40.9104	39.941	40.8421	56.8233	34.9374	63.3377	17.875	16.521	30.0839	35.6482	24.3046	32.0762	52.0324	25.5037	17.327	67.0367	32.4706	38.767	23.6103	30.333	28.1526	8.42082	15.0497	28.5924
C02A12.5.1	0	0.0320838	0	0	0	0	0	0	0.0456769	0	0	0	0	0	0.0271214	0	0	0.0281818	0	0	0	0	0	0	0	0	0	0	0	0	0	0	0	0	0	0
C02A12.6.1	0	0	0	0	0	0	0	0	0	0	0	0	0	0	0	0	0	0	0	0	0	0	0	0	0	0	0	0	0	0	0	0	0	0	0	0
C02A12.8.1	0.0203411	0.0652231	0.0167234	0.0334454	0.0499482	0.0246384	0.105514	0.0674762	0.0234185	0.0534252	0.244948	0.349772	0.033201	0.0155029	0.0138188	0.0521952	0.0371354	0	0.0174308	0.0443302	0	0.041729	0.0262623	0.0520117	0	0	0	0.0401253	0.0416648	0	0.0295792	0	0.0194037	0.0164131	0	0.0586135
C02A12.9.1	0	0	0	0	0	0	0	0	0.0349838	0	0	0.0394695	0	0	0	0	0	0	0	0	0	0	0	0	0	0	0	0	0	0.0394083	0	0	0	0	0	0
C02B10.1.1	279.477	303.442	220.05	220.347	228.316	276.542	241.597	164.121	180.345	174.264	141.951	134.595	184.607	164.465	122.718	140.935	132.846	57.7026	266.684	245.634	148.897	236.049	231.199	236.576	236.81	178.113	187.477	165.986	130.897	121.673	209.575	171.992	143.396	155.091	140.135	151.962
C02B10.1.2	7.88601e-05	0.411527	5.91031e-07	3.92904e-07	1.57999e-07	1.64565e-08	1.22306e-07	8.0832e-05	1.77119e-06	0	2.58366e-08	7.7835e-08	0.000848507	5.25284e-08	8.81532e-09	0	0.00152992	0	6.49007e-05	0.000714844	0.000129644	7.23474e-08	0	1.38522e-07	0	3.44378e-07	1.81917e-07	3.39678e-09	1.85764e-06	5.17237e-06	0.000100719	0.00036071	3.22108e-07	7.66043e-09	4.3974e-05	3.11342e-07
C02B10.2.1	53.3175	50.7891	21.0262	59.8144	24.4246	49.4554	60.0423	32.1364	37.8175	53.7115	33.7997	27.0333	43.4591	40.8755	22.2275	42.2033	28.819	12.9133	55.1688	40.5702	16.8413	64.5651	47.8955	49.0809	65.0811	32.5772	24.5642	57.4713	26.4958	24.5079	35.9852	31.9267	20.9787	19.3507	18.5145	22.9516
C02B10.3.1	14.3312	16.2497	20.4657	9.18992	18.2672	14.7161	12.9078	30.5054	31.8501	14.3728	38.4834	33.5633	27.642	29.4261	47.8185	41.3167	49.019	51.4148	15.4096	21.0903	31.3353	8.89899	14.7205	15.2716	10.1116	27.6523	28.4856	15.6977	35.6037	38.2259	22.135	24.0521	34.6681	21.0773	21.8539	29.3297
C02B10.4.1	104.728	119.985	59.767	143.404	70.2558	113.172	142.138	79.8424	95.6861	135.012	93.7679	85.3873	98.9095	96.5447	78.1548	106.19	88.3167	56.9288	103.144	96.5512	62.6506	140.215	104.559	110.865	144.772	80.2242	66.4269	131.126	85.5858	82.9186	85.3616	76.4208	65.1728	61.9985	66.541	81.1159
C02B10.5a.1	12.8067	15.4947	16.6668	12.9254	20.3221	16.0398	16.2797	24.4389	25.8087	15.2172	22.9653	18.7338	22.0897	18.1903	19.4135	18.298	15.9005	16.7633	14.468	16.5216	11.4017	12.9948	16.535	15.4162	13.0302	21.2001	21.1891	15.2315	19.5884	20.3891	16.991	13.4654	17.4022	16.6595	11.6466	18.5997
C02B10.5a.2	2.49156e-05	0.00076243	2.71894e-05	3.15556e-08	0.051775	0.410175	6.99742e-07	0.0177121	1.57426	0.994708	9.072e-10	1.13844e-07	0.225063	0.0343926	4.78801e-09	0	6.66752e-06	2.59016e-09	6.79821e-05	0.00149599	3.30694	2.03457e-06	0.00490171	0.425568	4.88982e-07	0.00212316	1.42191	6.04291e-05	0.00332528	0	0.00245147	3.03906e-05	0.234384	0.000443379	0.000111764	0.000158777
C02B10.5b.1	14.6245	18.4794	2.61902	22.6809	3.86346	13.2683	24.5556	1.16413	3.27012	21.6328	8.38702	7.73895	9.50071	11.2969	5.09882	15.7112	12.7998	0.592915	16.0166	11.9417	1.99559	21.7647	11.186	10.5651	26.3665	2.54701	0	22.192	4.77215	0.869017	7.84762	8.65423	2.0275	6.06702	7.99615	3.21642
C02B10.6.1	10.9238	10.7789	5.99145	3.64313	6.13148	4.23255	6.34316	5.52414	6.38266	8.24142	17.7901	19.8467	11.4562	20.411	21.7723	25.1569	39.9789	2.93364	12.5679	13.4221	11.0152	7.00302	8.60806	8.94266	5.69285	10.1266	5.69411	11.3243	14.0523	7.91771	11.8548	9.78256	6.71744	13.7818	15.4043	15.5589
C02B4.1.1	1.74874	2.50944	14.3228	0.374209	9.38849	3.75488	1.02442	13.7907	10.666	3.54919	19.5016	11.2656	15.6511	14.2478	5.89264	15.0691	11.9213	7.60864	3.41718	10.7967	21.7272	0.385443	5.65584	7.38871	0.50563	11.1567	11.9926	4.54415	18.1219	16.7316	15.7537	16.9872	3.55688	23.0226	14.4397	2.64909
C02B4.2.1	34.103	29.7886	22.9936	22.9909	23.4607	18.6506	23.9685	21.1325	18.1709	25.9406	15.4897	16.0982	46.5285	32.7295	20.196	32.4622	17.9475	18.7214	30.9876	32.1349	30.7307	19.0448	16.3296	18.6492	19.8969	29.3017	31.9416	20.4504	14.7248	21.016	44.9742	40.5467	36.59	40.4673	26.4716	27.0382
C02B4.3.1	0	0	0	0	0	0	0	0	0	0	0	0	0	0	0	0	0	0	0	0	0	0	0	0	0	0	0.0693185	0	0.0770661	0	0	0	0	0	0	0
C02B4.4.1	1.9238	1.63639	0.805026	3.35619	1.16925	0.885545	1.65378	1.80641	1.86403	2.5211	3.10805	5.00116	2.99477	3.11949	4.35659	3.55293	2.90459	19.3872	1.63993	1.5077	0.271819	1.01609	1.81354	2.17805	0.800373	2.05325	1.93407	1.79614	2.9242	2.09416	1.79415	1.3671	1.97439	1.09636	1.16596	1.21115
C02B8.1.1	2.36462	3.26335	1.28844	3.72441	2.16222	3.86504	3.27095	1.87911	2.03475	3.49846	3.91001	2.68382	4.48984	2.99845	3.41769	4.61412	4.87966	1.45718	3.10768	3.03115	1.32114	3.75756	3.78893	4.60814	2.98641	1.71317	0.660109	3.79191	3.29239	3.08521	1.71905	0.96462	1.09288	1.16129	2.52419	3.73192
C02B8.1.2	0.759893	0	0	0	0	0	0	0	0.793394	0	0.539104	0	0	0	0	0	0	0	0.0184909	0	0.255372	0	0	0	0	0.664172	0.323844	0	0	0	0	0	0	0	0	0
C02B8.12.1	0.685614	0.792021	0.568445	0.775334	0.855859	0.843518	0.725926	1.10186	1.19104	1.11436	1.58769	1.90777	0.711722	0.695187	1.66933	0.705114	1.84528	4.33013	1.07265	1.32403	0.920117	0.276069	0.618375	1.13322	0.649003	0.83666	1.23681	0.699644	1.6001	2.6956	1.07742	0.766645	1.33946	0.487429	0.165699	0.607252
C02B8.2.1	0.0711187	0	0	0.0399131	0	0.044974	0.0684249	0	0	0.190942	0.182168	0.289232	0	0.0672939	0.0487586	0.090918	0	0	0	0.0519474	0.12939	0.0371861	0	0	0.114714	0.0852328	0.0916374	0	0.101438	0.248406	0	0	0	0	0	0
C02B8.3.1	2.07977	1.61656	1.10131	0.542864	1.10192	0.566868	0.720964	1.03922	1.64598	1.49849	1.91195	3.03649	1.13365	1.38104	2.56605	2.28858	2.02477	6.43098	1.48897	1.184	1.31364	0.659955	1.05574	1.95777	1.10326	1.66278	2.14074	1.3793	3.04375	2.42369	1.43861	0.976632	1.9709	1.06911	1.99878	1.61199
C02B8.4.1	3.12799	2.59919	3.41945	1.41315	3.00423	2.90228	2.58066	4.55691	5.18181	3.61832	9.0407	7.32145	3.89231	3.46366	7.30645	3.51831	5.57069	6.64008	2.23642	3.43341	3.40453	1.38981	2.4088	3.43519	1.78504	4.71756	4.65031	3.08407	7.09763	7.93282	3.04178	3.73743	5.96107	1.73473	2.28696	4.05629
C02B8.5.1	0.541511	0.500877	1.16998	0.0863998	3.14171	1.86753	1.24815	2.25457	3.28269	0.751498	1.24291	1.01307	2.37322	2.05327	4.41916	5.0592	4.3576	4.17283	0.935932	1.19456	2.03523	0.140839	1.97853	2.83588	0.192962	0.997468	0.942992	0.35899	0.511865	0.458756	1.63594	0.994599	0.529949	0.408202	0.238726	0.339451
C02B8.6.1	4.47029	5.37122	5.94441	4.85918	7.46981	6.81576	7.36188	18.7383	19.4157	8.87112	8.97295	7.19692	18.3116	16.8163	20.6108	18.6312	24.649	19.5689	3.78907	5.29948	4.85944	4.09243	4.69177	5.45295	4.54142	7.82085	11.7329	5.98023	5.52576	5.4407	10.1952	8.09117	9.79503	11.6438	6.53134	8.75035
C02B8.7.1	0	0	0	0	0	0	0	0	0	0	0	0	0	0	0	0.644912	0	0	0	0	0	0	0	0	0	0	0	0	0	0	0	0	0	0	0	0
C02C2.1.1	11.4101	15.9922	5.30253	6.13658	12.5483	12.488	10.2882	11.5678	11.8683	22.9688	16.306	23.6836	15.5178	11.3129	16.4963	10.2693	17.6497	34.081	16.4832	17.4909	2.34087	9.83134	15.3695	14.9639	10.3692	12.8205	11.8729	20.8938	20.5671	24.0461	14.6493	9.3062	16.5385	4.69384	1.71773	20.408
C02C2.3.1	6.59162	7.24583	4.37343	5.6283	4.27382	4.66596	5.81153	5.86074	6.82094	5.98422	7.44889	8.1329	9.45536	8.0861	12.1671	10.0085	15.0365	10.4726	6.8205	5.59479	4.74502	5.48678	5.44086	6.0201	5.8665	5.29629	3.72598	7.37946	7.51768	6.93114	5.68897	5.82554	10.1158	6.35482	5.98189	13.2229
C02C2.4.1	5.75724	5.21927	3.95523	2.3131	5.92184	4.25184	3.37969	4.08699	3.03914	2.00504	2.19018	1.41175	4.15824	3.03571	1.64915	1.63392	1.43895	1.83887	6.87805	5.91814	2.37778	3.6831	5.41071	5.19376	3.76839	3.89881	4.09687	2.80363	2.41868	2.27503	6.46496	4.87357	3.01626	7.26105	2.06448	3.69862
C02C2.5.1	2.35979	2.56817	2.63901	1.38608	3.05944	2.35956	1.77976	3.82071	3.24422	2.86785	7.77989	4.71648	4.15962	4.0328	3.96062	4.14702	2.95095	5.4056	3.03882	2.93521	3.47551	2.18918	2.3554	3.22653	2.00747	2.67219	3.22841	3.11912	5.92469	5.87188	3.56038	2.99369	3.92922	3.63063	1.99581	4.1391
C02C6.14.1	0	0	0	0	0	0	0	0	0	0	0	0	0	0	0	0	0	0	0	0	0	0	0	0	0	0	0	0	0	0	0	0	0	0	0	0
C02C6.1a.1	5.05801	8.94241	9.02271	7.66104	9.26682	11.8627	11.5337	8.53827	14.7316	12.6	12.9822	12.8871	9.3306	7.40595	7.87277	7.39792	9.2246	10.2252	8.24672	9.67592	9.82711	9.9393	9.15735	8.71179	12.7533	9.36648	10.8279	13.4575	11.7261	13.0749	11.0064	7.44259	8.38934	10.3144	8.75126	7.04119
C02C6.1b.1	11.0806	12.4356	11.4618	15.9874	13.8677	14.0837	17.3878	15.4265	13.3926	18.2563	13.5373	11.7377	16.5217	14.4395	12.6832	14.0979	14.8844	15.8379	12.2688	14.3194	12.3576	14.1917	13.2558	12.1371	13.1296	14.6334	13.0608	16.1487	13.6803	12.2673	15.7101	14.8505	13.9601	14.5437	16.1166	12.0076
C02C6.2a.1	0.61325	0.580446	0.965517	1.05549	0.791856	1.65965	1.07417	0.811933	1.19173	1.94383	2.30051	2.44129	0.671559	1.40068	2.21534	0.408145	1.9135	4.01554	0.236987	0.861135	0.926637	0.467678	0.444048	0.353452	1.06066	0.563824	1.21166	1.92766	3.18035	3.37245	1.22693	0.843304	1.44023	0.563523	0.890466	1.57238
C02C6.2b.1	1.23405	1.19761	1.95602	0	1.97633	0.489817	1.00914	2.99974	3.2984	2.12624	3.30556	3.04209	3.18942	2.37672	3.51773	2.4832	3.43867	5.53573	2.28355	2.71104	3.87506	0.777686	1.84466	2.66761	0.336534	2.96729	3.36356	1.46514	2.81667	5.8238	2.82788	2.64187	2.84307	2.23821	1.33049	1.36216
C02C6.3a.1	0	0	0	0	0	0	0	0	0	0	7.49934e-05	0	0	0	0	0	0	0	0	0	0	0	0	5.88638e-09	0	0	0	0	0	0	0	0	0	0	0	0
C02C6.3b.1	9.71857	10.1138	8.3305	9.33417	9.42928	9.59594	9.888	12.2438	12.866	9.49	16.2044	16.6435	10.4276	10.537	20.1832	11.8741	15.1193	20.623	9.82839	10.656	13.1772	8.8259	9.76451	11.0686	9.99088	13.9474	13.4012	10.1427	16.7035	17.4782	10.8767	10.4884	20.8885	8.89115	8.47104	16.8681
C02C6.3c.1	0	0	0	0	0	0.255925	0	0	0	0	0.302744	0	0.188026	0	0	0	0	0	0	5.14468e-05	0.164727	0	1.81704e-08	0.186381	0	0.525748	0	0.142235	0	0.287586	0.0688695	0.362481	0	0	0	0
C02C6.3d.1	9.71857	10.1138	8.3305	9.33417	9.42928	9.59594	9.888	12.2438	12.866	9.49	16.2044	16.6435	10.4276	10.537	20.1832	11.8741	15.1193	20.623	9.82839	10.656	13.1772	8.8259	9.76451	11.0686	9.99088	13.9474	13.4012	10.1427	16.7035	17.4782	10.8767	10.4884	20.8885	8.89115	8.47104	16.8681
C02C6.3d.2	0	0.274728	0.115721	0	0.215545	0	0	0.173572	0.144894	0	0.372671	0.475795	0	0.282029	0.631444	0.0717391	0	1.07726	0.304045	0.506057	0.187379	0.0630842	0.168569	0.486821	0.0817623	0.377717	1.17293	0.076352	0.629815	0.447891	0.312544	0.473722	0.227	0.741901	0	0
C02D4.1.1	0.321532	0.814149	3.42365	0.104011	3.22554	1.59218	0.0927404	4.30002	4.34299	0.882044	7.86303	5.59389	3.73495	3.84349	1.32155	3.69936	1.46948	2.80233	0.946177	4.60898	6.97962	0.0730033	1.65042	3.32325	0.168603	3.15081	2.28422	1.70027	4.60273	4.553	6.3433	7.72271	0.69425	7.89182	2.04718	0.956173
C02D4.2a.1	0	0	0	0.0010903	0.00010898	0	0.31176	0	0	0	0	0	0	0	0.34299	0	0	0	0	0	0	0.000102042	0	0.000241122	0	2.35448e-05	0	9.16646e-07	0	0	0	0	0	8.24393e-05	5.2884e-10	0.000533365
C02D4.2b.1	0.547653	0.21133	0	0.322948	0.141916	0	0	0.0188282	0	0	0.121105	0.701226	0	0	0	0	0	0.142859	0.244901	0.479169	0.0774279	0.107659	0.136876	0.378291	0	0.138813	0.16879	0.0930627	0	0	0	0.193041	0	0.214616	1.35446e-07	0.168411
C02D4.2c.1	0	0	0.446385	0	0	0	0	0.512294	0.517732	0	0.0729422	0.621464	0	0	0	0	0	0.867499	0.176497	0	0.34419	0	0	0	0.123777	0	0	0	0	0	0	0	0	0	0	0
C02D4.2d.1	0	0	0	3.3062e-05	0	0	0.0177758	0	0	0	0	0	0.337563	0	0	0	0.157371	0	0	0	0	0	0.321171	0	0	0	0	0.00153533	0	0.797492	0.229448	0	0.514857	0	0	0.41461
C02D4.2e.1	0	0.263015	0.380623	0	0.548988	0.237015	0	0.355794	0.292963	0.393486	0.67596	0.365251	0.337025	0.410124	0.665614	0.310988	0.511363	1.53711	0.397858	0.168177	0.507999	0.123275	0.0896481	3.78983e-08	0.100114	0.536924	0.101529	0.34224	0.710987	1.0089	0.506629	0.266593	0.800797	0	0.319096	0.273135
C02D4.2f.1	0	0	0.0484504	0	0	0.0405153	0	0	0	0.0682164	0	0	0	0.255088	0	0	0.0859771	0.715918	0	0	0.205094	0	0	0	0	0	0.322265	0	0.246417	0	0	0.23577	0	0	0	0
C02D4.2g.1	0.080708	0.0542497	0	0	0	0	0	0	0.174485	0.00215135	0.175189	0	0	0	0	0.134464	0	0.166057	0	0	0	0.0453468	0	0.0368066	0	0	0.166626	0	0	5.37768e-05	0.0714233	0	0.452941	0.0883245	0	0.230428
C02D5.1.1	1.08839	0.897473	16.0103	0.430374	8.63836	2.40139	0.813599	23.4792	18.8229	4.38084	39.4256	22.9135	13.4215	18.7707	16.1474	21.7637	31.9277	8.66467	1.47035	5.47385	37.1035	0.160842	5.55853	6.7108	0.21995	31.166	24.9309	6.91873	39.1026	30.3327	12.4246	24.474	14.9647	19.5798	20.3472	5.04366
C02D5.2a.1	0	0	0	0	0	0	0	0	0	0	0	0	0	0	0	0	0	0	0	2.40549	0	0	0	0	0	0	0	0	1.23651	1.07698	0	0	0	0	0	0
C02D5.2b.1	3.95592	3.93577	5.30559	3.23633	6.59169	4.73035	3.30949	7.7017	7.27963	5.34823	8.42579	9.20114	6.36572	6.76043	13.0486	7.02216	12.4058	12.8295	3.56962	2.87172	8.69582	2.75681	5.51626	5.06384	3.2332	9.50223	9.97834	5.66027	9.37331	8.98893	6.79652	9.10997	16.5277	7.74875	4.4946	11.3648
C02D5.3.1	0.373683	0	0.209852	0	0.695127	0.278791	0.286988	0.667	0.84159	0.50244	0	0.744024	0.278902	0.380575	0.270926	0.796857	0.536955	1.38776	0.480955	0.679685	0.17967	0	0.287455	0.543871	0.0446922	0.74123	0	0.28802	0.400408	0	0.768895	0.421399	0.940994	0.704875	0.109002	0.725159
C02D5.3.2	0	0.310952	0.363742	0.0908307	0	0.268369	0	0	0	0	1.59806	0.335654	0.79122	0	0.997047	0	0.472065	0.339758	0	0	0.834524	0.227324	0	0	0	0	0.988137	0	0.87997	1.74647	0	0	1.21014	0	0	0
C02D5.4.1	55.3588	49.7214	65.5363	56.6811	70.8485	62.6159	55.0452	67.9361	66.2548	62.4094	58.4667	58.6036	55.1783	51.5683	52.8423	40.3915	61.475	79.2215	56.9349	66.9053	80.2379	50.6954	65.0637	75.5325	50.6213	80.8296	106.131	68.0655	64.3845	66.4137	76.1221	79.8365	107.779	82.4987	54.63	83.471
C02E11.1a.1	34.2256	47.7961	82.6776	34.6259	78.9231	63.0157	37.6864	68.3554	68.5776	37.0484	61.4384	60.1316	57.7323	50.7066	69.6021	43.194	60.1048	57.1271	45.5131	57.3422	91.9407	35.8988	53.0239	59.7553	35.2842	71.587	87.5214	37.5524	61.5504	70.6764	71.7017	63.6596	91.0103	84.1854	73.9326	85.1119
C02E11.1b.1	12.932	10.7234	5.00363	12.7972	4.51594	9.30277	14.1647	5.79075	6.19057	12.5388	6.39847	4.85833	7.33997	7.41369	5.82475	4.64774	7.17858	1.49122	6.93032	11.0967	3.76334	10.5408	8.81369	5.18082	11.8853	6.94851	5.93307	8.82973	6.7271	2.62837	6.2244	5.19926	6.7802	5.03906	6.63288	4.61043
C02E7.10.1	0.843982	0	0.177111	0	0	0	0	0	0.128228	0.289504	0.154064	0	0.172555	0	0.148001	0	0	0	0	0.459496	0	0.109892	0	0	0	0	0.564747	0.138125	0	0.270836	0.154948	0	0	0	0.177553	0.636099
C02E7.13.1	0.0464901	0.0750607	0.0386742	0.0516111	0.057422	0.0852823	0	0.0309374	0.0270847	0.0309285	0	0	0	0	0	0	0	0	0.0399931	0	0	0	0.0605424	0	0	0	0.0590526	0.0617669	0	0	0	0.0628118	0.0451459	0	0	0
C02E7.1a.1	0	0	0	0	0	0	0	0.047098	0	0	0	0	0	0	0.0388162	0	0	0	0	0.0259287	0	0	0	0	0	0	0	0	0	0.0463181	0	0	0	0	0	0
C02E7.1b.1	0.024117	0	0.0297734	0	0	0.00724579	0	0	0	0	0.101011	0.0238375	0.0197431	0.0459105	0.0426025	0.0232035	0.066168	0.0255489	0	0	0.0103834	0	0.00773403	0	0	0.00709535	0.0227012	0.0476506	0.0655027	0	0.0175698	0.00812617	0	0.0582219	0.0744805	0.104177
C02E7.2.1	0.0419746	0.0672014	0.173604	0.0929172	0.283504	0.0776862	0.166352	0.362871	0.491123	0.280609	0.999969	1.00946	0.0686067	0.159486	0.575491	0.268002	1.10099	1.82647	0.144398	0.276206	0.449831	0.0870013	0.301046	0.38679	0.0899904	0.445006	0.670187	0.583102	1.1689	1.44839	0.275163	0.481242	0.74042	0.202699	0.21795	0.364994
C02E7.3.1	0	0	0.05063	0	0	0	0.0401517	0	0	0.0408356	0.0757713	0.199168	0	0.0925947	0	0	0	0.304271	0	0	0.0544234	0	0	0	0	0	0.0784009	0	0.0426456	0	0.0437402	0	0	0	0	0.0877364
C02E7.4a.1	0	0	0	0	0	0.121873	0	0.0434567	0.0767762	0	0.042111	0.0862232	0	0	0.0447544	0	0	0.122387	0	0	0	0.0338232	0	0.0443244	0	0	0	0	0.0914173	0.0860959	0	0	0.193373	0	0.056732	0.0951967
C02E7.4b.1	0	0	0	0	0	0	0	0	0	0	0	0	0	0	0	0	0	0.177914	0	0.0411948	0.102886	0	0	0	0	0.0336619	0	0.0376106	0	0	0	0	0	0	0	0
C02E7.5.1	0	0	0	0	0.0327038	0	0	0.0702986	0.0619643	0.141066	0.0651674	0	0.0854384	0.0805478	0.0361469	0.0337349	0.0479145	0.11254	0.0900475	0.0759473	0	0.0272696	0	0	0.0372802	0.0937349	0.0670127	0	0.0364113	0.0348045	0	0.035154	0.153833	0.0423532	0.0458276	0.153297
C02E7.6.1	93.0269	67.7959	1556.19	9.56679	818.231	180.198	42.9809	1571.19	840.921	249.225	1194.87	864.299	967.691	1458.35	884.643	1373.98	1068.62	565.858	111.307	351.689	2744.34	7.82961	390.296	430.348	13.4449	1161.04	712.152	318.078	1377.29	879.087	828.877	1785.25	622.242	1593.47	2010.22	419.795
C02E7.7.1	89.3923	84.8686	1553.31	11.7583	825.473	193.753	43.5515	1298.17	791.748	257.389	962.889	701.237	984.359	1294.01	333.14	1152.96	636.91	253.371	127.527	495.439	2252.21	10.6298	363.359	485.305	11.2111	794.905	527.215	308.224	916.855	631.119	849.401	1713.96	213.331	1645.8	1204.14	162.225
C02E7.8.1	0	0	0	0	0	0	0	0	0	0	0	0	0	0	0	0	0	0	0	0	0	0	0	0	0	0	0.224835	0.419766	0	0	0	0	0	0	0	0
C02E7.9.1	0	0	0	0	0.0305437	0	0	0	0	0	0	0	0	0	0.033831	0	0	0	0	0	0	0	0	0.0635783	0	0	0	0	0	0.0324023	0	0	0	0	0	0.0712627
C02F12.10a.1	1.32384	1.47147	0.527876	1.59311	0.877883	1.37616	1.61921	0.83925	1.15037	2.19379	1.38574	1.16245	1.08751	0.833477	0.9172	0.845538	0.597183	1.1988	1.3559	0.859322	0.21555	1.72369	0.823072	1.32378	1.5259	0.706166	0.482849	1.55666	1.18173	2.30901	1.03544	1.1239	0.664591	0.316255	0.272977	0.123554
C02F12.10b.1	1.35493	0.64304	0	0	0.682002	0	0.864007	0	0	1.08976	0.396432	0	0	2.25289	0	0	2.75965	3.58337	3.07358	0	0	0	0	0	0	0	1.29805	0	0.692009	0	1.89599	0.643551	1.93439	0	0	1.77738
C02F12.1a.1	0	0	0	0	0.0722438	0	0	0.313142	0	0	0.685842	0.320152	0	0	0	0.195408	0.71634	1.69458	0	0	0	0	0	0	0	0.237485	0	0.106839	0.307109	0.488465	0	0	0.640012	0.123035	0.191715	0.515246
C02F12.1b.1	0	0.0767066	0.0631045	0	0	0.0410544	0.221459	0	0.469156	0.0379006	0	0.26709	0.556702	0.0744426	1.02476	0.220613	0.466082	0	0	0.0720118	0.0915156	0	0	0	0	0	0	0	0.231169	0	0	0	0.307846	0	0.216805	0
C02F12.1c.1	0.0929341	0.48746	0.169038	0.102648	0.406021	0.33969	0.0805643	0.74254	0.530763	0.483208	0.14816	0.898663	0.866848	0.713801	2.23304	0.668441	3.07059	2.31954	0	0.0659633	0.153343	0.271264	0.240977	0.17608	0.0660052	0.292453	0.975436	0.417075	1.06973	0.431581	0.273743	0.50648	1.29596	0.486131	0.781653	1.02617
C02F12.1d.1	0.360618	0	0.446876	0.0230025	0.0235736	0	0.707578	0.0708366	0.818714	0	0.984662	0.293747	0	0.00109283	0.658039	0.856004	0	0	0.326527	0.401403	0.215288	0	0.253568	0.180963	0.0938948	0.3048	0	0.151158	0.0395358	0.55772	0.134713	0.14544	0	0	0	1.37798
C02F12.1e.1	0	2.58167e-09	0	0	0	0.037546	0	0	0	0	0	0	0	0.278067	0	0.242967	0	0	0	0	0	0.0444966	0	0	0	0	0.085553	0	0	0	0.0703243	0.0494532	0	0	0	0
C02F12.3.1	11.1168	10.6236	5.26719	6.76189	9.50159	5.2998	8.06087	10.2546	10.1665	13.641	15.4035	26.8419	10.2734	12.1228	19.3158	10.8877	14.8365	57.6143	12.6493	11.7415	11.5302	5.79728	7.20029	10.597	5.53189	14.2005	15.9189	14.9952	17.2652	21.6145	12.2978	12.4407	15.1391	7.24434	6.07304	15.3455
C02F12.3.2	4.09759	5.61997	1.17951	2.07634	2.24537	3.73778	1.64315	3.66908	5.94437	5.35503	3.83111	11.4947	4.34469	3.22529	7.24616	6.88423	9.5673	26.506	3.59424	3.38973	4.09298	0.678998	2.18517	3.82618	3.25308	4.68603	2.8582	7.35364	10.7705	9.59756	4.51635	4.60634	7.33584	2.9424	2.24238	5.60183
C02F12.4.1	5.04813	6.01914	1.63393	9.19863	3.84268	6.83042	11.9885	6.15374	7.61331	10.4311	5.24072	6.89197	5.38536	5.11202	4.57602	4.1577	5.20797	6.76813	3.48422	3.91031	1.22994	8.28306	5.34291	5.36048	8.3456	6.57066	7.26643	8.4674	5.84278	5.81212	3.73974	3.28972	5.18754	2.13014	2.14158	3.72035
C02F12.5.1	13.3088	9.40796	5.31613	5.74254	10.4864	7.78296	5.81618	5.86863	5.47964	9.89276	7.83734	7.56045	10.1297	7.85927	1.37301	6.50077	1.16674	1.80845	16.9946	12.1141	1.19469	4.468	8.17722	8.74898	6.27889	5.36905	2.20522	13.2319	5.86686	7.70892	10.6576	7.55931	0.524692	4.72477	1.4058	1.33712
C02F12.7.1	4.79908	6.64813	5.76871	3.43	8.08772	5.60979	5.37249	13.6987	12.9567	10.4228	37.3002	28.558	13.4684	13.7926	21.4341	21.3052	32.236	44.3194	6.51415	6.84379	7.3656	3.61781	5.00164	6.88774	3.86015	8.82574	8.32466	10.9732	26.6858	32.836	8.18415	8.67843	12.5771	14.0591	9.40228	15.4521
C02F12.8.1	4.7703	7.20533	2.29257	8.9289	4.65376	6.9518	10.6016	4.98975	6.32234	10.6124	7.10558	6.72047	5.95967	5.54071	4.24909	5.51285	5.26451	3.91318	6.30131	5.67686	2.01339	7.36355	7.21453	6.21701	9.11364	4.59216	4.05867	10.4427	5.12298	5.78334	4.40837	3.29793	3.17493	2.7249	2.0204	3.12481
C02F12.9.1	0.190743	0.0765338	0.238321	0.0526775	0.0877614	0.118237	0.0626461	0.0629922	0.137165	0.159788	0.275126	0.306716	0.194712	0.180913	0.325284	0.120879	0.170376	0.638641	0.0406185	0.313044	0.343018	0.0246051	0.156188	0	0	0.224595	0.151862	0.438552	0.466691	0.430755	0.383039	0.160152	0.281745	0.0765891	0.165505	0.483803
C02F4.1.1	20.4841	24.9564	1.7167	16.3813	14.2906	22.7695	31.3312	10.3623	18.5989	20.5443	15.5977	17.6538	18.0053	12.4182	14.2619	21.3094	17.257	15.2505	19.6195	13.0537	4.2123	29.0528	16.0472	14.9344	29.4332	9.38586	6.11199	21.1767	12.1572	13.2077	13.1831	13.0004	2.13319	11.213	8.50791	7.74918
C02F4.1.2	2.77204	5.03999	7.04191	9.68891	0.795813	0.82831	2.58108	6.12126	0.0113679	9.43445	4.2311	0.599984	7.82772	5.54378	0.914393	2.96161	3.20417	1.87611	5.16185	8.39989	3.14575	2.08618	4.99995	4.59576	2.76854	5.34328	5.96408	7.88897	2.59437	1.20738	6.131	0.595628	8.23534	1.82841	0.792293	5.38171
C02F4.2a.1	16.0122	24.0173	24.1294	13.2096	37.0665	27.8103	22.1859	39.6252	41.7606	24.0764	30.4694	32.0207	32.5585	24.6558	21.0451	20.3378	33.4611	27.3603	20.2276	31.7223	24.2173	15.6898	29.096	28.9718	18.7928	41.394	45.9197	22.9567	30.3896	29.0167	41.3985	26.9329	25.1556	29.5541	29.8742	21.8219
C02F4.2b.1	2.13047	5.27002	3.32817	2.69303	4.08784	4.23387	3.70655	6.73556	5.50629	4.76974	7.70723	9.46706	4.47403	4.01908	4.3294	3.24354	7.32408	5.50764	5.07557	4.00366	4.29186	3.47508	3.41302	2.63272	3.3652	6.30427	5.34566	6.97659	8.65908	6.33038	4.44342	4.78491	2.3009	3.49008	3.50632	4.02178
C02F4.2c.1	0.601456	1.14071	0.294025	0.193397	1.67405	1.2921	1.20127	2.5039	1.17136	1.68998	4.22318	1.00209	2.01526	0.441091	2.39659	2.35713	3.48819	1.91416	0.247937	1.08535	1.16075	0.691094	0.464175	1.85088	0.546224	1.51826	0.665745	0.577642	4.70749	7.28064	0.731216	0.561773	4.18958	2.26285	2.0887	1.22327
C02F4.4.1	1.57506	0.860393	12.8334	0.406257	6.63842	2.47655	0.778056	25.9073	22.6668	4.14284	44.6663	36.5875	9.58928	18.7274	49.8252	27.4125	40.6384	27.7167	1.79718	2.95558	28.4257	0.526778	2.66539	4.04416	0.481747	30.9197	32.2914	5.89811	38.2147	35.1659	7.42956	12.3213	46.4402	11.158	25.0128	28.4097
C02F4.5.1	0	0	0.0639583	0	0	0	0	0	0.0916122	0.0519567	0.0516208	0.0520102	0	0	0	0.0501912	0.0705892	0	0	0.0567223	0	0	0	0	0	0.0463408	0	0.0513891	0.0545095	0.259629	0	0	0	0	0	0
C02F5.1.1	31.7476	38.4129	8.87805	42.4703	15.5442	31.0801	49.9426	18.8491	23.9902	41.7012	29.33	24.5912	32.4729	26.4819	22.1197	36.2591	33.4775	10.4126	35.9059	29.6835	9.92302	50.2257	29.8779	30.7007	50.9381	20.7626	13.5546	46.2946	22.5131	19.6616	23.7546	19.604	13.4277	16.8591	16.613	23.2204
C02F5.10.1	16.4813	14.4315	4.97609	8.98357	7.95807	7.86198	9.40961	9.70002	10.6468	11.2933	14.9541	13.4167	12.7739	13.5848	9.84041	24.153	19.1318	1.95355	14.1074	14.0462	9.327	12.7602	11.7375	13.5405	12.3196	6.95277	6.20157	17.7278	9.94269	7.26536	11.742	10.0399	3.25227	8.40521	7.8345	6.83571
C02F5.10.2	0	0	0	0	0	2.30187	0.535969	0	0	0	0	0	0.883702	0	0	0	2.2916e-08	0	1.37484	0	0	0	0	0	0	0	0	0	0	0	0.396574	0	1.60161	0	0.573991	2.37371
C02F5.11.1	1.0557	1.16058	9.3777	3.14738	56.9392	31.0242	10.3098	21.3165	16.5473	18.4384	24.2602	23.2784	15.0705	14.7773	20.1077	18.8004	27.3771	51.7586	4.94072	6.18055	7.3785	5.52015	7.70896	7.61238	4.38358	8.35162	15.402	23.2961	19.002	24.4375	8.60471	7.4404	11.7054	9.72898	6.52357	9.45366
C02F5.12.1	4.74242	5.65998	4.54069	5.24892	5.86162	5.75295	6.07585	5.28805	6.20154	8.23157	9.01744	8.28912	5.55679	5.02084	9.52386	4.86047	5.27735	18.7758	5.57475	5.55269	3.99785	6.45587	5.6436	4.87384	6.41034	5.77421	6.21449	8.11566	7.25715	8.89624	5.73334	5.67298	9.6471	3.99505	2.64764	7.03938
C02F5.13.1	24.1517	22.8665	10.0555	31.5872	13.5074	21.7245	28.54	17.5416	19.0722	27.4887	17.0269	15.2767	21.2433	19.3429	13.4894	20.906	20.5393	14.2208	22.6432	17.611	10.3386	30.4573	20.2974	20.9188	31.52	15.5805	12.4758	29.7844	16.7311	13.5761	17.6815	16.5342	10.8603	13.9174	11.7446	14.1894
C02F5.14.1	15.6131	12.9481	28.6614	11.9169	20.7652	12.514	10.6577	43.9729	39.1141	17.0431	61.9593	86.7463	28.9174	52.2185	179.231	65.4628	106.795	52.9428	10.0925	12.4373	58.1527	4.57848	10.8071	14.2904	5.79432	59.0275	67.1014	21.9507	64.3663	111.772	29.91	46.105	117.111	31.6607	43.4419	49.1068
C02F5.2.1	14.3522	11.1749	3.55884	6.38029	3.50613	8.66942	6.18675	6.11335	6.80309	9.12651	10.0459	9.78554	10.9827	12.0949	13.2487	20.5766	14.168	1.04282	14.6233	10.9078	3.78348	10.8689	10.175	7.80732	9.317	6.54982	3.83233	14.0886	5.67101	6.53095	9.84332	11.2619	3.96184	7.73647	5.67069	6.06418
C02F5.3.1	60.5558	66.5075	45.6403	63.6507	49.0512	63.1814	64.6506	54.4679	57.0981	64.1138	63.1916	68.8614	63.467	60.0118	62.6844	65.5348	75.4237	86.0905	66.9904	63.03	48.7639	68.3297	64.6698	70.7266	67.4451	57.2234	55.267	67.718	60.4859	69.0313	66.8926	61.4	59.3349	59.1815	41.6442	63.2497
C02F5.4.1	44.3879	47.7762	17.2305	61.3155	24.9352	43.908	61.2205	27.1993	33.7588	52.974	34.6814	29.2426	43.3544	36.7416	25.7774	43.782	32.456	20.4691	44.6956	37.5066	16.4137	58.9929	41.2466	40.1822	59.6748	28.4037	19.5827	52.9388	27.1657	24.5672	30.3266	28.78	17.4603	22.4453	20.2927	23.2141
C02F5.5.1	46.5461	38.3223	17.839	19.6323	14.6656	22.4226	26.2263	19.5021	21.0865	34.2199	56.3054	45.2864	40.3713	36.3552	28.0356	65.5613	52.6982	7.97054	43.486	32.008	16.9835	29.7545	31.7088	33.4983	27.0011	20.0866	15.3881	43.2856	28.8068	20.5094	28.9862	29.9103	13.863	22.6869	22.447	19.6059
C02F5.6b.1	31.6953	33.589	12.7983	38.1395	18.0011	31.6248	39.2336	22.4837	24.7029	39.4932	33.1207	30.4516	33.4924	30.3507	27.4063	38.4326	35.2274	16.0459	33.3478	30.3381	13.9654	41.5829	30.5005	31.777	41.6143	23.0786	16.3616	41.4736	24.6739	21.075	25.0339	20.9076	15.4206	19.6198	17.3012	25.4132
C02F5.7a.1	0.365384	0.902682	0	0	0	0	0	1.47604e-10	0	0	0	0	0	0	0	0	0	0	2.42736e-07	0	0	0	0	0	0	0	0	0	0	0	0	0	0	0.000787214	2.25427e-06	0
C02F5.7a.2	1.10732	0.000118138	1.12669	0.245592	1.02071	2.46158	1.79931	3.55254	3.54386	5.48887	10.8214	15.7385	2.44655	4.70286	7.4186	4.95612	9.39845	17.2796	0.691316	1.15986	2.69346	0.238044	2.65214	1.21687	1.51637	4.45149	6.91541	7.04269	10.0835	15.0433	1.65056	2.51525	5.34107	2.77901	2.36347	4.92096
C02F5.7a.3	0.395577	0.875727	1.40571	0.7291	2.54231	1.60041	1.6421	2.94462	2.66792	4.0831	6.18262	4.39494	0.898557	1.6384	4.12672	0.960444	7.11086	7.38869	1.67511	0.868106	0.805064	1.50813	2.16742	2.71294	0.84674	3.96149	4.38427	2.63182	10.6161	7.9014	1.71809	1.09877	4.74021	0.598212	0.450257	4.90873
C02F5.7a.4	0.234265	0.242624	0	0	0	0	0	2.20075e-10	0	0	0	0	0	0	0	0	0	0	1.4092e-07	0	0	0	0	0	0	0	0	0	0	0	0	0	0	0.000508503	4.05566e-06	0
C02F5.7b.1	5.70888	9.81102	5.35039	10.0545	5.92309	6.36632	11.1316	5.46299	4.09459	8.70009	13.9279	6.6553	9.4417	10.3015	16.2454	9.55321	12.6373	10.3452	7.9402	5.87677	3.605	11.1138	12.2922	9.84591	9.47817	8.31293	6.12885	9.00068	6.51768	6.02227e-06	9.03902	3.99925	10.5712	6.66247	3.67512	12.0447
C02F5.7b.2	2.51164	4.92736	2.57795	3.60352	3.37189	5.40627	4.86681	4.10709	5.33061	8.21138	4.36519	5.6526	3.87974	3.94388	5.58657	2.31496	6.24506	7.00689	3.92246	4.6784	2.4625	3.67984	5.95929	3.98275	3.73244	5.6928	4.04046	6.90316	6.74052	6.39511	3.14603	3.95524	4.89509	2.23792	1.54937	5.02401
C02F5.7b.3	4.04568	2.77608	3.93019	0.210672	10.2546	7.46015	4.33235	21.7232	25.7153	20.9812	39.2791	60.1564	11.4599	11.2069	29.9538	19.434	47.5547	83.0787	9.29467	12.4638	10.734	1.39212	7.5105	8.74909	3.27046	25.6131	32.4078	22.3203	50.065	67.7722	9.60896	14.7469	25.2991	6.17895	12.644	15.8438
C02F5.8.1	1.26161	0.963814	5.84005	0.671248	35.5318	20.1931	10.1216	22.5506	21.0556	37.6721	58.7883	47.5125	17.271	13.6487	24.8087	23.5016	40.5546	82.2136	2.95682	4.29035	4.27508	1.78601	4.18211	3.1539	3.54496	8.89004	15.1945	45.6273	31.8958	40.5517	6.58014	5.36189	8.1612	6.88928	5.09146	9.02231
C02F5.9.1	191.644	191.767	167.428	196.398	151.135	185.727	206.875	185.207	198.252	205.924	179.247	172.067	200.097	188.839	182.723	199.496	167.051	131.312	206.991	182.24	183.029	234.266	200.783	205.532	240.038	186.706	180.957	217.288	183.831	176.668	195.979	205.826	201.586	195.81	207.628	182.421
C02G6.2.1	1.23558	1.1466	0.597481	0.549071	0.795378	0.877472	0.491711	1.15863	0.991944	1.22816	3.9114	2.70487	1.50164	1.62302	4.12058	3.93842	5.56075	0.973065	1.22302	1.22515	1.07712	0.722942	1.03296	0.990205	0.409641	1.27789	0.60905	1.35733	2.56485	1.98579	1.23438	1.29441	1.80786	1.64494	1.87319	3.83175
C02G6.3.1	0.352858	0.563131	0.400022	0.262837	0.145362	0.633906	0.234571	1.40705	0.980305	0.638017	1.17813	2.43646	0.667547	0.991987	2.57745	1.34554	1.56413	1.366	1.10937	0.341727	2.49203	0.852394	0.789301	0.447047	0.775402	0.78451	1.33679	1.00095	2.09709	0.763701	0.689641	1.11172	3.25493	0.282627	0.923574	2.61332
C02H6.1.1	0	0.0406316	0.208512	0.111784	0.531867	0.373725	0.166375	1.54082	1.57042	0.134283	3.31758	3.5111	0.248785	0.077091	0.659737	0.163909	0.41298	0.289445	0	0.0736585	0.268526	0.078456	0.0329914	0	0.035681	0.481017	0.322287	0.201235	0.348923	0.201042	0.0738509	0.238593	0.630349	0.164102	0.222919	0.809748
C02H6.2.1	4.66532	2.85834	8.27064	1.56135	14.7878	11.4357	5.0674	15.0894	13.0175	5.81489	7.59305	7.54294	12.3104	12.4428	11.1582	8.25187	9.26529	15.9925	7.47913	7.00076	6.46169	2.18818	6.78029	6.98112	3.01912	8.37626	14.5342	5.87815	5.98091	8.43535	18.2206	12.395	9.84001	14.579	6.48708	6.4617
C02H6.3.1	0.0762808	0.121064	0.253862	0.0423561	0.144663	0.191867	0.0507978	0.20928	0.320391	0.205117	0.0472408	0.466747	0.125733	0.235636	0.370354	0.0495327	0.278815	0.604921	0.263861	0.275588	0.135658	0.0794899	0.201918	0.702484	0.0541838	0.183566	0.100265	0.102272	0.160532	0.258023	0.111302	0.103587	0.150443	0	0	0
C02H7.1.1	0.617138	0.577958	0.596917	0.671274	1.10198	0.767848	0.582421	1.25679	1.47271	1.0035	2.28723	2.15267	1.13075	1.11634	1.84336	0.85661	1.41239	3.52837	0.787622	0.757243	1.27768	0.509677	0.545663	0.823066	0.662899	0.896243	0.951559	0.864797	1.98597	2.70083	1.65775	1.70324	3.22954	0.498499	0.569256	1.07579
C02H7.2.1	0.185552	0.34596	0.153551	0.0512164	0.247814	0.339302	0.182339	0.697718	1.14797	0.32888	0.756402	1.35079	0.96297	0.471949	1.50385	1.09352	1.15444	1.62701	0.106274	0.224818	0.325694	0.0800395	0.0803641	0.139303	0.131471	0.201807	0.137516	0.245554	0.835908	0.56459	0.247685	0.16707	0.393159	0.249344	0.0271345	0.224598
C02H7.3a.1	0.60136	1.12881	0.558245	0.360385	1.68773	1.38504	0.984567	1.84375	2.19175	1.35457	3.61211	3.99239	1.62748	1.73719	2.69915	1.4823	2.82044	4.27226	1.54851	1.94451	1.55654	0.545081	1.1618	1.37553	1.07611	1.82134	2.01793	2.1194	2.88962	3.27457	1.75092	1.52394	1.69173	1.21517	1.05547	0.789011
C02H7.3b.1	1.85081	2.23779	1.93277	1.20376	3.01641	2.11747	2.05789	3.36125	3.62341	2.39483	2.15435	1.7206	3.06845	2.35664	3.19414	3.71715	3.82271	4.35205	2.48047	3.22822	2.71917	2.00111	3.58224	3.53505	1.90982	4.19607	4.93836	2.17826	2.29402	2.29273	4.08898	3.26991	4.98685	4.20373	2.06575	3.34818
C03A3.1a.1	1.27399	1.18802	1.24665	1.062	1.42509	1.43426	1.30514	1.06527	2.12295	1.03768	3.22288	3.31387	1.31318	1.0898	3.75905	1.9768	2.85684	5.56955	1.35201	1.30984	1.75055	0.687773	0.956724	0.988043	1.08928	1.37441	1.68229	1.25407	3.16433	3.22451	1.46154	1.33044	3.58425	1.40796	1.47833	3.65974
C03A3.1b.1	0	0	0	3.42847e-05	0	0	0	0.824558	0	0.00804721	0	0	0	0.304417	0	0	0.501367	0	0	0.032189	0	0.0843795	0	0	0.151534	0	0	9.93144e-10	0	0	0	0	0	0	0	0
C03A3.2.1	21.9377	23.8456	44.5713	19.6385	35.2458	28.7705	22.9329	32.4809	33.4876	24.8403	30.402	25.1918	31.3933	26.8083	23.9426	24.9961	24.2844	26.4205	19.628	27.4138	48.1802	20.3528	23.1736	27.3649	20.3503	37.0905	48.3423	23.5117	29.8025	33.2674	34.6508	34.6645	33.2624	46.5048	34.3879	35.8278
C03A3.3.1	0.336247	0.0893727	0.416875	0.0981541	0.208742	0.381203	0.183466	0.223391	0.454092	0.148679	0.770285	0.687463	0.547249	0.340688	0.382112	0.322869	0.603125	0.832854	0.192752	0.366271	0.251664	0.25853	0.146057	0.772434	0.15924	0.430268	0.360533	0.294299	0.521903	0.621988	0.163107	0.304201	0.495987	0.363972	0.145417	0.646235
C03A3.9.1	1.09052	0.616506	7.35725	0.422942	2.93096	2.15015	0.512423	11.59	6.91272	1.71951	12.702	12.9725	6.36564	6.64124	14.7503	8.81655	11.7	9.34583	1.03119	1.19335	8.05994	0.631747	1.16692	1.55456	0.638152	7.00422	6.76018	1.60051	6.87663	8.3859	3.79394	6.03743	8.94668	2.82255	4.51689	4.54296
C03A7.10.1	0.157252	0.12609	0.0436739	0.0579438	0.0974187	0.0324266	0.138181	0.035199	0.184005	0.210705	0.19661	0.801749	0.171625	0.240833	0.323933	0.439244	0.480162	0.861728	0.225929	0.189665	0.0465704	0.135641	0.0683678	0.102757	0.296822	0.312388	0	0.208269	0.32929	0.27622	0.0764748	0.283957	0.461744	0	0.0462037	0.153107
C03A7.11.1	5.34045	9.57372	16.1771	6.6833	16.0898	9.6267	4.35045	12.7223	10.7405	2.41852	2.60661	3.21797	9.08348	8.81689	6.894	5.18281	4.93803	4.41561	6.83046	11.8528	17.0247	3.93319	12.5201	11.1706	3.80082	20.3261	20.9688	2.18248	2.91776	2.75439	13.2732	15.6826	10.9308	20.6024	11.5653	9.18728
C03A7.13.1	2.75289	3.02434	2.33011	2.80689	3.59144	4.32037	4.08863	5.56192	3.95415	1.68445	0.563884	0.294379	3.95247	3.20288	0.865613	1.11651	1.00537	0.56607	2.88968	3.33118	2.15491	2.492	3.47627	2.86341	3.10168	5.30245	6.56956	0.73031	0.304963	0.311946	4.46652	3.23998	3.96471	4.26177	3.98416	2.07046
C03A7.14.1	0.654716	0.416448	0.523093	0.0554589	3.89618	0.390685	0.625088	1.37257	1.82272	0.476274	2.36087	5.89415	2.55867	4.04741	1.00453	2.17983	2.37282	0.548523	0.923398	6.08505	5.66084	0.26499	0.541578	1.25034	0.178245	0.587401	0.594089	0	2.37139	0.513395	5.38926	7.87566	0.0980961	1.9985	1.01323	1.2971e-09
C03A7.14.2	0.258564	0.254275	0.705179	0	0.80159	0.468481	0	0.716374	0.542158	0	0.874355	0.589529	0.436383	0.611904	0.519397	1.81649	0	1.59803	1.98743	0	0.000186853	0	1.94845e-06	0	0	0.475732	0	0.446679	0	0	1.42731	2.62772	0.108644	0.753529	0.239962	1.08778
C03A7.2.1	1.35403	2.26528	1.82409	1.59774	2.22495	2.1706	2.7804	3.44957	2.98774	1.02768	0.310647	0.196071	2.59492	1.89767	1.18046	1.07435	0.948416	0.49119	1.91019	1.8047	1.24266	1.82016	1.96345	1.78137	1.84387	3.35475	2.82604	0.933566	0.383988	0.236492	2.72229	1.37602	2.08037	2.25688	2.49459	1.66965
C03A7.3.1	0.0472746	0	0.117658	0.052002	0.0882137	0.115683	0.124173	0	0.193597	0.12554	0.287788	0.126663	0	0.218051	0.161986	0.0304759	0	0.168356	0	0.0686822	0.0825654	0	0.123267	0.122004	0	0.0842741	0.0907605	0	0.0651114	0.0946668	0.137574	0.0638699	0.091403	0	0	0
C03A7.4.1	0.724234	0.891142	0.920321	0.149601	4.52552	0.834485	0.626425	1.23445	1.64142	0.404436	2.21295	6.34403	2.52041	3.90696	0.810831	3.27229	1.07809	1.86966	3.57846	5.83338	3.36114	0.14441	0.121494	0.964877	0.236332	1.06223	0.427486	0.913703	1.37265	0.34652	6.08562	9.25317	0.08043	2.38363	0.781508	1.14666
C03A7.5.1	0.185171	0.296226	0.523521	0.0697339	0.660381	0.578221	0.0832608	0.624947	0.886985	0.209271	1.02101	0.764393	0.707265	0.526616	0.819141	0.826351	0.721967	1.29418	0.160282	0.35972	0.331328	0.29287	0.369604	0.41087	0.0447486	0.260845	0.722226	0.206969	1.48054	1.7278	0.541272	0.660517	1.40893	0.348022	0.374405	0.729156
C03A7.6.1	0	0	0.114996	0	0.085595	0	0.0453225	0.185177	0.121372	0.0460716	0.299146	0.0459099	0.0565707	0	0	0.178051	0	0.198617	0	0	0	0	0	0.0451586	0	0	0	0	0.0481335	0.182777	0.100032	0	0.0672161	0	0	0.200976
C03A7.7.1	0.371468	0.758851	0.796617	0	2.87527	0.539548	0.401469	0.745206	1.17124	0.203752	0.61387	3.30027	1.40013	2.68394	0.754446	2.20261	0.41204	0.21822	2.0508	4.25918	2.2376	0.20145	0.252882	1.04031	0.177581	0.786919	0.104632	0.151591	0.754392	0.218387	3.82097	5.05059	0.0281724	1.80718	0.412143	0.72084
C03A7.8.1	0.515814	0.442016	0.596602	0.0189995	2.62354	0.783576	0.394394	0.695945	1.08155	0.220029	0.711029	4.66753	1.59324	3.0897	0.616561	3.05497	0.756174	0.544473	2.06936	4.63562	2.55155	0.141418	0.307715	1.07122	0.0888954	0.432834	0.335111	0.425276	0.972699	0.218198	4.02391	5.35789	0	1.49187	0.418509	0.364934
C03A7.9.1	0.047276	0.228391	0	0	0	0.117551	0.0626021	0.288457	0.0833042	0.0318202	0.118446	0.377434	0.155322	0	0.065549	0	0.043151	0.408433	0.0410187	0.138456	0	0.0494597	0.278914	0	0.0675235	0.0567921	0.0304788	0.0635814	0.165696	0.062614	0.1387	0.0321253	0.0463046	0.0383538	0	0.0692643
C03B1.1.1	0	0	0	0	0	0	0	0	0	0	0	0.0409986	0	0	0	0	0	0	0	0	0.0565432	0	0	0	0	0	0	0.0835505	0	0.164472	0	0	0	0	0	0
C03B1.10.1	0	2.81897	4.00872	0	0	1.21254	2.2053	3.30998	2.27092	3.19824	10.9402	6.18569	1.42634	5.37093	2.38169	3.3839	1.47811	7.46488	2.89508	1.19094	3.04799	0	2.17775	2.30938	0	1.8608	11.5829	1.80799	17.8948	4.69194	2.608	5.76781	5.15621	9.89388	7.16379	2.49945
C03B1.12.1	113.199	116.709	257.769	110.957	193.506	159.567	120.947	166.714	174.37	152.561	207.631	200.236	136.097	142.417	159.262	111.772	114.727	195.028	119.07	140.359	214.821	106.239	142.268	146.462	114.909	198.548	260.702	140.449	207.315	240.324	165.182	169.098	287.019	214.912	222.471	241.658
C03B1.13.1	9.87166	8.42057	14.0578	5.49408	18.6051	11.6671	7.12095	9.55612	10.0694	6.3802	4.60993	3.39876	11.8678	9.66382	5.54137	4.79345	3.44278	5.36409	9.50897	13.1359	12.198	6.13475	12.7058	13.1147	6.8258	12.7192	14.3822	6.81283	6.63717	7.05258	18.2681	15.2496	8.5593	19.3729	8.30657	8.68909
C03B1.14.1	7.47538	6.40241	8.49366	6.50924	13.3316	11.4528	11.8154	27.4398	24.6206	10.9223	9.97339	6.47459	21.6472	21.982	27.8979	25.2979	29.5644	24.3183	6.54636	6.27168	8.3619	6.90612	7.51601	8.21171	8.72465	17.5608	29.3405	10.0478	9.3035	10.1967	17.3881	17.0858	38.1311	19.5596	15.4746	23.2031
C03B1.2.1	0.122465	0.147858	0.153771	0.102355	0.0763713	0.0379397	0.0403404	0.246764	0.35727	0.206478	0.536049	0.403956	0.199942	0.327891	0.58691	0.234218	0.492654	0.873526	0.684689	0.939232	0.711669	0.0318815	0.361917	0.444942	0.130524	0.946147	0.782079	0.853218	0.889345	0.975116	1.06618	0.784391	1.13158	0.591875	0.320289	0.449376
C03B1.3.1	0	0	0	0	0	0	0	0	0.114667	0	0.410977	0	0	0	0.398147	0	0.16702	0.280167	0	0	0	0	0	0	0	0	0	0	0.138333	0.364925	0	0	0	0	0	0
C03B1.4.1	0	0.0467098	0	0	0	0	0.116163	0	0	0	0.184602	0.113788	0.0954252	0	0.280814	0.0740545	0.260685	0.251026	0	0	0	0	0	0	0	0.0349758	0	0	0.0823438	0	0	0	0.0569292	0	0.0508609	0
C03B1.5.1	0.265801	0.61323	1.84136	0.147373	0.74152	0.499075	0.124884	1.54458	0.980482	0.330549	0.987689	1.44024	1.34027	1.31191	2.56765	1.7901	1.97954	1.8491	0.821762	0.801696	3.01217	0.158062	0.673099	0.896848	0.377206	1.86709	1.86056	0.480743	2.7038	1.81665	1.52118	1.7227	3.92884	2.40514	1.60625	1.66576
C03B1.6a.1	0	0	0	0	0	0	0	0	0.141801	0.0798698	0	0	0	0	0.113747	0	0	0	0	0	0	0	0	0	0	0	0	0.448782	0	0	0	0	0	0	0	0
C03B1.6b.1	0.276809	0.167163	0.117421	0.235605	0.17464	0.481736	0.279923	0	0.206045	0	0.0880839	0.690154	0.227811	0.215107	0	0.134255	0.442137	0.15127	0.177937	0.101633	0	0.0732862	0.1845	0.0464585	0	0	0.0449404	0.179911	0.195149	0.137597	0.10133	0	0	0.0563347	0.121384	0.20501
C03B1.7a.1	4.33838	3.94029	4.59024	4.4073	9.37218	6.5762	5.20393	6.80508	6.04073	5.50406	3.00129	2.45904	6.02432	4.6115	2.87407	3.01483	2.90022	2.55876	4.85892	5.85424	4.82055	4.3919	5.77114	6.7605	5.21272	6.81917	7.53399	5.02105	3.20979	3.34633	7.68659	6.72183	4.70534	7.8793	3.45998	4.19366
C03B1.7b.1	0.299501	0.921808	0	0.15743	0.177285	0.379425	0.80138	0.387918	0.951659	0	0.520887	0	0.430694	0.614776	0.104956	0.480605	0	0.354474	0.250873	0.457188	0.128564	0.223131	0.314659	0.237535	0.750107	0.578103	0.776069	0.209825	0	0	0.402724	0.542292	0.16767	0.92968	0	0
C03B1.9.1	0	0	0	0	0.211455	0.0714271	0.0740433	0.226461	1.06303	0.300031	1.28861	2.78853	0.0923552	0.0863651	0.382028	0	0	0.726912	0.193566	0.0815774	0.102414	0.0584947	0.0737805	0.0755836	0	0.0672578	0.072451	0	0	0.665102	0.0821079	0	0.445016	0.091567	0	0.655279
C03B8.2.1	13.7285	18.3353	3.00717	19.4181	9.58575	15.1855	16.4371	8.95233	8.05197	17.9434	19.9609	15.7178	15.557	10.2664	11.2524	11.9553	21.1152	6.42244	13.396	11.5777	8.28791	16.0439	16.6486	8.10963	18.719	6.67548	10.1684	19.3694	20.8731	24.2273	10.4029	13.2044	6.05372	6.64376	9.75072	13.2247
C03B8.3.1	7.36402	7.43935	5.11713	2.73485	3.19149	4.46121	3.99238	5.23884	5.86134	6.68973	16.0187	11.9152	9.08309	9.52684	10.9381	19.6178	18.4393	1.62396	10.0736	7.60938	5.22313	4.74071	6.46137	7.12134	4.96632	5.48132	3.03733	9.6026	8.37644	6.65004	8.93676	8.01936	4.09935	7.73995	8.40528	7.9445
C03B8.4.1	31.2627	39.6847	13.1842	34.5572	19.8172	34.9225	46.1728	25.2138	30.2132	41.7963	35.5238	31.9679	37.8505	28.6057	28.4109	40.6868	37.4658	21.2325	41.1695	34.0734	13.8336	46.0729	34.1812	34.1582	48.4756	24.7324	18.7198	46.267	26.6143	24.0429	30.5396	21.3476	18.0674	23.8553	19.0305	27.3883
C03C10.1.1	0	0	7.74472e-09	1.10517e-08	0	1.47581e-06	0	0	0.59824	1.72594	0.000366633	4.8324e-07	0	0	0	0	2.13489e-07	0	0	0	2.02389e-05	0	0	1.17315	0	0	0.609426	0	1.39222e-08	0	0	0	1.09268	0	0.616624	0
C03C10.1.2	169.978	204.563	149.915	187.363	172.958	214.689	216.212	171.136	191.994	226.097	247.983	233.368	199.324	174.23	201.961	212.703	232.004	201.138	193.921	191.627	153.706	208.157	193.767	197.211	208.44	167.621	161.573	221.008	205.699	194.694	186.017	155.367	151.858	158.353	180.611	190.049
C03C10.2.1	4.60708	4.70963	2.04311	2.55534	2.32986	2.4506	2.98856	4.14139	3.04508	3.81317	9.05853	8.05775	5.51591	7.44109	8.94984	12.2221	14.5959	1.17197	5.64958	4.88925	3.74435	2.98325	3.72399	3.80053	2.73103	2.61071	1.96026	5.55062	5.22628	3.55597	4.35332	4.82396	3.18664	5.54967	5.66975	5.13151
C03C10.3.1	215.425	211.325	86.7625	330.834	112.728	232.025	344.227	135.287	175.768	289.599	153.864	127.497	184.15	153.133	64.4811	167.189	91.1792	34.8411	170.687	140.853	65.7934	303.037	180.461	175.322	311.927	113.505	79.3907	247.87	103.366	94.8358	116.817	99.0357	52.8088	68.8495	76.1761	60.045
C03C10.4.1	60.3381	66.4539	29.8912	70.3427	36.0652	61.8996	75.6863	50.6028	55.5843	82.3034	72.2427	80.7474	64.6433	62.4854	78.4111	86.4766	101.703	74.6753	64.1936	58.9843	41.1934	76.2029	60.8797	62.0383	79.0282	56.0866	55.7952	82.3214	66.0832	68.7293	53.5876	54.8272	80.3447	44.3947	42.1228	79.7182
C03C10.5.1	0.164849	0.792767	0.234297	0	0	0	0	0.221252	0.252671	0.385496	0.984333	2.0246	0.404748	0.128342	0.114894	0.212632	1.64194	0.721494	0.567468	0.363052	0.534249	0.147882	0	0.101874	0.306641	0	0.185669	0.775893	1.11518	1.08469	0.361859	0.338611	0	0.134152	0.144798	0.21036
C03C10.7.1	0.186695	0.15048	0.080134	0.105162	0.82494	0.23495	0.0619013	0.190417	0.987586	0.378726	1.5439	1.2086	0.152486	0.14523	0.260421	0.419147	0.0827452	0.135874	0	0.13632	0	0.0490254	0.185135	0	0.134322	0	0.181768	0.0624849	0.132314	0.37178	0.273062	0	0.0933828	0	0.163033	0.277904
C03C11.1.1	22.107	18.8209	9.79125	11.6003	8.23787	12.8785	13.9426	12.1859	11.578	19.5408	27.5909	24.9005	24.4084	25.6834	25.8811	45.1066	39.7526	2.37084	26.2708	21.085	12.7626	17.434	18.8005	17.5684	15.2898	12.9568	7.58958	24.5939	17.9232	12.2268	18.8149	16.9728	8.64353	17.0725	16.7617	17.1565
C03C11.2.1	1.75341	0.988108	0.924335	0.86385	1.89703	1.30888	1.21981	1.91251	1.63725	1.64701	4.23955	8.24026	2.11823	2.19593	14.201	6.40755	18.7669	12.9045	1.17884	1.19647	1.49469	1.16889	1.34605	1.29642	1.35178	1.2508	1.06078	1.75164	5.76277	6.48605	1.64079	1.41801	4.4884	2.31043	3.82588	16.7758
C03D6.1.1	3.78158	4.491	6.05657	4.2515	7.05838	6.06371	5.41182	7.25527	5.46432	5.96312	8.9231	8.83668	5.59761	6.14913	9.46311	5.36247	4.81222	9.28065	4.98027	5.62176	6.11982	4.97302	6.62353	5.78978	4.96732	7.89707	8.2655	6.94732	8.11523	11.8039	6.2079	6.77603	11.1704	6.22036	4.87178	9.71012
C03D6.3a.1	6.20037	9.57682	8.47362	12.5831	4.03248	12.382	15.7093	6.64114	5.12831	13.8452	9.38897	7.74143	8.18634	7.27918	7.65051	10.3572	6.7455	6.37761	14.3537	5.42257	2.54933	22.6446	13.5496	9.42034	10.9378	8.59686	4.81475	12.8453	7.33067	3.70194	8.30564	7.6679	0.748097	4.67345	4.68441	9.27632
C03D6.3a.2	19.1578	23.2362	4.30997	20.8544	16.1278	14.8776	19.8882	15.4855	19.4437	19.34	12.1223	13.6955	22.1334	19.4463	17.1787	18.0578	26.0512	14.853	11.9295	19.9324	9.46416	11.5231	12.0927	14.434	24.093	13.0101	13.4181	19.2385	12.4239	14.757	15.527	13.0048	15.3881	15.762	10.0696	12.5305
C03D6.3b.1	0.439341	0	0	0	0	0	0	0	0.396501	1.14639	3.90673	0.501282	0	0	0.2907	1.51623e-05	0	0.513292	0.803581	0	0.598802	0	0	1.49185	0	0.658355	0	1.31586	0.414763	0.0033074	0	0	0	1.36615e-08	0	0
C03D6.4.1	50.7929	62.4759	18.6738	58.3218	32.6279	56.7755	73.3961	36.1662	41.8737	67.516	50.5818	44.6852	53.1185	42.2526	34.9516	55.6626	45.64	24.1433	57.5932	49.7598	17.3285	68.8503	53.0375	52.7441	69.7956	33.5763	24.9177	66.6288	36.6281	32.1611	41.2527	30.2623	21.2108	30.8276	22.7018	33.9864
C03D6.5.1	52.0607	50.7405	18.2149	64.2172	23.6619	49.7778	64.7351	29.5986	36.4721	56.0862	34.2442	30.4521	46.5433	40.824	26.0244	50.7435	39.2147	12.2139	48.662	40.8762	16.5358	61.5531	44.1007	42.1048	64.4449	26.1783	16.5918	56.3124	24.5854	19.1495	31.5139	27.6463	10.7916	20.3143	23.3256	24.411
C03D6.6.1	50.2446	51.6655	12.8428	55.0931	20.3974	37.3542	53.4926	26.3801	29.2479	55.2211	46.353	35.5197	47.9338	42.371	19.8493	62.2924	45.4433	2.86854	46.8722	41.5925	12.3358	58.0955	41.3872	39.54	58.2646	22.4346	15.7636	57.7068	25.2543	18.8329	37.2055	27.3034	9.55522	21.2612	15.9489	13.485
C03D6.8.1	196.915	189.702	161.492	196.469	141.974	183.018	187.496	158.78	170.179	190.893	187.242	233.083	176.12	171.698	197.677	202.532	225.206	338.97	189.38	185.816	174.352	195.903	203.223	198.372	185.366	180.838	168.185	210.072	199.286	238.553	178.247	173.511	132.531	172.401	157.962	202.071
C03D6.9.1	1.20862	3.07862	0.811604	2.56389	0.446354	1.64808	1.79723	0.810954	1.92187	2.97381	0.891017	0.148274	0.987178	2.24873	1.69925	1.23604	4.23986	0.719398	1.02952	2.79724	0.727165	0.750644	1.12797	0.730977	1.91963	0.87121	0	0.314088	0.534565	0.774658	1.95138	1.29373	1.25811	0.975482	4.67028	1.46207
C03E10.1.1	0	0	0	0	0	0	0	0	0	0	0	0	0.0531341	0	0	0.041638	0	0	0	0	0	0	0	0	0	0	0	0	0	0	0	0	0	0	0	0
C03E10.3.1	0.475588	0.760996	0.390941	0.24559	0.496936	0.742003	0.861051	0.595133	0.254422	0.919516	1.58961	0.967991	0.785435	0	0.614852	0.776097	0.445263	1.48794	1.47297	1.08012	0.370025	0.457182	0.867295	0.684618	0.876228	0.267273	0.574117	0.295739	0.903664	1.12219	0	0.689655	0.493856	0.383097	0.3855	0.424918
C03E10.3.2	0.549073	0.125078	0	0.390317	1.92829e-07	0	0	0.040747	0.512566	0	0	0.233406	0.146961	0.845518	0.307622	0	0.169039	0	8.50796e-07	0	0.157867	0.42252	0.0384826	0	0	0.323094	0.391067	1.1216	0.00553644	0	1.09072	0	0	0.0973382	0	0
C03E10.4.1	47.8061	49.1816	15.6025	59.6701	25.1638	44.352	61.0531	29.9165	34.2631	59.0372	43.8613	38.3085	44.6583	38.4524	30.6162	49.2073	42.879	25.7006	44.1078	37.5943	17.1027	58.2493	42.0039	38.3465	60.6108	29.3547	19.6409	53.5498	33.0993	28.3362	32.3167	27.3972	21.7035	21.8904	18.7988	29.5535
C03E10.5.1	20.2036	28.8332	2.73542	26.5661	12.123	30.4895	40.2804	8.87453	16.4815	39.5966	12.5673	10.3134	19.5718	14.4219	0.0483073	9.87571	0.978344	0.0333036	21.6359	22.6865	0.122766	22.7256	22.3543	20.304	27.7431	11.9331	5.18067	42.3701	11.3782	4.95957	15.596	10.5351	0.033989	3.52445	0.664286	0.0341762
C03E10.6.1	12.8708	13.1014	1.57813	12.5926	6.17791	12.9396	15.5872	3.27101	6.37824	16.2253	6.22719	3.75464	10.8386	8.33843	0	4.97854	0.154642	0.0420587	6.35525	8.56562	0.0540719	6.07111	7.12756	5.25052	8.20179	4.21792	1.71345	12.7632	2.74822	2.17895	5.5024	4.18959	0.0571545	1.65425	0.254426	0.0860311
C03F11.1.1	0.341014	0.411108	0.239504	0.337929	0.397607	0.608006	0.443466	0.723163	0.923051	0.71001	1.27656	1.14264	0.54448	0.62302	0.652521	0.524681	1.1367	1.92664	0.410588	0.447688	0.696545	0.210635	0.484888	0.575292	0.28707	0.664595	0.526434	0.638368	1.15655	1.53046	0.547615	0.562499	0.688181	0.398114	0.329939	0.469678
C03F11.2.1	0.303466	0.363871	1.73529	0.168033	2.60027	0.481143	0.0998118	1.22418	1.05688	0.624393	0.797735	1.07327	0.694986	1.12536	0.353073	0.992788	0.555528	0.451879	0.62342	1.14728	2.57294	0.298379	0.708371	0.974748	0.323778	1.36275	1.48428	0.479388	1.2969	0.967782	2.33377	2.08046	1.1726	2.14316	1.27317	0.834248
C03F11.3.1	42.843	32.2409	67.4777	23.5677	82.5696	56.139	29.7357	51.7226	53.3511	28.4039	30.1501	28.6795	46.5336	39.2202	22.9203	20.5263	12.6472	12.6201	42.0558	56.4484	66.7887	34.45	57.8263	56.6964	31.8346	49.4785	75.828	31.541	33.8752	50.7223	65.0166	58.5101	60.7414	95.706	42.7094	49.8203
C03F11.3.2	11.39	20.9	27.1644	10.6904	31.4137	20.7661	7.26975	20.1011	8.98013	10.244	18.7042	5.30448	15.0124	12.4942	9.18182	4.42213	6.30048	6.22118	15.5157	19.8202	28.9229	9.38362	14.4677	26.5814	9.54834	29.5744	22.8138	9.66982	18.0186	9.59683	28.3937	22.6128	20.3182	36.3665	20.2128	23.7118
C03F11.4.1	0.578492	1.00324	0	7.19987e-08	0	1.09973	0.918533	1.98447	1.48669	0.264064	1.95802	0.528356	1.27051	2.63494	2.87081	1.68299	0.590576	0	2.50108	1.2824	0.869344	0	0.442227	2.00622	1.10018	2.05987	0	1.06677	1.76266	0	0	2.79383	0.776547	1.38663	0.657941	0.794667
C03F11.4.2	6.54423	4.7491	2.65442	4.24478	3.87576	3.57877	4.19964	1.70014	2.84397	3.836	5.16729	5.9661	5.26133	3.17554	4.0232	5.9619	8.85374	4.75058	3.03508	4.17875	2.504	4.99358	4.08915	3.12361	3.63058	1.58282	3.90234	2.62561	3.48287	5.33388	4.96158	1.75889	3.41146	2.47272	2.81192	6.15474
C03G5.1.1	72.7614	85.7249	99.2442	61.3781	100.68	94.7043	74.371	87.335	88.0156	70.0256	81.8407	84.8346	75.9937	74.8891	87.8548	61.0741	70.522	91.871	78.0589	84.0734	79.464	65.6584	76.271	78.2139	65.6776	80.0395	93.0508	64.4689	81.3749	85.1655	82.9049	75.128	94.9229	82.1264	74.5816	89.8679
C03G5.10.1	16.2863	17.087	8.40405	8.94514	4.63265	11.6072	12.1599	3.67038	4.90844	8.97999	3.12755	13.1697	4.44608	3.44898	5.02269	2.23146	2.90425	3.6407	7.38203	6.43429	4.97239	4.50046	2.06932	5.60526	3.70592	3.11094	4.64545	7.35131	6.20138	4.85367	6.75286	8.30149	10.8807	1.50434	3.66038	8.4669
C03G5.11.1	20.1118	26.2264	11.8892	27.6667	7.73082	17.6744	13.7718	5.12346	8.19944	12.3686	4.47177	16.2502	3.26284	5.36342	6.57907	1.01754	1.49644	5.31589	41.0907	26.0841	29.2592	22.5165	20.0438	30.8882	22.0508	27.5906	20.0444	29.2533	20.0179	14.4825	26.4044	30.7329	30.6748	6.41987	8.91764	22.0595
C03G5.12.1	3.16592	5.86225	0	4.31094	0	0	0.55113	1.07252	0	0	0	0	0.836251	0	0	0	0	0	3.20881	3.06973	1.62281	3.23575	0	6.19967	1.17031	1.15482	0	2.13904	0	0	1.68371	0.700115	0.797147	0.558095	1.33421	0
C03G5.13.1	15.4339	10.4629	3.30283	9.81937	3.25335	7.66848	7.16469	1.34065	4.05344	5.5238	1.07661	3.97825	2.92688	2.35658	1.63342	0.777422	0.53308	1.08595	24.387	20.5672	15.4167	11.0928	10.8049	14.6538	13.4586	14.1465	11.0482	13.9037	9.0539	7.09434	17.2627	17.1528	10.3629	5.02286	4.33619	9.08627
C03G5.14.1	0	0	0	0	0	0	0	0	0	0	0	0.419724	0	0	0	0	0	0	0	0	0	0	0	0	0	0	0	0	0	0.108413	0	0	0	0	0	0
C03G5.2.1	32.1221	33.7974	16.1466	31.4766	13.8045	25.6101	19.5987	8.77413	17.2782	22.3489	5.03703	15.4044	7.34687	10.7275	8.93579	1.25497	4.9061	9.56799	47.4523	33.5081	32.3116	25.9274	23.8056	28.1162	25.1047	31.819	20.1555	29.5474	23.4252	16.6371	32.34	35.1553	39.1449	7.26475	6.79397	17.8695
C03G5.7.1	0	0	0.839149	0	0	1.10579	0	0.59818	0.583689	1.41669	0.551458	1.2017	0.788703	0.697569	0.652767	2.94358	2.72326	4.64136	0	0.709777	1.4067	0	0	0	0	0.517634	3.23089	2.51553	1.84365	0	0	1.23593	1.79606	0	0	0
C03G5.7.2	20.2191	18.9454	29.0682	12.2124	31.9206	23.1787	15.8126	43.9338	47.4084	31.296	85.3965	100.904	30.0504	35.6013	78.7989	43.5195	73.6834	202.392	17.8023	24.6512	31.6222	8.70898	18.5473	21.0595	8.7007	30.2976	40.4609	25.2059	66.8637	98.3773	22.9652	27.1639	45.4466	21.2783	24.8131	37.1163
C03G5.8.1	5.70712	9.69104	3.518	5.49858	1.06057	5.7612	5.43238	0	2.72452	5.70939	2.06309	8.00006	2.67197	1.88887	2.85851	2.39509	0	1.53234	41.9544	21.8344	30.7013	18.4702	16.7196	26.8838	19.7117	28.2262	26.8263	32.3415	20.8826	12.4397	22.9165	27.9655	29.9255	8.06958	13.6832	26.9875
C03G5.9.1	15.4339	10.4629	3.30283	9.81937	3.25335	7.66848	7.16469	1.34065	4.05344	5.5238	1.07661	3.97825	2.92688	2.35658	1.63342	0.777422	0.53308	1.08595	24.387	20.5672	15.4167	11.0928	10.8049	14.6538	13.4586	14.1465	11.0482	13.9037	9.0539	7.09434	17.2627	17.1528	10.3629	5.02286	4.33619	9.08627
C03G6.10.1	0.68479	0.274442	0.568217	0.261766	0.53197	0.263957	0.506768	0.460213	0.374375	0.454969	1.02758	1.37584	0.696959	0.327468	1.58734	0.464443	1.15991	3.96455	0.590569	0.497774	0.718157	0.356451	0.501373	0.695429	0.425466	0.534362	0.929211	0.739912	2.09801	1.65606	0.592487	0.546614	1.3699	0.206961	0.223064	1.37357
C03G6.11.1	0	0	0	0	0	0	0	0	0	0.0700887	0	0	0	0	0	0	0	0	0	0	0.0468737	0	0	0	0	0	0	0	0	0	0	0.0355056	0.0504823	0	0	0
C03G6.12a.1	0	0	0	0.0656747	0	0.128903	0	0	0	0	0.123258	0	0	0.121153	0.270872	0	0	0.144554	0	0	0	0.0204205	0	0	0	0.140696	0.0757718	0	0.137509	0.233381	0	0.133913	0	0	0.0695678	0.114465
C03G6.12b.1	0.0491173	0.0393798	0.0405545	0	0.0303078	0.0513743	0.0642482	0	0.0571438	0.0648804	0	0.195963	0.0401195	0	0	0.0630569	0.180617	0.134905	0	0	0.0434562	0	0	0	0.0346748	0	0	0.0646694	0	0	0.143089	5.27253e-09	0.142223	0	0	0
C03G6.13.1	0.454203	0.146106	0.0752875	0.100537	0.249158	0.111016	0.295874	0.36003	0.0261265	0.271642	0	0.176205	0	0.0347597	0.155474	0.0870299	0.0826152	0.901193	0	0.0333007	0.040347	0	0	0	0.0320716	0.0269187	0	0.0298952	0.0938361	0.0589722	0	0.0922567	0.131528	0	0	0
C03G6.14.1	0.0282793	0.0227019	0	0.0931915	0	0.102744	0.0736406	0	0	0.262477	0	0	0.0694039	0.0642761	0.0383863	0.253195	0	0.0399563	0.193796	0.0205596	0.147225	0	0.0182532	0	0.0395379	0	0.0357628	0.0933417	0.0388997	0	0.267453	0.076001	0.0269717	0.296221	0.148945	0.0407494
C03G6.15.1	9.86772	5.38212	14.8571	13.1705	12.3194	4.6747	5.83726	7.79515	4.3317	3.65826	0.829592	0.816976	13.6008	9.49542	1.85606	6.57235	2.90029	1.35498	11.0532	18.098	37.9556	6.67737	10.4749	10.6928	6.86051	23.1965	31.0352	3.59732	2.10136	1.78096	36.451	33.8232	22.6305	67.2634	32.1522	18.3359
C03G6.16.1	0	0.211075	0	0	0.124035	0.0409347	0	0.177413	0.0780429	0.266036	0.0406256	0.0862739	0.0536255	0	0.0903901	0	0	0.18869	0.112419	0	0.116434	0	0	0.0858041	0	0	0	0.0869644	0.0912852	0.0434077	0	0	0.0644047	0.0530078	0	0
C03G6.17.1	3.45028	2.47605	1.59218	1.8072	1.88382	1.56486	2.10998	2.31577	2.28862	3.78317	3.25003	8.22161	3.10332	2.36631	3.34317	2.02145	3.1678	11.176	3.37012	2.09425	0.342067	1.03281	1.26322	1.15274	1.92093	1.41261	1.93384	3.07292	3.33085	3.90611	1.90061	1.907	1.56505	0.409058	0.409892	1.72896
C03G6.19.1	36.3551	33.8463	18.7635	23.0014	30.7955	31.2483	28.0325	29.0438	28.9208	32.5585	30.3252	30.7453	31.7475	26.6137	22.5732	25.5036	22.9952	33.9413	32.5893	28.8049	21.9245	26.5574	32.138	32.3789	26.1196	28.2318	32.088	32.0284	29.0654	28.8149	30.5002	26.9088	25.866	25.9116	14.1236	17.4234
C03G6.2.1	0	0	0	0	0	0	0	0.0761776	0	0	0.0715059	0.333277	0	0.0434206	0.0390277	0.036419	0	0.645133	0.0973017	0.041066	0.050967	0	0.111936	0.0754336	0	0.101382	0.0363535	0	0.0395268	0.0734275	0.0412414	0	0.277617	0	0	0.165445
C03G6.21.1	0	0	0	0	0	0	0	0	0	0.330858	0	0	0	0	0	0	0	0	0	0	0	0	0	0	0	0	0	0.105813	0	0	0	0	0	0	0	0
C03G6.3a.1	2.42045	2.49365	1.08205	1.23847	1.76293	2.45452	1.7101	2.23438	2.57401	3.59957	7.51233	6.33934	2.67505	3.26703	2.50323	3.89719	4.3715	6.49993	2.2342	2.32762	0.671408	1.35203	1.96007	2.96836	1.22199	1.514	0.928782	2.46723	5.16923	5.11702	1.94878	1.69642	2.00655	2.19044	0.876774	1.6466
C03G6.5.1	6.2753	4.84533	7.42109	3.52441	5.29104	6.0363	4.1277	11.6551	13.787	12.0552	33.5945	36.3874	10.2298	13.3037	37.869	17.7888	42.3613	46.0998	7.402	5.75322	11.4408	2.71777	5.12205	6.26109	3.79105	8.42051	9.75779	9.77198	29.2173	45.2545	7.35993	10.4987	20.5638	11.2417	11.5386	27.3219
C03G6.6.1	0	0	0	0	0	0	0	0	0	0	0.0359173	0.0380748	0	0	0	0	0	0	0	0	0.10336	0	0.0380052	0	0	0.0345504	0.111302	0	0	0.0379054	0	0	0.0565424	0	0	0
C03G6.7.1	0	0	0	0	0.123263	0.0307021	0	0	0	0	0.184939	0.065135	0	0	0.0675306	0.0316772	0.0448398	0.140698	0	0.143466	0.044243	0	0	0	0	0.0584336	0.0631922	0.0650874	0.0343446	0.0971079	0	0.0332606	0	0	0	0
C03G6.8.1	0.403189	0.456847	0.332252	0.147107	0.290791	0.28791	0.087657	0.335926	0.545614	0.355673	0.599711	0.875264	0.356247	0.307706	1.03018	0.409238	1.04004	2.5077	0.346514	0.536509	0.355941	0.395662	0.479052	0.395718	0.236766	0.674711	0.603638	0.420586	1.11341	1.44517	0.440282	0.566856	0.815462	0.244371	0.353982	1.06979
C03G6.9.1	0.0537098	0	0	0.029992	0.135035	0.0330423	0.03567	0.0729306	0.253904	0.0361188	0.0992755	0.107379	0	0	0	0	0	0	0	0	0.0945251	0	0	0	0	0.0645878	0.0692874	0	0.0748218	0.0356573	0	0	0	0.0436677	0	0
C03H12.1a.1	0.712046	0.654179	1.02469	0.96321	1.74233	0.996067	2.00618	1.008	0.280414	0.735674	0.129668	0.153665	0	0.604714	0.184203	0.364499	0.65064	0	0.984678	0.355213	0.439283	1.14495	1.25182	0.590242	0.161942	0.312827	0.796813	0.798928	0	0.532361	0.197735	0.167841	0	0	0.718614	0.913546
C03H12.1b.1	3.3382e-05	0.000349545	0	0	0	0	0	0	0	0	0	0	0	0	0	0	0	0	3.51108e-05	0	0	0	0	4.35177e-05	0	0	4.50712e-05	0	0	0	0	0	0	0	0	0
C03H12.1b.2	0	0.000189566	0	0	9.18929e-06	0	0	0	7.58028e-06	1.5272e-05	0	7.00008e-07	0	0	0	0	0	0	0	4.13656e-06	0	0	0	0	0	1.92348e-07	0	1.96717e-06	0	7.8343e-05	0	0	0	0	2.96023e-05	0
C03H12.1c.1	0	0	0	0	0	0	0	0	0	0	0	0	0	0	0	0	0	0	0	0	0	0	0	0	0	0	0	0	0	0	0	0	0	0	0	0
C03H12.1d.1	11.6244	12.1438	15.1358	8.55221	17.9948	14.9781	8.48778	11.4988	13.0889	6.98599	7.73386	7.02495	11.0888	10.5414	9.14458	6.7418	6.01556	9.05307	13.5295	16.9459	16.7161	10.6039	15.9549	16.8574	9.62534	14.1278	16.5499	7.68428	7.7884	8.41299	16.6873	14.954	13.1216	21.207	8.9893	11.1661
C03H12.1e.1	0.242049	0.259727	0	0	0	0	0	0	0	0	0	0	0	0	0	0	0	0	0.404914	0	0	0	0	0.306301	0	0	0.111159	0	0	0	0	0	0	0	0	0
C03H12.1e.2	0	0.205574	0	0	0.345925	0	0	0	0.327079	0.224874	0	0.214422	0	0	0	0	0	0	0	0.23007	0	0	0	0	0	0.218418	0	0.80936	1.23641	0.438635	0	0	0	0	0.310313	0
C03H12.1f.1	0.00935001	0	0	0	0.00791358	0	0	0	0	0	0	0	0	0	0	0.000528345	0.937795	0	0	0	0	0	0	0	0	0	0	0	0	0	0	0	0.277439	0	0.0404514	0
C03H5.1.1	8.33386	5.5713	0.971583	2.94288	4.55774	2.92882	11.8393	12.1856	18.5781	8.09245	3.18847	8.81952	9.66355	9.75412	14.2774	24.0266	16.027	10.4763	4.22022	0	2.00126	0.733851	1.42224	1.31482	3.13843	4.23065	3.11708	3.58857	2.98634	4.09578	7.83675	4.31143	29.3739	9.72885	8.20816	14.895
C03H5.1.2	40.6869	35.2747	23.4679	21.1797	33.9666	38.6511	65.9555	127.634	118.832	40.8563	38.3818	17.5022	109.137	96.5048	104.831	71.7049	62.7798	64.8183	14.0445	15.5055	18.2354	13.4999	17.278	21.615	35.44	51.3535	78.7219	29.0063	26.54	27.5743	44.8232	48.1308	109.798	110.88	85.4943	171.073
C03H5.1.3	0.00127286	0.000977535	0.000388032	0.000157536	0.00141877	0.00281914	2.35284	2.5694	6.42959	4.04361e-07	9.50184e-06	0.0109281	0.00167083	2.38853e-05	5.36718e-06	3.24967e-06	0.0190783	4.89237	0.000150943	4.06239e-05	5.82486e-05	3.04614e-05	6.9337e-05	2.52874e-05	4.00888e-09	5.59394e-06	0.000172042	2.45868	0.000654411	0.000796018	0.000278149	0.000708325	0.0336268	0.00162297	4.27328	0.00370653
C03H5.2.1	49.3143	51.3381	56.4413	49.0142	55.8675	56.4908	54.5578	56.2623	60.6111	58.4508	75.8283	74.4622	57.2256	56.4721	71.6307	58.4774	69.9333	57.2831	61.3504	60.5638	63.5408	52.3679	58.2876	63.2098	56.5079	68.6095	76.3448	63.625	65.0708	71.5577	63.2458	60.2691	81.2452	66.0172	58.2371	76.9727
C03H5.3a.1	31.6949	27.366	17.5062	40.1644	21.1286	29.6963	42.5772	25.8445	28.2331	39.5619	31.5353	21.6536	26.9025	27.4797	21.1707	30.2723	33.1298	17.8452	29.175	28.5954	19.8009	43.8941	31.8538	37.1884	45.4363	23.2724	15.8567	41.8231	23.8526	23.5326	20.9954	20.5834	13.2283	18.8262	19.1443	20.5897
C03H5.3b.1	21.8814	30.7191	16.8561	28.1136	9.89433	23.5543	23.0627	11.108	14.5926	17.1934	17.8603	21.5598	19.3132	19.7076	17.4045	18.5556	25.5435	11.7838	23.1679	22.498	11.2642	18.8438	19.0549	14.0473	17.9135	17.8677	13.9111	18.6546	14.8564	12.8405	22.6896	24.2672	12.3349	17.6531	15.4201	20.2529
C03H5.4a.1	0	0	0	0.228112	0	0.0849221	0.0902739	0.183536	0.319232	0	0	0.0869204	0	0	0	0	0.480617	0.584943	0	0	0.123985	0.0705902	0	0	0	0	0	0.0896738	0	0	0	0	0	0	0	0.196432
C03H5.5.1	7.70872	8.22729	4.77712	5.1336	7.44372	8.27591	5.73929	8.38106	8.70792	7.70926	12.9659	10.2383	8.87508	8.37185	10.3607	10.213	11.0641	7.27016	8.35504	8.36226	6.16276	6.73199	6.68434	7.67345	6.70748	7.50449	7.0366	7.66276	10.9925	11.5879	6.75426	7.59985	9.75539	7.10379	5.69997	10.3534
C03H5.6.1	0.857093	0.807571	1.14622	0.416454	1.34368	0.748445	0.509134	1.43648	2.03678	1.32094	3.16814	3.22785	1.15807	1.18547	2.43812	1.04746	2.49741	5.83322	0.628205	0.887159	1.15447	0.207726	0.766126	0.488026	0.177046	1.29489	0.794443	0.932299	2.81672	2.17481	1.12248	0.815704	1.56536	0.95156	0.642487	1.46413
C03H5.7a.1	0	0	0.0164239	0.0108742	0.0244296	0.0243898	0.0258466	0.0263586	0.0802023	0	0.0610581	0.12912	0.0479788	0.0448395	0.0269921	0.050123	0.0712877	0.1818	0.016834	0.0286227	0.07009	0.0203192	0.0514828	0	0.0420013	0.0234375	0.0255064	0.0130293	0.0827213	0	0.0573644	0.0132523	0.0193143	0	0.0343322	0.0572325
C03H5.7b.1	0	0	0.0164239	0.0108742	0.0244296	0.0243898	0.0258466	0.0263586	0.0802023	0	0.0610581	0.12912	0.0479788	0.0448395	0.0269921	0.050123	0.0712877	0.1818	0.016834	0.0286227	0.07009	0.0203192	0.0514828	0	0.0420013	0.0234375	0.0255064	0.0130293	0.0827213	0	0.0573644	0.0132523	0.0193143	0	0.0343322	0.0572325
C03H5.9.1	0	0.114104	0	0.0259044	0.0872811	0	0.0615291	0.189531	0.137539	0.124069	0.326435	0.339102	0.115934	0.108611	0.0648116	0	0	0.504402	0.0405815	0.103466	0.0423789	0.0241472	0.030639	0.18751	0.0334863	0.0282505	0.0303626	0.0311203	0.0332985	0.307181	0	0	0.046727	0	0.041419	0
C04A11.1a.1	1.56171	1.44083	1.41032	1.16171	1.26247	1.26879	1.56216	1.72512	1.61966	1.4918	1.75703	4.04613	1.76912	2.53449	1.99672	3.43642	3.40188	2.18958	1.49149	1.18228	2.33821	0.885332	1.47166	1.01334	0.791722	1.41499	1.22685	1.98279	2.10964	1.85119	1.49934	2.68679	1.99005	1.06671	1.84991	0.869689
C04A11.1b.1	0	0.400248	0	0	0.260735	0	0	0.391225	0	0.347305	0.498236	0.202992	0	0.436072	0	0.280557	0	0.604042	0	0.289799	0.135674	0	0	0.127572	0.108918	0	0	0.128374	0.1586	0.23687	0	0.239328	0	0.187345	0	0
C04A11.2.1	0.882802	1.03778	0.256246	2.46205	0.612731	1.35847	2.29029	0.723754	1.17892	2.00141	0.778601	1.03128	0.704123	0.688841	0.423336	0.320713	0.304637	0.522955	0.470465	0.400362	0.124214	1.64027	0.997909	0.747947	1.9891	0.520212	0.509897	1.24124	0.325335	0.310315	0.381961	0.642322	0.617281	0.210891	0.125661	0.274911
C04A11.3.1	7.39728	10.0638	13.1155	9.45993	13.5252	12.1666	13.6574	16.5878	17.8974	15.5903	17.4611	14.9738	14.6784	11.2936	9.19805	11.4087	11.829	14.2164	8.72309	11.1775	12.1299	8.5849	10.5544	10.828	10.1046	14.3809	19.2098	12.9707	15.4149	15.7274	15.0828	12.3906	10.3479	16.7819	11.971	8.63545
C04A11.4a.1	2.83101	4.98538	6.33278	4.0185	10.7664	6.6388	8.27183	18.2165	17.451	14.7897	17.1756	15.1062	16.1281	16.0557	20.3205	21.1597	29.2683	45.3928	4.8083	6.35363	7.44824	4.20576	6.00128	5.58088	4.8521	10.4394	11.4951	11.6612	14.3806	17.3957	9.80704	10.2919	10.2538	12.4687	11.0912	14.5958
C04A11.4b.1	2.55655	2.27594	1.0911	3.68448	1.34853	2.93591	3.65772	2.09434	3.33682	3.6723	1.82402	2.45304	3.42536	2.23012	3.98065	2.32656	3.34877	6.01907	1.36693	1.74526	0.749074	3.0686	1.80151	2.01818	3.12348	1.22876	1.78793	4.13937	3.24029	1.44738	1.82812	1.88658	2.01567	1.18952	0.671877	0.487777
C04A11.5.1	1.98481	1.59225	0	1.03635	1.54035	0.395302	0.984454	1.33919	1.09097	2.66855	3.35917	11.9635	0.671009	1.02276	4.37291	1.15123	7.9817	14.4542	1.42142	1.33338	0.686915	1.02594	1.46095	1.1312	1.77329	1.3228	0.800752	4.28972	2.97066	7.44391	2.517	1.65568	1.11675	0.937647	0.422404	0.546376
C04A2.1.1	6.4366	6.63515	8.07337	7.42313	9.25921	5.51558	4.77953	4.0448	5.45262	5.02722	7.08173	2.70764	7.27407	8.2341	4.39806	4.46697	3.37644	2.39327	4.84416	7.61491	5.77216	7.05772	5.47907	6.1658	6.97318	9.72584	9.05625	5.73653	6.67486	3.4406	5.5804	8.41708	6.44257	5.3157	2.70485	4.90988
C04A2.1.2	23.3644	34.4036	14.575	16.0217	25.5011	29.6565	28.4686	26.9731	25.323	47.241	33.4544	39.0074	30.3724	23.1889	13.1581	22.3963	14.8477	21.7623	26.7845	23.7675	5.12057	18.1707	24.8612	23.6708	16.8427	14.3013	11.119	39.9356	19.4073	22.0699	23.286	15.0254	7.29629	11.6915	6.32421	3.56521
C04A2.15.1	0.608921	2.4271	0.510685	1.14153	1.00136	0.956323	1.64737	0.546296	0.985698	0.975189	1.77169	1.50975	0.663876	1.57107	2.13467	1.03699	1.07176	1.50431	1.03905	0.884157	2.00178	0.740955	0.678547	1.21298	1.03012	1.34717	0.813915	1.19671	1.63664	0.78221	0.595975	0.814997	1.68218	0	0.170892	1.52925
C04A2.3a.1	1.57822	2.85875	2.8135	2.42852	7.31211	3.46622	3.80265	3.60672	8.57171	3.36534	3.86132	2.84168	4.66914	2.1619	6.21046	7.56485	8.25482	7.43752	3.3357	3.57731	2.20699	2.83436	4.89171	4.37357	5.30269	6.0011	7.76314	4.60958	2.21152	4.7292	6.41833	0.991031	1.57402	5.02143	2.62921	1.56118
C04A2.3b.1	0.502693	3.32114e-05	0.00985641	7.16039e-05	0.000164245	2.71899e-05	0.272353	0.0702839	0.00600721	3.46618e-10	0.00250307	0.191389	0.0776865	0.0057659	0.0677593	0.0134388	0.0105075	0.000720677	1.59402e-06	0.000529538	7.65684e-07	3.63191e-05	3.16442e-06	0.000385001	5.63493e-07	1.90941e-09	0.0041383	5.90826e-06	0.258709	0.000209345	4.27375e-06	0.446922	0.222556	3.17814e-05	1.93732e-07	0.305397
C04A2.3c.1	16.4855	15.3943	8.69465	16.1276	14.6188	22.2655	13.9339	14.4718	17.4017	19.2592	17.3165	17.1436	21.8219	14.3859	17.1583	23.1879	18.9456	23.8413	17.8201	12.1051	6.80606	14.6012	18.4456	14.7414	21.1084	16.1629	11.0422	20.1088	15.1643	14.5946	12.7239	13.8479	9.51844	10.6076	3.96037	10.9161
C04A2.3c.2	0	0	4.7394e-07	0.000212549	0.00025846	0	0	0	0	0	0	1.51668e-07	3.66856e-10	0	0	0	0	0.397489	0	0	2.47228e-08	3.32697e-07	1.06302e-07	0	0	4.07577e-06	4.25841e-07	0	7.03336e-05	3.06206e-10	0	0	0	0	0	0
C04A2.3d.1	0.538792	0.0250192	0.446562	0.261645	0.00398144	0.00039971	0.28939	1.04456	1.53323	0.000950427	1.75711	0.512459	1.20652	0.0142221	0.651829	0.271527	0.000226495	0.000462684	0.00213054	0.438802	0.210678	0.375743	0.410872	1.0316	0.640363	3.53072e-06	0.910594	0.982534	0.000652181	0.852646	1.60608	2.35264e-06	0.00247611	0.3559	1.54738	0.0507578
C04A2.3e.1	1.2766	0.0183051	0.577213	0.000324761	1.37137	0.0107831	0.180298	3.43584	0.104928	6.57491e-06	0.0814603	0.510503	0.843857	0.00799876	0.897083	0.272191	0.140107	0.718413	0.00342642	0.00111107	0.119019	7.79418e-05	0.000147916	0.0437066	1.66765e-05	0.00892128	0.437425	0.000246507	0.338133	1.10541	0.0396663	1.30536	4.73312	0.0116344	0.119825	0.275725
C04A2.3f.1	1.8756	0.117168	0.335143	0.00148972	0.86795	0.0254237	0.908848	4.47342	0.0809459	4.08062e-05	0.166874	1.24916	0.855736	0.0508059	0.227605	0.112332	0.0942628	0.0154144	0.00852202	0.00540088	0.230124	0.000383011	0.000266309	0.166322	1.52588e-05	0.00806406	0.11928	0.000299618	0.911352	0.688161	0.0509113	2.6806	1.35678	0.0123541	0.461091	1.16591
C04A2.3g.1	1.30758	6.86124	3.07586	3.20351	6.80586	9.04925	3.52757	3.82705	7.49678	7.10428	6.38061	6.3383	6.57872	6.85427	5.98524	3.37091	5.43658	16.1892	5.68145	7.11184	5.70634	3.00916	6.95857	8.65612	2.1584	8.60526	8.56216	2.34659	6.67243	6.06542	6.75994	3.02763	3.8124	7.54817	2.66984	6.78624
C04A2.3h.1	0	7.99387e-10	0	0	0	0	0	0	0	0	9.58378e-09	0	0	6.55909e-10	0	0	0	0	0	0	0	1.19346e-10	0	0	1.6539e-08	0	0	0	0	0	4.94777e-10	7.9105e-08	1.24287e-09	0	0	0
C04A2.3i.1	0	0	0	0	0	0	0	0	0	0	1.52364e-10	0	0	0	0	0	0	0	0	0	0	0	0	0	0	0	0	0	0	0	0	1.04696e-07	4.04415e-09	0	0	0
C04A2.3j.1	0	0	0	0	0	0	0	0	0	0	3.27434e-10	0	0	0	0	0	0	0	0	0	0	0	0	0	0	0	0	0	0	0	0	2.22613e-07	1.01854e-09	0	0	0
C04A2.3k.1	0	1.93096e-09	0	0	0	0	0	0	0	0	1.57889e-08	0	0	2.1665e-09	0	0	0	0	0	0	0	1.19981e-10	0	0	5.95984e-09	0	0	0	0	0	4.98922e-10	2.50771e-07	3.08864e-09	0	0	0
C04A2.3l.1	25.1781	32.139	5.34227	40.4795	10.8595	20.6893	48.7335	16.8912	15.8249	43.2632	20.4139	18.3727	16.9616	24.3293	6.1527	21.7915	19.254	0.665432	23.7073	23.8954	5.4203	45.2939	22.0809	24.2515	38.4948	11.3526	3.73241	38.5141	13.928	8.36793	14.8147	10.208	1.79744	8.1177	10.9483	10.678
C04A2.3l.2	0	0	2.81747e-07	0.000604438	0.000188855	0	0	0	0	0	0	1.67599e-07	2.86503e-10	0	0	0	0	0.00781781	0	0	1.96485e-08	1.2123e-06	1.33487e-07	0	0	2.8063e-06	1.30808e-07	0	6.48117e-05	1.69752e-10	0	0	0	0	0	0
C04A2.3m.1	0.412763	0.00131963	0.113146	0.343336	0.00193891	0.00771708	1.40035	0.0547285	1.247	0.000152979	0.00735363	2.14274	0.540167	0.413975	0.339048	1.6858	1.77823	0.838877	0.00155366	0.895509	1.04137e-05	0.0556031	0.243774	0.0163969	1.24812	3.9784e-06	0.491924	0.376169	0.701437	0.00193237	0.0011307	1.00301	0.266783	0.0315301	1.45904e-06	0.41751
C04A2.3n.1	0.321183	3.86127e-06	0.0185083	1.23763e-05	0.0002822	1.01433e-05	0.0421069	0.0512888	0.00808782	0	8.60824e-05	0.301736	0.0761861	0.000677062	0.0376101	0.0373168	0.0166239	0.0599439	5.6041e-07	8.49872e-05	3.55493e-07	3.21964e-07	1.60952e-06	8.0973e-05	6.31708e-07	2.16683e-09	0.0185071	4.74098e-06	0.0820058	0.000364479	3.19119e-06	1.37896	0.970086	2.97485e-05	3.9892e-08	0.0575897
C04A2.3o.1	0.330005	0.00353328	0.125632	0.463263	0.00174796	0.0232583	1.26089	0.0582619	1.06517	0.000351096	0.163763	1.22288	0.806244	1.57298	2.88787	0.65669	1.08649	2.15048	0.00279752	1.97336	3.13674e-05	1.02409	0.362236	0.0357961	0.431378	5.93498e-06	0.559714	0.168754	2.54152	0.00255972	0.0011805	0.514702	0.74968	0.0506546	1.43251e-06	2.30401
C04A2.3p.1	7.13191e-06	1.3021	4.36712e-07	1.0183	0.00404374	1.68456	0.0392568	0.0394618	0.00531157	1.01349	0.413913	1.66099	0.314246	0.0613273	0.00023478	0.165809	0.00106458	0.120853	2.0131	0.00635505	0.0461928	0.202032	1.30237	0.0365023	3.78658e-09	0.356234	0.0875626	1.0101	0.00296976	0.816662	0.0382078	3.70051e-07	2.69795e-06	0.0440328	0.150325	0.567226
C04A2.3q.1	4.8827e-06	0.700207	6.44839e-07	0.465386	0.0051294	1.80129	0.0133617	0.034381	0.00568939	0.510876	0.360381	1.56678	0.386109	0.039453	0.000545421	0.172445	0.00103446	2.24601	1.58599	0.00358747	0.0559499	0.0767059	1.11926	0.0239654	2.20208e-09	0.477944	0.21201	0.581271	0.00318978	1.28828	0.0334752	4.69834e-07	1.06365e-05	0.0549251	0.0644138	0.580833
C04A2.3r.1	0.374319	0.0133793	0.66628	0.119206	0.00505365	0.000423777	0.0987239	0.913815	1.65129	0.000475363	1.53279	0.482781	1.48398	0.00914525	1.52047	0.28236	0.00021966	0.00863065	0.00166378	0.249322	0.255048	0.142975	0.352574	0.68064	0.379313	4.68952e-06	2.20679	0.563765	0.000698087	1.34582	1.41321	2.99229e-06	0.00979784	0.444611	0.666594	0.0517461
C04A2.7a.1	39.0342	46.0336	9.8489	53.9084	18.8548	39.6389	58.7134	22.3282	29.8515	51.275	28.8908	25.7858	37.7499	26.7398	15.1758	36.6055	25.0209	11.1364	36.8015	28.1462	9.24515	53.8786	36.5649	33.2507	54.2312	19.6426	12.6326	48.0431	19.5338	16.4405	28.2979	19.3595	7.03531	11.3546	11.4929	12.4323
C04A2.7a.2	3.53939e-05	0.000182094	3.18995e-07	4.19352e-08	1.99725e-10	9.02462e-09	1.16994e-08	4.05607e-06	5.01497e-09	0	0.0003403	1.38748e-06	5.67822e-08	1.2303e-08	0	3.49149e-09	2.87431e-06	1.14928e-06	1.64265e-07	1.31158e-09	8.2143e-10	5.0229e-08	0	1.71678e-05	0	0	1.84965e-09	1.92514e-10	3.30586e-09	1.68267e-09	3.21745e-08	4.63847e-07	5.19421e-09	0	1.05992e-07	3.25547e-06
C04A2.7b.1	20.6803	28.8962	5.82543	34.999	9.19241	19.4967	40.5147	10.9396	15.5767	31.8864	20.1315	14.3949	19.5647	16.0606	9.22282	19.3892	15.4361	4.33917	29.0319	22.6272	5.57324	36.3725	22.3426	22.9872	38.533	14.2512	6.89803	33.3522	15.483	11.7066	16.6239	11.4024	3.43703	10.3832	9.06343	9.51893
C04A2.7b.2	6.12704e-06	4.32474e-05	4.9667e-08	5.44395e-09	0	7.69112e-10	1.44565e-09	5.76123e-07	4.6695e-10	0	9.33422e-05	1.93568e-07	6.0648e-09	1.4236e-09	0	3.04714e-10	5.25884e-07	1.28719e-07	2.85063e-08	1.70024e-10	0	6.94988e-09	0	3.64614e-06	0	0	1.66808e-10	0	4.51171e-10	1.92061e-10	3.76049e-09	6.90905e-08	4.97833e-10	0	2.04877e-08	8.00285e-07
C04A2.7c.1	15.5784	16.639	10.9405	14.279	13.9067	12.9806	15.7774	17.0847	16.3294	17.6169	24.4806	21.8485	17.3453	16.4312	20.6279	21.2011	20.7399	19.7141	19.3974	14.7178	8.19779	17.0831	13.7533	13.3036	18.4916	14.8922	17.9301	17.6208	17.9326	17.9342	12.2761	10.3407	14.6654	14.5221	12.0053	17.0237
C04A2.7c.2	1.31791e-05	7.23375e-05	3.38445e-07	1.0051e-08	1.70601e-10	3.14022e-09	5.61059e-09	5.15065e-06	1.66258e-09	0	0.000341854	1.41715e-06	2.39475e-08	2.28012e-09	0	1.06117e-09	3.08394e-06	1.9595e-06	9.86787e-08	1.28477e-09	6.77048e-10	1.0794e-08	0	3.24091e-06	0	0	6.06241e-09	1.01932e-10	2.8349e-09	2.40215e-09	1.28145e-08	2.29714e-07	1.04449e-08	0	1.04435e-07	4.29076e-06
C04A2.7d.1	8.24383	11.1298	3.85622	5.2598	6.6459	17.7362	9.28156	4.34616	9.85846	10.2371	6.17123	6.3053	8.82493	5.66654	3.68325	7.28639	8.58917	2.34993	5.32337	8.76592	2.71458	11.4478	8.57843	13.0513	12.7694	5.14509	7.97481	8.76913	3.45795	5.513	5.57037	5.09109	3.82237	7.26866	4.0502	1.12131
C04A2.7d.2	3.31734e-07	2.76061e-06	2.7443e-09	0	0	0	0	2.44809e-08	0	0	5.1794e-06	8.33332e-09	1.45261e-10	0	0	0	2.91555e-08	7.06408e-09	3.20084e-10	0	0	1.05142e-10	0	2.41953e-07	0	0	0	0	0	0	0	2.45184e-09	0	0	6.56914e-10	1.00489e-08
C04B4.1.1	0	0	0	0.0462756	0	0	0	0	0	0.110778	0.428243	0.224257	0	0	0	0.323807	0	0.277971	0	0	0	0	0.235616	0	0.117559	0	0	0.221516	0	0	0	0	0	0	0.172486	0
C04B4.1.2	0.0865414	0.046303	0.0957423	0	0.0358088	0.0880498	0.207803	0.193106	0.0501642	0	0.117172	0	0.212361	0.420358	0.33541	0	0.526111	0	0.0744289	0.146678	0.126139	0.0447798	0	0.129982	0	0.120107	0.10974	0	0.0792294	0.286323	0.105047	0.0778492	0.111061	0.139911	0	0.125934
C04B4.2.1	19.2555	19.1233	3.72479	35.7441	8.6552	21.1091	33.779	8.67941	12.6722	26.8755	7.23549	5.8061	15.3878	9.78882	0.502091	11.5168	2.04073	0.0298537	14.9398	9.86533	0.732013	28.7913	15.1318	14.4249	32.0944	7.45778	3.87368	22.9897	4.14198	3.41879	9.03318	5.26736	0.12126	2.65308	1.5058	0.182625
C04B4.3.1	0	0	0	0	0.115798	0.113186	0.0918838	0	0.0270899	0	0	0.185183	0	0.0355939	0.0320348	0	0	0	0	0.0341342	0	0.0241996	0	0	0.065722	0	0.0296628	0	0.0637509	0.0305508	0	0	0	0	0.040932	0
C04B4.4.1	0	0	0	0	0	0	0	0.0196055	0.0851486	0	0	0.0194306	0	0	0	0	0	0	0	0	0	0	0	0	0	0	0	0	0	0	0	0	0	0	0	0
C04B4.5.1	0	0	0	0	0	0	0	0	0	0	0	0	0	0	0	0	0	0.0595442	0	0	0	0	0	0	0	0	0	0	0	0	0	0	0	0	0	0
C04B4.6.1	0	0	0	0	0	0	0	0.0967199	0	0	0	0.0920325	0	0	0	0	0	0	0	0	0	0	0	0	0	0	0	0	0	0	0	0	0	0	0	0
C04C11.1a.1	5.76075	3.46207	4.04296	2.65568	4.90941	3.60684	2.20139	3.82369	4.94568	4.94772	10.184	7.47124	7.45114	5.59434	4.30588	6.07089	7.26198	12.1036	5.73552	8.01491	7.54571	3.55224	4.50996	4.74307	2.37859	5.43474	5.80045	6.02177	9.19952	11.5417	8.60171	5.59277	2.95483	5.56255	1.974	1.8921
C04C11.1a.2	0	1.13246	0.588489	0	0	0.300107	0.292566	0.406193	0	0.593256	0.691249	0.565374	0	0.317939	0	0.593207	0.422887	1.00175	0	0	0	0	0.176004	0.392442	0	0	0	0.290023	0	0.879319	0.423015	1.13748	0	0.279726	0	0
C04C11.2.1	16.44	19.6314	17.6951	10.7679	24.8177	20.137	13.9717	23.6945	25.5741	18.7653	28.7599	26.5338	23.0474	19.4984	24.1459	16.5485	19.95	25.5484	19.2014	23.9482	23.5229	13.5496	19.576	23.9187	14.2998	25.2395	30.7211	19.1123	27.4557	29.1068	26.4086	21.1894	34.429	22.5502	13.0801	29.3395
C04C11.2.2	3.39937e-10	0.00917426	0.424603	2.82041e-07	1.00603e-07	4.88663e-09	1.06522e-09	2.92458e-06	6.59963e-06	0.000281056	6.14591e-09	0.00175784	0	0.0431596	1.39002e-07	0	0.0685616	5.11902e-06	0.000102133	1.33525e-05	2.90788e-05	1.15216e-06	2.01198e-06	2.08684e-06	0	1.40543e-06	0.0016504	3.32883e-07	1.06196e-08	1.2177e-05	1.20562e-07	0.119551	2.07835e-06	0.000375816	1.04301e-05	0.000225107
C04C11.25.1	236.44	223.081	61.6657	57.8092	91.1484	58.5092	97.2017	58.4905	49.162	142.208	31.1425	58.5704	160.886	188.092	6.77619	120.509	78.2175	81.5465	163.98	236.596	38.9344	37.4782	150.501	116.876	69.4215	84.6338	44.0478	231.463	59.8936	34.8962	166.098	131.651	4.85832	46.5823	16.2848	14.118
C04C3.1.1	0	0	0	0	0	0.0489798	0.051805	0	0	0.052401	0	0	0	0.0608614	0	0.0503854	0	0	0	0	0	0	0	0	0	0.0473493	0	0	0	0	0	0.0527448	0	0	0	0
C04C3.14.1	0.472124	0.7444	2.74112	0.501656	2.26572	2.00513	0.308537	0.939088	0.592708	0.626524	3.46716	4.49596	1.14871	1.08737	3.30055	0.302727	4.86774	1.0508	2.3817	0.998703	1.96518	0	1.53896	1.77882	0	1.09434	1.91467	1.42756	2.41951	8.42605	2.43396	1.57108	5.35355	0.763137	0.390601	4.96931
[truncated: 32,050 more rows]
