# Supplementary material for: High-throughput phenotyping of infection by diverse microsporidia species reveals a wild C. elegans strain with opposing resistance and susceptibility traits
Source: PLoS Pathog. 2023 Mar 9;19(3):e1011225. doi: 10.1371/journal.ppat.1011225 (PMC10030041; doi:10.1371/journal.ppat.1011225)
Supplement: S8 Table — (XLSX) [file ppat.1011225.s028.xlsx]

## Sheet: JU1400 uninfected vs npa
Supplemental Table S8: Results of differential expression analyses for all RNA-seq comparisons performed in this study.
Differential expression analysis of uninfected JU1400 vs JU1400-N. parisii
target_id	ens_gene	ext_gene	description	transcript_biotype	pval	qval	b	se_b	mean_obs	var_obs	tech_var	sigma_sq	smooth_sigma_sq	final_sigma_sq
T05A8.2.1	WBGene00020228	T05A8.2	n.a.	protein_coding_primary_transcript	4.05887e-109	9.66944e-105	7.97929	0.359549	4.82744	16.4065	0.000629431	0.167195	0.257922	0.257922
F49H6.5a.1	WBGene00009908	F49H6.5	The F49H6.5 gene encodes a homolog of the human gene MOCS1A, which when mutated leads to molybdenum cofactor deficiency (OMIM:252150).	protein_coding_primary_transcript	2.20483e-51	2.62628e-47	4.68754	0.310853	6.34191	5.77793	0.0621413	0.131117	0.129344	0.131117
C17H1.14.1	WBGene00044709	pals-12	pals-12 is predicted to encode a protein with the following domain: Amyotrophic lateral sclerosis 2 chromosomal region candidate gene 12 protein.	protein_coding_primary_transcript	5.11241e-41	3.89613e-37	5.18918	0.386893	5.10076	6.62528	0.0719559	0.161277	0.227416	0.227416
C17H1.8b.1	WBGene00007661	pals-7	n.a.	protein_coding_primary_transcript	6.54179e-41	3.89613e-37	6.63775	0.495571	3.51067	9.57483	0.018291	0.159598	0.472889	0.472889
F42C5.3a.1	WBGene00018345	F42C5.3	F42C5.3 is enriched in the Z1.p, the Z4.a, and the cephalic sheath cell based on tiling, array, and RNA-seq studies.	protein_coding_primary_transcript	3.67922e-40	1.753e-36	5.03182	0.379322	6.40277	6.18177	0.161652	0.123369	0.126118	0.126118
B0284.2.1	WBGene00007132	pals-27	pals-27 is predicted to encode a protein with the following domain: Amyotrophic lateral sclerosis 2 chromosomal region candidate gene 12 protein.	protein_coding_primary_transcript	9.12901e-35	3.62467e-31	4.50837	0.366553	5.52976	5.77773	0.0506057	0.218116	0.186839	0.218116
Y60A3A.18.1	WBGene00004810	skr-4	The skr-4 gene encodes a homolog of Skp1 in S. cerevisiae that has no known function in vivo, since skr-4(RNAi) animals are at least superficially normal.	protein_coding_primary_transcript	1.43774e-34	4.89305e-31	2.73779	0.223263	8.01791	1.87846	0.00076339	0.0989297	0.0733443	0.0989297
Y105C5A.1269.1	WBGene00194645	Y105C5A.1269	n.a.	protein_coding_primary_transcript	7.3565e-33	2.19067e-29	5.76918	0.483197	4.678	8.68378	0.164712	0.302246	0.276193	0.302246
W08A12.4.1	WBGene00021081	pals-33	pals-33 is enriched in the SAB based on tiling, array, and microarray studies; is predicted to encode a protein with the following domain: Amyotrophic lateral sclerosis 2 chromosomal region candidate gene 12 protein.	protein_coding_primary_transcript	1.1727e-32	3.10413e-29	4.93745	0.414885	6.51813	6.10114	0.0195315	0.324728	0.12029	0.324728
F15D3.8.1	WBGene00008858	pals-1	pals-1 is predicted to encode a protein with the following domain: Amyotrophic lateral sclerosis 2 chromosomal region candidate gene 12 protein.	protein_coding_primary_transcript	2.20518e-30	5.25339e-27	3.66217	0.319685	5.52698	3.28416	0.0173216	0.150217	0.187075	0.187075
F26D11.13.1	WBGene00045393	F26D11.13	n.a.	protein_coding_primary_transcript	4.65342e-30	1.0078e-26	4.32567	0.379755	5.13056	5.65115	0.0641133	0.146199	0.224314	0.224314
C17H1.6.1	WBGene00007659	pals-5	pals-5 is involved in innate immune response.	protein_coding_primary_transcript	1.09338e-29	2.17063e-26	5.43291	0.480108	6.59862	7.36597	0.0209165	0.440091	0.116444	0.440091
M01D1.2a.1	WBGene00019699	math-34	math-34 is predicted to encode a protein with the following domains: MATH/TRAF domain and TRAF-like.	protein_coding_primary_transcript	2.38868e-28	4.37735e-25	3.59567	0.325627	5.46824	3.26761	0.0199361	0.169246	0.19213	0.19213
C17H1.5.1	WBGene00007658	pals-4	pals-4 is predicted to encode a protein with the following domain: Amyotrophic lateral sclerosis 2 chromosomal region candidate gene 12 protein.	protein_coding_primary_transcript	3.12443e-28	5.31666e-25	4.52431	0.410623	7.47676	5.83461	0.00625927	0.330964	0.0850973	0.330964
B0507.10.1	WBGene00015227	ddn-1	ddn-1 is enriched in the SAB and the cephalic sheath cell based on tiling, array, RNA-seq, and microarray studies.	protein_coding_primary_transcript	1.0143e-27	1.61092e-24	5.5382	0.507551	8.60632	7.93592	0.00332595	0.511889	0.0649574	0.511889
K02E7.10.1	WBGene00019314	K02E7.10	K02E7.10 is predicted to have cysteine-type peptidase activity.	protein_coding_primary_transcript	6.45884e-27	9.61681e-24	4.0643	0.378354	5.29395	4.96542	0.0317425	0.25456	0.208067	0.25456
C17H1.11.1	WBGene00044711	pals-10	n.a.	protein_coding_primary_transcript	1.56734e-26	2.19639e-23	5.57508	0.522995	4.60091	8.22081	0.1647	0.382347	0.286139	0.382347
F22G12.1.1	WBGene00009061	pals-14	pals-14 is predicted to encode a protein with the following domain: Amyotrophic lateral sclerosis 2 chromosomal region candidate gene 12 protein.	protein_coding_primary_transcript	2.55179e-26	3.37729e-23	4.94986	0.466331	7.64614	6.34683	0.00572715	0.429202	0.0808853	0.429202
C32B5.13.1	WBGene00016306	C32B5.13	C32B5.13 is predicted to have cysteine-type peptidase activity.	protein_coding_primary_transcript	4.73994e-26	5.94314e-23	5.35591	0.507357	3.75159	7.69997	0.0910969	0.393748	0.423725	0.423725
C17H1.8a.1	WBGene00007661	pals-7	n.a.	protein_coding_primary_transcript	5.34564e-26	6.36746e-23	4.71871	0.447475	4.82222	5.55743	0.107901	0.292567	0.258541	0.292567
T26F2.3.2	WBGene00045401	eol-1	eol-1 encodes a homolog of vertebrate DXO/Dom3Z, a decapping and exoribonuclease protein that functions in pre-mRNA quality control; in C. elegans, EOL-1 activity is required in the URX sensory neurons for inhibition of olfactory learning; mouse Dom3Z can functionally substitute for C. elegans EOL-1, demonstrating conservation of activity for these proteins; in adult hermaphrodites, an eol-1::gfp…	protein_coding_primary_transcript	6.52023e-26	7.39674e-23	5.20512	0.494477	7.57894	7.25006	0.0363005	0.452714	0.0824929	0.452714
C17H1.9.1	WBGene00007662	pals-8	pals-8 is predicted to encode a protein with the following domain: Amyotrophic lateral sclerosis 2 chromosomal region candidate gene 12 protein.	protein_coding_primary_transcript	3.35263e-25	3.63044e-22	4.98828	0.480973	6.00853	6.67108	0.038624	0.424047	0.149671	0.424047
C17H1.7.1	WBGene00007660	pals-6	pals-6 is enriched in the OLL and the PVD based on microarray, tiling, array, and RNA-seq studies; is predicted to encode a protein with the following domain: Amyotrophic lateral sclerosis 2 chromosomal region candidate gene 12 protein.	protein_coding_primary_transcript	5.24047e-25	5.42798e-22	3.95614	0.383033	7.39766	4.37498	0.00385011	0.289579	0.087248	0.289579
F26F2.13.1	WBGene00219309	F26F2.13	n.a.	protein_coding_primary_transcript	1.28204e-24	1.27259e-21	5.50754	0.537727	6.75555	8.19536	0.0244045	0.553897	0.109459	0.553897
T07H3.3.1	WBGene00020326	math-38	math-38 is involved in defense response to Gram-positive bacterium.	protein_coding_primary_transcript	2.57185e-24	2.45077e-21	2.44159	0.239967	6.69074	1.28274	0.00290686	0.0748122	0.112262	0.112262
Y38C1AB.2.1	WBGene00021404	trpl-3	trpl-3 is enriched in the AFD based on RNA-seq studies.	protein_coding_primary_transcript	7.86645e-24	6.94083e-21	3.98867	0.39628	4.67392	4.60402	0.029886	0.28419	0.27671	0.28419
Y38C1AB.6.1	WBGene00021408	trpl-4	trpl-4 is enriched in the AFD based on RNA-seq studies.	protein_coding_primary_transcript	7.86645e-24	6.94083e-21	3.98867	0.39628	4.67392	4.60402	0.029886	0.28419	0.27671	0.28419
C17H1.4a.1	WBGene00007657	pals-3	pals-3 is predicted to encode a protein with the following domain: Amyotrophic lateral sclerosis 2 chromosomal region candidate gene 12 protein.	protein_coding_primary_transcript	9.80916e-24	8.34585e-21	5.4147	0.539122	7.01142	8.13148	0.0170756	0.56423	0.0994982	0.56423
T20H9.1.1	WBGene00020637	fbxa-7	fbxa-7 is predicted to encode a protein with the following domains: F-box domain, Domain of unknown function DUF38, Caenorhabditis species, and F-box-like domain superfamily.	protein_coding_primary_transcript	1.7389e-23	1.38086e-20	5.29996	0.53069	3.84111	7.79165	0.0852771	0.477987	0.406683	0.477987
Y6E2A.7.1	WBGene00012400	Y6E2A.7	Y6E2A.7 is predicted to encode a protein with the following domain: Protein of unknown function DUF713.	protein_coding_primary_transcript	1.70019e-23	1.38086e-20	5.29247	0.529822	3.43153	7.38315	0.0712274	0.482873	0.490194	0.490194
C54D10.7.1	WBGene00008301	pals-39	pals-39 is predicted to encode a protein with the following domain: Amyotrophic lateral sclerosis 2 chromosomal region candidate gene 12 protein.	protein_coding_primary_transcript	3.95583e-23	3.03999e-20	4.72633	0.477162	7.42725	5.7163	0.00801246	0.447354	0.0864296	0.447354
F15B9.6.1	WBGene00008850	F15B9.6	F15B9.6 is enriched in the OLL and the PVD based on microarray and RNA-seq studies.	protein_coding_primary_transcript	7.40464e-23	5.51252e-20	3.70744	0.376686	5.96752	3.8422	0.0127007	0.271085	0.152532	0.271085
C16C4.9a.1	WBGene00015833	math-17	math-17 is predicted to encode a protein with the following domains: MATH/TRAF domain and TRAF-like.	protein_coding_primary_transcript	7.70303e-23	5.56089e-20	5.27837	0.536514	3.35498	7.64625	0.0681915	0.371105	0.507504	0.507504
T05A8.1.2	WBGene00020227	T05A8.1	n.a.	protein_coding_primary_transcript	1.10608e-22	7.75001e-20	5.56421	0.567673	5.07244	7.79761	0.283927	0.360577	0.230405	0.360577
C04F12.1.1	WBGene00007297	C04F12.1	C04F12.1 is predicted to have nucleic acid binding activity.	protein_coding_primary_transcript	2.28158e-22	1.55297e-19	2.02927	0.208592	8.59457	0.887468	0.000322859	0.0866988	0.0650881	0.0866988
B0507.6.1	WBGene00015223	B0507.6	B0507.6 is predicted to encode a protein with the following domain: Protein of unknown function DUF713.	protein_coding_primary_transcript	3.32886e-22	2.20287e-19	3.63346	0.374974	6.57481	3.70892	0.00724024	0.273971	0.117563	0.273971
F26F2.5.1	WBGene00009170	F26F2.5	n.a.	protein_coding_primary_transcript	4.29202e-22	2.76348e-19	5.46904	0.565925	6.86081	8.26217	0.0194144	0.621128	0.105149	0.621128
C16C4.10.1	WBGene00015834	math-5	math-5 is predicted to encode a protein with the following domains: MATH/TRAF domain and TRAF-like.	protein_coding_primary_transcript	4.49216e-22	2.81623e-19	5.06287	0.524149	3.83388	7.09921	0.141428	0.30074	0.408035	0.408035
F57G4.11.1	WBGene00195165	F57G4.11	F57G4.11 is predicted to encode a protein with the following domain: Domain of unknown function DUF38, Caenorhabditis species.	protein_coding_primary_transcript	8.82578e-22	5.39119e-19	5.21192	0.543486	6.11992	6.97923	0.0379205	0.552834	0.142285	0.552834
B0507.8.1	WBGene00015225	B0507.8	n.a.	protein_coding_primary_transcript	9.22378e-22	5.47601e-19	5.84884	0.610192	8.22601	8.85425	0.00527906	0.73939	0.0699276	0.73939
C05E4.12.1	WBGene00015491	C05E4.12	C05E4.12 is enriched in the NSM based on tiling and array studies.	protein_coding_primary_transcript	9.42436e-22	5.47601e-19	5.19138	0.541726	3.55012	7.14413	0.122452	0.247813	0.464483	0.464483
T27E7.6.1	WBGene00012091	pals-29	pals-29 is predicted to encode a protein with the following domain: Amyotrophic lateral sclerosis 2 chromosomal region candidate gene 12 protein.	protein_coding_primary_transcript	2.18312e-21	1.2383e-18	5.65629	0.595656	6.40517	8.52041	0.0375717	0.67204	0.125993	0.67204
T07H8.5.1	WBGene00005188	srg-31	srg-31 is predicted to have transmembrane signaling receptor activity.	protein_coding_primary_transcript	7.82981e-21	4.3379e-18	4.67398	0.499254	6.87465	6.00603	0.0152691	0.48324	0.104605	0.48324
F15H10.5.1	WBGene00008872	F15H10.5	n.a.	protein_coding_primary_transcript	1.00328e-20	5.4321e-18	5.80512	0.621819	4.27604	8.31582	0.107899	0.66542	0.332542	0.66542
ZK262.20.1	WBGene00219370	ZK262.20	n.a.	protein_coding_primary_transcript	1.21578e-20	6.43634e-18	5.58746	0.599814	3.98492	8.72739	0.146644	0.57291	0.380594	0.57291
Y113G7B.1b.1	WBGene00013754	fbxa-116	This gene encodes a protein containing an F-box, a motif predicted to mediate protein-protein interactions either with homologs of yeast Skp-1p or with other proteins; this gene's encoded protein also contains an FTH/DUF38 motif, which may also mediate protein-protein interaction.	protein_coding_primary_transcript	2.9606e-20	1.53327e-17	5.33252	0.578341	3.21787	8.3566	0.0562025	0.612753	0.539975	0.612753
C17H1.3.1	WBGene00007656	pals-2	pals-2 is expressed in the hypodermis, the intestine, and the nervous system; is predicted to encode a protein with the following domain: Amyotrophic lateral sclerosis 2 chromosomal region candidate gene 12 protein.	protein_coding_primary_transcript	3.99286e-20	2.02387e-17	5.01948	0.546293	6.25667	6.89295	0.033303	0.563569	0.134042	0.563569
C54D10.8a.1	WBGene00008302	pals-38	pals-38 is enriched in the SAB based on tiling, array, RNA-seq, and microarray studies; is predicted to encode a protein with the following domain: Amyotrophic lateral sclerosis 2 chromosomal region candidate gene 12 protein.	protein_coding_primary_transcript	6.53694e-20	3.24437e-17	7.33209	0.802632	4.95017	13.9783	0.263503	1.02493	0.243763	1.02493
F56A6.5.1	WBGene00044427	F56A6.5	F56A6.5 is enriched in the NSM based on RNA-seq, tiling, and array studies; is predicted to encode a protein with the following domains: Zinc finger, RING-type and Zinc finger, RING/FYVE/PHD-type.	protein_coding_primary_transcript	7.88188e-20	3.83204e-17	5.72094	0.627654	4.64518	9.24224	0.115323	0.672576	0.280379	0.672576
T05A8.1.1	WBGene00020227	T05A8.1	n.a.	protein_coding_primary_transcript	1.07736e-19	5.13319e-17	6.69134	0.736863	4.48243	11.721	0.206467	0.879468	0.302209	0.879468
C53A5.11.1	WBGene00008269	C53A5.11	C53A5.11 is predicted to encode a protein with the following domains: Kelch repeat type 1, Galactose oxidase/kelch, beta-propeller, and Kelch-type beta propeller.	protein_coding_primary_transcript	1.17014e-19	5.36081e-17	5.52497	0.609024	5.96297	8.78319	0.0688771	0.672943	0.152854	0.672943
F26F2.1.1	WBGene00009166	F26F2.1	F26F2.1 is involved in innate immune response.	protein_coding_primary_transcript	1.16029e-19	5.36081e-17	5.40612	0.595862	8.38897	8.1838	0.00622059	0.703883	0.0676058	0.703883
B0284.1.1	WBGene00007131	pals-26	pals-26 is expressed in several tissues, including the alimentary system, the coelomocyte, the epithelial system, the nervous system, and the reproductive system; is predicted to encode a protein with the following domain: Amyotrophic lateral sclerosis 2 chromosomal region candidate gene 12 protein.	protein_coding_primary_transcript	1.4913e-19	6.70324e-17	3.24881	0.359168	6.95236	3.06663	0.00408345	0.25392	0.101643	0.25392
F15H10.10.1	WBGene00044014	F15H10.10	F15H10.10 is enriched in dopaminergic neurons based on tiling and array studies.	protein_coding_primary_transcript	2.01603e-19	8.89407e-17	5.71699	0.634347	4.86328	9.10907	0.119972	0.684821	0.253708	0.684821
C54D10.14a.1	WBGene00138721	pals-37	pals-37 is predicted to encode a protein with the following domain: Amyotrophic lateral sclerosis 2 chromosomal region candidate gene 12 protein.	protein_coding_primary_transcript	2.18168e-19	9.44987e-17	4.43668	0.49276	6.93907	5.45926	0.212274	0.273352	0.102138	0.273352
Y105C5A.1270.1	WBGene00194646	Y105C5A.1270	n.a.	protein_coding_primary_transcript	8.23122e-19	3.50165e-16	5.42893	0.612964	5.81163	7.97837	0.0741482	0.677301	0.164037	0.677301
W04G5.16.1	WBGene00206393	W04G5.16	n.a.	protein_coding_primary_transcript	8.89184e-19	3.71632e-16	5.61783	0.63491	3.90657	8.95611	0.087768	0.718453	0.394612	0.718453
Y39H10B.3.1	WBGene00194902	Y39H10B.3	n.a.	protein_coding_primary_transcript	1.36048e-18	5.58805e-16	3.43816	0.390672	4.79815	3.212	0.0438381	0.158944	0.261412	0.261412
T07A5.7.1	WBGene00045475	T07A5.7	T07A5.7 is predicted to encode a protein with the following domain: Fukutin-related.	protein_coding_primary_transcript	1.53077e-18	6.18092e-16	3.20339	0.364544	5.60191	3.54351	0.0194148	0.246369	0.180814	0.246369
W04G5.7.1	WBGene00012267	W04G5.7	W04G5.7 is enriched in the AVA, the AVE, and the SAB based on tiling, array, and microarray studies; is predicted to encode a protein with the following domain: Protein of unknown function DUF684.	protein_coding_primary_transcript	1.59963e-18	6.35131e-16	5.05672	0.575776	3.10662	6.16912	0.0952762	0.398916	0.567759	0.567759
F26F2.4b.1	WBGene00009169	F26F2.4	n.a.	protein_coding_primary_transcript	2.41244e-18	9.42155e-16	6.05707	0.693336	6.93954	9.87938	0.0951804	0.866248	0.102121	0.866248
F09C6.3.1	WBGene00008617	F09C6.3	n.a.	protein_coding_primary_transcript	3.13927e-18	1.20624e-15	4.70487	0.540397	3.7333	6.80136	0.141094	0.442965	0.427282	0.442965
F26F2.3.1	WBGene00009168	F26F2.3	n.a.	protein_coding_primary_transcript	1.27225e-17	4.81093e-15	5.62211	0.657851	7.30597	9.03935	0.0174686	0.848066	0.0898902	0.848066
F22G12.7.1	WBGene00044707	pals-15	pals-15 is predicted to encode a protein with the following domain: Amyotrophic lateral sclerosis 2 chromosomal region candidate gene 12 protein.	protein_coding_primary_transcript	1.35391e-17	5.03972e-15	4.95682	0.580492	4.11017	6.13352	0.114453	0.559488	0.359148	0.559488
B0507.4.1	WBGene00015221	B0507.4	B0507.4 is enriched in the ALM and the PLM based on microarray studies; is predicted to encode a protein with the following domain: Protein of unknown function DUF713.	protein_coding_primary_transcript	1.79718e-17	6.51214e-15	4.923	0.578753	3.15315	6.39166	0.113934	0.392403	0.555977	0.555977
F57G4.1.1	WBGene00010206	F57G4.1	F57G4.1 is predicted to encode a protein with the following domain: Domain of unknown function DUF38, Caenorhabditis species.	protein_coding_primary_transcript	1.82495e-17	6.51214e-15	5.06591	0.595679	4.11772	7.21548	0.100036	0.609631	0.357894	0.609631
R06B9.1.1	WBGene00011052	arrd-11	arrd-11 is an ortholog of human ARRDC1 (arrestin domain containing 1); human ARRDC1 exhibits several functions, including arrestin family protein binding activity, identical protein binding activity, and protein binding activity, bridging involved in substrate recognition for ubiquitination.	protein_coding_primary_transcript	1.83148e-17	6.51214e-15	2.36244	0.277802	6.02451	2.21045	0.00577155	0.115687	0.148577	0.148577
C53A5.9.1	WBGene00008267	C53A5.9	C53A5.9 is enriched in the SAB based on tiling, array, and microarray studies; is predicted to encode a protein with the following domains: Kelch repeat type 1 and Kelch-type beta propeller.	protein_coding_primary_transcript	1.89815e-17	6.64996e-15	5.43728	0.63969	5.77823	8.41968	0.0945931	0.723813	0.16662	0.723813
B0507.7.1	WBGene00015224	B0507.7	n.a.	protein_coding_primary_transcript	3.38255e-17	1.16786e-14	5.13345	0.608767	4.51083	6.93696	0.0975616	0.643633	0.298269	0.643633
B0281.1.1	WBGene00015108	B0281.1	n.a.	protein_coding_primary_transcript	3.454e-17	1.1755e-14	4.29446	0.50942	4.05318	4.84022	0.150258	0.20454	0.36876	0.36876
Y75B8A.39.1	WBGene00023483	Y75B8A.39	Y75B8A.39 is enriched in the OLL, the PVD, the SAB, and the retrovesicular ganglion based on microarray, tiling, and array studies.	protein_coding_primary_transcript	4.38247e-17	1.47047e-14	4.71631	0.561319	5.39357	6.81128	0.0613164	0.568842	0.198785	0.568842
C31B8.4.1	WBGene00016281	pals-32	pals-32 is predicted to encode a protein with the following domain: Amyotrophic lateral sclerosis 2 chromosomal region candidate gene 12 protein.	protein_coding_primary_transcript	4.52305e-17	1.49656e-14	3.25545	0.387623	5.36323	3.09756	0.0217453	0.278758	0.201563	0.278758
F15H10.12.1	WBGene00195181	F15H10.12	n.a.	protein_coding_primary_transcript	4.97833e-17	1.62464e-14	4.73491	0.564539	3.12986	6.23861	0.0755619	0.476963	0.561847	0.561847
F15H10.9.1	WBGene00044013	F15H10.9	n.a.	protein_coding_primary_transcript	1.25337e-16	4.035e-14	4.77377	0.576687	3.16884	6.03064	0.113079	0.226266	0.552056	0.552056
B0284.4.1	WBGene00007134	pals-28	pals-28 is enriched in dopaminergic neurons and the cephalic sheath cell based on tiling and array studies; is predicted to encode a protein with the following domain: Amyotrophic lateral sclerosis 2 chromosomal region candidate gene 12 protein.	protein_coding_primary_transcript	1.47041e-16	4.67061e-14	5.6822	0.688011	5.85147	9.03989	0.0848627	0.861856	0.161007	0.861856
C16C4.8.1	WBGene00015832	math-16	math-16 is predicted to encode a protein with the following domains: MATH/TRAF domain and TRAF-like.	protein_coding_primary_transcript	2.17156e-16	6.80699e-14	4.30622	0.524368	4.00793	5.17069	0.173357	0.0397472	0.376566	0.376566
Y71H2AR.2.1	WBGene00022189	Y71H2AR.2	Y71H2AR.2 is predicted to have cysteine-type peptidase activity.	protein_coding_primary_transcript	2.6296e-16	8.13571e-14	5.38383	0.65743	3.17478	8.40431	0.0414488	0.822981	0.550579	0.822981
F09C6.1.1	WBGene00008615	F09C6.1	F09C6.1 is predicted to encode a protein with the following domain: Actin-crosslinking.	protein_coding_primary_transcript	2.87104e-16	8.76882e-14	3.79852	0.464445	4.29806	4.24241	0.102258	0.30594	0.329161	0.329161
C08E3.15.1	WBGene00044416	C08E3.15	n.a.	protein_coding_primary_transcript	2.97097e-16	8.95916e-14	4.8503	0.593345	3.80209	7.40931	0.14023	0.563885	0.414034	0.563885
Y6G8.8.1	WBGene00045501	Y6G8.8	Y6G8.8 is predicted to encode a protein with the following domain: Domain of unknown function DUF38, Caenorhabditis species.	protein_coding_primary_transcript	4.99628e-16	1.48783e-13	5.33588	0.65781	5.26886	8.4182	0.101014	0.764414	0.210479	0.764414
ZK666.6.1	WBGene00014046	clec-60	clec-60 encodes a C-type lectin protein with no obvious non-nematode orthologs; clec-60 appears to play a role in the innate immune respone to some bacterial pathogens, including Microbacterium nematophilum and Salmonella enterica; clec-60 transcription is induced 6.6-fold by infection with M. nematophilum, making it one of the most strongly infection-responsive genes (second only to tts-1); CLEC…	protein_coding_primary_transcript	8.68269e-16	2.55368e-13	3.94708	0.490675	6.45015	3.53222	0.0082964	0.473227	0.12368	0.473227
Y41C4A.32.1	WBGene00270321	Y41C4A.32	Y41C4A.32 is predicted to encode a protein with the following domains: WD40 repeat, WD40/YVTN repeat-like-containing domain superfamily, G-protein beta WD-40 repeat, and WD40-repeat-containing domain superfamily.	protein_coding_primary_transcript	9.93342e-16	2.8859e-13	2.11543	0.263517	6.21682	0.648089	0.00253539	0.0946521	0.136347	0.136347
ZC196.6a.1	WBGene00022550	droe-8	droe-8 is enriched in the SAB based on tiling, array, RNA-seq, and microarray studies.	protein_coding_primary_transcript	1.28456e-15	3.687e-13	5.55124	0.694246	5.50844	8.65089	0.258181	0.705775	0.188653	0.705775
Y39G8B.5.1	WBGene00012726	Y39G8B.5	Y39G8B.5 is predicted to have ATP binding activity and protein kinase activity.	protein_coding_primary_transcript	2.48633e-15	7.05142e-13	5.57557	0.704492	5.67527	8.93228	0.0952997	0.897319	0.174806	0.897319
C54E4.5.1	WBGene00016920	C54E4.5	C54E4.5 is an ortholog of human MIOX; is predicted to have inositol oxygenase activity and iron ion binding activity.	protein_coding_primary_transcript	2.67875e-15	7.50774e-13	1.68961	0.213738	7.29444	0.847664	0.00113421	0.072769	0.0902339	0.0902339
C16C4.9b.1	WBGene00015833	math-17	math-17 is predicted to encode a protein with the following domains: MATH/TRAF domain and TRAF-like.	protein_coding_primary_transcript	2.72448e-15	7.54713e-13	4.48293	0.56725	3.28129	5.82547	0.118829	0.39795	0.524717	0.524717
Y50D4B.5.1	WBGene00021744	clec-203	clec-203 is predicted to have carbohydrate binding activity.	protein_coding_primary_transcript	3.30618e-15	9.05324e-13	4.32603	0.549074	4.45094	5.80657	0.120412	0.482553	0.306642	0.482553
ZK228.10.1	WBGene00044215	ZK228.10	n.a.	protein_coding_primary_transcript	5.84404e-15	1.58207e-12	5.31885	0.681269	3.83001	7.8975	0.105321	0.822934	0.408763	0.822934
Y82E9BR.11.1	WBGene00022344	pals-40	pals-40 is predicted to encode a protein with the following domain: Amyotrophic lateral sclerosis 2 chromosomal region candidate gene 12 protein.	protein_coding_primary_transcript	6.21866e-15	1.66457e-12	4.99521	0.640458	5.58721	7.45681	0.0783647	0.742008	0.182032	0.742008
C39B5.11.1	WBGene00005144	srd-67	srd-67 is enriched in the NSM based on tiling and array studies; is predicted to encode a protein with the following domain: 7TM GPCR, serpentine receptor class d (Srd).	protein_coding_primary_transcript	6.771e-15	1.79228e-12	5.06269	0.650006	3.22417	7.44913	0.0940474	0.750968	0.538441	0.750968
R09D1.12.1	WBGene00011168	R09D1.12	R09D1.12 encodes a protein kinase that is a member of the KIN-16 family of C. elegans receptor protein tyrosine kinases.	protein_coding_primary_transcript	9.04335e-15	2.36747e-12	2.70847	0.349389	5.47276	2.88886	0.0145011	0.229644	0.191735	0.229644
F26F2.2.1	WBGene00009167	F26F2.2	n.a.	protein_coding_primary_transcript	1.04e-14	2.66407e-12	5.82007	0.752504	4.94322	10.3392	0.0348985	1.09763	0.244544	1.09763
F26F2.9.1	WBGene00050959	F26F2.9	n.a.	protein_coding_primary_transcript	1.04e-14	2.66407e-12	5.82007	0.752504	4.94322	10.3392	0.0348985	1.09763	0.244544	1.09763
C49C8.8.1	WBGene00235271	C49C8.8	C49C8.8 is enriched in the SAB based on microarray studies.	protein_coding_primary_transcript	1.12948e-14	2.86252e-12	2.85634	0.369812	5.06016	3.01698	0.0268437	0.246679	0.231713	0.246679
F53H2.1a.1	WBGene00010004	F53H2.1	F53H2.1 is predicted to encode a protein with the following domain: Protein of unknown function DUF713.	protein_coding_primary_transcript	2.51727e-14	6.31252e-12	3.90553	0.51247	5.13606	4.2407	0.225421	0.299831	0.223746	0.299831
C17H1.10.1	WBGene00044237	pals-9	pals-9 is enriched in the PLM and the cephalic sheath cell based on tiling, array, and RNA-seq studies; is predicted to encode a protein with the following domain: Amyotrophic lateral sclerosis 2 chromosomal region candidate gene 12 protein.	protein_coding_primary_transcript	2.83855e-14	7.04404e-12	7.07003	0.929597	5.10077	12.6858	0.394143	1.33416	0.227415	1.33416
ZC196.6b.1	WBGene00022550	droe-8	droe-8 is enriched in the SAB based on tiling, array, RNA-seq, and microarray studies.	protein_coding_primary_transcript	4.92749e-14	1.21018e-11	5.13664	0.68181	4.12203	8.05252	0.406496	0.523234	0.357179	0.523234
W04G5.8.1	WBGene00012268	W04G5.8	W04G5.8 is predicted to encode a protein with the following domain: Protein of unknown function DUF684.	protein_coding_primary_transcript	5.28327e-14	1.28432e-11	4.12413	0.548077	4.55714	5.57132	0.0892515	0.511525	0.291964	0.511525
K02H11.6.1	WBGene00019349	trx-5	trx-5 is enriched in the CEM based on RNA-seq studies; is predicted to encode a protein with the following domains: Thioredoxin-like fold and Thioredoxin-like superfamily.	protein_coding_primary_transcript	1.02995e-13	2.47842e-11	4.37826	0.588713	2.99087	5.0163	0.0950599	0.510548	0.598107	0.598107
F09C6.12.1	WBGene00044182	F09C6.12	n.a.	protein_coding_primary_transcript	1.18069e-13	2.81275e-11	4.51094	0.608031	2.94226	5.69544	0.1281	0.355294	0.611304	0.611304
C17H1.2.1	WBGene00007655	C17H1.2	n.a.	protein_coding_primary_transcript	1.37146e-13	3.20317e-11	5.16213	0.697673	4.64023	7.31235	0.146267	0.827227	0.281016	0.827227
F09C6.13.1	WBGene00044183	F09C6.13	n.a.	protein_coding_primary_transcript	1.36805e-13	3.20317e-11	5.54776	0.749758	4.59529	9.24667	0.106702	1.01757	0.286879	1.01757
M01B2.13.1	WBGene00045338	M01B2.13	M01B2.13 is an ortholog of human PHYHIP and PHYHIPL (phytanoyl-CoA 2-hydroxylase interacting protein like).	protein_coding_primary_transcript	1.47815e-13	3.41884e-11	2.74794	0.371891	4.86352	2.43976	0.0229255	0.0572817	0.253681	0.253681
B0507.5a.1	WBGene00015222	B0507.5	n.a.	protein_coding_primary_transcript	1.65437e-13	3.78962e-11	4.26419	0.578264	2.91794	4.92665	0.0507685	0.536581	0.61801	0.61801
C05E4.15b.1	WBGene00206359	C05E4.15	C05E4.15 is predicted to have fucosyltransferase activity.	protein_coding_primary_transcript	1.67067e-13	3.7905e-11	4.85558	0.658579	3.41385	7.60141	0.247454	0.62	0.494142	0.62
B0281.8.1	WBGene00015114	B0281.8	B0281.8 is predicted to have zinc ion binding activity.	protein_coding_primary_transcript	1.81099e-13	4.03208e-11	3.85697	0.523899	5.23282	4.16099	0.0435982	0.505342	0.213996	0.505342
Y54G2A.39a.1	WBGene00043062	clec-80	clec-80 is predicted to have carbohydrate binding activity.	protein_coding_primary_transcript	1.79647e-13	4.03208e-11	2.19353	0.297907	5.74686	1.3113	0.00841829	0.160068	0.169079	0.169079
F07E5.9.1	WBGene00017214	F07E5.9	n.a.	protein_coding_primary_transcript	2.51375e-13	5.54492e-11	4.36415	0.596344	4.53226	5.87022	0.0611194	0.650133	0.295334	0.650133
E02C12.10.1	WBGene00017095	E02C12.10	E02C12.10 is predicted to encode a protein with the following domains: Protein kinase-like domain superfamily, Uncharacterised oxidoreductase Dhs-27, and CHK kinase-like.	protein_coding_primary_transcript	2.69731e-13	5.89524e-11	4.4646	0.610861	2.98581	5.53031	0.102544	0.643759	0.59947	0.643759
T20H9.3.1	WBGene00020639	fbxa-71	fbxa-71 is predicted to encode a protein with the following domain: Domain of unknown function DUF38, Caenorhabditis species.	protein_coding_primary_transcript	2.73251e-13	5.91787e-11	3.09166	0.423111	5.15044	3.32354	0.0175771	0.340469	0.222268	0.340469
R07C12.1.1	WBGene00019931	R07C12.1	n.a.	protein_coding_primary_transcript	5.24637e-13	1.12598e-10	2.14766	0.297511	6.16319	1.3296	0.00398894	0.173036	0.139575	0.173036
Y57G11B.1.1	WBGene00013294	pals-30	pals-30 is enriched in the NSM based on tiling and array studies; is predicted to encode a protein with the following domain: Amyotrophic lateral sclerosis 2 chromosomal region candidate gene 12 protein.	protein_coding_primary_transcript	8.46245e-13	1.80001e-10	4.15767	0.581212	5.45651	5.01681	0.0521519	0.623464	0.193159	0.623464
F49E12.2.1	WBGene00009898	dod-23	n.a.	protein_coding_primary_transcript	1.21955e-12	2.5711e-10	3.3366	0.469736	8.58255	2.25571	0.000494586	0.440809	0.0652232	0.440809
Y82E9BR.32.1	WBGene00255597	pals-21	pals-21 is predicted to encode a protein with the following domain: Amyotrophic lateral sclerosis 2 chromosomal region candidate gene 12 protein.	protein_coding_primary_transcript	1.26386e-12	2.64114e-10	6.07001	0.855147	5.25183	10.6613	0.0583039	1.40425	0.212133	1.40425
Y16E11A.1.1	WBGene00021193	math-44	math-44 is predicted to encode a protein with the following domains: MATH/TRAF domain and TRAF-like.	protein_coding_primary_transcript	2.44337e-12	5.06161e-10	2.86563	0.408995	4.58032	2.58048	0.0456921	0.137225	0.288863	0.288863
T26H5.9a.1	WBGene00044206	T26H5.9	T26H5.9 is enriched in the AVE based on tiling, array, and RNA-seq studies.	protein_coding_primary_transcript	2.95962e-12	6.07819e-10	2.22445	0.318707	7.65625	1.28472	0.00101405	0.202134	0.0806504	0.202134
C01A2.9.1	WBGene00077546	C01A2.9	n.a.	protein_coding_primary_transcript	3.39665e-12	6.9161e-10	4.3041	0.618383	3.39665	6.12291	0.0788504	0.685944	0.498011	0.685944
Y105C5A.1274.1	WBGene00194951	Y105C5A.1274	n.a.	protein_coding_primary_transcript	4.46175e-12	9.00782e-10	3.9408	0.569338	3.53856	6.63902	0.145592	0.5027	0.466931	0.5027
F42G2.5.1	WBGene00018354	F42G2.5	F42G2.5 is an ortholog of human VAPA and VAPB; human orthologs of this gene are implicated in amyotrophic lateral sclerosis type 8; human VAPB exhibits several functions, including FFAT motif binding activity, protein dimerization activity, and tubulin binding activity.	protein_coding_primary_transcript	5.43754e-12	1.08856e-09	4.25467	0.617187	4.0304	4.86873	0.0797914	0.682047	0.372671	0.682047
F22E5.7.1	WBGene00017706	F22E5.7	F22E5.7 is predicted to encode a protein with the following domain: Protein of unknown function DUF870, Caenorhabditis species.	protein_coding_primary_transcript	5.74064e-12	1.13966e-09	3.82132	0.554945	3.66623	4.42626	0.175367	0.418	0.44056	0.44056
C39B5.9.1	WBGene00016527	fbxa-47	This gene encodes a protein containing an F-box, a motif predicted to mediate protein-protein interactions either with homologs of yeast Skp-1p or with other proteins; this gene's encoded protein also contains an FTH/DUF38 motif, which may also mediate protein-protein interaction.	protein_coding_primary_transcript	7.98738e-12	1.57259e-09	2.94462	0.430578	4.39422	3.32036	0.0559903	0.194418	0.314804	0.314804
K10H10.9.1	WBGene00010764	K10H10.9	K10H10.9 is enriched in the NSM based on tiling and array studies.	protein_coding_primary_transcript	9.04295e-12	1.76582e-09	3.79367	0.556178	3.13404	6.76535	0.0578803	0.419663	0.560788	0.560788
C17H1.13b.1	WBGene00044708	pals-11	n.a.	protein_coding_primary_transcript	9.59264e-12	1.85793e-09	7.1437	1.04862	5.77035	13.5072	0.0860131	2.11319	0.167235	2.11319
T17A3.1.1	WBGene00006894	ver-1	ver-1 encodes a receptor tyrosine kinase; VER-1 activity is required for remodeling of glial cells during dauer larval development; ver-1 is expressed in amphid and phasmid sheath glia upon dauer entry and when animals are cultivated at high temperature; ver-1 expression is regulated by the TTX-1 homeodomain and ZTF-16 C2H2 zinc finger transcription factors.	protein_coding_primary_transcript	9.87733e-12	1.89764e-09	4.03554	0.592741	3.7937	6.28723	0.111117	0.591565	0.415631	0.591565
C04G6.5.1	WBGene00015455	C04G6.5	C04G6.5 is involved in innate immune response.	protein_coding_primary_transcript	1.0713e-11	2.04173e-09	3.151	0.463616	5.85723	2.83956	0.0121373	0.417742	0.160575	0.417742
Y6G8.5a.1	WBGene00044207	Y6G8.5	Y6G8.5 is enriched in the NSM based on tiling, array, and RNA-seq studies.	protein_coding_primary_transcript	1.27401e-11	2.40879e-09	3.08786	0.456004	4.21495	2.86021	0.073773	0.191048	0.342107	0.342107
C23H4.6a.1	WBGene00007694	C23H4.6	C23H4.6 is an ortholog of human SMC6 (structural maintenance of chromosomes 6); is expressed in several tissues, including the alimentary system, the muscular system, the nervous system, the reproductive system, and the tail; human SMC6 exhibits ubiquitin protein ligase binding activity.	protein_coding_primary_transcript	1.62391e-11	3.02238e-09	1.86191	0.276396	6.53741	1.41135	0.0156607	0.137129	0.119353	0.137129
F01G10.4.1	WBGene00008507	F01G10.4	n.a.	protein_coding_primary_transcript	1.62021e-11	3.02238e-09	3.89718	0.5785	3.16397	4.45908	0.116052	0.493029	0.553273	0.553273
C16C4.5.1	WBGene00015829	math-15	math-15 is enriched in the NSM and the PVD based on tiling, array, and RNA-seq studies; is predicted to encode a protein with the following domains: MATH/TRAF domain and TRAF-like.	protein_coding_primary_transcript	1.66847e-11	3.06905e-09	4.01436	0.596272	3.54049	5.20877	0.0867927	0.624287	0.466522	0.624287
C29F7.6a.1	WBGene00007813	jmjd-3.3	C29F7.6 encodes a putative histone H3 di/trimethyllysine-27 (H3K27me2/me3) demethylase; C29F7.6 contains a C-terminal JmjC domain, and is homologous to human JMJD3, UTX (OMIM:300128), and UTY (OMIM:400009); C29F7.6 is expected to antagonize transcriptional repression by polycomb repressor complexes, which mark stem cells (and presumably germline) by H3K27me3-mediated repression of somatic genes; …	protein_coding_primary_transcript	1.67475e-11	3.06905e-09	2.79504	0.415195	4.55565	2.96302	0.0526086	0.198039	0.292164	0.292164
Y68A4A.13.1	WBGene00044212	Y68A4A.13	n.a.	protein_coding_primary_transcript	2.2211e-11	4.03919e-09	2.83913	0.42434	8.02508	2.01715	0.000966972	0.359162	0.0732176	0.359162
B0507.9.1	WBGene00015226	B0507.9	B0507.9 is enriched in the OLL and the PVD based on microarray, tiling, and array studies.	protein_coding_primary_transcript	4.55807e-11	8.22629e-09	3.04578	0.462554	4.18294	2.85397	0.0806855	0.160105	0.347227	0.347227
Y94H6A.2.1	WBGene00022375	Y94H6A.2	Y94H6A.2 is predicted to encode a protein with the following domain: Protein of unknown function DUF684.	protein_coding_primary_transcript	4.76104e-11	8.52798e-09	3.21144	0.488193	6.91737	3.07112	0.00437854	0.472287	0.102957	0.472287
T04H1.9.1	WBGene00006539	tbb-6	tbb-6 is predicted to have GTP binding activity and GTPase activity; is expressed in the pharynx.	protein_coding_primary_transcript	6.34514e-11	1.12806e-08	1.9745	0.302125	5.68892	1.42516	0.00666094	0.175899	0.173702	0.175899
F33H12.5.1	WBGene00005548	sri-36	sri-36 is predicted to encode a protein with the following domain: 7TM GPCR, serpentine chemoreceptor class i (Sri).	protein_coding_primary_transcript	6.91717e-11	1.22065e-08	3.50865	0.537935	4.39062	4.56116	0.113059	0.465689	0.31533	0.465689
F33H12.4.1	WBGene00005586	sri-74	sri-74 is predicted to encode a protein with the following domain: 7TM GPCR, serpentine chemoreceptor class i (Sri).	protein_coding_primary_transcript	7.15515e-11	1.25336e-08	3.45373	0.529927	3.68988	5.23164	0.112115	0.449531	0.435834	0.449531
F47B8.1.1	WBGene00009802	F47B8.1	F47B8.1 is predicted to encode a protein with the following domain: Protein of unknown function DUF2700.	protein_coding_primary_transcript	7.3071e-11	1.27064e-08	4.60986	0.707662	2.1098	5.72171	0.116897	0.36052	0.884674	0.884674
Y105C5A.9b.1	WBGene00013634	Y105C5A.9	n.a.	protein_coding_primary_transcript	7.68827e-11	1.32723e-08	3.93542	0.604837	7.44233	4.28485	0.00761592	0.724039	0.086019	0.724039
Y9C9A.12.1	WBGene00021179	fbxa-86	fbxa-86 is predicted to encode a protein with the following domains: F-box domain, Domain of unknown function DUF38, Caenorhabditis species, and Leucine-rich repeat domain superfamily.	protein_coding_primary_transcript	8.89194e-11	1.52398e-08	3.69812	0.570286	3.56048	4.7842	0.134495	0.515957	0.462299	0.515957
C29F9.4.1	WBGene00016219	pals-24	pals-24 is predicted to encode a protein with the following domain: Amyotrophic lateral sclerosis 2 chromosomal region candidate gene 12 protein.	protein_coding_primary_transcript	1.22879e-10	2.09096e-08	2.69509	0.41877	4.42808	2.38244	0.0408325	0.152008	0.309904	0.309904
ZK355.8.1	WBGene00086560	ZK355.8	n.a.	protein_coding_primary_transcript	1.23928e-10	2.09386e-08	4.19419	0.651834	5.18827	6.76962	0.0799478	0.769827	0.218428	0.769827
C06E4.8.1	WBGene00015537	C06E4.8	C06E4.8 is enriched in the Z1.p and the Z4.a based on tiling, array, and RNA-seq studies.	protein_coding_primary_transcript	1.32801e-10	2.22797e-08	2.45733	0.382527	5.56988	2.21852	0.0108886	0.281765	0.183475	0.281765
Y58A7A.5.1	WBGene00021979	Y58A7A.5	n.a.	protein_coding_primary_transcript	1.62668e-10	2.70995e-08	1.63646	0.255977	6.36699	1.13666	0.00304582	0.12796	0.128002	0.128002
B0281.3.1	WBGene00015110	B0281.3	B0281.3 is predicted to have zinc ion binding activity.	protein_coding_primary_transcript	2.26874e-10	3.75334e-08	4.39633	0.693214	3.15611	5.24534	0.0979627	0.863128	0.555236	0.863128
F26D11.2.1	WBGene00017819	F26D11.2	n.a.	protein_coding_primary_transcript	2.42691e-10	3.98732e-08	3.06492	0.48407	4.24598	2.99092	0.0740784	0.39457	0.337214	0.39457
B0496.7.1	WBGene00015216	valv-1	valv-1 encodes one of two C. elegans small LIM domain-containing proteins related to the mammalian CRIP (Cysteine-Rich Intestinal Protein) family of proteins; in C. elegans, valv-1 activity is required for normal functioning of the valves connecting the pharynx to the intestine, the intestine to the rectum, and the uterus to the spermatheca; a valv-1::gfp promoter fusion is expressed in the phary…	protein_coding_primary_transcript	2.89323e-10	4.72092e-08	1.52116	0.241286	6.6502	0.758871	0.00236429	0.107887	0.114073	0.114073
Y46C8AL.8.1	WBGene00021585	clec-74	clec-74 is predicted to have carbohydrate binding activity.	protein_coding_primary_transcript	2.94575e-10	4.77392e-08	2.28258	0.362222	5.15745	1.96565	0.0122903	0.250119	0.221551	0.250119
T06E6.5.1	WBGene00011539	fbxa-135	This gene encodes a protein containing an F-box, a motif predicted to mediate protein-protein interactions either with homologs of yeast Skp-1p or with other proteins; this gene's encoded protein also contains an FTH/DUF38 motif, which may also mediate protein-protein interaction.	protein_coding_primary_transcript	3.09535e-10	4.9781e-08	4.09202	0.650153	4.29227	5.0264	0.0777258	0.767672	0.330047	0.767672
ZK355.3.1	WBGene00022713	ZK355.3	n.a.	protein_coding_primary_transcript	3.11353e-10	4.9781e-08	3.62458	0.575969	3.25831	4.20112	0.110134	0.553347	0.530199	0.553347
C54D10.14b.1	WBGene00138721	pals-37	pals-37 is predicted to encode a protein with the following domain: Amyotrophic lateral sclerosis 2 chromosomal region candidate gene 12 protein.	protein_coding_primary_transcript	3.22478e-10	5.1216e-08	6.28999	1.00038	4.57217	10.2644	0.629637	1.3719	0.289949	1.3719
T26H5.14.1	WBGene00235133	T26H5.14	n.a.	protein_coding_primary_transcript	3.94681e-10	6.22681e-08	2.4726	0.39523	7.42037	1.55181	0.00152994	0.310883	0.0866182	0.310883
C38D9.1.1	WBGene00008009	fbxa-171	This gene encodes a protein containing an F-box, a motif predicted to mediate protein-protein interactions either with homologs of yeast Skp-1p or with other proteins; this gene's encoded protein also contains an FTH/DUF38 motif, which may also mediate protein-protein interaction.	protein_coding_primary_transcript	1.11986e-09	1.75517e-07	4.08911	0.671301	3.50317	6.1682	0.140175	0.761116	0.474504	0.761116
T20H9.2.1	WBGene00020638	fbxa-43	fbxa-43 is enriched in the AVA and the AVE based on tiling and array studies; is predicted to encode a protein with the following domains: F-box domain and Domain of unknown function DUF38, Caenorhabditis species.	protein_coding_primary_transcript	1.14137e-09	1.77718e-07	3.01982	0.496006	3.93548	3.33334	0.102659	0.387524	0.389385	0.389385
C39B5.10.1	WBGene00016528	C39B5.10	n.a.	protein_coding_primary_transcript	1.2052e-09	1.86439e-07	4.3506	0.715613	1.95235	4.69591	0.0763521	0.469808	0.947851	0.947851
F54H12.2.1	WBGene00018842	F54H12.2	F54H12.2 is predicted to encode a protein with the following domain: Ribonucleotide reductase small subunit family.	protein_coding_primary_transcript	1.26263e-09	1.94062e-07	3.3937	0.558902	3.43821	3.79369	0.136031	0.301379	0.488711	0.488711
F22E5.6.1	WBGene00017705	F22E5.6	F22E5.6 is an ortholog of human KCTD10 (potassium channel tetramerization domain containing 10), KCTD13, and TNFAIP1 (TNF alpha induced protein 1); human KCTD13 exhibits GTP-Rho binding activity and identical protein binding activity.	protein_coding_primary_transcript	1.69184e-09	2.58363e-07	2.57921	0.42809	4.44465	2.3093	0.0589846	0.164547	0.307537	0.307537
ZK177.9.1	WBGene00022674	ZK177.9	n.a.	protein_coding_primary_transcript	1.73438e-09	2.63173e-07	3.35858	0.557819	3.59295	4.7602	0.139299	0.483024	0.455518	0.483024
ZK938.5.1	WBGene00003863	old-2	old-2 encodes a transmembrane protein tyrosine kinase (also known as 'kin-28') that affects mean and maximum life span with multiple paralogs in C. elegans; the expression of old-2 was experimentally verified by RT-PCR.	protein_coding_primary_transcript	1.85806e-09	2.80156e-07	4.2863	0.713224	2.05126	4.71164	0.109691	0.705782	0.907686	0.907686
Y6E2A.5.1	WBGene00012399	Y6E2A.5	Y6E2A.5 is enriched in the SAB based on tiling, array, RNA-seq, and microarray studies; is predicted to encode a protein with the following domain: Protein of unknown function DUF713.	protein_coding_primary_transcript	1.90451e-09	2.85354e-07	2.13907	0.35617	5.79205	1.63064	0.00664929	0.247065	0.165547	0.247065
ZC196.4.1	WBGene00022548	ZC196.4	ZC196.4 is predicted to encode a protein with the following domain: Protein of unknown function DUF713.	protein_coding_primary_transcript	2.11802e-09	3.15359e-07	1.78538	0.298135	5.70483	1.00019	0.00534598	0.134152	0.172424	0.172424
Y37H2C.4.1	WBGene00012575	Y37H2C.4	Y37H2C.4 is enriched in the NSM and the SAB based on tiling, array, and microarray studies; is predicted to encode a protein with the following domain: 7TM GPCR, serpentine receptor class r (Str).	protein_coding_primary_transcript	2.44299e-09	3.61487e-07	4.34566	0.728499	1.78986	5.08278	0.0439722	0.386943	1.01745	1.01745
C18D4.4b.1	WBGene00007674	C18D4.4	C18D4.4 is enriched in the OLL and the PVD based on tiling and array studies; is predicted to encode a protein with the following domains: Vitelline membrane outer layer protein I (VOMI) and Vitelline membrane outer layer protein I (VOMI) superfamily.	protein_coding_primary_transcript	3.42092e-09	5.03065e-07	3.99016	0.675154	3.25466	3.82418	0.22617	0.685495	0.531073	0.685495
Y116A8C.14a.1	WBGene00004402	rom-3	rom-3 is an ortholog of human RHBDF1 (rhomboid 5 homolog 1) and RHBDF2; is predicted to have serine-type endopeptidase activity.	protein_coding_primary_transcript	3.47117e-09	5.07323e-07	3.71514	0.628874	4.22837	4.97824	0.144522	0.646443	0.339982	0.646443
C16C4.11.1	WBGene00015835	math-6	math-6 is predicted to encode a protein with the following domains: MATH/TRAF domain and TRAF-like.	protein_coding_primary_transcript	6.46038e-09	9.38449e-07	3.34017	0.575456	3.45921	3.8055	0.178224	0.197155	0.484075	0.484075
K02E2.7a.1	WBGene00010508	K02E2.7	K02E2.7 is predicted to encode a protein with the following domain: Protein of unknown function DUF713.	protein_coding_primary_transcript	7.61539e-09	1.0929e-06	4.35828	0.754451	3.2821	6.49707	0.394448	0.743946	0.524525	0.743946
Y82E9BR.20.2	WBGene00022352	Y82E9BR.20	Y82E9BR.20 is enriched in the NSM based on tiling and array studies.	protein_coding_primary_transcript	7.57944e-09	1.0929e-06	4.80763	0.832122	4.35673	7.82056	0.123596	1.26126	0.320323	1.26126
F40E12.1.1	WBGene00018234	F40E12.1	F40E12.1 is enriched in the NSM based on tiling and array studies.	protein_coding_primary_transcript	8.04086e-09	1.14705e-06	4.04789	0.701832	2.11817	5.12993	0.103709	0.297558	0.881427	0.881427
Y38C1AB.3.1	WBGene00021405	Y38C1AB.3	n.a.	protein_coding_primary_transcript	9.41229e-09	1.3268e-06	3.17477	0.553	3.18978	3.39335	0.064753	0.279098	0.546866	0.546866
Y38C1AB.7.1	WBGene00021409	Y38C1AB.7	n.a.	protein_coding_primary_transcript	9.41229e-09	1.3268e-06	3.17477	0.553	3.18978	3.39335	0.064753	0.279098	0.546866	0.546866
Y46G5A.20.1	WBGene00012910	Y46G5A.20	Y46G5A.20 is enriched in the OLL, the PVD, and the SAB based on tiling, array, RNA-seq, and microarray studies.	protein_coding_primary_transcript	1.0986e-08	1.53953e-06	1.9933	0.348798	5.5898	0.802592	0.00622327	0.237097	0.181817	0.237097
C49C3.4c.1	WBGene00008194	C49C3.4	C49C3.4 is predicted to encode a protein with the following domain: EGF-like domain.	protein_coding_primary_transcript	1.17314e-08	1.63437e-06	-5.02195	0.88049	4.77754	8.88109	1.11113	0.439396	0.263895	0.439396
Y102A5C.4.1	WBGene00013613	Y102A5C.4	Y102A5C.4 is predicted to encode a protein with the following domain: Protein of unknown function DUF684.	protein_coding_primary_transcript	1.52608e-08	2.11371e-06	2.45587	0.434006	4.35275	3.10616	0.0558082	0.138351	0.320914	0.320914
C18D4.4c.1	WBGene00007674	C18D4.4	C18D4.4 is enriched in the OLL and the PVD based on tiling and array studies; is predicted to encode a protein with the following domains: Vitelline membrane outer layer protein I (VOMI) and Vitelline membrane outer layer protein I (VOMI) superfamily.	protein_coding_primary_transcript	1.70847e-08	2.35266e-06	3.45084	0.611938	3.52263	3.5869	0.154691	0.594246	0.470325	0.594246
Y2H9A.6b.1	WBGene00086568	Y2H9A.6	n.a.	protein_coding_primary_transcript	1.85009e-08	2.53303e-06	5.15727	0.916772	5.2339	7.3816	0.290162	1.39078	0.213889	1.39078
C05E4.15a.1	WBGene00206359	C05E4.15	C05E4.15 is predicted to have fucosyltransferase activity.	protein_coding_primary_transcript	1.8866e-08	2.56826e-06	3.52385	0.626787	3.65329	5.1833	0.216208	0.569516	0.443168	0.569516
M01G12.7.1	WBGene00010821	M01G12.7	M01G12.7 is predicted to encode a protein with the following domain: RAI1-like family.	protein_coding_primary_transcript	2.14676e-08	2.8894e-06	2.81419	0.502557	6.65144	2.95808	0.00706213	0.498065	0.114017	0.498065
T17A3.10.1	WBGene00020546	zig-13	zig-13 is predicted to encode a protein with the following domains: Immunoglobulin-like fold and Immunoglobulin-like domain superfamily.	protein_coding_primary_transcript	2.14402e-08	2.8894e-06	3.70305	0.661264	2.42437	5.61521	0.10446	0.696231	0.770078	0.770078
C38D9.7.1	WBGene00008015	fbxa-174	This gene encodes a protein containing an F-box, a motif predicted to mediate protein-protein interactions either with homologs of yeast Skp-1p or with other proteins; this gene's encoded protein also contains an FTH/DUF38 motif, which may also mediate protein-protein interaction.	protein_coding_primary_transcript	2.3248e-08	3.11144e-06	3.27965	0.587129	3.34712	3.91372	0.180127	0.176254	0.509314	0.509314
B0507.5b.1	WBGene00015222	B0507.5	n.a.	protein_coding_primary_transcript	2.44785e-08	3.25783e-06	3.86543	0.693109	2.35496	4.57155	0.166704	0.23245	0.794096	0.794096
Y38C1AA.19.1	WBGene00219750	Y38C1AA.19	n.a.	protein_coding_primary_transcript	3.12254e-08	4.13268e-06	4.03321	0.72875	4.50103	5.80184	0.0644292	0.997723	0.299622	0.997723
Y39B6A.69.1	WBGene00195240	Y39B6A.69	n.a.	protein_coding_primary_transcript	3.31166e-08	4.35877e-06	3.53418	0.639774	2.96326	3.80705	0.0990766	0.719544	0.605569	0.719544
T14E8.4.1	WBGene00043981	T14E8.4	n.a.	protein_coding_primary_transcript	4.99081e-08	6.53275e-06	2.34144	0.429493	4.32978	1.66228	0.0445754	0.296802	0.324352	0.324352
F57B9.3.1	WBGene00018997	F57B9.3	F57B9.3 is an ortholog of human EIF4A1 (eukaryotic translation initiation factor 4A1) and EIF4A2 (eukaryotic translation initiation factor 4A2); is predicted to have ATP binding activity, helicase activity, and nucleic acid binding activity; is involved in negative regulation of transcription by RNA polymerase II and translation.	protein_coding_primary_transcript	5.48979e-08	7.14662e-06	2.91659	0.536664	4.51432	3.27763	0.0736922	0.502324	0.297789	0.502324
T06E6.4.1	WBGene00005519	sri-7	sri-7 is predicted to encode a protein with the following domain: 7TM GPCR, serpentine chemoreceptor class i (Sri).	protein_coding_primary_transcript	6.32116e-08	8.18418e-06	3.84313	0.710444	2.1333	4.55305	0.133875	0.390071	0.875587	0.875587
R53.3a.1	WBGene00001207	egl-43	egl-43 encodes a zinc finger protein that affects HSN cell migration and development of the phasmid neurons; expressed in the HSN and phasmid neurons.	protein_coding_primary_transcript	7.87145e-08	1.01363e-05	1.57976	0.29418	5.82244	0.79755	0.00987406	0.158817	0.163209	0.163209
Y37H2C.2.1	WBGene00004812	skr-6	The skr-6 gene encodes a homolog of Skp1 in S. cerevisiae that has no known function in vivo, since skr-6(RNAi) animals are at least superficially normal.	protein_coding_primary_transcript	8.34685e-08	1.06907e-05	1.99195	0.371669	5.01141	1.25018	0.0134691	0.262807	0.23698	0.262807
F23B2.10.1	WBGene00009077	F23B2.10	F23B2.10 is predicted to encode a protein with the following domain: Zinc finger, RING-type.	protein_coding_primary_transcript	8.5647e-08	1.09111e-05	2.96338	0.553406	3.46901	2.70102	0.13059	0.247045	0.481926	0.481926
Y54G2A.7.1	WBGene00043702	Y54G2A.7	Y54G2A.7 is predicted to encode a protein with the following domains: C-type lectin-like, C-type lectin-like/link domain superfamily, and C-type lectin fold.	protein_coding_primary_transcript	8.97781e-08	1.13765e-05	1.39132	0.260241	6.27212	0.386853	0.00227963	0.0712108	0.133171	0.133171
Y67A10A.5.1	WBGene00013454	fbxa-126	fbxa-126 is enriched in the NSM based on tiling and array studies; is predicted to encode a protein with the following domain: Domain of unknown function DUF38, Caenorhabditis species.	protein_coding_primary_transcript	9.10419e-08	1.14756e-05	3.73033	0.698074	3.1181	6.32403	0.0576758	0.916938	0.564831	0.916938
Y102A11A.9a.1	WBGene00022419	Y102A11A.9	Y102A11A.9 is enriched in the AFD and the BAG based on tiling, array, and RNA-seq studies.	protein_coding_primary_transcript	9.45328e-08	1.18529e-05	1.76346	0.330427	5.39736	1.34708	0.0199233	0.14931	0.19844	0.19844
W06A7.3b.1	WBGene00004336	ret-1	ret-1 localizes to the endomembrane system; is expressed in several tissues, including the nervous system and the reproductive system.	protein_coding_primary_transcript	9.80018e-08	1.22235e-05	-1.07394	0.201475	7.91878	0.640399	0.00100095	0.0801833	0.0751619	0.0801833
K08D10.14.1	WBGene00219216	K08D10.14	n.a.	protein_coding_primary_transcript	1.04178e-07	1.29262e-05	1.36548	0.256703	6.3355	0.440402	0.00210369	0.106037	0.12969	0.12969
F25B3.2.1	WBGene00009099	F25B3.2	F25B3.2 is predicted to encode a protein with the following domain: Cystine-knot cytokine.	protein_coding_primary_transcript	1.04787e-07	1.29344e-05	3.30028	0.620561	3.57443	3.92979	0.0897831	0.68041	0.459374	0.68041
C54C6.7.1	WBGene00044166	C54C6.7	n.a.	protein_coding_primary_transcript	1.42894e-07	1.75473e-05	1.98336	0.376957	4.77641	1.77033	0.0201616	0.207747	0.264032	0.264032
C03H5.1.2	WBGene00015403	clec-10	clec-10 is predicted to have carbohydrate binding activity.	protein_coding_primary_transcript	1.54777e-07	1.89089e-05	1.04095	0.198397	7.82015	0.327516	0.00162331	0.069437	0.0770992	0.0770992
F19B10.13.1	WBGene00194713	F19B10.13	F19B10.13 is enriched in the AFD based on RNA-seq studies.	protein_coding_primary_transcript	1.7946e-07	2.18126e-05	2.37863	0.455724	5.5574	2.36586	0.0132201	0.402149	0.184517	0.402149
F49B2.2.1	WBGene00009862	fbxb-67	This gene encodes a protein containing an F-box, a motif predicted to mediate protein-protein interactions either with homologs of yeast Skp-1p or with other proteins; its encoded protein also contains a Pfam-B45 motif of presently unknown function.	protein_coding_primary_transcript	1.92156e-07	2.32372e-05	2.03409	0.390662	4.58405	1.06714	0.0168669	0.266547	0.288367	0.288367
C32H11.12.1	WBGene00007875	dod-24	dod-24 is involved in defense response to Gram-negative bacterium.	protein_coding_primary_transcript	2.25562e-07	2.71392e-05	-2.14039	0.413447	6.82657	2.85969	0.0027268	0.33915	0.106518	0.33915
F15A4.9.1	WBGene00008843	arrd-9	arrd-9 is predicted to encode a protein with the following domains: Arrestin-like, N-terminal, Arrestin C-terminal-like domain, Arrestin, C-terminal, and Immunoglobulin E-set.	protein_coding_primary_transcript	2.34526e-07	2.79579e-05	2.53845	0.49103	4.52367	3.95073	0.0791824	0.403038	0.296507	0.403038
Y60C6A.2.1	WBGene00202498	Y60C6A.2	n.a.	protein_coding_primary_transcript	2.34714e-07	2.79579e-05	3.51232	0.67943	2.42142	4.89447	0.0793768	0.843873	0.771086	0.843873
F43C11.8.1	WBGene00018385	F43C11.8	F43C11.8 is predicted to have zinc ion binding activity.	protein_coding_primary_transcript	2.39956e-07	2.84402e-05	2.60891	0.505077	3.82569	2.59248	0.100632	0.38346	0.409575	0.409575
C44H9.4.1	WBGene00008099	C44H9.4	C44H9.4 is enriched in the AVA, the OLL, the PVD, and the SAB based on microarray, tiling, array, and RNA-seq studies; is predicted to encode a protein with the following domain: P-loop containing nucleoside triphosphate hydrolase.	protein_coding_primary_transcript	2.62767e-07	3.09896e-05	1.33227	0.258774	6.30595	0.802525	0.00262972	0.111493	0.131299	0.131299
T08E11.1.1	WBGene00020357	T08E11.1	This gene encodes a protein containing an F-box, a motif predicted to mediate protein-protein interactions either with homologs of yeast Skp-1p or with other proteins; this gene's encoded protein also contains an FTH/DUF38 motif, which may also mediate protein-protein interaction.	protein_coding_primary_transcript	2.81785e-07	3.30687e-05	3.256	0.63405	2.76075	3.61489	0.140979	0.495273	0.663059	0.663059
C08E3.6.1	WBGene00015598	fbxa-163	This gene encodes a protein containing an F-box, a motif predicted to mediate protein-protein interactions either with homologs of yeast Skp-1p or with other proteins; this gene's encoded protein also contains an FTH/DUF38 motif, which may also mediate protein-protein interaction.	protein_coding_primary_transcript	3.64857e-07	4.26078e-05	2.35539	0.463074	5.65548	2.27446	0.0131243	0.41575	0.176413	0.41575
C18D4.4a.1	WBGene00007674	C18D4.4	C18D4.4 is enriched in the OLL and the PVD based on tiling and array studies; is predicted to encode a protein with the following domains: Vitelline membrane outer layer protein I (VOMI) and Vitelline membrane outer layer protein I (VOMI) superfamily.	protein_coding_primary_transcript	3.85483e-07	4.47969e-05	4.74929	0.935638	3.25263	5.88415	0.284199	1.46664	0.531562	1.46664
C53A5.10.1	WBGene00008268	srt-32	srt-32 is predicted to encode a protein with the following domain: 7TM GPCR, serpentine receptor class t (Srt).	protein_coding_primary_transcript	4.01148e-07	4.63911e-05	3.50411	0.691362	2.04363	4.82838	0.0452364	0.336664	0.910727	0.910727
C14B1.3.1	WBGene00007574	C14B1.3	This gene encodes a protein containing an F-box, a motif predicted to mediate protein-protein interactions either with homologs of yeast Skp-1p or with other proteins.	protein_coding_primary_transcript	4.07043e-07	4.68454e-05	1.25337	0.247426	7.2772	0.818659	0.000993176	0.121446	0.0907527	0.121446
F19C7.2.1	WBGene00017592	F19C7.2	F19C7.2 is an ortholog of human PRSS16 (serine protease 16); is predicted to have serine-type peptidase activity.	protein_coding_primary_transcript	4.13853e-07	4.72663e-05	1.36922	0.270464	7.60612	0.481101	0.000657612	0.145644	0.0818328	0.145644
F42G2.3.1	WBGene00018352	fbxc-20	fbxc-20 is expressed in the pharyngeal gland cell; is predicted to encode a protein with the following domain: Protein of unknown function DUF3557.	protein_coding_primary_transcript	4.14668e-07	4.72663e-05	2.19972	0.434548	4.18493	1.44223	0.0307575	0.129277	0.346906	0.346906
F42G2.4.1	WBGene00018353	fbxa-182	This gene encodes a protein containing an F-box, a motif predicted to mediate protein-protein interactions either with homologs of yeast Skp-1p or with other proteins; this gene's encoded protein also contains an FTH/DUF38 motif, which may also mediate protein-protein interaction.	protein_coding_primary_transcript	4.28054e-07	4.85596e-05	1.98755	0.393105	7.7567	1.32667	0.000779374	0.308283	0.0784182	0.308283
R03H10.6.1	WBGene00019858	R03H10.6	R03H10.6 exhibits double-stranded DNA binding activity.	protein_coding_primary_transcript	4.53744e-07	5.12301e-05	1.61285	0.319699	5.42487	0.858264	0.0084508	0.0608702	0.195964	0.195964
C01A2.6.1	WBGene00007218	C01A2.6	C01A2.6 is enriched in the SAB based on microarray studies.	protein_coding_primary_transcript	4.65797e-07	5.23428e-05	2.49145	0.494346	3.84894	2.52709	0.083533	0.184134	0.405222	0.405222
F48C11.1.1	WBGene00001668	gpa-6	gpa-6 encodes a member of the G protein alpha subunit family of heterotrimeric GTPases that affects response to water-soluble odorants; it is expressed in AWA amphid neurons, the PHB sensory cell, and (at low levels) in ASI amphid neurons.	protein_coding_primary_transcript	4.76629e-07	5.33086e-05	1.96071	0.389377	4.69839	1.63387	0.0174819	0.285747	0.273628	0.285747
Y2H9A.6a.1	WBGene00086568	Y2H9A.6	n.a.	protein_coding_primary_transcript	4.82845e-07	5.37515e-05	3.75322	0.745721	4.7743	4.26993	0.395822	0.716377	0.264287	0.716377
F49F1.6a.1	WBGene00018646	mul-1	mul-1 encodes a mucin-like protein containing a signal sequence and several ShK toxin domains; expression and phenotypic analyses suggest that mul-1 plays a role in response to stressors such as ionizing radiation, heavy metals, and bacterial infection; induction of mul-1 in response to ionizing radiation requires the ELT-2 GATA transcription factor and the p38 MAPK signaling pathway.	protein_coding_primary_transcript	5.20648e-07	5.76903e-05	2.32605	0.463492	4.17926	0.824076	0.0818297	0.146117	0.34782	0.34782
T27E7.9.1	WBGene00012093	T27E7.9	T27E7.9 is predicted to encode a protein with the following domain: 7TM GPCR, serpentine receptor class z (Srz).	protein_coding_primary_transcript	6.40643e-07	7.06576e-05	3.1079	0.624259	3.15221	2.59075	0.0768539	0.702545	0.556213	0.702545
C52E2.5.1	WBGene00016884	C52E2.5	C52E2.5 is predicted to encode a protein with the following domains: F-box domain and Domain of unknown function DUF38, Caenorhabditis species.	protein_coding_primary_transcript	6.99452e-07	7.67883e-05	3.11299	0.627426	2.95136	3.80746	0.178513	0.316778	0.608815	0.608815
C08E8.4.1	WBGene00007440	C08E8.4	C08E8.4 is involved in innate immune response.	protein_coding_primary_transcript	7.49544e-07	8.191e-05	2.45617	0.496391	6.09828	2.31764	0.0123177	0.48049	0.143675	0.48049
ZK1037.1.1	WBGene00014190	irld-62	irld-62 is predicted to encode a protein with the following domains: Receptor L-domain and Receptor L-domain superfamily.	protein_coding_primary_transcript	8.5766e-07	9.3297e-05	3.55493	0.722288	1.99597	5.42888	0.113464	0.457559	0.929937	0.929937
ZC47.4.1	WBGene00013837	fbxa-30	This gene encodes a protein containing an F-box, a motif predicted to mediate protein-protein interactions either with homologs of yeast Skp-1p or with other proteins; this gene's encoded protein also contains an FTH/DUF38 motif, which may also mediate protein-protein interaction.	protein_coding_primary_transcript	8.78372e-07	9.51157e-05	1.79369	0.364786	4.87072	1.10579	0.0132956	0.200157	0.252842	0.252842
R09D1.7.1	WBGene00011163	chil-20	chil-20 is predicted to have chitin binding activity.	protein_coding_primary_transcript	9.05703e-07	9.76315e-05	3.027	0.616359	2.89178	4.48204	0.134496	0.587652	0.6253	0.6253
F13C5.1.2	WBGene00017422	F13C5.1	F13C5.1 encodes a novel protein with two predicted transmembrane domains; the protein product of F13C5.1 is most closely related to proteins from other nematode species and does not appear to have close homologs in more distantly related organisms.	protein_coding_primary_transcript	9.46761e-07	0.000101598	1.76982	0.361012	5.218	1.28868	0.0452002	0.0691984	0.21546	0.21546
F16H6.1.1	WBGene00008891	clec-42	clec-42 is predicted to have carbohydrate binding activity; is expressed in the nervous system.	protein_coding_primary_transcript	1.12103e-06	0.00011976	2.17411	0.44651	4.30788	1.82889	0.0485137	0.350229	0.327665	0.350229
Y75B8A.27.1	WBGene00004172	pqn-92	The protein product of this gene is predicted to contain a glutamine/asparagine (Q/N)-rich ('prion') domain, by the algorithm of Michelitsch and Weissman (as of the WS77 release of WormBase, i.e., in wormpep77).	protein_coding_primary_transcript	1.26072e-06	0.000134081	1.36051	0.280757	7.22102	0.628807	0.0221319	0.135517	0.0924838	0.135517
K08E7.7a.1	WBGene00000841	cul-6	cul-6 encodes a member of the cullin family that may physically interact with SKR-3.	protein_coding_primary_transcript	1.81576e-06	0.000192253	1.72972	0.362402	6.77562	1.47547	0.00250732	0.260163	0.108614	0.260163
F15A4.13.1	WBGene00008847	fbxb-102	fbxb-102 is predicted to encode a protein with the following domain: F-box associated domain, type 2.	protein_coding_primary_transcript	1.92835e-06	0.000203271	2.6361	0.553711	3.40867	3.55461	0.117888	0.463882	0.495303	0.495303
Y6G8.6.1	WBGene00044208	Y6G8.6	n.a.	protein_coding_primary_transcript	2.45303e-06	0.000257439	2.84246	0.603239	3.06386	2.27522	0.148998	0.292425	0.578797	0.578797
C01B7.4b.1	WBGene00006467	magu-2	magu-2 encodes a protein with similarity to the MAGUK (membrane-associated guanylate kinase) family of proteins; loss of magu-2 activity in large-scale RNAi screens can result in embryonic lethality with low, reproducible chromosome segregation defects; magu-2 exhibits genetic interactions with sem-5 and glp-1.	protein_coding_primary_transcript	2.74112e-06	0.00028516	1.35781	0.289553	6.60322	1.32282	0.00933163	0.158351	0.11623	0.158351
F55G11.2.1	WBGene00010123	F55G11.2	F55G11.2 encodes a protein containing a CUB (complement C1r/C1s, Uegf, Bmp1)-like domain; F55G11.2 expression is upregulated in response to infection with the human bacterial pathogen Pseudomonas aeruginosa; F55G11.2 expression is regulated by the ELT-2 GATA transcription factor.	protein_coding_primary_transcript	2.73759e-06	0.00028516	-1.97873	0.421942	5.15055	2.20135	0.01352	0.342551	0.222257	0.342551
ZK250.7.1	WBGene00022690	math-49	math-49 is enriched in the NSM based on tiling and array studies; is predicted to encode a protein with the following domains: MATH/TRAF domain and TRAF-like.	protein_coding_primary_transcript	2.98566e-06	0.00030925	2.27366	0.486677	3.85034	1.80872	0.0687481	0.196105	0.404961	0.404961
F38C2.8.1	WBGene00009540	hlh-31	hlh-31 encodes a basic helix-loop-helix (bHLH) transcription factor similarto the vertebrate Olig2 proteins that play a role in motoneuron andoligodendrocyte development; genetic analyses suggest that, along withhlh-17, hlh-32 and vab-3, hlh-31 may play a redundant role in regulation of ventral cephalic sheath (CEPsh) glia function, as assayed by AWC axonaldefects.	protein_coding_primary_transcript	3.00705e-06	0.000310117	3.02501	0.647706	2.73753	3.3336	0.169077	0.206681	0.66997	0.66997
T03F6.3.1	WBGene00011399	T03F6.3	T03F6.3 is an ortholog of human GNPDA1 and GNPDA2; is predicted to have glucosamine-6-phosphate deaminase activity; is expressed in several tissues, including the arcade cell, the intestine, the nervous system, the reproductive system, and the tail.	protein_coding_primary_transcript	3.02748e-06	0.000310878	0.847229	0.18146	8.54642	0.25986	0.000217616	0.0626309	0.0656381	0.0656381
B0280.2.1	WBGene00015100	B0280.2	B0280.2 is predicted to encode a protein with the following domains: WH1/EVH1 domain and PH-like domain superfamily.	protein_coding_primary_transcript	3.20601e-06	0.000327798	1.37808	0.295907	5.75164	0.824942	0.00641883	0.132931	0.168703	0.168703
T05A7.2.1	WBGene00020220	clec-140	clec-140 is predicted to have carbohydrate binding activity.	protein_coding_primary_transcript	3.22222e-06	0.000328047	3.33253	0.715732	2.06117	2.64144	0.120791	0.316426	0.903753	0.903753
T10C6.15a.1	WBGene00050899	T10C6.15	T10C6.15 is predicted to encode a protein with the following domains: Domain of unknown function DUF38, Caenorhabditis species and F-box-like domain superfamily.	protein_coding_primary_transcript	3.56532e-06	0.000361432	2.27733	0.491309	4.83466	8.72087	0.225701	0.251153	0.257068	0.257068
C32D5.8a.1	WBGene00016316	C32D5.8	C32D5.8 is enriched in the AFD and the PLM based on tiling, array, RNA-seq, and microarray studies; is predicted to encode a protein with the following domains: Thioredoxin-like fold and Thioredoxin-like superfamily.	protein_coding_primary_transcript	3.62584e-06	0.00036601	0.989752	0.213688	7.7377	0.574499	0.0101853	0.0811402	0.0788265	0.0811402
F39F10.5.1	WBGene00018205	F39F10.5	F39F10.5 is predicted to have RNA transmembrane transporter activity.	protein_coding_primary_transcript	3.87667e-06	0.000389679	3.18809	0.690379	2.3356	3.91337	0.152326	0.313486	0.800919	0.800919
M01G12.12.1	WBGene00004509	rrf-2	rrf-2 encodes an RNA-directed RNA polymerase (RdRP) homolog of unknown function; RRF-2 is not obviously required for either somatic or germline RNAi, or for transitive RNAi.	protein_coding_primary_transcript	5.08961e-06	0.000509453	1.15767	0.253815	8.2017	0.573371	0.000395486	0.128449	0.0702999	0.128449
K03D3.10.1	WBGene00004287	rac-2	rac-2 encodes a small Rho family GTPase that, along with CED-10 and MIG-2, is one of three C. elegans Rac-related proteins; genetic studies indicate that rac-2 functions redundantly with mig-2 and ced-10 to regulate CAN and PDE axon pathfinding and CAN cell migration; in addition, rac-2 functions slightly redundant with mig-2 during distal tip cell movement and slightly redundant with ced-10 duri…	protein_coding_primary_transcript	5.53445e-06	0.000551662	3.05129	0.671582	2.5128	4.00165	0.161574	0.592321	0.740471	0.740471
B0348.2a.1	WBGene00015152	B0348.2	B0348.2 is enriched in the AVA, the AVD, the AVE, the PVC, and the RIM based on tiling, array, RNA-seq, and microarray studies; is predicted to encode a protein with the following domains: LPS-induced tumour necrosis factor alpha factor and LITAF domain containing protein.	protein_coding_primary_transcript	5.87047e-06	0.000582718	3.84699	0.849037	5.57205	5.13667	0.0692366	1.37249	0.183293	1.37249
ZK938.6.1	WBGene00014162	chil-9	chil-9 is predicted to have chitin binding activity.	protein_coding_primary_transcript	6.03218e-06	0.000596285	2.66818	0.58962	3.21181	3.10197	0.153847	0.432207	0.541455	0.541455
M60.7.1	WBGene00019782	M60.7	M60.7 human orthologs of this gene are implicated in open-angle glaucoma; is predicted to encode a protein with the following domains: SOCS box domain, Ankyrin repeat, Ankyrin repeat-containing domain, SOCS box-like domain superfamily, and Ankyrin repeat-containing domain superfamily.	protein_coding_primary_transcript	6.57868e-06	0.000647619	1.41837	0.314712	5.95398	1.59071	0.00618793	0.191899	0.153493	0.191899
ZK666.7.1	WBGene00014047	clec-61	clec-61 is predicted to have carbohydrate binding activity; is involved in defense response to Gram-positive bacterium.	protein_coding_primary_transcript	7.06781e-06	0.000692907	2.64586	0.589063	3.79708	1.73073	0.060835	0.633156	0.414987	0.633156
T27F2.4.1	WBGene00012101	zip-10	zip-10 is predicted to have DNA binding activity; is involved in innate immune response; is expressed in the intestine and the nervous system.	protein_coding_primary_transcript	7.84761e-06	0.000763076	1.52171	0.340481	7.10532	1.0653	0.00154604	0.230309	0.0962464	0.230309
ZC196.3a.1	WBGene00022547	ZC196.3	ZC196.3 is predicted to encode a protein with the following domain: Protein of unknown function DUF713.	protein_coding_primary_transcript	7.83031e-06	0.000763076	3.51283	0.785907	4.85544	4.53779	0.25322	0.98208	0.254624	0.98208
C18E3.7d.1	WBGene00004093	ppw-1	ppw-1 encodes a PAZ (PIWI/Argonaute/Zwille)/PIWI domain-containing protein that is a member of the Argonaute family of proteins; ppw-1 activity is required for efficient germline RNAi.	protein_coding_primary_transcript	8.29781e-06	0.000803572	0.893204	0.200389	7.98517	0.250583	0.00638084	0.0502934	0.0739305	0.0739305
Y54G2A.8a.1	WBGene00021873	clec-82	clec-82 is predicted to have carbohydrate binding activity; is involved in defense response to Gram-positive bacterium.	protein_coding_primary_transcript	8.49151e-06	0.000818007	2.72244	0.611454	5.76554	2.10922	0.510986	0.236767	0.167611	0.236767
Y62H9A.11.1	WBGene00013399	Y62H9A.11	Y62H9A.11 is enriched in the AFD based on RNA-seq studies.	protein_coding_primary_transcript	8.51554e-06	0.000818007	3.03147	0.680954	2.40347	3.07797	0.150157	0.351888	0.77724	0.77724
F28B1.1.1	WBGene00009195	hpo-33	n.a.	protein_coding_primary_transcript	9.07493e-06	0.000868241	3.28059	0.739185	2.405	3.54622	0.0961983	0.99659	0.776714	0.99659
C06C3.7.1	WBGene00007377	C06C3.7	n.a.	protein_coding_primary_transcript	9.4772e-06	0.000903102	2.63277	0.59447	3.05487	2.99924	0.12219	0.5846	0.581142	0.5846
H10E21.2.1	WBGene00019183	npr-30	npr-30 is predicted to have G-protein coupled receptor activity.	protein_coding_primary_transcript	9.67928e-06	0.000916149	4.44751	1.00526	3.7695	6.78674	0.391834	1.62928	0.420266	1.62928
Y102A5B.2a.1	WBGene00013608	clec-35	clec-35 is predicted to have carbohydrate binding activity.	protein_coding_primary_transcript	9.69103e-06	0.000916149	2.24324	0.507066	5.41507	1.64769	0.31739	-0.233444	0.196842	0.196842
F49E11.10a.1	WBGene00009895	scl-2	scl-2 encodes a predicted extracellular protein that is a member of the C. elegans family of SCP/TAPS (sperm coating protein/Tpx-1/Ag5/PR-1/Sc7) domain-containing proteins; an scl-2 deletion mutation, tm2428, is reported to be homozygous viable.	protein_coding_primary_transcript	9.90182e-06	0.000932376	1.78695	0.40435	6.82647	0.946466	0.0122927	0.314705	0.106522	0.314705
F44A6.3.1	WBGene00009675	F44A6.3	n.a.	protein_coding_primary_transcript	1.01189e-05	0.000949062	2.51336	0.569327	3.3044	2.12768	0.129005	0.111332	0.519261	0.519261
ZC196.2.1	WBGene00022546	ZC196.2	ZC196.2 is predicted to encode a protein with the following domains: Major sperm protein (MSP) domain, PapD-like superfamily, Immunoglobulin-like fold, and Vesicle-associated membrane-protein-associated protein.	protein_coding_primary_transcript	1.03827e-05	0.000969991	1.72232	0.390632	4.63766	1.01091	0.0238399	0.218116	0.281347	0.281347
cTel54X.1.1	WBGene00008352	fbxa-6	This gene encodes a protein containing an F-box, a motif predicted to mediate protein-protein interactions either with homologs of yeast Skp-1p or with other proteins; this gene's encoded protein also contains an FTH/DUF38 motif, which may also mediate protein-protein interaction.	protein_coding_primary_transcript	1.06575e-05	0.000991774	2.32662	0.52837	4.92631	2.15006	0.0244667	0.533883	0.246456	0.533883
F42G2.7b.2	WBGene00044362	F42G2.7	F42G2.7 is an ortholog of human PHYH; human orthologs of this gene are implicated in Refsum disease; human PHYH exhibits several functions, including carboxylic acid binding activity, cofactor binding activity, and ferrous iron binding activity.	protein_coding_primary_transcript	1.11985e-05	0.00103806	3.44305	0.783823	2.04698	3.40448	0.319367	0.169016	0.90939	0.90939
Y37H2A.14.1	WBGene00045416	Y37H2A.14	n.a.	protein_coding_primary_transcript	1.16994e-05	0.00108029	2.15407	0.491447	7.67968	1.68275	0.00146415	0.481575	0.0801137	0.481575
F54F3.3.1	WBGene00010062	lipl-1	lipl-1 is an ortholog of human LIPF (lipase F, gastric type), LIPJ (lipase J), and LIPM (lipase M); is predicted to have hydrolase activity, acting on ester bonds; localizes to the lysosome; is expressed in the intestine; human orthologs of this gene are implicated in autosomal recessive congenital ichthyosis 8 and lysosomal and lipase deficiency.	protein_coding_primary_transcript	1.20878e-05	0.00111185	2.73737	0.625542	5.72153	2.18016	0.0107748	0.77183	0.171089	0.77183
Y6E2A.4.1	WBGene00012398	Y6E2A.4	Y6E2A.4 is predicted to encode a protein with the following domain: Protein of unknown function DUF713.	protein_coding_primary_transcript	1.24957e-05	0.00114494	1.46964	0.336398	5.18947	0.94967	0.00802049	0.129915	0.218307	0.218307
C04E6.12d.1	WBGene00015426	C04E6.12	C04E6.12 is predicted to encode a protein with the following domain: Serine protease inhibitor-like superfamily.	protein_coding_primary_transcript	1.34433e-05	0.00122705	3.54072	0.813441	2.27085	4.6202	0.450144	0.873229	0.824142	0.873229
R07H5.10b.1	WBGene00011130	zip-6	zip-6 is predicted to have DNA-binding activity transcription factor activity.	protein_coding_primary_transcript	1.4111e-05	0.00128308	2.95391	0.680291	4.08304	3.25052	0.3841	0.541493	0.363694	0.541493
C14H10.2b.2	WBGene00007592	C14H10.2	C14H10.2 is enriched in the AFD and the PVD based on microarray, tiling, array, and RNA-seq studies; is predicted to encode a protein with the following domain: Janus kinase and microtubule-interacting protein, C-terminal domain.	protein_coding_primary_transcript	1.60228e-05	0.00145137	4.34589	1.00736	2.2451	4.79572	1.08698	0.942568	0.833553	0.942568
C08H9.4b.1	WBGene00007465	chil-1	chil-1 is predicted to have chitin binding activity.	protein_coding_primary_transcript	1.61286e-05	0.00145542	3.79362	0.879643	1.72298	5.28202	0.500085	0.194329	1.04746	1.04746
C46H11.11f.1	WBGene00016735	fhod-1	fhod-1 is an ortholog of human FHOD3 (formin homology 2 domain containing 3); is expressed in several tissues, including the alimentary system, the muscular system, the reproductive system, and the seam cell; is predicted to encode a protein with the following domains: Armadillo-like helical, Formin, FH2 domain, and Armadillo-type fold.	protein_coding_primary_transcript	1.65454e-05	0.0014874	2.54522	0.590945	4.66483	1.93737	0.2522	0.446232	0.277863	0.446232
Y58A7A.4.1	WBGene00021978	Y58A7A.4	Y58A7A.4 is expressed in head neurons and the intestine.	protein_coding_primary_transcript	1.7153e-05	0.00153622	1.86081	0.432841	4.69881	1.52838	0.101127	0.234211	0.273575	0.273575
C18D4.12.1	WBGene00219493	C18D4.12	n.a.	protein_coding_primary_transcript	1.74697e-05	0.00155873	1.27708	0.297342	5.77861	0.444015	0.00414163	0.172682	0.16659	0.172682
F13H6.5.1	WBGene00017433	F13H6.5	F13H6.5 is enriched in the PLM based on tiling, array, RNA-seq, and microarray studies.	protein_coding_primary_transcript	1.85093e-05	0.00164533	1.67703	0.391631	4.92791	1.2552	0.0144529	0.292297	0.246275	0.292297
T19H5.3.1	WBGene00011848	chil-27	chil-27 is predicted to encode a protein with the following domains: Glycoside hydrolase family 18, catalytic domain and Glycoside hydrolase superfamily.	protein_coding_primary_transcript	1.8763e-05	0.00166168	2.3249	0.543313	3.4712	2.32252	0.108931	0.145121	0.481447	0.481447
Y105C5A.13a.1	WBGene00013637	Y105C5A.13	n.a.	protein_coding_primary_transcript	1.90906e-05	0.00168442	2.84972	0.66656	6.57265	2.9292	0.0161186	0.872485	0.117665	0.872485
F09F7.4a.2	WBGene00017301	hach-1	hach-1 is an ortholog of human HIBCH; is predicted to have 3-hydroxyisobutyryl-CoA hydrolase activity.	protein_coding_primary_transcript	1.91685e-05	0.00168506	-5.26253	1.23118	1.73297	6.96489	1.98871	0.0286786	1.04292	1.04292
D1005.3.2	WBGene00016997	cebp-1	cebp-1 encodes a bZip domain-containing protein that is a member of the CCAAT/enhancer-binding proteins (C/EBP) subfamily of bZip proteins; in C. elegans, CEBP-1 functions together with a DLK-1 signaling pathway to effect axon regeneration after laser axotomy in adult neurons; cebp-1 protein and mRNA are located in synapses and axons, and translation of axonal cebp-1 mRNA is upregulated via the D…	protein_coding_primary_transcript	1.98753e-05	0.00174077	1.10148	0.258182	7.17733	0.623991	0.00318156	0.130134	0.0938732	0.130134
F49H6.8.1	WBGene00009909	F49H6.8	n.a.	protein_coding_primary_transcript	2.04253e-05	0.00178239	2.94506	0.691298	2.23232	3.39329	0.117525	0.357891	0.838262	0.838262
K02E2.7c.1	WBGene00010508	K02E2.7	K02E2.7 is predicted to encode a protein with the following domain: Protein of unknown function DUF713.	protein_coding_primary_transcript	2.05891e-05	0.00179012	3.5788	0.840408	2.64331	4.25287	0.71385	0.106935	0.69872	0.69872
K11D12.9.1	WBGene00019649	K11D12.9	K11D12.9 is predicted to encode a protein with the following domains: Zinc finger, RING-type and Zinc finger, RING/FYVE/PHD-type.	protein_coding_primary_transcript	2.27021e-05	0.00196667	1.24377	0.293583	5.77038	0.994922	0.00515029	0.163092	0.167232	0.167232
F56A6.8.1	WBGene00235390	F56A6.8	n.a.	protein_coding_primary_transcript	2.325e-05	0.00200683	3.17487	0.750356	1.79051	3.56708	0.108905	0.390612	1.01716	1.01716
R07B1.10.1	WBGene00002271	lec-8	lec-8 encodes a glycolipid-binding galectin; LEC-8 binds glycolipids and can inhibit Bacillus thuringiensis Cry5B from binding glycolipids; lec-8 mutants are more susceptible to Cry5B; lec-8 is expressed in the pharyngeal-intestinal valve, the intestinal-rectal valve, and in some vesicles of the intestine; lec-8 expression in the intestine is induced in response to bacterial infection and Cry5B, …	protein_coding_primary_transcript	2.40264e-05	0.00206636	0.942153	0.223061	9.03253	0.206279	0.000722729	0.0987893	0.0611228	0.0987893
T26H5.4a.1	WBGene00012069	T26H5.4	n.a.	protein_coding_primary_transcript	2.41856e-05	0.00207256	3.10592	0.735604	2.96027	3.09403	0.310522	0.771704	0.606383	0.771704
Y82E9BR.25.1	WBGene00194746	pals-20	pals-20 is predicted to encode a protein with the following domain: Amyotrophic lateral sclerosis 2 chromosomal region candidate gene 12 protein.	protein_coding_primary_transcript	2.46057e-05	0.00210101	2.36127	0.559757	3.94964	2.03201	0.100494	0.526162	0.386848	0.526162
F19B6.10.1	WBGene00235298	F19B6.10	n.a.	protein_coding_primary_transcript	2.61438e-05	0.00222437	2.99906	0.713265	2.0733	3.12923	0.118539	0.235978	0.898956	0.898956
C08H9.7.1	WBGene00007467	chil-3	chil-3 is predicted to have chitin binding activity.	protein_coding_primary_transcript	2.69082e-05	0.00227744	2.72641	0.649427	2.68136	3.24934	0.156539	0.563393	0.686973	0.686973
T06E6.7.1	WBGene00005464	srh-258	srh-258 is predicted to encode a protein with the following domain: 7TM GPCR, serpentine receptor class h (Srh).	protein_coding_primary_transcript	2.69587e-05	0.00227744	3.42099	0.81496	1.29945	3.48309	0.0708828	0.214049	1.25744	1.25744
T08E11.2.1	WBGene00020358	math-39	math-39 is predicted to encode a protein with the following domains: MATH/TRAF domain and TRAF-like.	protein_coding_primary_transcript	2.74336e-05	0.00230936	2.55456	0.60913	3.42364	2.63605	0.0768143	0.665264	0.491952	0.665264
F46F2.4.1	WBGene00009788	F46F2.4	F46F2.4 is predicted to encode a protein with the following domain: Ribonuclease H-like superfamily.	protein_coding_primary_transcript	2.84657e-05	0.00238781	2.50032	0.59739	3.11475	2.59017	0.148066	0.204433	0.565685	0.565685
C39B5.7.1	WBGene00016525	fbxa-12	This gene encodes a protein containing an F-box, a motif predicted to mediate protein-protein interactions either with homologs of yeast Skp-1p or with other proteins; this gene's encoded protein also contains an FTH/DUF38 motif, which may also mediate protein-protein interaction.	protein_coding_primary_transcript	2.9103e-05	0.0024242	2.8948	0.692475	2.3303	2.81091	0.156245	0.219272	0.802798	0.802798
Y6G8.14.1	WBGene00138715	Y6G8.14	Y6G8.14 is predicted to encode a protein with the following domain: PAN/Apple domain.	protein_coding_primary_transcript	2.90666e-05	0.0024242	2.82354	0.675381	2.98214	2.84391	0.0684539	0.843825	0.600458	0.843825
Y2H9A.4b.1	WBGene00012381	Y2H9A.4	Y2H9A.4 is predicted to encode a protein with the following domain: Protein of unknown function DUF713.	protein_coding_primary_transcript	2.97765e-05	0.00247166	3.7656	0.901903	4.39972	5.03336	0.390462	1.2364	0.314002	1.2364
W07B8.4a.1	WBGene00021072	W07B8.4	W07B8.4 is an ortholog of human CTSB (cathepsin B); is predicted to have cysteine-type peptidase activity.	protein_coding_primary_transcript	3.17448e-05	0.00262589	2.98293	0.716951	3.78329	3.14106	0.142829	0.885208	0.41762	0.885208
F19B10.4.1	WBGene00017586	F19B10.4	F19B10.4 is enriched in the AVA and the PLM based on tiling, array, and RNA-seq studies.	protein_coding_primary_transcript	3.46946e-05	0.00285996	1.59034	0.384117	4.66884	0.95385	0.0177378	0.271001	0.277354	0.277354
T06E6.15.1	WBGene00044759	T06E6.15	T06E6.15 is predicted to encode a protein with the following domains: F-box domain and Domain of unknown function DUF38, Caenorhabditis species.	protein_coding_primary_transcript	3.48479e-05	0.00286269	2.4422	0.590013	3.18927	2.10316	0.149238	0.0426049	0.546992	0.546992
W07A12.6.1	WBGene00012323	oac-54	oac-54 is predicted to have transferase activity, transferring acyl groups other than amino-acyl groups.	protein_coding_primary_transcript	3.53868e-05	0.00289697	1.70955	0.413363	4.34572	0.654257	0.0197762	0.123436	0.321963	0.321963
F56E10.2b.1	WBGene00018976	daam-1	daam-1 encodes an ortholog of Drosophila DAAM and human DAAM1 (OMIM:606626); DAAM-1 enables Wnt-directed planar cell polarity; DAAM-1 is required for the fully asymmetrical division of B.a versus B.p cells, though this requirement is quantitatively weak.	protein_coding_primary_transcript	3.5786e-05	0.00290965	4.12839	0.998853	4.01584	6.03159	0.818596	1.17682	0.37519	1.17682
Y75B8A.35b.1	WBGene00006986	zip-1	zip-1 encodes a protein with weak similarity to basic-leucine zipper-type transcription factors; ZIP-1 was identified in a screen for proteins able to bind a pharyngeal muscle-specific enhancer in the promoter of myo-2, which encodes a pharyngeal muscle-specific myosin; as loss of ZIP-1 activity via RNA-mediated interference (RNAi) does not result in any abnormalities, ZIP-1 may function redundan…	protein_coding_primary_transcript	3.5756e-05	0.00290965	2.34449	0.567218	5.97446	1.94267	0.491429	-0.254368	0.152043	0.152043
T09F5.20b.1	WBGene00202514	T09F5.20	n.a.	protein_coding_primary_transcript	3.79905e-05	0.00307839	3.1632	0.767885	1.59401	3.5683	0.0716317	0.733562	1.10766	1.10766
C32H11.4.1	WBGene00007867	C32H11.4	C32H11.4 is involved in innate immune response.	protein_coding_primary_transcript	4.08423e-05	0.00329826	-1.68994	0.411913	4.40177	2.12154	0.0256414	0.173432	0.313704	0.313704
T10D4.3.1	WBGene00020407	chil-24	chil-24 is predicted to have chitin binding activity.	protein_coding_primary_transcript	4.18873e-05	0.00337122	1.19165	0.290872	5.8049	0.862443	0.00465892	0.102302	0.164554	0.164554
C29F7.5.1	WBGene00001436	fkh-4	fkh-4 encodes a member of the forkhead domain transcription factor family; triply mutant animals with reduced activity of fkh-3, fkh-4, and fkh-5 show reduced expression of 21U-RNA transcripts.	protein_coding_primary_transcript	4.61576e-05	0.0037024	2.06972	0.507996	5.40288	2.27768	0.0287719	0.487349	0.19794	0.487349
Y60C6A.3.1	WBGene00271832	Y60C6A.3	n.a.	protein_coding_primary_transcript	4.6647e-05	0.0037291	3.14624	0.772687	3.28575	5.49814	0.089985	1.10411	0.52366	1.10411
R11E3.2.1	WBGene00020004	R11E3.2	R11E3.2 is an ortholog of human SLC23A1 (solute carrier family 23 member 1), SLC23A2 (solute carrier family 23 member 2), and SLC23A3 (solute carrier family 23 member 3); is predicted to have transmembrane transporter activity.	protein_coding_primary_transcript	4.71769e-05	0.00375885	1.48956	0.366058	4.84961	0.797872	0.0126896	0.154687	0.255307	0.255307
Y57E12B.11.1	WBGene00235311	Y57E12B.11	n.a.	protein_coding_primary_transcript	4.7482e-05	0.00377054	2.66381	0.65487	2.54104	4.8143	0.126469	0.423553	0.731241	0.731241
ZK228.4b.1	WBGene00013947	ZK228.4	ZK228.4 is involved in innate immune response.	protein_coding_primary_transcript	4.901e-05	0.00387895	-0.955906	0.235428	6.80961	0.353527	0.00364405	0.0466493	0.107208	0.107208
F33H12.7.1	WBGene00045457	F33H12.7	n.a.	protein_coding_primary_transcript	5.1123e-05	0.00403279	3.804	0.939158	5.03872	4.95977	0.0366531	1.72738	0.234015	1.72738
ZK896.7.1	WBGene00014138	clec-186	clec-186 is predicted to have carbohydrate binding activity; is involved in innate immune response.	protein_coding_primary_transcript	5.18145e-05	0.00407385	-1.55213	0.383498	5.94262	2.49946	0.00717009	0.286971	0.154304	0.286971
C16C4.4b.1	WBGene00015828	math-14	math-14 is predicted to encode a protein with the following domains: MATH/TRAF domain and TRAF-like.	protein_coding_primary_transcript	5.32457e-05	0.00416817	2.9704	0.735082	2.55189	4.30894	0.352965	0.276217	0.727726	0.727726
Y116F11A.1.1	WBGene00013816	Y116F11A.1	Y116F11A.1 is predicted to have ATP binding activity and DNA helicase activity.	protein_coding_primary_transcript	5.33641e-05	0.00416817	1.94943	0.482486	3.79447	0.9662	0.0501022	0.283048	0.415484	0.415484
F38A1.5.1	WBGene00009518	clec-166	clec-166 is predicted to have carbohydrate binding activity; is expressed in the rectum.	protein_coding_primary_transcript	5.67922e-05	0.00442144	1.22053	0.30318	5.74802	0.298284	0.0148488	0.108171	0.168988	0.168988
F09C6.14.1	WBGene00044278	F09C6.14	n.a.	protein_coding_primary_transcript	6.41349e-05	0.00497682	3.1336	0.783976	1.58692	3.99353	0.118174	0.375269	1.11106	1.11106
C18E3.7c.1	WBGene00004093	ppw-1	ppw-1 encodes a PAZ (PIWI/Argonaute/Zwille)/PIWI domain-containing protein that is a member of the Argonaute family of proteins; ppw-1 activity is required for efficient germline RNAi.	protein_coding_primary_transcript	6.43496e-05	0.00497728	0.839883	0.210167	8.96445	0.173479	0.0267189	0.0405017	0.0616215	0.0616215
B0414.2.2	WBGene00004393	rnt-1	rnt-1 encodes a transcription factor that is the sole C. elegans member of the Runx family of transcriptional regulators; rnt-1 activity is required for several developmental processes, including regulation of hypodermal seam cell proliferation and proper development of the male tail; rnt-1 mutant animals also exhibit a slight reduction in body size which is enhanced by starvation; RNT-1 can phys…	protein_coding_primary_transcript	7.56553e-05	0.0058328	1.82401	0.46087	4.04476	1.22989	0.0546022	0.206713	0.3702	0.3702
ZC196.3b.1	WBGene00022547	ZC196.3	ZC196.3 is predicted to encode a protein with the following domain: Protein of unknown function DUF713.	protein_coding_primary_transcript	7.62479e-05	0.00585953	3.62537	0.916448	3.54304	4.55996	0.354459	1.32529	0.465982	1.32529
C52E4.1.1	WBGene00000781	cpr-1	cpr-1 encodes a cysteine protease of the cathepsin B-like cysteine protease family; cpr-1 appears to be required for embryogenesis; cpr-1 is specifically expressed in the gut of all stages except the embryo and around developing embryos in the gonad; expression of cpr-1 is regulated by three promoter GATA motifs.	protein_coding_primary_transcript	9.90479e-05	0.00756288	0.826531	0.212317	9.82023	0.285754	6.10193e-05	0.0900958	0.0582432	0.0900958
R102.5a.1	WBGene00011292	allo-1	allo-1 localizes to the endoplasmic reticulum, sarcomere, and striated muscle dense body.	protein_coding_primary_transcript	9.89338e-05	0.00756288	0.696966	0.179022	8.73241	0.26031	0.000455397	0.0414822	0.0636422	0.0636422
K04H4.2c.2	WBGene00010573	K04H4.2	K04H4.2 encodes, by alternative splicing, three proteins ranging from628 to 1446 residues in length; K04H4.2 proteins are predicted to besecreted, with an N-terminal chitin-binding peritrophin-A domainfollowed by up to 15 cysteine-rich domains; the general organization ofK04H4.2 protein resembles that of T10E10.4; in mass RNAi assays, K04H4.2is required for larval growth and locomotion; K04H4.2 t…	protein_coding_primary_transcript	0.000100791	0.00767139	3.05729	0.786202	2.7657	3.99083	0.574634	0.597264	0.661593	0.661593
C25F6.8.1	WBGene00044569	C25F6.8	n.a.	protein_coding_primary_transcript	0.000105287	0.00798088	2.57396	0.66372	3.54711	4.3791	0.113433	0.767616	0.465119	0.767616
C41H7.7.1	WBGene00016577	clec-3	clec-3 is predicted to have carbohydrate binding activity.	protein_coding_primary_transcript	0.000105527	0.00798088	-2.49998	0.644738	2.747	3.46164	0.164231	0.498741	0.667144	0.667144
C09D4.5.1	WBGene00004431	rpl-19	rpl-19 encodes a large ribosomal subunit L19 protein.	protein_coding_primary_transcript	0.000106875	0.00805724	1.00688	0.259879	6.40674	0.490298	0.00916214	0.0782435	0.125912	0.125912
M02F4.7.1	WBGene00019738	clec-265	clec-265 is predicted to have carbohydrate binding activity.	protein_coding_primary_transcript	0.000114365	0.00859472	-1.3809	0.357941	6.19114	1.13084	0.0138349	0.242408	0.137875	0.242408
K09F5.6.1	WBGene00044698	K09F5.6	K09F5.6 is enriched in the OLL, the PVD, and the SAB based on microarray, tiling, array, and RNA-seq studies.	protein_coding_primary_transcript	0.000116796	0.00874977	1.00561	0.26101	6.2695	0.638715	0.00293421	0.114054	0.133318	0.133318
C29F4.3.1	WBGene00007809	C29F4.3	C29F4.3 is enriched in the SAB based on tiling, array, and microarray studies.	protein_coding_primary_transcript	0.000118462	0.00884674	2.15835	0.560713	3.35503	2.05396	0.121305	0.232343	0.507493	0.507493
T12B5.10.1	WBGene00020456	fbxa-60	This gene encodes a protein containing an F-box, a motif predicted to mediate protein-protein interactions either with homologs of yeast Skp-1p or with other proteins; this gene's encoded protein also contains an FTH/DUF38 motif, which may also mediate protein-protein interaction.	protein_coding_primary_transcript	0.000120742	0.00898888	1.52999	0.397957	4.53111	1.09532	0.0212498	0.133301	0.29549	0.29549
B0284.3.1	WBGene00007133	B0284.3	B0284.3 is enriched in the AVE based on tiling, array, and microarray studies.	protein_coding_primary_transcript	0.000125128	0.00928633	1.25771	0.327884	5.31206	0.944158	0.00867027	0.116677	0.206345	0.206345
Y57G11B.6.1	WBGene00013298	Y57G11B.6	Y57G11B.6 is enriched in the BAG based on tiling and array studies.	protein_coding_primary_transcript	0.000133715	0.00989281	2.26958	0.594205	3.26954	2.39836	0.0855016	0.620658	0.527512	0.620658
Y51F10.15.1	WBGene00255420	Y51F10.15	n.a.	protein_coding_primary_transcript	0.00013954	0.0102918	2.52611	0.663198	2.58859	3.73728	0.163715	0.138046	0.715948	0.715948
F26G1.3.1	WBGene00017839	F26G1.3	F26G1.3 encodes a protein containing a transthyretin-like domain; the product of F26G1.3 belongs to a family of apparently nematode-specific proteins whose function is not yet known.	protein_coding_primary_transcript	0.000142696	0.0104921	2.73609	0.719372	2.03224	2.39678	0.119707	0.518656	0.915284	0.915284
Y38E10A.5.1	WBGene00012583	clec-4	clec-4 encodes a C-type lectin; clec-4 expression is upregulated in response to stressors, including pathogens and ionizing radiation.	protein_coding_primary_transcript	0.000145762	0.0106846	-1.68143	0.442693	4.70402	0.895422	0.0120085	0.379946	0.272925	0.379946
C09B8.4.1	WBGene00015623	C09B8.4	C09B8.4 is an ortholog of human TMEM53; is predicted to encode a protein with the following domains: Protein of unknown function DUF829, TMEM53 and Alpha/Beta hydrolase fold.	protein_coding_primary_transcript	0.000149175	0.0109012	-1.11803	0.294806	5.73968	0.72569	0.00417452	0.0779041	0.169647	0.169647
F56A3.5.1	WBGene00000272	bro-1	bro-1 encodes an ortholog of human CBFB (OMIM:121360, mutated in acute myeloid leukemia and CBFB haploinsufficiency) and Drosophila BRO/BGB; BRO-1 is required for the normal proliferation and differentiation of seam cells, alae, and male tail rays; bro-1 mutants exhibit defective seam cell division and differentiation, and males exhibit ray loss; conversely, transgenic overexpression of BRO-1 ind…	protein_coding_primary_transcript	0.000151904	0.0110667	3.25343	0.858893	4.11246	3.58197	0.0661027	1.40929	0.358767	1.40929
F32F2.1g.1	WBGene00009337	uig-1	uig-1 encodes a novel Cdc42 guanine nucleotide exchange factor (GEF); UIG-1 is a dense body component that colocalizes with UNC-112 in body wall muscle; consistent with co-localization in vivo, UIG-1 and UNC-112 physically interact in yeast two-hybrid assays; UIG-1 exhibits GEF activity towards mammalian Cdc42 in vitro and when expressed in NIH3T3 cells can induce filopodia formation.	protein_coding_primary_transcript	0.000154211	0.0112005	-3.61598	0.95555	2.89718	3.79076	1.20236	0.541748	0.62379	0.62379
K10D11.1.1	WBGene00010745	dod-17	dod-17 is involved in innate immune response; is expressed in the intestine.	protein_coding_primary_transcript	0.000158569	0.011482	-1.48093	0.392065	5.97767	1.94723	0.00552846	0.301902	0.151817	0.301902
ZK131.5.1	WBGene00001885	his-11	his-11 encodes an H2B histone; by homology, HIS-11 is predicted to function as a nucleosome component required for packaging of DNA into chromatin; his-11 is a replication-dependent histone locus that resides in the HIS3 cluster on chromosome II.	protein_coding_primary_transcript	0.000180916	0.0130605	1.38454	0.369775	4.91956	0.763553	0.0262431	0.215857	0.247224	0.247224
F53H2.1c.1	WBGene00010004	F53H2.1	F53H2.1 is predicted to encode a protein with the following domain: Protein of unknown function DUF713.	protein_coding_primary_transcript	0.000184335	0.0132671	2.6321	0.703852	3.2454	3.18752	0.349008	0.641807	0.533299	0.641807
C37C3.10.1	WBGene00016502	C37C3.10	n.a.	protein_coding_primary_transcript	0.000185355	0.0133004	1.92901	0.516028	3.82756	1.13057	0.0663021	0.466268	0.409222	0.466268
K01A2.4a.1	WBGene00019279	K01A2.4	K01A2.4 is enriched in the AFD and the PLM based on RNA-seq and microarray studies.	protein_coding_primary_transcript	0.000195538	0.0139889	1.20237	0.322808	5.37716	0.50465	0.00812817	0.13977	0.200282	0.200282
F54H12.4.1	WBGene00018844	F54H12.4	n.a.	protein_coding_primary_transcript	0.000199845	0.0142542	2.37185	0.637729	2.66515	2.6176	0.121443	0.64965	0.691955	0.691955
C32D5.8b.1	WBGene00016316	C32D5.8	C32D5.8 is enriched in the AFD and the PLM based on tiling, array, RNA-seq, and microarray studies; is predicted to encode a protein with the following domains: Thioredoxin-like fold and Thioredoxin-like superfamily.	protein_coding_primary_transcript	0.00021544	0.0153207	0.7134	0.192801	8.07138	0.262256	0.00192874	0.0601707	0.0724158	0.0724158
C28G1.1.1	WBGene00006718	ubc-23	ubc-23 encodes a predicted conjugating enzyme (UBCs/E2s) of the ubiquitin-conjugation system; expressed in larvae and adults in cells around the pharynx and in intestinal cells.	protein_coding_primary_transcript	0.00021836	0.0154821	1.227	0.331913	6.02891	0.683989	0.00299587	0.217336	0.148277	0.217336
C18E3.7c.2	WBGene00004093	ppw-1	ppw-1 encodes a PAZ (PIWI/Argonaute/Zwille)/PIWI domain-containing protein that is a member of the Argonaute family of proteins; ppw-1 activity is required for efficient germline RNAi.	protein_coding_primary_transcript	0.000229255	0.0162064	1.77285	0.481178	6.29725	1.07375	0.331288	0.0867087	0.131777	0.131777
F28H1.1.1	WBGene00017908	F28H1.1	n.a.	protein_coding_primary_transcript	0.000230571	0.0162511	0.901077	0.244663	6.68618	0.30198	0.00178884	0.117931	0.112463	0.117931
C08E3.10a.1	WBGene00015602	fbxa-158	This gene encodes a protein containing an F-box, a motif predicted to mediate protein-protein interactions either with homologs of yeast Skp-1p or with other proteins; this gene's encoded protein also contains an FTH/DUF38 motif, which may also mediate protein-protein interaction.	protein_coding_primary_transcript	0.000239685	0.0168437	3.02201	0.822756	4.69981	3.43446	0.428948	0.924906	0.27345	0.924906
F38E11.4.1	WBGene00009541	cutl-17	cutl-17 is predicted to encode a protein with the following domains: Zona pellucida domain and PAN/Apple domain.	protein_coding_primary_transcript	0.000248618	0.0174201	2.09455	0.571708	4.13852	1.81131	0.05668	0.59702	0.354457	0.59702
M02F4.7.2	WBGene00019738	clec-265	clec-265 is predicted to have carbohydrate binding activity.	protein_coding_primary_transcript	0.000252142	0.0176152	-3.32762	0.909166	4.41122	3.01959	0.332448	1.32072	0.312334	1.32072
H03G16.6.1	WBGene00044141	H03G16.6	n.a.	protein_coding_primary_transcript	0.00027745	0.0193266	2.68909	0.739676	1.83011	3.18513	0.0944638	0.319118	0.999778	0.999778
F54A5.1.1	WBGene00018786	hmbx-1	hmbx-1 is an ortholog of human HMBOX1 (homeobox containing 1); it belongs to the HNF class of homeobox genes, which encodes an HNF domain and an atypical homeodomain; hmbx-1 is predicted to have DNA binding activity, based on protein domain information; hmbx-1 is expressed in the anal depressor muscle, intestine, anal sphincter muscle, body wall musculature, vulval muscle, ventral nerve cord, and…	protein_coding_primary_transcript	0.000286106	0.0198715	1.11695	0.307907	5.6744	0.646088	0.00554039	0.184073	0.174876	0.184073
C34E10.5.3	WBGene00016408	prmt-5	prmt-5 is an ortholog of human PRMT5 (protein arginine methyltransferase 5); exhibits several functions, including activating transcription factor binding activity, cellular protein modification process, and p53 binding activity; is involved in several processes, including cellular protein modification process, intrinsic apoptotic signaling pathway in response to DNA damage, and locomotory behavi…	protein_coding_primary_transcript	0.00028817	0.0199566	-4.22733	1.16593	3.72868	4.62917	1.69785	1.02094	0.428184	1.02094
C44H9.1.1	WBGene00008097	ugt-15	ugt-15 is predicted to have glucuronosyltransferase activity.	protein_coding_primary_transcript	0.00029934	0.0206701	2.07302	0.573313	3.14735	1.48693	0.0999404	0.391581	0.557434	0.557434
F58F6.6.1	WBGene00019054	F58F6.6	F58F6.6 is predicted to encode a protein with the following domain: Protein of unknown function DUF621.	protein_coding_primary_transcript	0.000307965	0.0212042	3.22613	0.894034	3.24199	4.61029	0.311755	1.28684	0.534124	1.28684
F22E5.1.1	WBGene00017703	F22E5.1	F22E5.1 is enriched in the OLL and the PVD based on tiling, array, RNA-seq, and microarray studies; is predicted to encode a protein with the following domain: Protein of unknown function DUF1647.	protein_coding_primary_transcript	0.000309157	0.0212249	-1.34166	0.371909	6.01533	0.663531	0.00282803	0.273805	0.149204	0.273805
W06A7.3g.1	WBGene00004336	ret-1	ret-1 localizes to the endomembrane system; is expressed in several tissues, including the nervous system and the reproductive system.	protein_coding_primary_transcript	0.00038524	0.0263723	0.652786	0.183884	8.4999	0.0938048	0.0014343	0.0292077	0.0661922	0.0661922
C44H9.7b.1	WBGene00008102	C44H9.7	n.a.	protein_coding_primary_transcript	0.000389408	0.0265813	2.29821	0.647902	3.27569	1.71338	0.313506	0.235532	0.526048	0.526048
C54D2.5d.3	WBGene00000367	cca-1	cca-1 encodes a calcium channel alpha subunit that is homologous to vertebrate T-type calcium channel alpha 1 subunits; CCA-1 is required for regulation of pharyngeal pumping, specifically for the efficient initiation of action potentials in the pharynx in response to excitatory inputs; a CCA-1::GFP fusion protein is expressed strongly in pharyngeal muscle as well as in many neurons, including pa…	protein_coding_primary_transcript	0.000391002	0.0266138	-3.93243	1.10895	2.88131	4.75911	1.8313	0.601859	0.628241	0.628241
F58F9.3a.1	WBGene00019057	F58F9.3	F58F9.3 is enriched in the ALM, the OLL, the PLM, and the PVD based on tiling, array, microarray, and RNA-seq studies; is predicted to encode a protein with the following domain: Protein of unknown function DUF272.	protein_coding_primary_transcript	0.000414091	0.0280253	3.43723	0.97346	3.51926	4.97822	0.737704	1.15755	0.471046	1.15755
T01B4.1.1	WBGene00006674	twk-21	twk-21 is predicted to have potassium channel activity.	protein_coding_primary_transcript	0.000413472	0.0280253	1.78411	0.505223	3.57105	1.01506	0.0504194	0.0115035	0.460081	0.460081
F01D5.1.1	WBGene00008492	F01D5.1	F01D5.1 is involved in innate immune response.	protein_coding_primary_transcript	0.000488655	0.032978	-1.6119	0.462273	5.08758	0.849599	0.00819026	0.419203	0.228802	0.419203
F58G6.3.1	WBGene00010274	F58G6.3	F58G6.3 is predicted to have copper ion transmembrane transporter activity.	protein_coding_primary_transcript	0.0005271	0.0354721	-1.0541	0.304073	5.63662	1.45781	0.00696505	0.150111	0.177955	0.177955
F32A11.2.2	WBGene00001998	hpr-17	hpr-17 encodes the C. elegans homolog of the S. pombe Rad17p and S. cerevisiae Rad24p DNA repair and cell cycle checkpoint proteins.	protein_coding_primary_transcript	0.0005333	0.0357882	-4.69029	1.35422	2.98704	7.38504	3.06871	-0.173366	0.599137	0.599137
T26H5.3.1	WBGene00005446	srh-239	srh-239 is predicted to encode a protein with the following domain: 7TM GPCR, serpentine receptor class h (Srh).	protein_coding_primary_transcript	0.000546327	0.0365594	2.62019	0.757948	1.72764	2.49562	0.10363	0.130053	1.04534	1.04534
Y105C5A.10.1	WBGene00013635	Y105C5A.10	Y105C5A.10 is enriched in the NSM based on tiling and array studies.	protein_coding_primary_transcript	0.000550035	0.0367044	2.69267	0.779325	1.5621	2.66988	0.0916501	0.217463	1.12305	1.12305
C54D1.2.1	WBGene00016912	clec-86	clec-86 is predicted to have carbohydrate binding activity; is involved in innate immune response.	protein_coding_primary_transcript	0.00055682	0.0370534	1.13997	0.330252	5.24922	0.279383	0.00574647	0.0402157	0.212387	0.212387
B0212.4b.1	WBGene00015038	nstp-6	nstp-6 is predicted to have pyrimidine nucleotide-sugar transmembrane transporter activity.	protein_coding_primary_transcript	0.000559541	0.0371308	2.9492	0.854717	2.67262	4.004	0.771426	0.555017	0.689656	0.689656
Y2H9A.4d.1	WBGene00012381	Y2H9A.4	Y2H9A.4 is predicted to encode a protein with the following domain: Protein of unknown function DUF713.	protein_coding_primary_transcript	0.0005674	0.0375477	3.20966	0.931216	5.62308	4.28123	0.217091	1.51724	0.179066	1.51724
T10C6.15b.1	WBGene00050899	T10C6.15	T10C6.15 is predicted to encode a protein with the following domains: Domain of unknown function DUF38, Caenorhabditis species and F-box-like domain superfamily.	protein_coding_primary_transcript	0.000582049	0.0384104	3.59857	1.04614	4.46874	5.43738	0.645559	1.54328	0.304128	1.54328
F48F7.3.1	WBGene00009849	F48F7.3	F48F7.3 is predicted to have galactosyltransferase activity.	protein_coding_primary_transcript	0.000631818	0.0415796	2.38548	0.698005	2.77405	2.58836	0.0639296	0.910493	0.659129	0.910493
C14A11.3b.1	WBGene00006496	cgef-1	cgef-1 encodes a putative guanine nucleotide exchange factor (GEF) and positively regulates CDC-42 during asymmetric division in the embryo; cgef-1 also affects the localization of PAR proteins in the embryo; since cgef-1 mutants exhibit mild phenotypes, cgef-1 may function redundantly with other GEFs to regulate CDC-42 function; CGEF-1 expressed under germline regulatory control is enriched in t…	protein_coding_primary_transcript	0.000653238	0.0428708	0.87211	0.255864	6.37748	0.317292	0.00348666	0.0876658	0.127446	0.127446
ZC449.3b.1	WBGene00022613	sek-3	sek-3 is an ortholog of human MAP2K4 (mitogen-activated protein kinase kinase 4); is predicted to have ATP binding activity and protein serine/threonine kinase activity.	protein_coding_primary_transcript	0.000663523	0.0434261	1.17096	0.343971	5.91164	0.732754	0.0800872	0.014349	0.156546	0.156546
B0218.8.1	WBGene00015052	clec-52	clec-52 is predicted to have carbohydrate binding activity; is involved in defense response to Gram-positive bacterium; is expressed in the intestine, the nervous system, and the pharynx.	protein_coding_primary_transcript	0.000685239	0.0446023	-1.14332	0.336724	6.01239	1.33061	0.00395787	0.222808	0.149406	0.222808
F36G9.12.1	WBGene00009488	oac-20	oac-20 is predicted to have transferase activity, transferring acyl groups other than amino-acyl groups.	protein_coding_primary_transcript	0.000683609	0.0446023	-1.43585	0.422798	4.86321	1.57614	0.0155133	0.342003	0.253717	0.342003
F56E10.2b.2	WBGene00018976	daam-1	daam-1 encodes an ortholog of Drosophila DAAM and human DAAM1 (OMIM:606626); DAAM-1 enables Wnt-directed planar cell polarity; DAAM-1 is required for the fully asymmetrical division of B.a versus B.p cells, though this requirement is quantitatively weak.	protein_coding_primary_transcript	0.000697289	0.045263	2.76732	0.816163	2.07515	3.7185	0.434016	0.543701	0.898227	0.898227
F01D5.2.1	WBGene00008493	F01D5.2	F01D5.2 is predicted to encode a protein with the following domain: ShKT domain.	protein_coding_primary_transcript	0.000699466	0.0452809	-2.21502	0.653438	2.87393	1.68778	0.115264	0.738699	0.630322	0.738699
C08H9.12.1	WBGene00007471	chil-6	chil-6 is predicted to have chitin binding activity.	protein_coding_primary_transcript	0.000711552	0.0459385	2.28398	0.674718	2.51565	2.42956	0.170955	0.406226	0.739533	0.739533
Y5H2A.4.1	WBGene00044521	Y5H2A.4	n.a.	protein_coding_primary_transcript	0.000723164	0.046562	2.75507	0.814956	1.43425	2.64763	0.141603	0.609628	1.1867	1.1867
ZC416.4.1	WBGene00002188	kgb-2	kgb-2 is predicted to have ATP binding activity and MAP kinase activity.	protein_coding_primary_transcript	0.000725861	0.0466096	1.04804	0.310107	5.52944	0.526253	0.00546628	0.174489	0.186866	0.186866
F09E10.3.1	WBGene00000988	dhs-25	dhs-25 encodes a short-chain dehydrogenase predicted to be mitochondrial.	protein_coding_primary_transcript	0.000764208	0.0489401	-0.619942	0.184208	8.38806	0.320878	0.00024743	0.0312173	0.0676179	0.0676179
T12B5.4.1	WBGene00020451	fbxa-11	This gene encodes a protein containing an F-box, a motif predicted to mediate protein-protein interactions either with homologs of yeast Skp-1p or with other proteins; this gene's encoded protein also contains an FTH/DUF38 motif, which may also mediate protein-protein interaction.	protein_coding_primary_transcript	0.000773558	0.0494061	2.31269	0.687873	2.31484	2.57959	0.13804	0.401349	0.808297	0.808297
F20C5.5.1	WBGene00008970	F20C5.5	n.a.	protein_coding_primary_transcript	0.000782506	0.0498439	3.6523	1.08735	1.20608	3.17016	1.05596	0.180334	1.3087	1.3087
F57H12.7b.1	WBGene00003178	mec-17	mec-17 encodes an alpha-tubulin acetyltransferase; MEC-17 activity is required for maintaining the differentiated state of the touch receptor neurons, and hence the animal's touch sensitivity, during later stages of larval development; MEC-17 and W06B11.1 function redundantly for acetylation of K40 on MEC-12 alpha-tubulin; mec-17 is expressed solely in the touch receptor cells from late embryogen…	protein_coding_primary_transcript	0.000790483	0.0502178	3.38525	1.00868	1.9447	4.08363	0.824684	1.2102	0.951023	1.2102
F14F9.4.1	WBGene00017467	F14F9.4	F14F9.4 is enriched in the Z1.p and the Z4.a based on RNA-seq studies.	protein_coding_primary_transcript	0.000814389	0.0515989	0.91205	0.272428	6.50757	0.67521	0.00232487	0.146109	0.120808	0.146109
F44G3.6.1	WBGene00004809	skr-3	skr-3 encodes a homolog of Skp1 in S. cerevisiae; skr-3 transcripts are upregulated in response to pathogenic bacteria, and skr-3(RNAi) results in enhanced susceptibility to infection.	protein_coding_primary_transcript	0.000823617	0.0520452	0.912499	0.272817	8.43042	0.394782	0.000278443	0.148579	0.0670622	0.148579
Y48E1C.4b.1	WBGene00013017	Y48E1C.4	n.a.	protein_coding_primary_transcript	0.000847136	0.0533897	3.24213	0.971596	1.29859	2.85612	0.630101	0.437834	1.2579	1.2579
Y41D4B.17.1	WBGene00021519	Y41D4B.17	Y41D4B.17 is enriched in the OLL and the PVD based on microarray, tiling, array, and RNA-seq studies; is predicted to encode a protein with the following domain: Transmembrane glycoprotein.	protein_coding_primary_transcript	0.00086077	0.0541058	1.28058	0.384273	4.63822	0.391178	0.0140566	0.179347	0.281275	0.281275
ZC449.3a.2	WBGene00022613	sek-3	sek-3 is an ortholog of human MAP2K4 (mitogen-activated protein kinase kinase 4); is predicted to have ATP binding activity and protein serine/threonine kinase activity.	protein_coding_primary_transcript	0.00087351	0.0547622	-4.68529	1.40768	3.07376	8.76209	1.85827	2.10485	0.576224	2.10485
C06E7.3a.1	WBGene00015540	sams-4	sams-4 is an ortholog of human MAT1A and MAT2A; is predicted to have ATP binding activity, metal ion binding activity, and methionine adenosyltransferase activity; is expressed in the pharyngeal gland cell.	protein_coding_primary_transcript	0.000884341	0.0551933	0.598483	0.179997	8.79235	0.123491	0.00172653	0.0334359	0.0630716	0.0630716
R10E8.2.1	WBGene00011208	R10E8.2	R10E8.2 is predicted to encode a protein with the following domain: Domain of unknown function DUF38, Caenorhabditis species.	protein_coding_primary_transcript	0.000885021	0.0551933	2.70592	0.813874	1.46179	2.65985	0.152064	0.32933	1.17272	1.17272
C47E8.5.1	WBGene00000915	hsp-90	daf-21 encodes a member of the Hsp90 family of molecular chaperones; DAF-21 activity is required for larval development, negative regulation of dauer larva formation, and a number of specific chemosensory behaviors, such as the response to chemicals and odorants detected by the ASE and AWC sensory neurons; a daf-21 sensory defect can be rescued by a cyclic GMP analogue, suggesting that, in regula…	protein_coding_primary_transcript	0.000901933	0.0561012	0.628323	0.189285	10.3358	0.316079	0.000860872	0.0707968	0.0591208	0.0707968
Y39G10AR.3a.1	WBGene00021461	nekl-1	nekl-1 is an ortholog of human NEK8; is predicted to have ATP binding activity and protein kinase activity; is expressed in the nervous system and the sensillum.	protein_coding_primary_transcript	0.000944514	0.0585968	3.79219	1.14687	2.37329	5.20866	1.42894	1.20169	0.787688	1.20169
M03A1.6f.1	WBGene00019747	ipla-1	ipla-1 encodes a phospholipase that is a member of the Group VIA subgroup of the phospholipase A2 superfamily; in C. elegans, ipla-1 functions cell autonomously in hypodermal seam cells to regulate membrane trafficking and the asymmetric, anterior cortical localization of WRM-1/beta-catenin that, in turn, regulates asymmetric cell division; ipla-1 mutations are suppressed by mutations in mon-2 an…	protein_coding_primary_transcript	0.000960512	0.0594345	-5.51527	1.67036	2.43757	10.1281	0.0180243	5.56218	0.76559	5.56218
F39G3.4.1	WBGene00018209	F39G3.4	F39G3.4 is predicted to encode a protein with the following domain: Cytochrome b561/ferric reductase transmembrane.	protein_coding_primary_transcript	0.000965891	0.0596125	2.40609	0.729058	1.81754	3.02619	0.0577878	0.44823	1.00526	1.00526
C27H5.8.1	WBGene00001594	glc-4	glc-4 encodes a predicted glutamate-gated chloride channel that affects ivermectin sensitivity and reversal behavior and genetically interacts with avr-14; expressed in neurons.	protein_coding_primary_transcript	0.000989408	0.0609061	1.07444	0.326228	5.30864	0.608247	0.00617966	0.13221	0.206669	0.206669
F20C5.5.2	WBGene00008970	F20C5.5	n.a.	protein_coding_primary_transcript	0.0010127	0.0621791	-3.13206	0.952871	1.93686	2.37518	0.861638	-0.29099	0.954287	0.954287
T19C4.5a.1	WBGene00011839	T19C4.5	T19C4.5 is predicted to have heme binding activity and oxygen carrier activity; is expressed in the AIYL and the AIYR.	protein_coding_primary_transcript	0.00104944	0.0642692	1.02723	0.313474	6.45858	0.665889	0.00237855	0.194153	0.123252	0.194153
F09F7.4a.1	WBGene00017301	hach-1	hach-1 is an ortholog of human HIBCH; is predicted to have 3-hydroxyisobutyryl-CoA hydrolase activity.	protein_coding_primary_transcript	0.00108984	0.0665725	-0.661577	0.20255	9.79037	0.516167	8.1122e-05	0.0819716	0.0582589	0.0819716
Y105C5A.9a.1	WBGene00013634	Y105C5A.9	n.a.	protein_coding_primary_transcript	0.00117136	0.0713691	2.17112	0.66891	3.30424	3.53652	0.209608	0.685273	0.519299	0.685273
F28B3.4g.1	WBGene00017885	dip-2	dip-2 is predicted to have catalytic activity.	protein_coding_primary_transcript	0.00123142	0.0748368	0.892251	0.27611	7.35736	0.17186	0.0640845	0.00900418	0.0883893	0.0883893
K10C2.3.1	WBGene00019619	asp-14	asp-14 encodes an aspartyl protease.	protein_coding_primary_transcript	0.00123879	0.074903	-1.32978	0.411722	7.90739	3.37889	0.00147874	0.337551	0.0753789	0.337551
T05A7.3.1	WBGene00020221	T05A7.3	T05A7.3 is predicted to encode a protein with the following domains: CUB domain and Spermadhesin, CUB domain superfamily.	protein_coding_primary_transcript	0.00123873	0.074903	2.57415	0.796996	1.62511	2.13592	0.17755	0.28798	1.09286	1.09286
T12G3.1a.1	WBGene00011737	sqst-1	sqst-1 encodes a protein with similarity to mammalian sequestosome 1(SQSTM1)/p62, a signal transduction or adaptor protein involved in receptor-mediated signalling pathways; SQST-1 is weakly expressed in embryos and exhibits a diffuse, cytoplasmic localization; SQST-1 is selectively removed by autophagy during embryogenesis.	protein_coding_primary_transcript	0.00130993	0.0790034	0.980459	0.305078	8.74151	0.472733	0.00224453	0.183901	0.0635535	0.183901
C29F9.5.1	WBGene00016220	C29F9.5	C29F9.5 is predicted to have histone acetyltransferase activity, transcription coregulator activity, and zinc ion binding activity.	protein_coding_primary_transcript	0.00132317	0.0795219	2.31019	0.719483	2.16072	1.58532	0.170212	0.60719	0.865099	0.865099
ZK1251.2b.1	WBGene00002090	ins-7	ins-7 encodes an insulin/IGF-1-like peptide; INS-7 is one of 40 insulin-like peptides in C. elegans; INS-7 likely functions as an agonist for the DAF-2 insulin/IGF-1 receptor, as loss of ins-7 activity via RNAi results in: 1) a significantly increased lifespan that is not further extended in long-lived daf-2 mutant animals, and 2) an increased frequency of dauer formation in animals containing an…	protein_coding_primary_transcript	0.0013252	0.0795219	1.52805	0.47596	4.82042	0.553215	0.194322	-0.0781548	0.258754	0.258754
C18D4.3.1	WBGene00007673	C18D4.3	n.a.	protein_coding_primary_transcript	0.00137146	0.0818853	2.22073	0.693848	2.39013	1.11266	0.18101	0.245907	0.781841	0.781841
Y82E9BL.4.1	WBGene00022321	fbxa-25	fbxa-25 is predicted to encode a protein with the following domains: F-box domain, Domain of unknown function DUF38, Caenorhabditis species, and F-box-like domain superfamily.	protein_coding_primary_transcript	0.00137093	0.0818853	1.92726	0.602137	2.89976	1.76748	0.102071	0.490295	0.623067	0.623067
C32B5.7c.1	WBGene00016300	C32B5.7	C32B5.7 is predicted to have cysteine-type peptidase activity.	protein_coding_primary_transcript	0.0013773	0.0820285	2.63525	0.823679	1.73669	4.30763	0.315659	0.731297	1.04124	1.04124
T03D3.1.1	WBGene00020182	ugt-53	ugt-53 is predicted to have transferase activity, transferring hexosyl groups.	protein_coding_primary_transcript	0.00139316	0.082766	-0.98385	0.307832	5.95629	1.59612	0.00502423	0.184496	0.153328	0.184496
F01D4.8.1	WBGene00008490	F01D4.8	F01D4.8 is enriched in the FLP based on tiling, array, and microarray studies; is predicted to encode a protein with the following domains: Pyridoxal-phosphate dependent enzyme and Tryptophan synthase beta subunit-like PLP-dependent enzyme.	protein_coding_primary_transcript	0.00140769	0.0834214	1.38904	0.435018	4.28012	0.586468	0.0183998	0.360081	0.331913	0.360081
F28D1.3.1	WBGene00009213	thn-1	thn-1 is involved in defense response to Gram-negative bacterium and innate immune response.	protein_coding_primary_transcript	0.00145691	0.0859106	1.65599	0.52024	3.8365	1.53725	0.049091	0.492208	0.407545	0.492208
ZK105.8.1	WBGene00044551	ZK105.8	ZK105.8 is predicted to encode a protein with the following domain: 7TM GPCR, serpentine chemoreceptor class i (Sri).	protein_coding_primary_transcript	0.00145664	0.0859106	2.22532	0.699086	2.2995	1.89973	0.16365	0.446691	0.813792	0.813792
C28F5.2c.1	WBGene00016184	glb-9	glb-9 encodes a globin with no obvious function in mass RNAi assays.	protein_coding_primary_transcript	0.001469	0.0864098	3.42028	1.07531	1.16242	2.71953	0.979256	0.0207128	1.33333	1.33333
C35A11.4.1	WBGene00016431	C35A11.4	C35A11.4 is predicted to have transmembrane transporter activity.	protein_coding_primary_transcript	0.00149881	0.087946	-0.914122	0.28792	5.84909	0.975009	0.00460952	0.106723	0.161187	0.161187
ZK228.1.1	WBGene00013944	ZK228.1	n.a.	protein_coding_primary_transcript	0.00156466	0.0915842	2.29523	0.725784	2.19389	2.2648	0.20096	0.421044	0.852566	0.852566
F56C11.6a.1	WBGene00018958	F56C11.6	F56C11.6 is predicted to have hydrolase activity.	protein_coding_primary_transcript	0.00157583	0.0920124	4.12566	1.30545	4.83541	9.59997	1.47793	1.93046	0.256978	1.93046
F08C6.4a.1	WBGene00006063	sto-1	sto-1 is expressed in the nervous system and the pharynx; is predicted to encode a protein with the following domains: Band 7 domain, Stomatin family, Stomatin-1, and Band 7/SPFH domain superfamily.	protein_coding_primary_transcript	0.00162055	0.0943919	0.781785	0.248014	6.54216	0.296052	0.00389874	0.0685171	0.119123	0.119123
C25H3.15.1	WBGene00044391	C25H3.15	n.a.	protein_coding_primary_transcript	0.00164021	0.0948417	1.95196	0.619934	2.88222	1.51631	0.140651	0.109353	0.627985	0.627985
K08F9.3d.1	WBGene00010686	K08F9.3	K08F9.3 is enriched in the ALM and the PLM based on microarray and RNA-seq studies; is predicted to encode a protein with the following domain: Glycoside hydrolase superfamily.	protein_coding_primary_transcript	0.00163421	0.0948417	2.3843	0.756984	2.1642	3.22612	0.282275	0.796816	0.863774	0.863774
Y26D4A.8.1	WBGene00012505	pals-13	pals-13 is predicted to encode a protein with the following domain: Amyotrophic lateral sclerosis 2 chromosomal region candidate gene 12 protein.	protein_coding_primary_transcript	0.00163731	0.0948417	1.51334	0.48055	3.84356	1.07228	0.0556302	0.15613	0.406226	0.406226
F31B9.2.1	WBGene00009279	F31B9.2	n.a.	protein_coding_primary_transcript	0.00164693	0.0949997	2.02455	0.643232	2.72373	1.84018	0.153384	0.459922	0.674111	0.674111
C04E6.12b.1	WBGene00015426	C04E6.12	C04E6.12 is predicted to encode a protein with the following domain: Serine protease inhibitor-like superfamily.	protein_coding_primary_transcript	0.00165624	0.0953061	1.99276	0.633463	3.16426	1.50174	0.249351	0.215135	0.5532	0.5532
C10C6.1b.1	WBGene00002192	kin-4	kin-4 is an ortholog of human MAST3 (microtubule associated serine/threonine kinase 3) and MAST4 (microtubule associated serine/threonine kinase 4); is predicted to have ATP binding activity, magnesium ion binding activity, and protein serine/threonine kinase activity.	protein_coding_primary_transcript	0.00167042	0.09589	-3.83109	1.2188	3.64018	10.2332	1.82086	1.15009	0.445823	1.15009
Y46C8AL.9.1	WBGene00021586	clec-75	clec-75 is predicted to encode a protein with the following domains: C-type lectin-like, C-type lectin-like/link domain superfamily, and C-type lectin fold.	protein_coding_primary_transcript	0.00171546	0.0982392	2.14087	0.682779	2.46142	0.929097	0.174835	0.0966242	0.75754	0.75754
Y102A5B.2b.1	WBGene00013608	clec-35	clec-35 is predicted to have carbohydrate binding activity.	protein_coding_primary_transcript	0.00172121	0.0983317	2.92537	0.933268	4.05184	3.9566	0.439169	1.30281	0.368989	1.30281
Y119C1B.3.1	WBGene00022469	Y119C1B.3	Y119C1B.3 is an ortholog of human TMEM26; is predicted to encode a protein with the following domain: Transmembrane protein 26.	protein_coding_primary_transcript	0.00177146	0.100961	-2.57771	0.824579	3.17279	2.45949	0.716336	0.643525	0.551076	0.643525
ZC196.9a.1	WBGene00022552	ZC196.9	ZC196.9 is predicted to encode a protein with the following domain: Protein of unknown function DUF621.	protein_coding_primary_transcript	0.00179397	0.101999	2.57131	0.823509	2.89694	3.54137	0.54203	0.814304	0.623857	0.814304
F58G6.9b.2	WBGene00044107	F58G6.9	F58G6.9 is predicted to have copper ion transmembrane transporter activity.	protein_coding_primary_transcript	0.00180526	0.102397	-0.854913	0.273964	6.08781	1.07841	0.00575773	0.1112	0.144355	0.144355
T05B11.1.1	WBGene00020245	T05B11.1	This gene encodes a protein containing an F-box, a motif predicted to mediate protein-protein interactions either with homologs of yeast Skp-1p or with other proteins.	protein_coding_primary_transcript	0.00181302	0.102593	0.915635	0.293542	6.6671	0.346838	0.00156748	0.170766	0.113312	0.170766
F15E11.1.1	WBGene00017490	pud-2.1	pud-2.1, along with pud-2.2, encodes a 17.4 kDa protein (CE16999) with unknown function that is seven-fold more abundant in glp-1 mutant hermaphrodites (which lack a germline) than in normal hermaphrodites; in addition, the protein products of pud-2.1/pud-2.2 are more abundant in daf-2 mutant vs. wild-type adults during a temperature shift from 15 to 25 degrees C; pud-2.1(RNAi) animals have no ob…	protein_coding_primary_transcript	0.00182906	0.103011	-1.73817	0.557701	8.40575	2.42753	0.000296105	0.621765	0.0673835	0.621765
F15E11.14.1	WBGene00017500	pud-2.2	pud-2.2, along with pud-2.1, encodes a 17.4 kDa protein (CE16999) with unknown function that is seven-fold more abundant in glp-1 mutant hermaphrodites (which lack a germline) than in normal hermaphrodites; in addition, the protein products of PUD-2.2/PUD-2.1 are more abundant in daf-2 mutant vs. wild-type adults during a temperature shift from 15 to 25 degrees C; pud-2.2(RNAi) animals have no ob…	protein_coding_primary_transcript	0.00182906	0.103011	-1.73817	0.557701	8.40575	2.42753	0.000296105	0.621765	0.0673835	0.621765
K08F4.7.1	WBGene00001752	gst-4	gst-4 encodes a putative glutathione-requiring prostaglandin D synthase;gst-4 is required for sperm to normally migrate towards a PUFA-basedsignal exuded by oocytes; gst-4(RNAi) hermaphrodites are infertile, boththrough aberrant loss of their own sperm and through failure of males toeffectively inseminate them; in mammalian eicosanoid signalling,prostaglandin D synthase is required for the conver…	protein_coding_primary_transcript	0.00185541	0.104248	-0.937333	0.301156	5.78373	0.514604	0.00339611	0.177994	0.166192	0.177994
D1054.8.1	WBGene00008375	D1054.8	D1054.8 is an ortholog of human HSD17B14; is predicted to encode a protein with the following domains: Short-chain dehydrogenase/reductase SDR and NAD(P)-binding domain superfamily.	protein_coding_primary_transcript	0.00188681	0.105764	-0.796043	0.256169	6.34454	0.63879	0.00204267	0.0902716	0.129202	0.129202
K02G10.4b.1	WBGene00001454	flp-11	flp-11 exhibits neuropeptide receptor binding activity; is involved in neuropeptide signaling pathway and sleep; is expressed in several tissues, including the head, the nervous system, and the reproductive system.	protein_coding_primary_transcript	0.0019103	0.106829	1.41712	0.456572	5.11412	0.911247	0.0277754	0.389141	0.22602	0.389141
Y75B8A.37.1	WBGene00013565	Y75B8A.37	n.a.	protein_coding_primary_transcript	0.00191905	0.107067	2.51422	0.81039	1.47259	2.63005	0.146192	0.397516	1.16727	1.16727
M03A8.2.1	WBGene00019748	atg-2	atg-2 encodes a large (2,275-residue) protein orthologous to theautophagic budding yeast protein Atg2p, and to human ATG2A and ATG2B;ATG-2 is expressed in larval and adult pharynx, intestine, body wall muscles, and neurons, as well as adult reproductive system; ATG-2 has noobvious phenotype in mass RNAi assays.	protein_coding_primary_transcript	0.0019324	0.10756	0.847325	0.273293	8.44046	0.345938	0.00460471	0.144773	0.0669332	0.144773
F14H3.7.1	WBGene00008826	fbxa-100	This gene encodes a protein containing an F-box, a motif predicted to mediate protein-protein interactions either with homologs of yeast Skp-1p or with other proteins; this gene's encoded protein also contains an FTH/DUF38 motif, which may also mediate protein-protein interaction.	protein_coding_primary_transcript	0.00195074	0.108327	1.26403	0.408064	4.41303	0.773308	0.0209608	0.151722	0.312072	0.312072
R10H10.3.1	WBGene00011222	R10H10.3	R10H10.3 is enriched in the OLL and the PVD based on tiling, array, RNA-seq, and microarray studies; is predicted to encode a protein with the following domains: CUB domain, von Willebrand factor, type A, Uncharacterised conserved protein UCP027682, CUB, vWA, Spermadhesin, CUB domain superfamily, and von Willebrand factor A-like domain superfamily.	protein_coding_primary_transcript	0.00199988	0.110798	-0.633944	0.205143	7.53896	0.725558	0.000678733	0.0831827	0.0834889	0.0834889
Y22D7AR.2.1	WBGene00021256	Y22D7AR.2	Y22D7AR.2 is predicted to encode a protein with the following domains: F-box domain, Domain of unknown function DUF38, Caenorhabditis species, and Domain of unknown function WSN.	protein_coding_primary_transcript	0.00201271	0.11125	0.907398	0.293813	5.76049	0.754269	0.0046457	0.163236	0.168007	0.168007
K01A2.7.1	WBGene00000645	col-69	col-69 is predicted to be a structural constituent of cuticle.	protein_coding_primary_transcript	0.00204797	0.112937	2.04136	0.662096	4.81976	1.54157	0.0282061	0.848536	0.258832	0.848536
F08F3.3.1	WBGene00004358	rhr-1	rhr-1 encodes an ortholog of human Rhesus blood-group associated glycoprotein (RHAG; OMIM:180297, mutated in chronic hemolytic anemia), a member of the ammonium transporter family, and affects general levels of mRNA transcripts, and embryonic viability in a large-scale RNAi screen.	protein_coding_primary_transcript	0.0020544	0.11303	-0.597122	0.193729	8.67257	0.374544	0.000293724	0.0747683	0.0642468	0.0747683
C02B8.6.1	WBGene00015324	C02B8.6	C02B8.6 is predicted to have zinc ion binding activity.	protein_coding_primary_transcript	0.00209105	0.114703	0.762587	0.247836	6.50573	0.278438	0.00194607	0.0763034	0.120899	0.120899
C30F2.4.1	WBGene00007818	C30F2.4	C30F2.4 is enriched in the NSM based on tiling, array, and RNA-seq studies.	protein_coding_primary_transcript	0.00209444	0.114703	1.81375	0.58955	3.0435	1.60063	0.111016	0.203464	0.584123	0.584123
B0024.1.1	WBGene00000722	col-149	col-149 is predicted to be a structural constituent of cuticle.	protein_coding_primary_transcript	0.00210995	0.114967	-0.731413	0.237912	8.62517	0.43711	0.000209409	0.112995	0.0647507	0.112995
C54D2.5d.1	WBGene00000367	cca-1	cca-1 encodes a calcium channel alpha subunit that is homologous to vertebrate T-type calcium channel alpha 1 subunits; CCA-1 is required for regulation of pharyngeal pumping, specifically for the efficient initiation of action potentials in the pharynx in response to excitatory inputs; a CCA-1::GFP fusion protein is expressed strongly in pharyngeal muscle as well as in many neurons, including pa…	protein_coding_primary_transcript	0.00211189	0.114967	-3.76404	1.22446	2.67485	4.5522	2.30966	0.00680641	0.688969	0.688969
F22E5.13.1	WBGene00017711	F22E5.13	F22E5.13 is enriched in the OLL, the PLM, and the PVD based on microarray and RNA-seq studies.	protein_coding_primary_transcript	0.00211374	0.114967	2.1201	0.68974	4.62427	1.48159	0.6684	-0.439198	0.283083	0.283083
C28G1.5a.1	WBGene00016190	C28G1.5	C28G1.5 is predicted to have zinc ion binding activity.	protein_coding_primary_transcript	0.00215449	0.116916	1.48019	0.482451	3.97343	1.25951	0.0828966	0.274684	0.382621	0.382621
ZC239.12.1	WBGene00022570	sdz-35	sdz-35 is an ortholog of human KCTD10 (potassium channel tetramerization domain containing 10), KCTD13, and TNFAIP1 (TNF alpha induced protein 1); human KCTD13 exhibits GTP-Rho binding activity and identical protein binding activity.	protein_coding_primary_transcript	0.0021945	0.118817	1.88653	0.615996	3.06199	1.44192	0.0780982	0.680805	0.579286	0.680805
F15B10.2b.1	WBGene00001090	drh-1	drh-1 encodes a Dicer-related helicase that contains a DExD/H-box helicase domain; loss of drh-1 activity via RNAi suggests that drh-1 is required, perhaps redundantly with drh-2, for both germline and somatic RNA interference (RNAi); in addition, drh-1 is required, downstream of virus sensing and viral siRNA formation, for antiviral RNAi; DRH-1 interacts in vivo with RDE-4, a double-stranded RNA…	protein_coding_primary_transcript	0.00221328	0.119562	0.963858	0.314985	6.73314	0.419696	0.0880163	-0.00641875	0.110415	0.110415
F58G6.9a.1	WBGene00044107	F58G6.9	F58G6.9 is predicted to have copper ion transmembrane transporter activity.	protein_coding_primary_transcript	0.00230239	0.124095	-1.15025	0.377356	4.90392	1.20369	0.0357851	0.126097	0.24901	0.24901
Y71F9AL.13b.3	WBGene00004412	rpl-1	rpl-1 encodes a large ribosomal subunit L10a protein; by homology, RPL-1 is predicted to function in protein biosynthesis; in C. elegans, RPL-1 activity is essential for embryonic development.	protein_coding_primary_transcript	0.00233854	0.125758	-3.0689	1.00835	2.9162	2.01933	1.41504	-0.272891	0.618493	0.618493
C12C8.2a.1	WBGene00007533	cbl-1	cbl-1 encodes a putative cystathionine gamma-lyase orthologous to human CTH (OMIM:607657, mutated in cystathioninuria), and paralogous to CTH-1 and CTH-2; CBL-1, unlike its paralog CTH-2, does not inhibit DHC-1 in vivo.	protein_coding_primary_transcript	0.00237428	0.127393	-0.827702	0.272367	6.07364	0.73071	0.00308407	0.102778	0.145284	0.145284
F38A5.7.1	WBGene00018164	sup-36	sup-36 is involved in embryonic digestive tract development; is expressed in the pharynx.	protein_coding_primary_transcript	0.00244473	0.130878	0.662722	0.218713	7.15136	0.181843	0.000953714	0.0816606	0.094717	0.094717
C08E3.7.1	WBGene00015599	fbxa-164	This gene encodes a protein containing an F-box, a motif predicted to mediate protein-protein interactions either with homologs of yeast Skp-1p or with other proteins; this gene's encoded protein also contains an FTH/DUF38 motif, which may also mediate protein-protein interaction.	protein_coding_primary_transcript	0.00247051	0.131962	2.20792	0.729424	2.09639	1.16619	0.174224	0.489296	0.889895	0.889895
M01D1.2b.1	WBGene00019699	math-34	math-34 is predicted to encode a protein with the following domains: MATH/TRAF domain and TRAF-like.	protein_coding_primary_transcript	0.00248049	0.132199	3.19776	1.05686	1.0816	3.03011	0.853857	-0.0496788	1.38005	1.38005
F49F1.1.1	WBGene00018643	drd-50	drd-50 is involved in defense response to Gram-positive bacterium and innate immune response.	protein_coding_primary_transcript	0.00248652	0.132224	1.42006	0.469444	4.47959	1.0764	0.0188452	0.421911	0.302605	0.421911
C34H4.1a.1	WBGene00016424	C34H4.1	C34H4.1 is involved in innate immune response.	protein_coding_primary_transcript	0.002509	0.132757	1.10194	0.364607	7.2021	0.604424	0.00115065	0.264726	0.0930809	0.264726
W04D2.1b.1	WBGene00000228	atn-1	atn-1 encodes an alpha-actinin homolog.	protein_coding_primary_transcript	0.00251327	0.132757	0.657251	0.217508	8.455	0.187214	0.00243086	0.0921883	0.0667486	0.0921883
Y54G2A.39b.1	WBGene00043062	clec-80	clec-80 is predicted to have carbohydrate binding activity.	protein_coding_primary_transcript	0.00251218	0.132757	1.21258	0.401269	6.33948	0.530581	0.0028858	0.319147	0.129475	0.319147
F55H2.8.1	WBGene00219298	F55H2.8	n.a.	protein_coding_primary_transcript	0.00252781	0.13323	2.17777	0.721118	2.17929	2.04891	0.18196	0.342387	0.858062	0.858062
F40E3.5.1	WBGene00018232	F40E3.5	F40E3.5 is predicted to have hydrolase activity.	protein_coding_primary_transcript	0.00269266	0.140983	3.2679	1.08901	2.88282	5.57397	0.730303	1.64157	0.627816	1.64157
R09H10.2a.1	WBGene00011180	R09H10.2	R09H10.2 is predicted to encode a protein with the following domain: Methyltransferase FkbM.	protein_coding_primary_transcript	0.00269032	0.140983	1.07725	0.358954	4.91034	0.646044	0.00942071	0.216701	0.248275	0.248275
T09A5.3.1	WBGene00000046	acr-7	acr-7 encodes an alpha-7-like homomer-forming subunit of the nicotinic acetylcholine receptor (nAChR) superfamily which encode ligand-gated ion channels that regulate fast action of acetylcholine at neuromuscular junctions and in the nervous system; ACR-7 is expressed pharyngeal muscle and in tail neurons distal to the anus, and is a member of the ACR-16-like group of nAChR subunits.	protein_coding_primary_transcript	0.00268436	0.140983	1.3161	0.438444	4.10156	0.972634	0.0238816	0.17209	0.360584	0.360584
F48G7.13.1	WBGene00018624	F48G7.13	F48G7.13 is predicted to encode a protein with the following domain: F-box domain.	protein_coding_primary_transcript	0.00281255	0.146937	1.34209	0.449232	4.0314	0.578489	0.0311208	0.225213	0.372499	0.372499
F35E12.2a.1	WBGene00009426	F35E12.2	F35E12.2 is predicted to encode a protein with the following domain: CUB-like domain.	protein_coding_primary_transcript	0.00286883	0.149323	2.39167	0.802182	1.61076	2.14873	0.187327	0.214193	1.09967	1.09967
F35E12.2b.1	WBGene00009426	F35E12.2	F35E12.2 is predicted to encode a protein with the following domain: CUB-like domain.	protein_coding_primary_transcript	0.00287701	0.149323	2.24627	0.753636	1.81308	3.20351	0.128717	0.190671	1.00722	1.00722
H10E21.2.2	WBGene00019183	npr-30	npr-30 is predicted to have G-protein coupled receptor activity.	protein_coding_primary_transcript	0.00287487	0.149323	1.50549	0.50506	4.90881	1.04732	0.261722	-0.0372916	0.24845	0.24845
Y82E9BR.12.1	WBGene00022345	fbxa-138	fbxa-138 is predicted to encode a protein with the following domains: F-box domain, Domain of unknown function DUF38, Caenorhabditis species, and F-box-like domain superfamily.	protein_coding_primary_transcript	0.00290774	0.150589	1.89627	0.636903	2.80958	1.41147	0.162548	0.135104	0.648742	0.648742
F46A8.11.1	WBGene00014761	F46A8.11	n.a.	protein_coding_primary_transcript	0.00295296	0.152551	1.18555	0.398826	4.46857	0.320768	0.0139723	0.0562357	0.304152	0.304152
Y105E8B.5.1	WBGene00013690	hprt-1	hprt-1 encodes an ortholog of human HYPOXANTHINE PHOSPHORIBOSYLTRANSFERASE 1 (HPRT1), which when mutated leads to Lesch-Nyhan syndrome (OMIM:308000).	protein_coding_primary_transcript	0.00295843	0.152551	-0.607834	0.204519	7.55912	0.58359	0.000672661	0.0725836	0.0829831	0.0829831
F09B12.5.1	WBGene00008609	F09B12.5	F09B12.5 is predicted to encode a protein with the following domains: Low-density lipoprotein (LDL) receptor class A repeat and LDL receptor-like superfamily.	protein_coding_primary_transcript	0.00300579	0.154659	1.9084	0.643177	2.90792	1.75738	0.0990583	0.728296	0.620793	0.728296
C48G7.3a.1	WBGene00008183	rin-1	rin-1 is an ortholog of human RIN2 (Ras and Rab interactor 2) and RIN3; exhibits GTPase binding activity; is involved in dorsal/ventral axon guidance and neuron migration; localizes to the cell periphery, cytoplasm, and filopodium; is expressed in several tissues, including head neurons, the gonad, the hypodermis, and the muscular system.	protein_coding_primary_transcript	0.00302156	0.155135	0.944093	0.318355	6.06435	0.458731	0.0568017	0.0233288	0.145898	0.145898
C44C1.5a.2	WBGene00016644	abhd-3.2	abhd-3.2 is an ortholog of human ABHD1 (abhydrolase domain containing 1) and ABHD3 (abhydrolase domain containing 3); is predicted to have carboxylic ester hydrolase activity.	protein_coding_primary_transcript	0.00308168	0.157881	-0.781641	0.264115	6.35992	0.488663	0.00419941	0.135314	0.128378	0.135314
F54E2.3l.1	WBGene00004130	ketn-1	ketn-1 encodes an ortholog of kettin (in D. melanogaster, SALLIMUS), an invertebrate isoform or paralog of titin; ketn-1 is transcriptionally upregulated two-fold by hypoxia, requires both HIF-1 and VHL-1 for this induction, and contains three predicted HIF-1 binding sites in its predicted 5' regulatory region; ketn-1's induction by hypoxia correlates with upregulation of other genes required for…	protein_coding_primary_transcript	0.00314789	0.160927	-0.710734	0.240689	8.15746	0.17777	0.0105988	0.105263	0.0709954	0.105263
F11E6.6.1	WBGene00008709	F11E6.6	F11E6.6 is predicted to encode a protein with the following domain: Frag1/DRAM/Sfk1.	protein_coding_primary_transcript	0.00315805	0.161101	1.0215	0.346048	5.07138	0.537734	0.00898083	0.148592	0.230517	0.230517
T11G6.2a.1	WBGene00011717	T11G6.2	T11G6.2 is an ortholog of human SLC37A3 (solute carrier family 37 member 3); is predicted to have transmembrane transporter activity.	protein_coding_primary_transcript	0.00317155	0.161444	4.24867	1.43993	2.95133	7.30016	1.96921	2.17761	0.608822	2.17761
B0336.3d.1	WBGene00015143	rbm-26	rbm-26 is an ortholog of human RBM26 (RNA binding motif protein 26) and RBM27 (RNA binding motif protein 27); is predicted to have RNA binding activity and metal ion binding activity; is expressed in several tissues, including the alimentary system, the epithelial system, the muscular system, the nervous system, and the ventral cord blast cell.	protein_coding_primary_transcript	0.0031861	0.161839	3.31436	1.12382	1.17624	3.85613	1.11123	1.41472	1.32549	1.41472
Y106G6A.2c.1	WBGene00013695	epg-8	epg-8 encodes a coiled-coil domain protein that is conserved amongst nematodes; EPG-8 plays an essential role in autophagy, specifically in regulating the degradation of autophagic substrates as well as the normal levels and localization of LGG-1, the C. elegans Atg8 homolog; EPG-8 thus plays a role in regulating the survival of C. elegans under conditions of nutrient starvation; EPG-8 physically…	protein_coding_primary_transcript	0.00323637	0.164043	0.645876	0.219361	7.23578	0.359462	0.00421556	0.0611601	0.0920232	0.0920232
T20H9.4.1	WBGene00020640	fbxa-73	fbxa-73 is predicted to encode a protein with the following domains: F-box domain and Domain of unknown function DUF38, Caenorhabditis species.	protein_coding_primary_transcript	0.00328184	0.165994	1.71972	0.584935	3.04524	1.01535	0.100631	0.144132	0.583667	0.583667
T08E11.8.1	WBGene00020364	T08E11.8	T08E11.8 is predicted to encode a protein with the following domain: Domain of unknown function DUF38, Caenorhabditis species.	protein_coding_primary_transcript	0.00329763	0.16644	1.33966	0.455895	3.97988	1.1879	0.0341988	0.216754	0.381481	0.381481
F55G11.8.1	WBGene00010128	F55G11.8	F55G11.8 is involved in innate immune response.	protein_coding_primary_transcript	0.00342471	0.172488	-1.01902	0.348169	5.86182	1.2886	0.00458617	0.237857	0.160231	0.237857
R09A1.3.1	WBGene00019973	R09A1.3	n.a.	protein_coding_primary_transcript	0.00347666	0.174735	1.47102	0.503411	6.21574	1.10539	0.00391836	0.502927	0.13641	0.502927
C50F2.6b.1	WBGene00001430	fkb-5	fkb-5 encodes a peptidyl-prolyl cis-trans isomerase (PPIase) that is one of eight FK506 binding proteins encoded by the C. elegans genome; although fkb-5 single mutants show no obvious defects, animals doubly and triply mutant for fkb-5 and other FKB secretory pathway mutants display synthetic, cold-sensitive body morphology and molting defects as well as L1 larval lethality; an fkb-5::lacZ repor…	protein_coding_primary_transcript	0.00353511	0.177299	3.81511	1.30793	2.05789	5.64518	0.602472	2.81887	0.905053	2.81887
F40F12.9b.1	WBGene00043995	F40F12.9	F40F12.9 is predicted to have nucleic acid binding activity and zinc ion binding activity.	protein_coding_primary_transcript	0.00355743	0.178043	1.44724	0.496489	3.83436	0.708837	0.0850563	0.123637	0.407946	0.407946
ZC101.2p.1	WBGene00006787	unc-52	The unc-52 gene encodes perlecan, a protein orthologous to human basement membrane-specific heparan sulfate proteoglycan core protein (HSPG2; OMIM:142461, which when mutated leads to Schwartz-Jampel syndrome or dyssegmental dysplasia); UNC-52 plays essential roles in muscle structure development and regulation of growth factor-like signaling pathways; UNC-52 is synthesized by the hypodermis and l…	protein_coding_primary_transcript	0.0036032	0.179956	-2.96478	1.01849	5.04255	2.91318	0.333737	1.7409	0.233602	1.7409
C17C3.4.1	WBGene00002094	ins-11	ins-11 encodes an insulin-like peptide of the insulin superfamily of proteins (OMIM:176730, 147440); INS-11 is one of 38 insulin-like peptides in C. elegans and is expressed in the labial sensory neurons, the nerve ring, and other neurons; loss of INS-11 function via RNA-mediated interference can result in animals that are smaller than wild type (Sma); in addition, ins-11 appears to play a role i…	protein_coding_primary_transcript	0.00361079	0.179958	2.34508	0.805787	3.1412	1.99798	0.0820312	1.21655	0.558982	1.21655
C53A5.6a.1	WBGene00008266	C53A5.6	C53A5.6 is enriched in the PVD based on microarray and RNA-seq studies; is predicted to encode a protein with the following domains: Zinc finger, RING-type, Kelch repeat type 1, Zinc finger, RING/FYVE/PHD-type, and Kelch-type beta propeller.	protein_coding_primary_transcript	0.00363115	0.180595	0.631356	0.217069	7.36712	0.207946	0.00612792	0.0263205	0.0881102	0.0881102
F54D5.12.1	WBGene00010055	F54D5.12	F54D5.12 is an ortholog of human D2HGDH; is predicted to have flavin adenine dinucleotide binding activity and oxidoreductase activity; human orthologs of this gene are implicated in D-2-hydroxyglutaric aciduria.	protein_coding_primary_transcript	0.00371856	0.184557	-0.513589	0.177033	8.85427	0.309128	0.000162968	0.0399672	0.0625181	0.0625181
C48E7.6.1	WBGene00016751	C48E7.6	n.a.	protein_coding_primary_transcript	0.00373142	0.18481	0.753957	0.259984	6.40922	0.426473	0.00210251	0.133081	0.125783	0.133081
ZC196.5.1	WBGene00022549	ZC196.5	ZC196.5 is enriched in the AFD based on tiling, array, RNA-seq, and microarray studies; is predicted to encode a protein with the following domain: Protein of unknown function DUF713.	protein_coding_primary_transcript	0.00381185	0.188402	0.949673	0.328229	6.30845	0.486981	0.00232533	0.213143	0.131161	0.213143
C27A7.1b.1	WBGene00007753	C27A7.1	C27A7.1 is orthologous to the human gene NPPASE (ENPP1; OMIM:173335), which when mutated leads to disease.	protein_coding_primary_transcript	0.00385537	0.190158	4.10296	1.41983	2.67791	9.69598	2.56081	1.47101	0.688028	1.47101
D2062.8.1	WBGene00005550	sri-38	sri-38 is predicted to encode a protein with the following domain: 7TM GPCR, serpentine chemoreceptor class i (Sri).	protein_coding_primary_transcript	0.00387695	0.190828	2.20382	0.763095	1.89271	2.11546	0.191765	0.392654	0.972863	0.972863
F26G1.10.1	WBGene00044663	F26G1.10	F26G1.10 is predicted to encode a protein with the following domain: Transthyretin-like.	protein_coding_primary_transcript	0.00400118	0.195729	2.07331	0.720383	4.09538	1.78755	0.0589127	0.978992	0.361619	0.978992
F39D8.1h.1	WBGene00004123	pqn-36	The protein product of this gene is predicted to contain a glutamine/asparagine (Q/N)-rich ('prion') domain, by the algorithm of Michelitsch and Weissman (as of the WS77 release of WormBase, i.e., in wormpep77).	protein_coding_primary_transcript	0.00399562	0.195729	2.94159	1.02192	2.54697	3.53803	1.35931	-0.237884	0.729319	0.729319
Y43H11AL.1e.2	WBGene00021545	Y43H11AL.1	Y43H11AL.1 is predicted to have metal ion binding activity and methyltransferase activity.	protein_coding_primary_transcript	0.00399523	0.195729	-3.15116	1.09471	1.61644	3.75204	1.29981	-0.176972	1.09696	1.09696
T10H4.4.1	WBGene00011697	T10H4.4	T10H4.4 is an ortholog of human PHYHIP and PHYHIPL (phytanoyl-CoA 2-hydroxylase interacting protein like).	protein_coding_primary_transcript	0.00409606	0.19996	1.72889	0.60226	2.9483	1.40188	0.115786	0.0257989	0.609649	0.609649
D1054.9i.1	WBGene00008376	D1054.9	n.a.	protein_coding_primary_transcript	0.00410987	0.200224	2.99559	1.04391	1.30298	4.33314	0.653178	1.5263	1.25553	1.5263
Y54F10BM.11.1	WBGene00021865	fbxa-66	fbxa-66 is predicted to encode a protein with the following domains: F-box domain, Domain of unknown function DUF38, Caenorhabditis species, and F-box-like domain superfamily.	protein_coding_primary_transcript	0.00413642	0.201106	1.3423	0.468098	3.86631	0.906063	0.0362353	0.249402	0.401996	0.401996
F18H3.3a.4	WBGene00003903	pab-2	pab-2 encodes a polyadenylate-binding protein 1 homolog with high similarity to human PABP 1.	protein_coding_primary_transcript	0.00424517	0.205973	3.64511	1.2748	5.55965	6.59267	0.0489597	3.20129	0.184328	3.20129
Y47H10A.5.1	WBGene00012961	Y47H10A.5	Y47H10A.5 is expressed in the intestine; is predicted to encode a protein with the following domain: RAI1-like family.	protein_coding_primary_transcript	0.00436338	0.211252	1.24605	0.437116	6.71439	0.768795	0.00194276	0.380197	0.111225	0.380197
Y82E9BL.19.1	WBGene00194735	Y82E9BL.19	Y82E9BL.19 is predicted to encode a protein with the following domain: Domain of unknown function DUF38, Caenorhabditis species.	protein_coding_primary_transcript	0.00437171	0.211252	1.39089	0.488028	3.68222	0.921171	0.0389833	0.136609	0.437359	0.437359
Y38E10A.22b.1	WBGene00012600	Y38E10A.22	Y38E10A.22 is predicted to encode a protein with the following domains: Armadillo-like helical and Armadillo-type fold.	protein_coding_primary_transcript	0.00449478	0.21676	-3.00359	1.05717	5.09236	3.23277	0.233034	2.00217	0.228299	2.00217
W07A12.4c.1	WBGene00012322	W07A12.4	W07A12.4 is an ortholog of human BTBD17 (BTB domain containing 17); is predicted to encode a protein with the following domains: BTB/POZ domain, SKP1/BTB/POZ domain superfamily, and BTB/Kelch-associated.	protein_coding_primary_transcript	0.00450477	0.216802	3.14594	1.10754	1.61687	3.82433	0.622944	1.83036	1.09676	1.83036
C07D10.5.1	WBGene00015569	C07D10.5	n.a.	protein_coding_primary_transcript	0.00455996	0.219016	0.757163	0.266928	6.15731	0.187816	0.00256291	0.0864164	0.139938	0.139938
T26H5.4b.1	WBGene00012069	T26H5.4	n.a.	protein_coding_primary_transcript	0.00480011	0.230087	1.93596	0.686474	2.95418	1.49324	0.334451	0.261864	0.608043	0.608043
F01D5.7b.1	WBGene00008497	F01D5.7	F01D5.7 is an ortholog of human ABHD17A (abhydrolase domain containing 17A) and ABHD17C (abhydrolase domain containing 17C); human ABHD17C exhibits palmitoyl-(protein) hydrolase activity.	protein_coding_primary_transcript	0.00500445	0.2394	-3.13458	1.1168	1.70843	3.3279	1.4404	0.641532	1.05409	1.05409
C05D11.4.1	WBGene00002881	let-756	let-756 encodes an fibroblast growth factor (FGF)-like ligand that is required for progression through early larval development; LET-756 is expressed from late embryogenesis to adulthood, with a peak of expression in larvae; with EGL-17, LET-756 is redundantly required to activate EGL-15/FGFR, which in turn activates protein degradation in adult muscle cells; homozygotes for partial loss-of-funct…	protein_coding_primary_transcript	0.00510288	0.243132	0.633317	0.226147	6.96301	0.214772	0.00103564	0.0774164	0.101249	0.101249
F10D2.8a.1	WBGene00017334	F10D2.8	F10D2.8 is predicted to have transferase activity, transferring hexosyl groups.	protein_coding_primary_transcript	0.00510145	0.243132	-1.7108	0.610877	3.38169	1.3143	0.0593208	0.68702	0.501399	0.68702
K02G10.4c.1	WBGene00001454	flp-11	flp-11 exhibits neuropeptide receptor binding activity; is involved in neuropeptide signaling pathway and sleep; is expressed in several tissues, including the head, the nervous system, and the reproductive system.	protein_coding_primary_transcript	0.00511484	0.243215	2.18184	0.779307	2.58526	2.08902	0.433415	0.781225	0.717009	0.781225
Y19D10B.7.1	WBGene00021236	pud-1.2	PUD-1.2, along with PUD-1.1, encodes a protein (CE25224) of unknown function; the PUD-1.2/PUD-1.1 proteins are present at significantly higher levels in daf-2 mutant vs. wild-type adults during a temperature shift from 15 to 25 degrees C; pud-1.2(RNAi) animals have no obvious mutant phenotype (i. e., they have no obvious defect in fertility or germline maintenance); the PUD-1.2/PUD-1.1 proteins b…	protein_coding_primary_transcript	0.00513004	0.243452	-1.55949	0.55721	8.8061	2.18679	0.00043827	0.620527	0.0629456	0.620527
C27C12.2.1	WBGene00007772	egrh-1	egrh-1 encodes a zinc finger protein that has similarity to the vertebrate EGR (early growth response factor) family of proteins, including the human EGR transcription factors; in C. elegans, EGRH-1 activity is required, non-autonomously in the gut and the somatic gonad, for regulation of oocyte meiotic maturation and ovulation; EGRH-1 is expressed in the somatic gonad, specifically in the gonada…	protein_coding_primary_transcript	0.00515005	0.243524	0.635764	0.227262	6.93754	0.167745	0.00110017	0.08936	0.102196	0.102196
Y48E1B.11.1	WBGene00013009	fbxc-23	fbxc-23 is enriched in the AVE and the body wall muscle cell based on microarray, tiling, array, and RNA-seq studies; is predicted to encode a protein with the following domain: Protein of unknown function DUF3557.	protein_coding_primary_transcript	0.005152	0.243524	1.05397	0.376771	4.71873	0.506518	0.0128159	0.206628	0.271096	0.271096
F49E11.10a.2	WBGene00009895	scl-2	scl-2 encodes a predicted extracellular protein that is a member of the C. elegans family of SCP/TAPS (sperm coating protein/Tpx-1/Ag5/PR-1/Sc7) domain-containing proteins; an scl-2 deletion mutation, tm2428, is reported to be homozygous viable.	protein_coding_primary_transcript	0.00524192	0.247284	1.89427	0.678516	5.40376	1.26531	0.649596	0.271171	0.197861	0.271171
R107.4a.1	WBGene00011299	ikke-1	ikke-1 is predicted to have ATP binding activity and protein serine/threonine kinase activity; is expressed in the anal sphincter muscle and the intestinal muscle.	protein_coding_primary_transcript	0.0052919	0.249148	0.677442	0.242923	6.90499	0.097033	0.0145941	0.0136932	0.10343	0.10343
Y38H6C.22.1	WBGene00000015	abf-4	abf-4 encodes a homolog of the antibacterial factor ASABF from Ascaris suum; ABF-4 may play a role in innate immunity, though at present the only evidence for its having an antimicrobial humoral function is its sequence similarity.	protein_coding_primary_transcript	0.0053782	0.252712	1.29278	0.464451	3.93957	1.51948	0.0427778	0.154522	0.388651	0.388651
C27A12.7b.2	WBGene00016157	ari-1.2	ari-1.2 is an ortholog of human ARIH1 (ariadne RBR E3 ubiquitin protein ligase 1); is predicted to have metal ion binding activity and ubiquitin-protein transferase activity.	protein_coding_primary_transcript	0.00545583	0.254986	3.04268	1.09496	1.84411	3.67616	1.40417	0.133524	0.993698	0.993698
C54D2.5a.1	WBGene00000367	cca-1	cca-1 encodes a calcium channel alpha subunit that is homologous to vertebrate T-type calcium channel alpha 1 subunits; CCA-1 is required for regulation of pharyngeal pumping, specifically for the efficient initiation of action potentials in the pharynx in response to excitatory inputs; a CCA-1::GFP fusion protein is expressed strongly in pharyngeal muscle as well as in many neurons, including pa…	protein_coding_primary_transcript	0.00546895	0.254986	2.82187	1.01578	3.74777	3.57783	1.63916	0.243139	0.424465	0.424465
F40H7.12.1	WBGene00044379	F40H7.12	F40H7.12 is enriched in the AFD, the PLM, the Z1.p, the Z4.a, and the male based on tiling, array, and RNA-seq studies; is predicted to encode a protein with the following domain: Actin-crosslinking.	protein_coding_primary_transcript	0.00546869	0.254986	2.41897	0.870747	3.03331	6.58097	0.114099	1.4023	0.586805	1.4023
Y17D7C.2.1	WBGene00012456	Y17D7C.2	n.a.	protein_coding_primary_transcript	0.00546941	0.254986	2.14337	0.771552	3.25567	3.51978	0.116819	1.07376	0.530831	1.07376
F56D6.9.1	WBGene00044471	F56D6.9	n.a.	protein_coding_primary_transcript	0.00556167	0.258781	-1.9576	0.706063	2.26324	1.24157	0.170135	0.661188	0.826914	0.826914
K12H4.7a.1	WBGene00019682	K12H4.7	K12H4.7 is an ortholog of human PRSS16 (serine protease 16); is predicted to have serine-type peptidase activity; is involved in innate immune response; is expressed in the intestine.	protein_coding_primary_transcript	0.00560598	0.260334	-0.722098	0.260687	9.24595	0.695976	0.000652733	0.135263	0.0598258	0.135263
T05E12.3.1	WBGene00011486	T05E12.3	T05E12.3 is an ortholog of human KCTD10 (potassium channel tetramerization domain containing 10), KCTD13, and TNFAIP1 (TNF alpha induced protein 1); human KCTD13 exhibits GTP-Rho binding activity and identical protein binding activity.	protein_coding_primary_transcript	0.00574906	0.266459	0.944881	0.34213	5.22064	0.28668	0.00695758	0.227148	0.215198	0.227148
T23F1.5.1	WBGene00011948	rocf-1	rocf-1 is predicted to encode a protein with the following domain: Zona pellucida domain.	protein_coding_primary_transcript	0.00583652	0.269987	2.56261	0.929549	4.73922	3.14637	0.0610125	1.66711	0.268567	1.66711
F42G2.7b.1	WBGene00044362	F42G2.7	F42G2.7 is an ortholog of human PHYH; human orthologs of this gene are implicated in Refsum disease; human PHYH exhibits several functions, including carboxylic acid binding activity, cofactor binding activity, and ferrous iron binding activity.	protein_coding_primary_transcript	0.00592272	0.273444	1.97585	0.71796	2.59292	1.85035	0.316362	0.433911	0.71457	0.71457
H19N07.4b.1	WBGene00010408	mboa-2	mboa-2 encodes a sterol O-acyltransferase orthologous to Drosophila MIDWAY, and to human DGAT1 (OMIM:604900); MBOA-2 has acyl-CoA:diacylglycerol O-acyltransferase activity when expressed in yeast; MBOA-2 has no obvious function in mass RNAi assays.	protein_coding_primary_transcript	0.00598677	0.275866	-3.14231	1.14328	2.91878	3.36448	1.60235	1.01183	0.617779	1.01183
Y54G2A.10b.1	WBGene00021875	Y54G2A.10	n.a.	protein_coding_primary_transcript	0.00602132	0.276922	1.52252	0.554324	3.62872	0.965875	0.166392	0.250896	0.448158	0.448158
C44C8.7.1	WBGene00045298	fbxc-12	fbxc-12 is predicted to encode a protein with the following domain: Protein of unknown function DUF3557.	protein_coding_primary_transcript	0.00604261	0.277366	1.47109	0.535828	3.49203	0.907531	0.0973106	0.316367	0.476912	0.476912
C23H3.9e.2	WBGene00016022	C23H3.9	C23H3.9 is enriched in the AVA, the AVE, the OLL, and the PVD based on microarray, tiling, array, and RNA-seq studies; is predicted to encode a protein with the following domains: Metallo-beta-lactamase, Ribonuclease Z/Hydroxyacylglutathione hydrolase-like, and Metallo-beta-lactamase domain-containing protein.	protein_coding_primary_transcript	0.00608284	0.278141	3.01114	1.09764	1.81543	4.57285	1.28581	1.12382	1.00619	1.12382
Y38F2AR.9.1	WBGene00021427	Y38F2AR.9	Y38F2AR.9 is an ortholog of human SEC61B; human SEC61B exhibits epidermal growth factor binding activity.	protein_coding_primary_transcript	0.00607578	0.278141	-0.480941	0.175292	9.00373	0.197493	0.000125611	0.0553475	0.0613287	0.0613287
C32E8.6b.1	WBGene00016324	C32E8.6	C32E8.6 is predicted to have catalytic activity.	protein_coding_primary_transcript	0.00615597	0.280946	-2.27665	0.83109	2.39392	1.531	0.600889	0.199219	0.780531	0.780531
F01D5.5.1	WBGene00008495	F01D5.5	F01D5.5 is involved in innate immune response.	protein_coding_primary_transcript	0.00627827	0.285979	-0.935978	0.342487	5.5721	0.386881	0.00422642	0.230369	0.18329	0.230369
C18E3.7b.1	WBGene00004093	ppw-1	ppw-1 encodes a PAZ (PIWI/Argonaute/Zwille)/PIWI domain-containing protein that is a member of the Argonaute family of proteins; ppw-1 activity is required for efficient germline RNAi.	protein_coding_primary_transcript	0.00632657	0.287082	0.971925	0.35597	5.06773	0.187354	0.0225231	0.040759	0.230906	0.230906
T26C5.1.1	WBGene00001761	gst-13	gst-13 is predicted to have transferase activity; is involved in innate immune response.	protein_coding_primary_transcript	0.00632247	0.287082	-0.736334	0.269663	7.07839	0.514917	0.000976776	0.144459	0.0971604	0.144459
C32B5.18.1	WBGene00235351	C32B5.18	n.a.	protein_coding_primary_transcript	0.0064077	0.29021	2.20848	0.81011	1.44994	1.9499	0.13384	0.156853	1.17872	1.17872
B0403.3.1	WBGene00015167	B0403.3	n.a.	protein_coding_primary_transcript	0.00644753	0.290628	1.04424	0.383333	6.31371	0.624025	0.00264538	0.291242	0.130874	0.291242
C04A11.4a.1	WBGene00000074	adm-2	adm-2 encodes a protein containing a snake venom disintegrin-domain and a metalloprotease-like domain (i.e., a protein of the ADAM family); like ADM-1, ADM-2 is homologous to a mammalian sperm glycoprotein (PH-30/fertilin) implicated in sperm-egg fusion, and ADM-2 might thus be a fusogenic protein mediating the merging of plasma membranes during development.	protein_coding_primary_transcript	0.00643665	0.290628	0.81218	0.298084	7.38397	0.434922	0.00874836	0.16896	0.0876321	0.16896
F47B8.2.1	WBGene00009803	F47B8.2	F47B8.2 is enriched in the NSM, the OLL, and the PVD based on tiling, array, RNA-seq, and microarray studies; is predicted to encode a protein with the following domain: Protein of unknown function DUF2700.	protein_coding_primary_transcript	0.00645352	0.290628	0.979173	0.359487	6.27631	0.739224	0.00269583	0.255767	0.132937	0.255767
F43H9.2a.1	WBGene00018398	sptl-2	sptl-2 is an ortholog of human SPTLC2 and SPTLC3; is predicted to have pyridoxal phosphate binding activity and serine C-palmitoyltransferase activity; human orthologs of this gene are implicated in hereditary sensory and autonomic neuropathy type 1C.	protein_coding_primary_transcript	0.00649432	0.291827	-0.739884	0.271844	6.51075	1.02932	0.0271466	0.0764628	0.120652	0.120652
Y82E9BL.12.1	WBGene00022328	Y82E9BL.12	Y82E9BL.12 is enriched in the AVA based on tiling, array, and RNA-seq studies; is predicted to encode a protein with the following domain: Methyltransferase FkbM.	protein_coding_primary_transcript	0.00650465	0.291827	1.58251	0.581551	3.29841	1.65503	0.155732	0.110292	0.520671	0.520671
K08H2.9.1	WBGene00010694	bgnt-1.5	bgnt-1.5 is predicted to have transferase activity.	protein_coding_primary_transcript	0.00658164	0.294726	1.17979	0.434177	4.12965	0.500514	0.0211	0.221624	0.35592	0.35592
C53A5.4.1	WBGene00007049	tag-191	tag-191 is an ortholog of human TTBK1 (tau tubulin kinase 1) and TTBK2; is predicted to have ATP binding activity and protein kinase activity; human orthologs of this gene are implicated in spinocerebellar ataxia type 11.	protein_coding_primary_transcript	0.00659975	0.294983	0.877179	0.32292	5.39708	0.742777	0.00654168	0.202013	0.198466	0.202013
F28B3.4j.1	WBGene00017885	dip-2	dip-2 is predicted to have catalytic activity.	protein_coding_primary_transcript	0.0067211	0.299735	0.828755	0.305774	6.54426	0.464791	0.0253411	0.161654	0.119022	0.161654
W04G5.2a.1	WBGene00004275	rab-11.2	rab-11.2 is an ortholog of human RAB11A (RAB11A, member RAS oncogene family) and RAB11B (RAB11B, member RAS oncogene family); is predicted to have GTP binding activity and GTPase activity.	protein_coding_primary_transcript	0.00673123	0.299735	1.74373	0.643478	2.84211	2.45684	0.188762	0.231056	0.639367	0.639367
W05E10.1.1	WBGene00012280	W05E10.1	W05E10.1 is an ortholog of human MFSD8; human orthologs of this gene are implicated in neuronal ceroid lipofuscinosis 7; is predicted to encode a protein with the following domains: Major facilitator superfamily and MFS transporter superfamily.	protein_coding_primary_transcript	0.006808	0.302588	-1.02082	0.377229	4.69344	0.374676	0.0103551	0.0548056	0.274248	0.274248
K12G11.3.1	WBGene00010790	sodh-1	sodh-1 is predicted to have alcohol dehydrogenase (NAD) activity and metal ion binding activity; is involved in defense response to Gram-positive bacterium; is expressed in the hypodermis, the intestine, the muscle cell, and the nervous system.	protein_coding_primary_transcript	0.00683456	0.303202	0.649577	0.240157	8.09949	0.513314	0.000405385	0.114945	0.0719421	0.114945
F36H5.2d.3	WBGene00018101	math-27	The F36H5.2 gene encodes a protein with a meprin-associated Traf homology (MATH) domain that may be involved in apoptosis.	protein_coding_primary_transcript	0.00690258	0.304672	2.74663	1.0167	2.16184	4.59608	0.983738	1.08363	0.864671	1.08363
K06H6.4.1	WBGene00019452	K06H6.4	K06H6.4 is predicted to encode a protein with the following domain: Glycosyltransferase family 92.	protein_coding_primary_transcript	0.00690716	0.304672	2.86354	1.06006	3.1783	3.7082	0.0992892	2.14818	0.549705	2.14818
R10E8.8.1	WBGene00011213	R10E8.8	R10E8.8 is predicted to encode a protein with the following domains: F-box domain and F-box-like domain superfamily.	protein_coding_primary_transcript	0.00691884	0.304672	0.857464	0.317494	5.71837	0.484392	0.00539095	0.196214	0.171341	0.196214
ZK488.4.1	WBGene00022756	nhr-251	nhr-251 is predicted to have DNA-binding activity transcription factor activity, sequence-specific DNA binding activity, and zinc ion binding activity.	protein_coding_primary_transcript	0.00691432	0.304672	2.24325	0.830542	3.00741	2.25703	0.0984328	1.28117	0.593678	1.28117
C08H9.10.1	WBGene00007469	chil-4	chil-4 is predicted to have chitin binding activity.	protein_coding_primary_transcript	0.00702282	0.30868	2.04044	0.756907	1.99913	2.43827	0.217162	0.488041	0.928653	0.928653
D1025.2.1	WBGene00008354	gcsh-1	gcsh-1 is an ortholog of human GCSH; human orthologs of this gene are implicated in glycine encephalopathy; is predicted to encode a protein with the following domains: Glycine cleavage system H-protein, Single hybrid motif, Glycine cleavage system H-protein, subgroup, and Glycine cleavage system H-protein/Simiate.	protein_coding_primary_transcript	0.00704524	0.309095	-0.729657	0.270775	6.098	0.646389	0.00294528	0.0428763	0.143693	0.143693
W09H1.6b.2	WBGene00002264	lec-1	lec-1 encodes a tandem repeat-type galectin in which each galectin domain is homologous to typical vertebrate 14-kDa-type galectins; the two sugar binding sites have distinct sugar binding properties in vitro and lec-1 is expressed most abundantly in the adult cuticle.	protein_coding_primary_transcript	0.0070736	0.309769	0.753212	0.279655	6.41524	0.349162	0.0309435	0.0567576	0.125471	0.125471
R03G5.6a.1	WBGene00019847	R03G5.6	n.a.	protein_coding_primary_transcript	0.00713837	0.31146	0.774288	0.287805	5.83532	0.18204	0.00343483	0.0446054	0.162229	0.162229
ZK896.1.1	WBGene00014132	ZK896.1	ZK896.1 is predicted to encode a protein with the following domain: CUB-like domain.	protein_coding_primary_transcript	0.00713221	0.31146	1.16387	0.432567	4.16732	0.45963	0.0244745	0.269565	0.349753	0.349753
F29C4.8a.1	WBGene00000674	col-99	col-99 is predicted to be a structural constituent of cuticle; localizes to the extracellular region, neuromuscular junction, and spanning component of plasma membrane; is expressed in the epithelial system, the muscular system, and the nervous system.	protein_coding_primary_transcript	0.00720019	0.313011	3.09076	1.15007	3.56226	4.60745	0.486409	2.15893	0.461924	2.15893
F52D2.8b.1	WBGene00018690	fbxa-46	This gene encodes a protein containing an F-box, a motif predicted to mediate protein-protein interactions either with homologs of yeast Skp-1p or with other proteins; this gene's encoded protein also contains an FTH/DUF38 motif, which may also mediate protein-protein interaction.	protein_coding_primary_transcript	0.00718792	0.313011	1.6711	0.621687	2.88736	1.8542	0.129115	0.643875	0.626541	0.643875
F08C6.2a.1	WBGene00017241	pcyt-1	pcyt-1 encodes a lipid-activated CTP:phosphocholine cytidylyltransferase (CCT), with CCT activity in vitro; recombinant PCYT-1 is most activated by a 1:1 mixture of phosphatidylcholine:oleate vesicles; an inhibitory 21-residue segment (residues 246-266) is critical for specific activation of PCYT-1 by lipids, since deletion or mutation of this segment causes PCYT-1 to be constitutively active wit…	protein_coding_primary_transcript	0.00724618	0.31367	2.69711	1.00439	1.42664	2.60316	0.81592	1.20169	1.1906	1.20169
Y47H9C.4a.1	WBGene00000415	ced-1	ced-1 encodes a single-pass transmembrane protein homologous to human CD91, a low density lipoprotein receptor; CED-1 is a component of the apoptotic pathway and functions to initiate a signaling pathway in phagocytic cells that promotes cell corpse engulfment, phagosome maturation as evidenced by enrichment of PtdIns(3)P, DYN-1, and RAB-5 on phagosomal surfaces and, ultimately, apoptotic cell de…	protein_coding_primary_transcript	0.00725358	0.31367	0.559738	0.208471	7.6503	0.140792	0.00613165	0.0578349	0.0807884	0.0807884
Y75B8A.21.1	WBGene00013555	fbxa-89	This gene encodes a protein containing an F-box, a motif predicted to mediate protein-protein interactions either with homologs of yeast Skp-1p or with other proteins; this gene's encoded protein also contains an FTH/DUF38 motif, which may also mediate protein-protein interaction.	protein_coding_primary_transcript	0.00725485	0.31367	1.33477	0.497137	3.59947	0.660045	0.0401222	0.218357	0.454168	0.454168
C14C11.2.1	WBGene00015766	C14C11.2	n.a.	protein_coding_primary_transcript	0.0073434	0.316924	-3.22237	1.20199	5.01479	2.87206	2.65295	-0.660939	0.236611	0.236611
Y80D3A.9.1	WBGene00013587	Y80D3A.9	Y80D3A.9 is an ortholog of human Tango2; is predicted to encode a protein with the following domain: Transport and Golgi organisation protein 2.	protein_coding_primary_transcript	0.00761272	0.327953	-0.729491	0.273343	6.04817	0.202462	0.00245504	0.0113818	0.146977	0.146977
B0399.1c.1	WBGene00007176	kcnl-1	kcnl-1 encodes a small-conductance calcium-activated potassium channel subunit.	protein_coding_primary_transcript	0.0077035	0.330668	-2.81451	1.05618	2.69228	3.72348	1.09243	1.1386	0.683636	1.1386
R06C1.6.1	WBGene00011060	R06C1.6	R06C1.6 is enriched in the AFD based on tiling, array, RNA-seq, and microarray studies.	protein_coding_primary_transcript	0.00770301	0.330668	0.711279	0.266915	6.1567	0.465739	0.00251085	0.139081	0.139976	0.139976
K08D8.12a.1	WBGene00194926	K08D8.12	n.a.	protein_coding_primary_transcript	0.00777291	0.333047	1.32021	0.495989	3.8882	0.727553	0.0940453	0.344334	0.397965	0.397965
F58F9.3b.1	WBGene00019057	F58F9.3	F58F9.3 is enriched in the ALM, the OLL, the PLM, and the PVD based on tiling, array, microarray, and RNA-seq studies; is predicted to encode a protein with the following domain: Protein of unknown function DUF272.	protein_coding_primary_transcript	0.00785506	0.335962	0.980322	0.368787	7.23655	0.628344	0.00135825	0.270649	0.0919991	0.270649
Y34F4.4.1	WBGene00021339	Y34F4.4	Y34F4.4 is predicted to encode a protein with the following domain: Tight junction protein, claudin-like.	protein_coding_primary_transcript	0.00788405	0.336598	0.874057	0.328964	5.74428	0.317385	0.00396785	0.212467	0.169283	0.212467
T02G5.8.1	WBGene00002183	kat-1	kat-1 encodes a predicted 3-ketoacyl-coA thiolase, a conserved enzyme in the mitochondrial fatty acid beta-oxidation pathway; kat-1 acts synergistically with tub-1 and together with the Bardet-Biedl syndrome protein BBS1 ortholog, bbs-1, to regulate lipid accumulation; genetic interaction studies of kat-1 with che-2, osm-5 and daf-6, genes that are required for ciliary structure and intraflagella…	protein_coding_primary_transcript	0.00800662	0.341219	-0.455179	0.17165	9.53583	0.235559	0.000240362	0.0272899	0.0586869	0.0586869
F42G2.2c.1	WBGene00018351	F42G2.2	F42G2.2 is predicted to encode a protein with the following domains: F-box domain and Domain of unknown function DUF38, Caenorhabditis species.	protein_coding_primary_transcript	0.00803038	0.341621	0.993169	0.374669	5.42945	0.632086	0.0851989	0.167455	0.195555	0.195555
C49A9.9a.1	WBGene00016763	C49A9.9	C49A9.9 is predicted to encode a protein with the following domain: Protein of unknown function DUF272.	protein_coding_primary_transcript	0.00808632	0.342777	0.932946	0.352262	6.75115	0.583987	0.0759122	0.172265	0.109646	0.172265
R07C3.12.1	WBGene00019928	clec-44	clec-44 is predicted to have carbohydrate binding activity.	protein_coding_primary_transcript	0.00807878	0.342777	1.99288	0.752382	1.92994	1.83285	0.174981	0.62149	0.957175	0.957175
W03F11.6b.1	WBGene00021009	afd-1	afd-1 is an ortholog of human AFDN (afadin, adherens junction formation factor); colocalizes with the catenin complex.	protein_coding_primary_transcript	0.00811906	0.343553	-4.38828	1.65778	3.01989	7.84449	1.43899	4.0575	0.590359	4.0575
C18C4.10a.1	WBGene00002215	klc-2	klc-2 encodes a kinesin light chain; klc-2 is required for transport and localization of synaptic vesicles to presynaptic terminals; in addition, klc-2 is required for normal translocation of the meiotic spindle to the oocyte cortex; KLC-2 physically interacts with UNC-116/kinesin heavy chain (KHC) and with UNC-16 and UNC-14, suggesting that it regulates vesicular transport by mediating the assoc…	protein_coding_primary_transcript	0.00819814	0.345159	1.99607	0.755002	3.61062	1.83552	0.510905	0.629152	0.451867	0.629152
C56C10.8.2	WBGene00002045	icd-1	icd-1 encodes the C. elegans ortholog of the beta-subunit of the nascent polypeptide-associated complex (betaNAC); during development, icd-1 activity is required for prevention of ced-4-dependent, but ced-3-independent, programmed cell death and for normal embryonic development; ICD-1 is widely expressed throughout development and colocalizes primarily with mitochondria.	protein_coding_primary_transcript	0.00817182	0.345159	-0.843533	0.31893	6.00339	0.248829	0.0479462	0.155486	0.150026	0.155486
F40F12.7.3	WBGene00009595	cbp-3	cbp-3 is predicted to have histone acetyltransferase activity, transcription coregulator activity, and zinc ion binding activity.	protein_coding_primary_transcript	0.00820047	0.345159	1.26012	0.47665	4.66325	0.871357	0.176324	0.250658	0.278065	0.278065
F58G6.7.1	WBGene00010277	F58G6.7	F58G6.7 is predicted to have copper ion transmembrane transporter activity.	protein_coding_primary_transcript	0.00823773	0.346115	-0.691225	0.261613	6.25763	0.806526	0.00289442	0.0528669	0.133988	0.133988
ZC443.3.1	WBGene00013898	ZC443.3	ZC443.3 is expressed in several tissues including the pharynx.	protein_coding_primary_transcript	0.00832575	0.349198	0.831749	0.315228	7.2003	0.744881	0.00107356	0.197663	0.0931382	0.197663
K08E7.9.1	WBGene00003995	pgp-1	pgp-1 encodes a transmembrane protein that is a member of the P-glycoprotein subclass of the ATP-binding cassette (ABC) transporter superfamily; along with PGP-3, PGP-1 is required for defense against the pathogenic Pseudomonas aeruginosa strain PA14, and may facilitate ATP-dependent efflux of the toxic phenazine compounds produced by the bacteria; PGP-1 is expressed in the apical membrane of int…	protein_coding_primary_transcript	0.00835189	0.349678	0.861687	0.326706	7.2476	0.293724	0.000741214	0.212732	0.0916572	0.212732
T05C12.11a.1	WBGene00011473	T05C12.11	T05C12.11 is enriched in the OLL and the PVD based on tiling, array, and microarray studies.	protein_coding_primary_transcript	0.00839788	0.350987	2.94492	1.11734	2.82033	5.68762	0.635813	1.8611	0.645629	1.8611
C14B9.6c.2	WBGene00001565	gei-8	gei-8 encodes a novel protein highly similar to C. briggsae BP:CBP04038 that contains a glutamine/asparagine (Q/N)-rich ('prion') domain (by the algorithm of Michelitsch and Weissman) and two myb-like DNA-binding domains; interacts with GEX-3 in yeast two-hybrid assays.	protein_coding_primary_transcript	0.00845945	0.352941	-1.92197	0.729909	4.31299	1.43663	0.738645	0.140291	0.326889	0.326889
Y106G6A.2a.1	WBGene00013695	epg-8	epg-8 encodes a coiled-coil domain protein that is conserved amongst nematodes; EPG-8 plays an essential role in autophagy, specifically in regulating the degradation of autophagic substrates as well as the normal levels and localization of LGG-1, the C. elegans Atg8 homolog; EPG-8 thus plays a role in regulating the survival of C. elegans under conditions of nutrient starvation; EPG-8 physically…	protein_coding_primary_transcript	0.0084804	0.353197	0.610322	0.231857	6.9105	0.18921	0.00429679	0.0535114	0.103219	0.103219
F52F10.4a.1	WBGene00018708	oac-32	oac-32 is predicted to have transferase activity, transferring acyl groups other than amino-acyl groups.	protein_coding_primary_transcript	0.00853892	0.355013	-1.87922	0.714535	2.84254	1.53529	0.381876	0.148122	0.639246	0.639246
T12A7.1.1	WBGene00001577	gem-4	gem-4 encodes a Ca[2+]-dependent phosphatidylserine binding protein (copine) that antagonizes GON-2 in gonadal cell division, with no other obvious function in normal animals; GEM-4 is highly similar to three human proteins, copine I, copine III, and KIA1599 (40% identity over 590 residues); GEM-4 is also similar to its C. elegans paralog, F26D10.4 (73% identity over 637 residues), with at least …	protein_coding_primary_transcript	0.00861012	0.35735	1.8421	0.701175	5.79016	1.99673	0.0869644	0.896329	0.165693	0.896329
T11B7.4d.1	WBGene00001132	alp-1	alp-1 encodes the C. elegans ortholog of the ALP (alpha-actininassociated LIM protein)-Enigma family of proteins that are found at sites of actin filament anchorage, such as the muscle Z disk; in C. elegans, alp-1 is required for maintenance of actin filament organization and for stabilizing muscle contraction; ALP-1 co-localizes with alpha-actinin at body wall muscle dense bodies, and its locali…	protein_coding_primary_transcript	0.00864911	0.358344	0.706038	0.268903	6.16684	0.206667	0.00526674	0.0885845	0.139351	0.139351
C48B4.4d.1	WBGene00000421	ced-7	ced-7 encodes an ATP binding cassette (ABC) transporter that is a member of the ABCA subfamily of transporter proteins; CED-7 activity is required in both apoptotic and phagocytic cells for engulfment of apoptotic cell corpses; in regulating apoptotic cell clearance, CED-7 functions upstream of CED-10/Rac, and together with CED-1 and CED-6, to mediate actin reorganization around the apoptotic cel…	protein_coding_primary_transcript	0.00872343	0.360796	1.34354	0.512274	6.61368	0.905073	0.108317	0.416532	0.115744	0.416532
F23A7.4.1	WBGene00009069	F23A7.4	n.a.	protein_coding_primary_transcript	0.00877882	0.362457	-0.78933	0.301208	8.49295	0.459798	0.000276179	0.181176	0.0662769	0.181176
F52E1.7a.2	WBGene00002021	hsp-17	hsp-17 encodes a heat shock protein that is a member of the hsp16/hsp20/alpha-crystallin family of heat shock proteins; by homology, HSP-17 is predicted to function as a molecular chaperone that protects cells from heat-induced protein aggregation and denaturation.	protein_coding_primary_transcript	0.00908051	0.374265	0.752656	0.288484	7.46772	0.384057	0.000952795	0.165493	0.0853371	0.165493
D1086.12a.1	WBGene00044082	D1086.12	n.a.	protein_coding_primary_transcript	0.00909692	0.374294	-2.98118	1.14292	3.3042	3.43831	0.483403	2.12912	0.519307	2.12912
T24A6.20.1	WBGene00020756	T24A6.20	T24A6.20 is predicted to encode a protein with the following domain: Acyl-CoA N-acyltransferase.	protein_coding_primary_transcript	0.00911938	0.374571	-0.679455	0.260573	6.26403	0.364063	0.00217043	0.0227037	0.133626	0.133626
C33D9.13.1	WBGene00194651	C33D9.13	n.a.	protein_coding_primary_transcript	0.00926085	0.37884	0.878581	0.337621	5.17425	0.630484	0.00813295	0.126919	0.219843	0.219843
T12B5.11.1	WBGene00020457	fbxa-67	This gene encodes a protein containing an F-box, a motif predicted to mediate protein-protein interactions either with homologs of yeast Skp-1p or with other proteins; this gene's encoded protein also contains an FTH/DUF38 motif, which may also mediate protein-protein interaction.	protein_coding_primary_transcript	0.00927103	0.37884	0.883127	0.339417	5.13816	0.537294	0.00687788	0.179866	0.22353	0.22353
Y105E8B.1t.1	WBGene00002978	lev-11	lev-11 encodes tropomyosin, an actin-binding contractile structural protein orthologous to human TROPOMYOSIN 1 (TPM1; OMIM:191010), which when mutated leads to familial hypertrophic cardiomyopathy; LEV-11 is required for embryonic development, normal body morphology, and locomotion; expressed as multiple tissue-specific isoforms generated by alternative mRNA splicing and promoter use, LEV-11 is d…	protein_coding_primary_transcript	0.00925741	0.37884	-4.39894	1.69034	2.02501	7.03441	2.20455	3.50995	0.918187	3.50995
W10G11.16a.1	WBGene00021146	lgc-45	lgc-45 is predicted to have extracellular ligand-gated ion channel activity and transmembrane signaling receptor activity.	protein_coding_primary_transcript	0.00934963	0.380746	-3.45465	1.32922	2.90569	4.25532	2.91226	-0.577739	0.621414	0.621414
Y71H2AM.14b.1	WBGene00022179	Y71H2AM.14	Y71H2AM.14 is predicted to have galactoside 2-alpha-L-fucosyltransferase activity.	protein_coding_primary_transcript	0.0093388	0.380746	-2.57182	0.989393	1.79789	2.76604	0.943896	-0.0940895	1.0139	1.0139
F11C1.5a.2	WBGene00008694	F11C1.5	F11C1.5 is an ortholog of human VWA8; is predicted to have ATP binding activity and ATPase activity; is expressed in the intestine and the pharynx.	protein_coding_primary_transcript	0.00942766	0.382437	-1.39081	0.535722	7.26929	0.772115	0.107694	0.466303	0.0909927	0.466303
F39D8.1a.1	WBGene00004123	pqn-36	The protein product of this gene is predicted to contain a glutamine/asparagine (Q/N)-rich ('prion') domain, by the algorithm of Michelitsch and Weissman (as of the WS77 release of WormBase, i.e., in wormpep77).	protein_coding_primary_transcript	0.00944989	0.382437	2.59199	0.99871	3.92996	3.78507	0.610806	1.38404	0.390377	1.38404
F41E6.13a.1	WBGene00018294	atg-18	atg-18 encodes, by alternative splicing, two isoforms of a WD40 repeat-containing protein orthologous to the autophagic budding yeast protein Atg18p, and to human WIPI1 (OMIM:609224) and WIPI2 (OMIM:609225); ATG-18 activity is essential for normal dauer morphogenesis and autophagy in daf-2 mutant animals; ATG-18 is expressed in larval and adult pharynx, bodywall muscle, hypodermis, seam cells, an…	protein_coding_primary_transcript	0.00948181	0.382437	0.497395	0.191735	8.17398	0.108249	0.002792	0.0314656	0.0707328	0.0707328
K11E8.1g.2	WBGene00006779	unc-43	unc-43 encodes the C. elegans ortholog of type II calcium/calmodulin-dependent protein kinase (CaMKII); unc-43 activity is required for a number of processes, including locomotion, neuronal cell fate specification and regulation of synaptic density, egg laying, defecation, and meiotic maturation; in regulating some of these processes, unc-43 acts in concert with MAPKKK and G protein signaling pat…	protein_coding_primary_transcript	0.00943747	0.382437	-2.15069	0.828531	5.2455	1.86986	0.146767	1.22616	0.212751	1.22616
R10D12.1.1	WBGene00011185	R10D12.1	R10D12.1 is enriched in dopaminergic neurons and the AFD based on tiling, array, and RNA-seq studies; is predicted to encode a protein with the following domains: Major facilitator superfamily and MFS transporter superfamily.	protein_coding_primary_transcript	0.00946012	0.382437	0.648596	0.249944	6.46101	0.207735	0.00181467	0.116634	0.12313	0.12313
Y57G11C.15a.1	WBGene00013311	sec-61	sec-61 is an ortholog of human SEC61A1 and SEC61A2; is predicted to encode a protein with the following domains: SecY/SEC61-alpha family, Translocon Sec61/SecY, plug domain, and SecY domain superfamily.	protein_coding_primary_transcript	0.00948748	0.382437	-0.446072	0.171965	9.54066	0.313749	0.000470032	0.0512575	0.0586739	0.0586739
ZK131.2.1	WBGene00001899	his-25	his-25 encodes an H3 histone.	protein_coding_primary_transcript	0.00964016	0.387935	0.973667	0.376155	5.23204	0.500846	0.00866993	0.274315	0.214072	0.274315
F19B2.6.1	WBGene00008945	F19B2.6	F19B2.6 is enriched in the AFD based on RNA-seq studies.	protein_coding_primary_transcript	0.00967995	0.388879	0.735684	0.284371	6.00018	0.274695	0.00293424	0.158799	0.150248	0.158799
Y39G10AR.21c.1	WBGene00021476	nsun-4	Y39G10AR.21 is orthologous to human NSUN4, a putative S-adenosyl-L-methionine-dependent methyl-transferase.	protein_coding_primary_transcript	0.0096964	0.388884	-3.12658	1.20882	1.49631	3.45615	1.23186	1.69064	1.1554	1.69064
Y6B3B.5b.1	WBGene00012390	gpap-1	gpap-1 is an ortholog of human IMPAD1; is predicted to encode a protein with the following domain: Inositol monophosphatase-like.	protein_coding_primary_transcript	0.00971309	0.388899	3.34028	1.29174	3.44895	5.56877	0.400048	2.93714	0.486333	2.93714
C44E4.6.3	WBGene00016655	acbp-1	acbp-1 encodes a highly conserved protein containing a functional acyl-CoA-binding binding domain orthologous to human DBI (Diazepam Binding inhibitor) (OMIM: 125950) required for protein stability and ligand binding; acyl-CoA proteins are required for lipid droplet morphology and lipid storage function; acbp-1 mutants have reduced triglycerides, aberrant lipid droplet morphology and number in th…	protein_coding_primary_transcript	0.00978191	0.390998	-0.91009	0.352278	5.42862	0.528566	0.034225	0.213974	0.195629	0.213974
F53H2.3b.1	WBGene00010006	F53H2.3	F53H2.3 is expressed in the gonad and the intestine.	protein_coding_primary_transcript	0.00991321	0.395582	0.52676	0.204262	7.58809	0.0766097	0.00117676	0.0360848	0.0822693	0.0822693
F45D3.4a.1	WBGene00009724	F45D3.4	F45D3.4 is enriched in the AFD, the OLL, the PLM, and the PVD based on microarray, tiling, array, and RNA-seq studies.	protein_coding_primary_transcript	0.00993356	0.395731	0.673392	0.261194	8.08415	0.359065	0.00277366	0.133671	0.0721995	0.133671
F53A9.2.1	WBGene00018725	kreg-1	F53A9.2 encodes a novel protein containing polyhistidine stretches; F53A9.2 activity is required for the stress response to copper ion, and in that pathway, is a downstream target of the FOS-1 transcription factor that binds directly to the F53A9.2 promoter; an F53A9.2 promoter fusion is weakly expressed in the intestine, but expression is upregulated in the intestine following exposure to copper…	protein_coding_primary_transcript	0.00999431	0.396824	1.89196	0.73445	5.68298	2.00787	0.011382	1.06745	0.174182	1.06745
T22G5.6.1	WBGene00002260	lbp-8	lpb-8 belongs to a family of small intracellular fatty acid binding proteins (FABPs) that includes As-p18, found in the parasitic nematode Ascaris suum; lpb-8 shares 55% identity with bovine heart FABP but only 25% identity with As-p18 and lacks a secretory signal	protein_coding_primary_transcript	0.00998975	0.396824	-1.9104	0.741563	2.11445	1.6591	0.216965	0.00971739	0.882867	0.882867
Y73E7A.3d.1	WBGene00022270	Y73E7A.3	Y73E7A.3 is an ortholog of human SLC35F1 (solute carrier family 35 member F1) and SLC35F2 (solute carrier family 35 member F2); is predicted to have transmembrane transporter activity; is expressed in several tissues, including the muscular system, the nervous system, and the reproductive system.	protein_coding_primary_transcript	0.0100174	0.39708	2.65813	1.03219	0.895381	1.94502	0.637315	0.699714	1.49354	1.49354
C53A5.5a.1	WBGene00008265	kcnl-4	kcnl-4 is an ortholog of human KCNN3 (potassium calcium-activated channel subfamily N member 3), KCNN1 (potassium calcium-activated channel subfamily N member 1), and KCNN2 (potassium calcium-activated channel subfamily N member 2); is predicted to have calmodulin binding activity and small conductance calcium-activated potassium channel activity.	protein_coding_primary_transcript	0.0100381	0.39724	0.928186	0.360529	4.93736	0.538905	0.0147564	0.0956551	0.245206	0.245206
K11C4.5b.1	WBGene00006801	unc-68	unc-68 encodes a ryanodine receptor ortholog that is expressed in body-wall muscle cells and is required for normal body tension and locomotion; unc-68 mutants are flaccid, sluggish, and resistant to ryanodine, but have normal muscle ultrastructure; UNC-68 is dispensable for excitation-contraction coupling itself, but may amplify its calcium signals; the unc-68/kra-1(kh30) mutation is an S1444N s…	protein_coding_primary_transcript	0.0103184	0.407654	1.12265	0.437683	6.53324	0.55456	0.194599	0.188534	0.119555	0.188534
T13F3.6.1	WBGene00011753	T13F3.6	T13F3.6 is enriched in the AFD based on tiling, array, and RNA-seq studies; is predicted to encode a protein with the following domain: Domain of unknown function DUF19.	protein_coding_primary_transcript	0.0104147	0.410776	-0.693197	0.270595	7.6073	0.8946	0.000770443	0.145673	0.0818045	0.145673
C08F11.8.2	WBGene00007455	ugt-22	ugt-22 is predicted to have glucuronosyltransferase activity.	protein_coding_primary_transcript	0.0105363	0.413023	-1.09387	0.427674	7.04827	1.30543	0.17796	0.18785	0.0982005	0.18785
C44C8.2.1	WBGene00016647	fbxc-4	fbxc-4 is predicted to encode a protein with the following domain: Protein of unknown function DUF3557.	protein_coding_primary_transcript	0.0105703	0.413023	0.66912	0.261723	6.25201	0.303701	0.0026901	0.131956	0.134308	0.134308
C44C8.3.1	WBGene00016648	fbxc-2	This gene encodes a protein containing an F-box, a motif predicted to mediate protein-protein interactions either with homologs of yeast Skp-1p or with other proteins.	protein_coding_primary_transcript	0.0105703	0.413023	0.66912	0.261723	6.25201	0.303701	0.0026901	0.131956	0.134308	0.134308
F58H7.8.1	WBGene00019073	fbxc-3	fbxc-3 is predicted to encode a protein with the following domain: Protein of unknown function DUF3557.	protein_coding_primary_transcript	0.0105703	0.413023	0.66912	0.261723	6.25201	0.303701	0.0026901	0.131956	0.134308	0.134308
K02E2.11.1	WBGene00185118	K02E2.11	n.a.	protein_coding_primary_transcript	0.0105766	0.413023	0.702573	0.274831	6.03016	0.261357	0.00287153	0.125334	0.148193	0.148193
R10E8.1a.4	WBGene00011207	R10E8.1	R10E8.1 is predicted to encode a protein with the following domain: Domain of unknown function DUF38, Caenorhabditis species.	protein_coding_primary_transcript	0.010593	0.413023	2.15229	0.842106	4.2625	2.3063	0.880168	0.538117	0.334638	0.538117
ZC123.3a.1	WBGene00022518	zfh-2	zfh-2 is a homeobox gene of the ZF (zinc finger class); it encodes three homeodomains and encodes at last 15 zinc fingers; the ZF class is subdivided into several families; zfh-2 belongs to the Zfhx family and is orthologous to Drosophila zfh-2, and the three paralogous human genes ZFHX2, ZFHX3, and ZFHX4 (zinc finger homeobox 2, 3, 4); zfh-2 is involved in hermaphrodite genitalia development, lo…	protein_coding_primary_transcript	0.0105021	0.413023	0.740867	0.289532	5.93803	0.2837	0.0130229	0.131022	0.154634	0.154634
Y37A1A.4c.1	WBGene00045063	Y37A1A.4	Y37A1A.4 is an ortholog of human FAM65C, RIPOR1 (RHO family interacting cell polarization regulator 1), and RIPOR2 (RHO family interacting cell polarization regulator 2); is predicted to encode a protein with the following domain: FAM65, N-terminal.	protein_coding_primary_transcript	0.0106657	0.415178	4.36704	1.71024	2.52281	7.14812	2.69497	3.15488	0.737185	3.15488
T19D12.4b.2	WBGene00020579	T19D12.4	T19D12.4 is involved in defense response to Gram-negative bacterium and innate immune response; localizes to the membrane raft.	protein_coding_primary_transcript	0.0107837	0.418405	1.30465	0.511701	8.54872	1.14231	0.116948	0.406728	0.0656113	0.406728
Y37D8A.6.1	WBGene00012548	Y37D8A.6	Y37D8A.6 is enriched in the AFD, the OLL, the PLM, and the PVD based on tiling, array, RNA-seq, and microarray studies; is predicted to encode a protein with the following domain: LPS-induced tumour necrosis factor alpha factor.	protein_coding_primary_transcript	0.0107833	0.418405	0.629776	0.247005	6.5176	0.30248	0.0017073	0.0846909	0.120316	0.120316
C48D5.3.1	WBGene00008180	C48D5.3	n.a.	protein_coding_primary_transcript	0.0108528	0.418435	1.84503	0.724277	2.27278	2.26576	0.13696	0.912193	0.823442	0.912193
F14B8.2.1	WBGene00017445	sid-5	sid-5 is involved in RNA interference and RNA transport; localizes to the late endosome; is expressed in several tissues, including the embryonic cell, the gonad, the intestine, the muscle cell, and the nervous system.	protein_coding_primary_transcript	0.0108594	0.418435	0.708331	0.278083	5.98047	0.298365	0.00303939	0.062845	0.151621	0.151621
W02D7.2.1	WBGene00020938	clec-218	clec-218 is predicted to have carbohydrate binding activity; is involved in defense response to Gram-positive bacterium.	protein_coding_primary_transcript	0.0108635	0.418435	-0.662087	0.259942	6.46124	0.724185	0.00197018	0.133169	0.123118	0.133169
Y69F12A.2b.2	WBGene00000118	alh-12	alh-12 is an ortholog of human ALDH9A1 (aldehyde dehydrogenase 9 A1); is predicted to have oxidoreductase activity, acting on the aldehyde or oxo group of donors, NAD or NADP as acceptor.	protein_coding_primary_transcript	0.0108198	0.418435	2.29608	0.900967	1.83562	2.25632	0.626104	0.98689	0.997379	0.997379
Y75B7AL.2b.1	WBGene00022285	Y75B7AL.2	Y75B7AL.2 is predicted to encode a protein with the following domain: Amnionless.	protein_coding_primary_transcript	0.0108723	0.418435	-2.62393	1.03029	2.0698	2.91112	1.22267	0.588206	0.900339	0.900339
F42C5.4b.1	WBGene00018346	F42C5.4	F42C5.4 is predicted to encode a protein with the following domains: Zinc finger, RING-type and Zinc finger, RING/FYVE/PHD-type.	protein_coding_primary_transcript	0.0108995	0.418804	2.33806	0.918359	5.24727	2.99255	0.960049	0.726719	0.212578	0.726719
C06C3.3.1	WBGene00007374	C06C3.3	C06C3.3 is predicted to encode a protein with the following domains: Doublecortin domain and Doublecortin domain superfamily.	protein_coding_primary_transcript	0.0110368	0.423242	1.15491	0.454416	3.97208	0.755982	0.0301287	0.379245	0.38286	0.38286
F35C5.9.1	WBGene00009397	clec-66	clec-66 is predicted to have carbohydrate binding activity; is involved in innate immune response; is expressed in the intestine.	protein_coding_primary_transcript	0.0110505	0.423242	-1.15753	0.455524	6.15868	1.87164	0.00386584	0.411138	0.139854	0.411138
T08H4.1a.1	WBGene00006476	rhgf-2	rhgf-2 encodes a Rho guanyl-nucleotide exchange factor (RhoGEF) with similarity to the mammalian PLEKHG5/Tech/Syx RhoGEFs; rhgf-2 is required for embryonic morphogenesis, larval development, and regulation of locomotion; when expressed in mammalian neuronal tissue culture cells, RHGF-2 induces cell rounding inhibits neurite outgrowth; RHGF-2 functions as a RhoGEF for the RHO-1 GTPase; RHGF-2 phys…	protein_coding_primary_transcript	0.0111965	0.428143	-3.54416	1.39726	3.3515	4.80169	2.67886	1.22582	0.508306	1.22582
F11C1.5e.2	WBGene00008694	F11C1.5	F11C1.5 is an ortholog of human VWA8; is predicted to have ATP binding activity and ATPase activity; is expressed in the intestine and the pharynx.	protein_coding_primary_transcript	0.0112767	0.429491	-2.49906	0.98621	5.52498	2.49442	0.444924	1.5003	0.187244	1.5003
K09A11.3.1	WBGene00010706	cyp-14A2	cyp-14A2 encodes one of ~80 C. elegans cytochrome P450s: membrane-associated, heme-containing NADPH-dependent monooxygenases that catalyze the oxidative metabolism of a variety of exogenous compounds and endogenous substrates.	protein_coding_primary_transcript	0.0112582	0.429491	-1.07926	0.425812	4.22005	0.995012	0.0213355	0.211638	0.341297	0.341297
Y54F10BL.1.1	WBGene00044676	fbxa-42	fbxa-42 is enriched in the AVE based on tiling and array studies; is predicted to encode a protein with the following domains: F-box domain and Domain of unknown function DUF38, Caenorhabditis species.	protein_coding_primary_transcript	0.0112858	0.429491	0.78823	0.311096	5.51076	0.386892	0.00510649	0.120605	0.188454	0.188454
F32H5.1.1	WBGene00009347	F32H5.1	F32H5.1 is an ortholog of human CTSB (cathepsin B); is predicted to have cysteine-type peptidase activity.	protein_coding_primary_transcript	0.0113051	0.429538	-0.685614	0.27066	6.09574	0.440839	0.00267387	0.0837065	0.143839	0.143839
D2085.5b.2	WBGene00008430	hgap-2	hgap-2 is an ortholog of human RALGAPB (Ral GTPase activating protein non-catalytic beta subunit); is predicted to have GTPase activator activity; is involved in determination of adult lifespan; is expressed in the pharyngeal gland cell and the pharyngeal muscle cell.	protein_coding_primary_transcript	0.0114169	0.433097	-2.8517	1.1273	5.37809	3.38426	0.423462	2.11816	0.200196	2.11816
F55F3.4b.1	WBGene00010118	F55F3.4	n.a.	protein_coding_primary_transcript	0.0115076	0.435843	2.8946	1.14552	1.43256	3.34066	1.19894	1.42548	1.18757	1.42548
ZK899.8g.1	WBGene00001516	gap-2	gap-2 encodes a Ras GTPase-activating protein (RasGAP) that is orthologous to mammalian nGAP and synGAP (OMIM:606136, OMIM:603384, synGAP is essential for postnatal survival and neuronal development); by homology, GAP-2 is predicted to function as a negative regulator of Ras signaling by enhancing the intrinsically weak Ras GTPase activity; gap-2 loss-of-function mutations partially suppress the …	protein_coding_primary_transcript	0.0115536	0.436891	2.57195	1.0184	3.04264	3.54707	1.48991	0.360049	0.584349	0.584349
F42A10.2a.1	WBGene00003593	nfm-1	nfm-1 encodes a homolog of human merlin/schwannomin (NF2), which when mutated leads to neurofibromatosis, type 2 (OMIM:101000); at the same time, it is also homologous to the ERM family of cytoskeletal linkers with approximately equal similarity to ezrin, radixin and moesin.	protein_coding_primary_transcript	0.0116234	0.437772	0.554127	0.219597	7.15768	0.226748	0.00193566	0.0931146	0.0945104	0.0945104
Y51A2D.18.1	WBGene00013083	Y51A2D.18	Y51A2D.18 is predicted to have transmembrane transporter activity.	protein_coding_primary_transcript	0.0116032	0.437772	-0.6001	0.237758	6.70235	0.188155	0.00130723	0.0694151	0.111751	0.111751
Y8G1A.1b.1	WBGene00021175	math-46	math-46 is enriched in the NSM based on tiling and array studies; is predicted to encode a protein with the following domain: DUF236 repeat.	protein_coding_primary_transcript	0.011632	0.437772	1.96658	0.779426	2.4326	2.22161	0.447732	0.194397	0.767279	0.767279
H06H21.10f.1	WBGene00019166	tat-2	tat-2 encodes one of six C. elegans subfamily IV P-type ATPase that, by sequence similarity, is proposed to function as an aminophospholipid translocase (flippase); genetic analyses show that tat-2 has two distinct functions in lipid metabolism: 1) tat-2 is essential for reproductive growth under conditions of sterol deprivation, and 2) TAT-2 activity in the intestine plays a role in regulating m…	protein_coding_primary_transcript	0.0116675	0.438413	0.687993	0.272792	6.73873	0.386419	0.0133619	0.135469	0.110175	0.135469
C17G1.14.1	WBGene00219544	C17G1.14	n.a.	protein_coding_primary_transcript	0.0117695	0.440856	2.06724	0.820666	1.43991	1.7159	0.163172	0.680608	1.18381	1.18381
Y37D8A.23b.1	WBGene00006762	unc-25	unc-25 encodes the C. elegans ortholog of the GABA neurotransmitter biosynthetic enzyme, glutamic acid decarboxylase (GAD); unc-25 activity is required for GABA synthesis and thus for normal synaptic transmission and GABA-mediated behaviors; UNC-25 is expressed specifically in the 26 GABAergic neurons as soon as they are generated and localizes to cell bodies, axonal branches, and synaptic region…	protein_coding_primary_transcript	0.0117535	0.440856	3.45839	1.37267	1.85855	5.67603	1.66775	2.10069	0.987463	2.10069
F47F6.1d.1	WBGene00018572	lin-42	lin-42 encodes three PAS domain-containing proteins orthologous to insect and vertebrate Period proteins that function in regulation of circadian rhythms; during larval development, lin-42 functions in the heterochronic pathway to regulate developmental switches that occurs in multiple tissues, including the hypodermis, gonad, sex myoblasts, and vulva; genetic analysis suggests that, in the hypod…	protein_coding_primary_transcript	0.0117917	0.440995	3.10298	1.23217	4.7352	5.21762	0.321679	2.71479	0.269061	2.71479
C03B1.14.1	WBGene00015382	C03B1.14	C03B1.14 is enriched in the Z1.p and the Z4.a based on tiling, array, and RNA-seq studies.	protein_coding_primary_transcript	0.0118714	0.443279	0.716847	0.284922	5.87722	0.288154	0.0032798	0.0936674	0.159081	0.159081
Y47G7B.2.1	WBGene00021654	Y47G7B.2	Y47G7B.2 is enriched in the SAB based on tiling, array, RNA-seq, and microarray studies.	protein_coding_primary_transcript	0.0119544	0.445681	1.12344	0.446963	4.19055	1.58627	0.05355	0.217307	0.346002	0.346002
B0252.3b.1	WBGene00015088	B0252.3	B0252.3 is predicted to have transmembrane transporter activity.	protein_coding_primary_transcript	0.0120713	0.448636	3.25259	1.29583	1.58165	5.54372	2.02005	1.33828	1.1136	1.33828
Y105C5B.6a.1	WBGene00005726	srv-15	srv-15 is predicted to encode a protein with the following domain: 7TM GPCR, serpentine receptor class v (Srv).	protein_coding_primary_transcript	0.0120686	0.448636	-2.43712	0.970914	1.75256	2.61794	0.851263	0.858745	1.03408	1.03408
W06H8.1a.1	WBGene00004373	rme-1	rme-1 encodes a conserved, EPS15 homology (EH) domain-containing protein; RME-1 is required for endocytosis, specifically for modulating endocytic transport through the endosomal recycling compartment (ERC); RME-1 is ubiquitously expressed and, in the polarized intestinal epithelium, is found on basolateral recycling endosomes.	protein_coding_primary_transcript	0.0121546	0.451027	-3.69865	1.47496	2.30025	6.19449	2.97491	1.37613	0.813521	1.37613
F11A1.3a.1	WBGene00000908	daf-12	daf-12 encodes a member of the steroid hormone receptor superfamily that is homologous to human VITAMIN D RECEPTOR (VDR; OMIM:601769, mutated in vitamin D-resistant rickets); daf-12 affects dauer formation downstream of the TGF- and insulin signaling pathways, and affects gonad-dependent adult longevity together with DAF-16, chemosensory signal transduction, and distal tip cell migration and hypo…	protein_coding_primary_transcript	0.0121872	0.451533	3.5172	1.40313	4.63558	5.73946	1.00126	2.93629	0.281617	2.93629
C23H3.9e.4	WBGene00016022	C23H3.9	C23H3.9 is enriched in the AVA, the AVE, the OLL, and the PVD based on microarray, tiling, array, and RNA-seq studies; is predicted to encode a protein with the following domains: Metallo-beta-lactamase, Ribonuclease Z/Hydroxyacylglutathione hydrolase-like, and Metallo-beta-lactamase domain-containing protein.	protein_coding_primary_transcript	0.0123771	0.457858	3.06581	1.22573	1.1635	3.86403	1.67213	0.978893	1.33271	1.33271
F37A8.5.1	WBGene00009503	F37A8.5	F37A8.5 is an ortholog of human YPEL1 (yippee like 1), YPEL4 (yippee like 4), and YPEL2 (yippee like 2); is predicted to have metal ion binding activity.	protein_coding_primary_transcript	0.0125181	0.462354	0.789965	0.316341	6.65983	0.609227	0.00172069	0.198423	0.113639	0.198423
F56A4.2.1	WBGene00018910	F56A4.2	F56A4.2 is predicted to encode a protein with the following domains: C-type lectin-like, C-type lectin-like/link domain superfamily, and C-type lectin fold.	protein_coding_primary_transcript	0.0127503	0.469476	-1.20904	0.485427	7.84707	1.92301	0.000396264	0.470882	0.0765575	0.470882
Y19D10A.9.1	WBGene00021224	clec-209	clec-209 is predicted to have carbohydrate binding activity.	protein_coding_primary_transcript	0.0127503	0.469476	-1.20904	0.485427	7.84707	1.92301	0.000396264	0.470882	0.0765575	0.470882
F52E1.7b.1	WBGene00002021	hsp-17	hsp-17 encodes a heat shock protein that is a member of the hsp16/hsp20/alpha-crystallin family of heat shock proteins; by homology, HSP-17 is predicted to function as a molecular chaperone that protects cells from heat-induced protein aggregation and denaturation.	protein_coding_primary_transcript	0.0128354	0.469705	0.80832	0.324848	6.74642	0.435249	0.0146045	0.196448	0.109847	0.196448
K04H4.2b.2	WBGene00010573	K04H4.2	K04H4.2 encodes, by alternative splicing, three proteins ranging from628 to 1446 residues in length; K04H4.2 proteins are predicted to besecreted, with an N-terminal chitin-binding peritrophin-A domainfollowed by up to 15 cysteine-rich domains; the general organization ofK04H4.2 protein resembles that of T10E10.4; in mass RNAi assays, K04H4.2is required for larval growth and locomotion; K04H4.2 t…	protein_coding_primary_transcript	0.0128338	0.469705	3.37476	1.35623	3.10774	7.89418	1.36624	2.31246	0.567476	2.31246
K05F6.10.1	WBGene00019421	K05F6.10	K05F6.10 is predicted to encode a protein with the following domain: MATH/TRAF domain.	protein_coding_primary_transcript	0.0128011	0.469705	1.92283	0.772451	1.76031	1.45206	0.162752	0.224403	1.03061	1.03061
T05C3.6a.1	WBGene00020256	T05C3.6	The T05C3.6 gene encodes a paralog of T05C3.2, a protein with NACHT and WD domains that may be involved in apoptosis.	protein_coding_primary_transcript	0.0127978	0.469705	-0.736488	0.295856	5.80055	1.17549	0.00475977	0.170302	0.16489	0.170302
C27H5.3a.2	WBGene00016173	fust-1	fust-1 is an ortholog of human EWSR1 (EWS RNA binding protein 1), FUS (FUS RNA binding protein), and TAF15; is predicted to have RNA binding activity and metal ion binding activity; is expressed in the head, the intestine, the pharynx, and the tail.	protein_coding_primary_transcript	0.0128649	0.469992	-1.51032	0.607166	7.0446	1.01461	0.00332187	0.73398	0.0983286	0.73398
K07C6.3.1	WBGene00019471	cyp-35B2	cyp-35B2 is predicted to have heme binding activity, iron ion binding activity, and oxidoreductase activity; human orthologs of this gene are implicated in congenital adrenal hyperplasia.	protein_coding_primary_transcript	0.0128827	0.469992	-1.90026	0.764079	1.86182	2.31121	0.181577	0.768161	0.986055	0.986055
K09E4.4.1	WBGene00010722	K09E4.4	K09E4.4 is orthologous to the human gene Alpha-N-acetylglucosaminidase (NAGLU).	protein_coding_primary_transcript	0.0129264	0.470147	-2.15629	0.867446	4.26606	1.92347	1.17084	0.198006	0.334087	0.334087
Y37H2A.11.1	WBGene00012571	Y37H2A.11	n.a.	protein_coding_primary_transcript	0.0129202	0.470147	2.12958	0.856644	1.11956	2.24478	0.109759	0.345487	1.35792	1.35792
Y48B6A.6a.1	WBGene00012980	efhd-1	efhd-1 encodes the C. elegans ortholog of the mammalian EF hand domain-containing proteins EFHD1 and EFHD2; large-scale expression studies report that efhd-1 is expressed in the pharynx, the body wall muscle, and the nervous system.	protein_coding_primary_transcript	0.0131405	0.477204	2.75448	1.1107	4.68854	4.94116	0.699724	1.7676	0.274864	1.7676
W09G10.6.1	WBGene00021118	clec-125	clec-125 is predicted to have carbohydrate binding activity.	protein_coding_primary_transcript	0.0134475	0.48761	1.75762	0.711101	3.98555	1.57626	0.0601314	0.951197	0.380482	0.951197
F02E8.1.3	WBGene00000207	asb-2	asb-2 encodes the B subunit of the membrane-bound F0 proton channel portion of ATP synthase (mitochondrial respiratory chain [MRC] complex V) that is closely similar to its paralog ASB-1; RNAi experiments indicate that asb-2 activity is required for larval development as well as for normal body morphology, lifespan, and growth rate.	protein_coding_primary_transcript	0.0135082	0.489067	-0.722676	0.292572	7.1667	0.245906	0.0143822	0.156814	0.0942169	0.156814
K11C4.5a.1	WBGene00006801	unc-68	unc-68 encodes a ryanodine receptor ortholog that is expressed in body-wall muscle cells and is required for normal body tension and locomotion; unc-68 mutants are flaccid, sluggish, and resistant to ryanodine, but have normal muscle ultrastructure; UNC-68 is dispensable for excitation-contraction coupling itself, but may amplify its calcium signals; the unc-68/kra-1(kh30) mutation is an S1444N s…	protein_coding_primary_transcript	0.0135506	0.489858	1.7281	0.699931	4.55969	1.35765	0.225155	0.754653	0.291621	0.754653
F58A3.2p.1	WBGene00001184	egl-15	egl-15 encodes the sole C. elegans fibroblast growth factor receptor and is orthologous to the vertebrate FGFRs (FGFR1-4); egl-15 is required for several processes including fluid homeostasis and sex myoblast (SM) migration, which is essential for proper development of the egg-laying system; phosphorylation of the SAX-7 L1CAM is dependent upon EGL-15 activity and inhibits colocalization of SAX-7 …	protein_coding_primary_transcript	0.0136819	0.493109	2.42782	0.984713	1.80323	2.68671	0.92777	0.747274	1.01155	1.01155
T07E3.6a.2	WBGene00020317	pdf-1	pdf-1 is expressed in several tissues, including the head, the nervous system, and the rectum.	protein_coding_primary_transcript	0.0136797	0.493109	2.6862	1.08949	0.900515	2.80159	0.883671	1.36594	1.49029	1.49029
T07D3.9a.2	WBGene00020311	T07D3.9	T07D3.9 is an ortholog of human ACOT9 (acyl-CoA thioesterase 9); is predicted to encode a protein with the following domain: HotDog domain superfamily.	protein_coding_primary_transcript	0.013733	0.494203	-0.543437	0.220535	7.19778	0.17655	0.00405345	0.0369609	0.0932184	0.0932184
C49G7.7.2	WBGene00016785	C49G7.7	n.a.	protein_coding_primary_transcript	0.0137665	0.494661	1.2605	0.511713	3.62165	1.04714	0.0627265	0.460974	0.449603	0.460974
C04F12.3.1	WBGene00002069	ikb-1	ikb-1 encodes an ortholog of human BCL3 (OMIM:109560) that physically interacts with the checkpoint protein MRT-2; ikb-1(nr2019) and ikb-1(nr2027) mutants display no obvious phenotype other than shortened lifespan; mutation of BCL3 is frequently associated with recurring translocations found in the neoplastic cells of patients with chronic lymphocytic leukemia, and has been implicated in cell cyc…	protein_coding_primary_transcript	0.0139445	0.498388	0.601145	0.244498	6.5734	0.369213	0.0019292	0.115393	0.117629	0.117629
D2024.6.2	WBGene00000292	cap-1	cap-1 encodes an F-actin capping protein alpha subunit that affects fertility; likely expressed in touch receptor neurons.	protein_coding_primary_transcript	0.0139144	0.498388	-1.84972	0.752081	5.91911	0.693437	0.975249	-0.740586	0.156002	0.156002
Y57G11A.4.1	WBGene00013292	Y57G11A.4	Y57G11A.4 is predicted to encode a protein with the following domain: DOMON domain.	protein_coding_primary_transcript	0.0139327	0.498388	2.63012	1.06959	2.92773	4.56311	0.622729	1.66531	0.615302	1.66531
Y73C8B.4.1	WBGene00002246	lag-2	lag-2 encodes a transmembrane protein of the Delta/Serrate/Lag-2 (DSL) family that functions as a signaling ligand for the GLP-1 and LIN-12 Notch-like receptors; LAG-2 is required for larval viability and for cell fate decisions involving the germline (meiosis vs mitosis), the somatic gonad, and the early embryo; in addition, LAG-2 functions redundantly with the transmembrane APX-1 and secreted D…	protein_coding_primary_transcript	0.0139539	0.498388	1.13005	0.459659	4.07463	1.19486	0.0399616	0.382611	0.365114	0.382611
F16H11.1.1	WBGene00017530	F16H11.1	F16H11.1 is an ortholog of human MFSD12; is expressed in the hmc; is predicted to encode a protein with the following domain: MFS transporter superfamily.	protein_coding_primary_transcript	0.0140995	0.502832	2.45968	1.00202	5.80823	4.12232	0.546157	1.46193	0.164298	1.46193
Y39E4A.3a.1	WBGene00012713	bckd-1A	Y39E4A.3 is orthologous to the human gene MAPLE SYRUP URINE DISEASE, TYPE IA (MSUD, TYPE IA; E1-alpha subunit of branched-chain keto acid dehydrogenase; OMIM:248600), which when mutated leads to maple syrup urine disease; Y39E4A.3 protein is predicted to be mitochondrial.	protein_coding_primary_transcript	0.0141332	0.503283	-0.502493	0.204777	8.0278	0.197134	0.0106973	0.0345257	0.0731698	0.0731698
F47G4.2.1	WBGene00009823	gadr-6	gadr-6 is enriched in the AVA, the OLL, and the PVD based on microarray, tiling, array, and RNA-seq studies; is predicted to encode a protein with the following domains: Armadillo-like helical, Armadillo-type fold, and Leucine-rich repeat domain superfamily.	protein_coding_primary_transcript	0.0142256	0.505063	2.67303	1.09036	3.5497	2.8903	1.37813	0.999632	0.464572	0.999632
VF11C1L.1.1	WBGene00004089	ppk-3	ppk-3 encodes a phosphatidylinositol phosphate kinase 3 (PPK-3) and the ortholog of yeast and mammalian PIKfyve/Fab1p; ppk-3 is required for the proper maturation of lysosomes and the production of phosphatidylinositol-3,5-bisphosphate (PtdIns(3,5)P2) from phosphatidylinositol 3-monophosphate; ppk-3 is also required for embryonic viability and normal growth and development; ppk-3 functions mainly…	protein_coding_primary_transcript	0.0142186	0.505063	0.474269	0.193446	7.95537	0.0633185	0.000366374	0.0314213	0.0744761	0.0744761
C36C5.12.1	WBGene00016481	C36C5.12	C36C5.12 is enriched in the NSM and the PVD based on tiling and array studies; is predicted to encode a protein with the following domains: Domain of unknown function DUF19 and Uncharacterised protein family UPF0376.	protein_coding_primary_transcript	0.0142836	0.506365	0.835475	0.341003	5.13749	0.706028	0.00896751	0.125628	0.223599	0.223599
T09A12.4a.3	WBGene00003656	nhr-66	nhr-66 encodes a member of the superfamily of nuclear receptors, which is one of the most abundant class of transcriptional regulators; nuclear receptors have a well conserved DNA binding domain and a less conserved C-terminal ligand binding domain; expression studies using GFP fusions indicate that nhr-66 is expressed in several neuronal and nonneuronal cells; microarray analysis indicates that …	protein_coding_primary_transcript	0.014323	0.507008	-4.5433	1.85512	2.54689	8.4912	2.47869	4.40425	0.729343	4.40425
F16H6.10.1	WBGene00008900	F16H6.10	F16H6.10 is involved in innate immune response.	protein_coding_primary_transcript	0.0144636	0.511225	0.731177	0.298984	6.73672	0.557597	0.00155418	0.177229	0.110261	0.177229
C36B7.7.1	WBGene00001841	hen-1	hen-1 encodes a secreted protein that contains a low-density lipoprotein (LDL) receptor motif A; HEN-1 activity is required for integration of sensory stimuli and behavioral plasticity; a hen-1::GFP reporter is expressed in pharyngeal muscles, the vulva, and weakly in a subset of neurons; antibodies to HEN-1 protein detect expression exclusively in the AIY and ASE neurons, where HEN-1 appears to …	protein_coding_primary_transcript	0.0145299	0.512808	1.50349	0.615202	2.75068	0.633881	0.0909001	0.310394	0.666048	0.666048
W04B5.2.1	WBGene00021019	W04B5.2	W04B5.2 is enriched in the AFD and the SAB based on RNA-seq and microarray studies.	protein_coding_primary_transcript	0.0147012	0.518087	0.774337	0.317396	5.41734	0.230266	0.00484192	0.106576	0.196638	0.196638
F58G6.2b.1	WBGene00010273	srm-3	srm-3 is predicted to encode a protein with the following domain: 7TM GPCR, serpentine receptor class r (Str).	protein_coding_primary_transcript	0.0147414	0.518737	-2.09046	0.857214	2.19553	2.85395	0.302513	1.16712	0.85195	1.16712
F26F12.3a.1	WBGene00017834	F26F12.3	F26F12.3 is enriched in the OLL and the PVD based on microarray, tiling, array, and RNA-seq studies.	protein_coding_primary_transcript	0.0148617	0.521453	0.451058	0.185184	8.70601	0.149699	0.00468145	0.0418529	0.0639046	0.0639046
Y51B9A.9.1	WBGene00013091	Y51B9A.9	Y51B9A.9 is predicted to have ATP binding activity and protein kinase activity.	protein_coding_primary_transcript	0.0148624	0.521453	0.885291	0.363462	5.03268	0.668595	0.00927571	0.254934	0.234668	0.254934
B0001.1a.1	WBGene00003010	lin-24	lin-24 encodes a protein containing a domain found in bacterial toxins such as the Bacillus sphaericus Mtx3 mosquitocidal toxin; lin-24 was originally identified in screens for mutations that result in altered vulval cell lineages and morphological examination of animals carrying a gain-of-function lin-24 mutation indicates that some of the Pn.p cells that normally make up the vulva undergo inapp…	protein_coding_primary_transcript	0.0150397	0.526126	0.484301	0.199184	7.73501	0.116114	0.000463875	0.0339472	0.078885	0.078885
E01G6.3.1	WBGene00008451	E01G6.3	E01G6.3 is predicted to have hydrolase activity.	protein_coding_primary_transcript	0.0150364	0.526126	-0.893218	0.367353	4.85261	1.36436	0.01494	0.248411	0.254956	0.254956
C16B8.4.2	WBGene00015824	C16B8.4	C16B8.4 is expressed in the AIYL and the AIYR; is predicted to encode a protein with the following domain: Fibronectin type III superfamily.	protein_coding_primary_transcript	0.0151184	0.526808	3.4876	1.43551	1.79299	6.78113	1.49515	2.6262	1.01607	2.6262
C18D4.2a.1	WBGene00007672	fbxa-136	fbxa-136 is predicted to encode a protein with the following domain: Ubiquitin interacting motif.	protein_coding_primary_transcript	0.0151107	0.526808	2.548	1.04868	4.8476	3.3076	0.124295	2.07518	0.255543	2.07518
D2096.9.1	WBGene00017076	D2096.9	D2096.9 is enriched in the AFD, the BAG, and the SAB based on tiling, array, RNA-seq, and microarray studies.	protein_coding_primary_transcript	0.0151811	0.526808	-2.08334	0.858039	2.79729	2.04283	0.820145	0.629551	0.652318	0.652318
F26F4.3.1	WBGene00004400	rom-1	rom-1 is an ortholog of human RHBDL1 (rhomboid like 1) and RHBDL3; is predicted to have serine-type endopeptidase activity; is expressed in several tissues, including the alimentary system, the head, the hypodermis, and the reproductive system.	protein_coding_primary_transcript	0.0151704	0.526808	0.653253	0.269018	6.47556	0.577172	0.00201284	0.142729	0.122397	0.142729
R08F11.1b.1	WBGene00019965	R08F11.1	R08F11.1 is an ortholog of human GBA2 (glucosylceramidase beta 2); is predicted to have glucosylceramidase activity; human orthologs of this gene are implicated in hereditary spastic paraplegia 46.	protein_coding_primary_transcript	0.0151919	0.526808	-3.087	1.27154	2.25941	4.11203	1.1474	2.08621	0.828313	2.08621
ZK1127.10.1	WBGene00022856	cth-2	cth-2 encodes a putative cystathionine gamma-lyase; CTH-2 is orthologous to human CTH (OMIM:607657, mutated in cystathioninuria), extremely similar to its paralog CTH-1, and also paralogous to CBL-1; either CTH-2, or CTH-1, or both proteins weakly inhibitDHC-1 in vivo; CTH-2 is expressed in both larval and adult hypodermis, anal depressor muscle, and body wall muscle, as well as in adult vulval m…	protein_coding_primary_transcript	0.0151861	0.526808	-0.450435	0.185524	8.68952	0.12696	0.00476606	0.0216228	0.064072	0.064072
K04A8.21.1	WBGene00271815	K04A8.21	K04A8.21 is predicted to encode a protein with the following domains: Saposin B type domain and Saposin-like.	protein_coding_primary_transcript	0.0153007	0.52981	1.59341	0.657025	2.65685	5.40883	0.168846	0.57105	0.694519	0.694519
C35C5.1.1	WBGene00004746	sdc-2	The sdc-2 gene encodes a protein that represses transcription of X chromosomes to achieve dosage compensation, and that also represses the male sex-determination gene her-1 to elicit hermaphrodite differentiation.	protein_coding_primary_transcript	0.0155191	0.535039	1.18716	0.490554	5.92471	0.670081	0.0726787	0.408607	0.155595	0.408607
F46F5.7b.1	WBGene00018498	F46F5.7	F46F5.7 is predicted to encode a protein with the following domain: Glycosyltransferase family 92.	protein_coding_primary_transcript	0.0155016	0.535039	2.522	1.04196	3.42827	3.8833	1.12566	1.04569	0.490919	1.04569
T10C6.15c.1	WBGene00050899	T10C6.15	T10C6.15 is predicted to encode a protein with the following domains: Domain of unknown function DUF38, Caenorhabditis species and F-box-like domain superfamily.	protein_coding_primary_transcript	0.0154949	0.535039	2.38115	0.983702	2.74013	5.60957	0.322919	1.61242	0.669194	1.61242
F23A7.4.2	WBGene00009069	F23A7.4	n.a.	protein_coding_primary_transcript	0.0155673	0.535925	-0.79095	0.326987	5.75004	0.552466	0.00524375	0.208597	0.168829	0.208597
C05D12.4.1	WBGene00007341	C05D12.4	C05D12.4 is enriched in the OLL and the PVD based on microarray and RNA-seq studies.	protein_coding_primary_transcript	0.0158024	0.537465	-1.41146	0.584832	3.07465	1.57518	0.0773043	0.606752	0.575994	0.606752
F26B1.2d.1	WBGene00017816	hrpk-1	hrpk-1 is an ortholog of human HNRNPK; is predicted to have RNA binding activity; is involved in cellular response to DNA damage stimulus and embryo development.	protein_coding_primary_transcript	0.0157973	0.537465	2.04606	0.847734	2.0396	2.03698	0.186772	1.25053	0.912335	1.25053
F32A6.4d.1	WBGene00000092	ags-3	ags-3 encodes a protein containing N-terminal TRP domains and C-terminal GPR domains that is a member of the Activator of G Protein Signaling 3 (AGS3) family of proteins that includes mammalian AGS3 and LPN and Drosophila RAPSYNOID; in C. elegans, AGS-3 is involved in polarity and spindle orientation during early embryogenesis; in addition, AGS-3, along with the RIC-8 guanine nucleotide exchange …	protein_coding_primary_transcript	0.0157071	0.537465	3.37064	1.39533	3.03843	7.3118	1.81647	2.07743	0.585458	2.07743
F49H6.3.1	WBGene00009907	F49H6.3	F49H6.3 is predicted to encode a protein with the following domain: Tight junction protein, claudin-like.	protein_coding_primary_transcript	0.0158151	0.537465	2.07203	0.858639	1.37154	1.64225	0.225927	1.24859	1.21913	1.24859
R04E5.10b.1	WBGene00002057	ifd-1	ifd-1 encodes two isoforms of a nonessential intermediate filament protein; IFD-1 is predicted to function as a structural component of the cytoskeleton; IFD-1 has no obvious function in RNAi assays.	protein_coding_primary_transcript	0.0157093	0.537465	1.80651	0.747849	3.46416	1.52108	0.611565	0.506992	0.482987	0.506992
R09A8.3.3	WBGene00006493	ivns-1	ivns-1 is an ortholog of human IVNS1ABP (influenza virus NS1A binding protein); is predicted to encode a protein with the following domains: BTB/POZ domain, Kelch repeat type 1, Galactose oxidase/kelch, beta-propeller, SKP1/BTB/POZ domain superfamily, BTB/Kelch-associated, Kelch-type beta propeller, and Kelch-like protein 17.	protein_coding_primary_transcript	0.0156787	0.537465	-0.554199	0.229358	7.64832	0.186744	0.0243754	0.0620658	0.0808344	0.0808344
T02G5.7.1	WBGene00020166	T02G5.7	The T02G5.7 gene encodes a homolog of the human gene ACAT1, which when mutated leads to alpha-methylacetoaceticaciduria (OMIM:203750).	protein_coding_primary_transcript	0.0157721	0.537465	-0.449054	0.18601	8.71023	0.403676	0.000207351	0.0689917	0.0638623	0.0689917
Y34F4.5a.1	WBGene00021340	Y34F4.5	Y34F4.5 is enriched in the PVD based on tiling, array, and RNA-seq studies; is predicted to encode a protein with the following domain: Tight junction protein, claudin-like.	protein_coding_primary_transcript	0.0157321	0.537465	0.731052	0.302704	6.58544	0.264883	0.00296558	0.180294	0.117061	0.180294
Y80D3A.2d.1	WBGene00001258	emb-4	emb-4 (also known as mal-2 or sel-6) encodes a nuclear proteinorthologous to human AQR/IBP160, an intron-binding spliceosomal'Aquarius' protein with a helicase-like domain; EMB-4 is required forthe loss of PIE-1 and H3meK4 histones from the germline at its Z2/Z3stage, and thus for the condensation of germline chromatin in Z2/Z3;EMB-4 is also required for normal embryonic and postembryonicdevelopm…	protein_coding_primary_transcript	0.0157491	0.537465	-3.62699	1.50206	2.99553	6.5909	0.739514	3.77285	0.596857	3.77285
C41C4.8.1	WBGene00008053	cdc-48.2	cdc-48.2 encodes a AAA (ATPase associated with various cellular activities) ATPase that is one of two C. elegans p97/VCP/CDC48 homologs; cdc-48.2 acts redundantly with cdc-48.1 in endoplasmic reticulum-associated protein degradation (ERAD); in addition, cdc-48.1 and cdc-48.2 together provide an essential function during embryonic development; CDC-48.2 exhibits ATPase activity when expressed in vi…	protein_coding_primary_transcript	0.0159274	0.539229	3.05591	1.26771	5.30916	5.66804	0.53495	2.67924	0.20662	2.67924
F10C1.7e.1	WBGene00002054	ifb-2	ifb-2 encodes an intermediate filament protein; IFB-2 is expressed exclusively in the intestine and functions as a structural component of the intestinal terminal web; within the terminal web, IFB-2 localizes to a discrete substructure known as the endotube.	protein_coding_primary_transcript	0.015916	0.539229	0.722847	0.299832	6.17056	0.457141	0.0334103	0.146389	0.139124	0.146389
R09D1.14.1	WBGene00011170	R09D1.14	R09D1.14 is predicted to encode a protein with the following domains: Glycoside hydrolase family 18, catalytic domain and Glycoside hydrolase superfamily.	protein_coding_primary_transcript	0.0159349	0.539229	1.65489	0.686563	2.60474	1.96747	0.231915	0.0516314	0.710822	0.710822
C04F5.7.1	WBGene00015449	ugt-63	ugt-63 is predicted to have transferase activity, transferring hexosyl groups; is expressed in the hypodermis and the muscle cell.	protein_coding_primary_transcript	0.0159878	0.540253	-0.783495	0.32521	6.0478	0.386235	0.00266158	0.208862	0.147002	0.208862
T09B4.8.1	WBGene00020382	T09B4.8	T09B4.8 is an ortholog of human AGXT2; is predicted to have pyridoxal phosphate binding activity and transaminase activity; is expressed in the body wall musculature, the hypodermis, the intestine, and the nervous system.	protein_coding_primary_transcript	0.0160407	0.540505	-0.497926	0.206781	7.48422	0.12257	0.000616002	0.0625308	0.0849008	0.0849008
ZK262.9.1	WBGene00013954	ZK262.9	ZK262.9 is enriched in the NSM based on tiling and array studies.	protein_coding_primary_transcript	0.0160239	0.540505	1.38753	0.57613	3.12043	1.53705	0.0996135	0.302648	0.564238	0.564238
K03H1.10.3	WBGene00010545	cbp-2	cbp-2 is predicted to have histone acetyltransferase activity, transcription coregulator activity, and zinc ion binding activity.	protein_coding_primary_transcript	0.0160939	0.541533	0.691363	0.287257	7.3019	0.232452	0.00258416	0.162449	0.0900111	0.162449
C16C10.11.2	WBGene00007630	har-1	har-1 is an ortholog of human CHCHD2 (coiled-coil-helix-coiled-coil-helix domain containing 2); localizes to the mitochondrion and striated muscle dense body; is expressed in several tissues, including the alimentary system, the muscular system, and the nervous system; human orthologs of this gene are implicated in FTDALS2.	protein_coding_primary_transcript	0.0161218	0.541707	-0.442669	0.183974	8.46875	0.107182	0.00111729	0.0438413	0.0665759	0.0665759
C46G7.1.1	WBGene00016721	C46G7.1	C46G7.1 is predicted to have endoribonuclease activity.	protein_coding_primary_transcript	0.0161605	0.542243	-0.516468	0.214724	7.52149	0.340036	0.0006242	0.0915883	0.0839334	0.0915883
H25K10.1.1	WBGene00010411	H25K10.1	H25K10.1 is predicted to have acid phosphatase activity and metal ion binding activity.	protein_coding_primary_transcript	0.0161957	0.542657	-1.51272	0.629126	2.72154	2.93764	0.116831	0.567617	0.674768	0.674768
C33B4.3c.1	WBGene00006444	shn-1	shn-1 encodes the sole elegans SHANK protein and orthlog of vertebrate SHANK3 (SH3 and multiple ankyrin repeat domains 3); shn-1 is required for the regulation of calcium-related behaviors like defecation, pharyngeal pumping and male fertility via the inositol triphosphate receptor, itr-1, and this activity is dependent on the shn-1 ANK-repeat domain; shn-1 is expressed in neurons, pharynx and th…	protein_coding_primary_transcript	0.0163291	0.545616	0.793656	0.330487	5.92677	0.4454	0.0629968	0.0763443	0.155446	0.155446
Y105E8B.8a.3	WBGene00001334	ero-1	ero-1 encodes an endoplasmic reticulum oxidoreductase that affects ER-stress response and affects reactive oxygen species levels.	protein_coding_primary_transcript	0.0163298	0.545616	3.34332	1.3922	3.7947	4.98347	1.17597	2.70049	0.415441	2.70049
DY3.6.1	WBGene00008439	mfb-1	mfb-1 is an ortholog of human FBXO25 (F-box protein 25) and FBXO32 (F-box protein 32); is expressed in several tissues, including the head, the hypodermis, the intestine, the nervous system, and the reproductive system; human FBXO32 exhibits ubiquitin-protein transferase activity.	protein_coding_primary_transcript	0.0164439	0.548069	0.7674	0.319895	6.6472	0.637334	0.00195382	0.202712	0.114209	0.202712
K11C4.5c.1	WBGene00006801	unc-68	unc-68 encodes a ryanodine receptor ortholog that is expressed in body-wall muscle cells and is required for normal body tension and locomotion; unc-68 mutants are flaccid, sluggish, and resistant to ryanodine, but have normal muscle ultrastructure; UNC-68 is dispensable for excitation-contraction coupling itself, but may amplify its calcium signals; the unc-68/kra-1(kh30) mutation is an S1444N s…	protein_coding_primary_transcript	0.0164492	0.548069	1.05839	0.441218	5.94836	0.606229	0.124428	0.264919	0.153894	0.264919
C05D12.3c.1	WBGene00014666	C05D12.3	C05D12.3 is enriched in the AVE, the OLL, and the PVD based on microarray, tiling, array, and RNA-seq studies; is predicted to encode a protein with the following domain: von Willebrand factor A-like domain superfamily.	protein_coding_primary_transcript	0.0165041	0.548813	-3.4871	1.45443	2.49006	6.33514	0.950273	3.28045	0.747979	3.28045
Y76B12C.7c.1	WBGene00022301	cpsf-1	cpsf-1 is an ortholog of human CPSF1; is predicted to have RNA binding activity.	protein_coding_primary_transcript	0.0165176	0.548813	-2.33622	0.974532	4.55119	1.92964	1.60666	0.00957155	0.292766	0.292766
Y77E11A.11b.1	WBGene00000547	clp-7	clp-7 encodes a member of the calpain family of cysteine proteases.	protein_coding_primary_transcript	0.0167308	0.555123	-3.471	1.45074	1.60141	5.61687	0.825247	3.38405	1.10412	3.38405
ZK897.1h.1	WBGene00006767	unc-31	unc-31 encodes a pleckstrin homology (PH) domain-containing protein that is the C. elegans ortholog of human CADPS/CAPS (calcium-dependent activator protein for secretion OMIM:604667); UNC-31 functions in post-docking calcium-regulated dense-core vesicle fusion that is required for egg laying, locomotion, pharyngeal pumping, and recovery from the dauer larval stage; in addition, UNC-31 functions …	protein_coding_primary_transcript	0.0169194	0.560599	2.70704	1.13339	1.67152	2.99237	1.49802	0.887398	1.0711	1.0711
B0334.11b.1	WBGene00003868	ooc-3	ooc-3 encodes a nematode-specific protein with a predicted signal sequence, four predicted transmembrane domains, and two putative PEST sequences; OOC-3 localizes to the endoplasmic reticulum (ER), and is maternally required for correct localization of PAR-2 and PAR-3 in the P1 blastomere of the two-cell stage embryo; specifically, OOC-3 is required for restricting PAR-3 to the anterior cortex of…	protein_coding_primary_transcript	0.0170185	0.5631	0.62292	0.261039	6.47198	0.253947	0.0137057	0.044903	0.122577	0.122577
Y58A7A.3.1	WBGene00021977	Y58A7A.3	Y58A7A.3 is enriched in the AFD based on tiling, array, and RNA-seq studies.	protein_coding_primary_transcript	0.0170584	0.563636	0.690675	0.289537	7.67318	0.430934	0.00083858	0.166824	0.0802616	0.166824
R13D7.11.1	WBGene00044548	cnc-9	cnc-9 encodes one of eleven C. elegans caenacin peptides.	protein_coding_primary_transcript	0.017112	0.564624	1.97113	0.826716	1.97067	2.34036	0.123489	1.24343	0.940289	1.24343
T12B5.8.1	WBGene00020455	fbxa-59	This gene encodes a protein containing an F-box, a motif predicted to mediate protein-protein interactions either with homologs of yeast Skp-1p or with other proteins; this gene's encoded protein also contains an FTH/DUF38 motif, which may also mediate protein-protein interaction.	protein_coding_primary_transcript	0.0172489	0.568355	0.752004	0.315788	5.44978	0.515562	0.00569297	0.17998	0.193751	0.193751
C05A9.2.1	WBGene00007317	C05A9.2	n.a.	protein_coding_primary_transcript	0.017488	0.574013	0.673428	0.283396	5.90643	0.472412	0.00369988	0.108846	0.156926	0.156926
C08F1.4b.1	WBGene00015608	math-3	The C08F1.4 gene encodes a protein closely similar to F36H5.2, which has a meprin-associated Traf homology (MATH) domain and may be involved in apoptosis.	protein_coding_primary_transcript	0.0174783	0.574013	1.85348	0.779923	4.03695	2.67958	0.845019	0.0446523	0.371542	0.371542
Y9C9A.8.1	WBGene00021178	Y9C9A.8	Y9C9A.8 is enriched in the OLL and the PVD based on tiling, array, and RNA-seq studies; is predicted to encode a protein with the following domains: F-box domain, Domain of unknown function DUF38, Caenorhabditis species, and F-box-like domain superfamily.	protein_coding_primary_transcript	0.0174929	0.574013	-0.973158	0.409547	4.3564	0.589972	0.0150858	0.277747	0.320372	0.320372
F20G2.5.1	WBGene00008988	F20G2.5	F20G2.5 is involved in defense response to Gram-negative bacterium and innate immune response.	protein_coding_primary_transcript	0.0176271	0.577622	0.841357	0.354501	4.96894	0.638104	0.00967686	0.18094	0.241664	0.241664
C10G6.1a.1	WBGene00015680	egal-1	egal-1 is predicted to have 3'-5' exonuclease activity and nucleic acid binding activity.	protein_coding_primary_transcript	0.0177961	0.580816	0.927986	0.391583	6.72774	0.431927	0.0520771	0.254597	0.110648	0.254597
C47E12.4d.1	WBGene00008149	pyp-1	pyp-1 encodes, by alternative splicing, three isoforms of an inorganic pyrophosphatase required for embryonic and larval viability, intestinal function, and distal tip cell migration; PYP-1 is catalytically active in vitro, and is expressed in neurons, intestine, and coelomocytes; PYP-1 is orthologous to Drosophila NURF-38, and to human PPA1 (OMIM:179030) and PPA2; by orthology with NURF-38, PYP-…	protein_coding_primary_transcript	0.0178709	0.580816	-2.60533	1.10009	2.45063	3.31601	1.09946	1.32094	0.761171	1.32094
F22D3.2c.2	WBGene00017699	flcn-1	F22D3.2 encodes an ortholog of human folliculin (OMIM:607273, mutated inBirt-Hogg-Dube syndrome).	protein_coding_primary_transcript	0.0178613	0.580816	1.58334	0.668506	4.54905	0.996785	0.600747	-0.150266	0.293054	0.293054
F22D3.2i.2	WBGene00017699	flcn-1	F22D3.2 encodes an ortholog of human folliculin (OMIM:607273, mutated inBirt-Hogg-Dube syndrome).	protein_coding_primary_transcript	0.0178613	0.580816	1.58334	0.668506	4.54905	0.996785	0.600747	-0.150266	0.293054	0.293054
H28O16.1d.7	WBGene00010419	atp-1	H28O16.1 encodes the C. elegans ortholog of the alpha subunit of mitochondrial ATP synthase.	protein_coding_primary_transcript	0.0178656	0.580816	-3.54807	1.49809	2.27427	6.0828	1.21688	3.27168	0.8229	3.27168
Y111B2A.18.1	WBGene00004700	rsp-3	rsp-3 encodes an ortholog of human SF2/ASF and member of the SR protein family of nuclear phosphoproteins that are required for constitutive splicing and influence alternative splicing regulation; rsp-3 affects the development of oocytes together with rsr-1, and is required for late embryonic viability; SPK-1 binds directly to and phosphorylates the RS domain of RSP-3 in vitro; the rsp-3 mRNA is …	protein_coding_primary_transcript	0.0177682	0.580816	3.99279	1.68443	3.35481	7.63835	0.0092982	5.66529	0.507543	5.66529
R03G5.6b.1	WBGene00019847	R03G5.6	n.a.	protein_coding_primary_transcript	0.0179419	0.58233	2.36903	1.00093	1.48187	2.19803	0.841125	0.615023	1.16261	1.16261
T01C3.4.1	WBGene00011321	fil-1	fil-1 exhibits lipase activity; is involved in lipid catabolic process; is expressed in the intestine.	protein_coding_primary_transcript	0.017972	0.582514	1.16435	0.492077	3.79358	0.760195	0.0495014	0.434778	0.415654	0.434778
T28D6.2.1	WBGene00006533	tba-7	tba-7 is an ortholog of human TUBA1A (tubulin alpha 1a) and TUBA4A (tubulin alpha 4a); is predicted to have GTP binding activity and GTPase activity; is expressed in touch receptor neurons; human orthologs of this gene are implicated in amyotrophic lateral sclerosis type 22 and lissencephaly.	protein_coding_primary_transcript	0.0181323	0.58691	0.723159	0.306047	7.45441	0.287744	0.000644134	0.186685	0.0856929	0.186685
F08H9.7.1	WBGene00008595	clec-56	clec-56 is predicted to have carbohydrate binding activity.	protein_coding_primary_transcript	0.0182663	0.588095	-0.541656	0.229498	6.94047	0.492771	0.00110685	0.104232	0.102086	0.104232
F26F2.6.1	WBGene00009171	clec-263	clec-263 is predicted to have carbohydrate binding activity.	protein_coding_primary_transcript	0.0182923	0.588095	2.42318	1.02692	2.92068	3.01957	0.0237945	2.08535	0.617252	2.08535
Y60A3A.16.1	WBGene00013364	Y60A3A.16	Y60A3A.16 is predicted to have protein serine/threonine kinase activity.	protein_coding_primary_transcript	0.0182215	0.588095	0.842502	0.356828	4.92692	0.279222	0.00826493	0.0528951	0.246388	0.246388
ZK228.3.1	WBGene00013946	ZK228.3	ZK228.3 is predicted to encode a protein with the following domain: Acyl-CoA N-acyltransferase.	protein_coding_primary_transcript	0.0182008	0.588095	-0.645474	0.273331	6.36807	0.251428	0.0018963	0.147524	0.127945	0.147524
ZK742.3.1	WBGene00022813	ZK742.3	ZK742.3 is predicted to have FMN binding activity and oxidoreductase activity.	protein_coding_primary_transcript	0.0182703	0.588095	-0.718461	0.304421	5.60317	0.557277	0.00463494	0.0499851	0.180709	0.180709
Y53F4B.1.1	WBGene00013149	Y53F4B.1	Y53F4B.1 is predicted to have ATP binding activity and protein serine/threonine kinase activity.	protein_coding_primary_transcript	0.018421	0.591435	0.831332	0.352701	4.97778	0.33908	0.00811404	0.181372	0.240682	0.240682
T23C6.3.1	WBGene00020725	cnp-3	cnp-3 is expressed in the hypodermis, the intestine, the spermatheca, and uterus.	protein_coding_primary_transcript	0.0184625	0.591968	0.611273	0.259431	7.28031	0.180074	0.000760585	0.133848	0.0906588	0.133848
F58A3.2h.1	WBGene00001184	egl-15	egl-15 encodes the sole C. elegans fibroblast growth factor receptor and is orthologous to the vertebrate FGFRs (FGFR1-4); egl-15 is required for several processes including fluid homeostasis and sex myoblast (SM) migration, which is essential for proper development of the egg-laying system; phosphorylation of the SAX-7 L1CAM is dependent upon EGL-15 activity and inhibits colocalization of SAX-7 …	protein_coding_primary_transcript	0.0185917	0.59531	3.21455	1.36579	3.28111	5.13993	1.85292	1.87786	0.524759	1.87786
K09H9.2.2	WBGene00019595	dscc-1	dscc-1 is an ortholog of human DSCC1; is predicted to encode a protein with the following domain: Sister chromatid cohesion protein Dcc1.	protein_coding_primary_transcript	0.018695	0.597812	-3.80188	1.61675	3.62247	5.97631	1.47687	3.7509	0.449434	3.7509
F47H4.11.1	WBGene00009841	fbxa-134	fbxa-134 is predicted to encode a protein with the following domain: Domain of unknown function DUF38, Caenorhabditis species.	protein_coding_primary_transcript	0.0187946	0.600192	1.02462	0.436088	4.16122	0.786223	0.0296022	0.227256	0.350744	0.350744
C53A5.13a.1	WBGene00008270	C53A5.13	C53A5.13 is enriched in the SAB based on tiling, array, proteomic, and microarray studies; is predicted to encode a protein with the following domains: Fibronectin type III, Immunoglobulin-like fold, and Fibronectin type III superfamily.	protein_coding_primary_transcript	0.0189168	0.602738	0.595749	0.253816	6.49264	0.32209	0.00729969	0.0775054	0.121546	0.121546
C54D2.5a.3	WBGene00000367	cca-1	cca-1 encodes a calcium channel alpha subunit that is homologous to vertebrate T-type calcium channel alpha 1 subunits; CCA-1 is required for regulation of pharyngeal pumping, specifically for the efficient initiation of action potentials in the pharynx in response to excitatory inputs; a CCA-1::GFP fusion protein is expressed strongly in pharyngeal muscle as well as in many neurons, including pa…	protein_coding_primary_transcript	0.0189249	0.602738	2.66809	1.13681	3.96239	4.14287	1.13078	1.45387	0.384577	1.45387
K07A12.5c.1	WBGene00010623	K07A12.5	K07A12.5 is enriched in the AVA based on tiling, array, RNA-seq, and microarray studies.	protein_coding_primary_transcript	0.0190441	0.605724	-3.5086	1.49642	1.42653	5.01802	2.35383	2.12469	1.19065	2.12469
R04F11.2.1	WBGene00011015	R04F11.2	R04F11.2 is predicted to have proton transmembrane transporter activity.	protein_coding_primary_transcript	0.0190723	0.605812	-0.4813	0.205323	7.95243	0.0984946	0.00978408	0.0704768	0.0745306	0.0745306
C01F6.5.1	WBGene00000120	aly-1	aly-1 encodes an RRM motif-containing protein required for normal export of TRA-1/tra-2 mRNA complexes, and thus for normal hermaphroditism; ALY-1 is orthologous to human THOC4 (OMIM:604171), and paralogous to ALY-2 and ALY-3; in the absence of TRA-1, and in conjunction with NXF-2, ALY-1 and its paralog ALY-2 are required to bind the TRE 3' UTR element of tra-2 mRNA, and block tra-2 mRNA's export…	protein_coding_primary_transcript	0.0191706	0.607317	0.564472	0.241001	6.6393	0.178093	0.00159491	0.0910596	0.114568	0.114568
F21D5.3a.1	WBGene00009008	F21D5.3	F21D5.3 is predicted to have copper ion binding activity and oxidoreductase activity.	protein_coding_primary_transcript	0.0191466	0.607317	-0.650093	0.277502	7.07145	0.479769	0.0347362	0.119278	0.0973985	0.119278
F09C6.2.1	WBGene00008616	fbxa-44	This gene encodes a protein containing an F-box, a motif predicted to mediate protein-protein interactions either with homologs of yeast Skp-1p or with other proteins; this gene's encoded protein also contains an FTH/DUF38 motif, which may also mediate protein-protein interaction.	protein_coding_primary_transcript	0.0192609	0.609023	1.45366	0.621104	2.81464	1.37105	0.124263	0.222235	0.647277	0.647277
VZK822L.1b.1	WBGene00001398	fat-6	fat-6 encodes an Acyl-CoA desaturase (also known as delta-9 fatty acid desaturase); when expressed heterologously in S. cerevisiae, FAT-6 rescues the fatty acid auxotrophy of the ole1 delta-9 desaturase mutant; FAT-6 readily desaturates stearic acid (18:0), or similar fatty acids (17:0 or 18:1 delta-11 trans), but shows less activity on palmitic acid (16:0), and no activity on other medium chain …	protein_coding_primary_transcript	0.0192756	0.609023	-2.81797	1.20418	1.20993	3.15557	1.59355	0.00289226	1.30655	1.30655
C27H5.7a.1	WBGene00001129	dyf-13	dyf-13 encodes a ciliary protein, belonging to a conserved butunfamiliar protein family, that is required for cilial function andformation, undergoes IFT, and might represent a core component of theOSM-3 kinesin IFT pathway; dyf-13 is expressed in AWB neurons; dyf-13mutations affect morphology of the amphid and phasmid neurons,chemotaxis, dauer formation, growth, male mating, and hermaphroditebro…	protein_coding_primary_transcript	0.0193249	0.609771	2.61333	1.11719	2.26477	2.8554	1.66986	-0.316363	0.826356	0.826356
ZK250.8.1	WBGene00022691	math-50	math-50 encodes a protein which has a meprin-associated Traf homology (MATH) domain and may be involved in apoptosis.	protein_coding_primary_transcript	0.0193859	0.610887	0.762273	0.326033	5.36308	0.479829	0.00628187	0.206313	0.201576	0.206313
ZC581.9a.1	WBGene00022635	ZC581.9	ZC581.9 encodes a serine/threonine protein kinase related to the vertebrate SCY1-like family of protein kinases; loss of ZC581.9 activity in an RNAi-hypersensitive strain results in axon guidance defects indicating that ZC581.9 likely plays a role in regulation of axon navigation.	protein_coding_primary_transcript	0.0194673	0.612641	3.24875	1.39046	2.79955	5.30835	0.739087	3.12767	0.651658	3.12767
C36C5.15.1	WBGene00016484	C36C5.15	C36C5.15 is enriched in the OLL, the PVD, and the SAB based on tiling, array, RNA-seq, and microarray studies; is predicted to encode a protein with the following domains: Domain of unknown function DUF19 and Uncharacterised protein family UPF0376.	protein_coding_primary_transcript	0.0195499	0.613311	1.75697	0.75249	1.88634	2.15915	0.156915	0.935191	0.975568	0.975568
F56D2.5.1	WBGene00018966	F56D2.5	F56D2.5 is an ortholog of human RNF14 (ring finger protein 14); is predicted to have metal ion binding activity and ubiquitin-protein transferase activity; is involved in innate immune response.	protein_coding_primary_transcript	0.0195672	0.613311	0.666458	0.285476	5.87271	0.428304	0.00357708	0.0930846	0.159416	0.159416
Y54F10AM.2b.1	WBGene00001410	feh-1	feh-1 encodes the single C. elegans member of the Fe65 protein family that affects embryonic and larval viability and pharyngeal pumping; the PTB2 domain binds to cytosolic domain of C. elegans APL-1 in vitro; expressed in the neuromuscular structures of the pharynx and in a subset of neurons.	protein_coding_primary_transcript	0.0195916	0.613311	-2.1918	0.939044	4.55764	2.13149	0.900507	0.8631	0.291897	0.8631
Y79H2A.1c.1	WBGene00000273	brp-1	brp-1 encodes a glutamine-rich protein that is conserved in nematodes, but that has no known homologies or sequence motifs; BRP-1 is able to bypass the need for the S. cerevisiae mating pheromone MAP kinase cascade to activate the mating pheromone-responsive gene FUSl.	protein_coding_primary_transcript	0.0195601	0.613311	-1.14543	0.490617	5.85531	0.577736	0.220251	0.261159	0.160719	0.261159
C08H9.11.1	WBGene00007470	chil-5	chil-5 is predicted to have chitin binding activity.	protein_coding_primary_transcript	0.0197636	0.61535	1.60692	0.689428	2.52078	1.9438	0.21277	0.28104	0.737852	0.737852
C41C4.4b.1	WBGene00002147	ire-1	ire-1 encodes a transmembrane serine/threonine protein kinase and site-specific endoribonuclease orthologous to Saccharomyces cerevisiae inositol-requiring 1 protein kinase (Ire1) and human endoplasmic reticulum-to-nucleus signaling 1 (ERN1, OMIM:604033); IRE-1 is required for the unfolded protein response (UPR) that counteracts cellular stress induced by accumulation of unfolded proteins in the …	protein_coding_primary_transcript	0.019909	0.61535	-2.98835	1.28362	3.40002	7.64919	2.07513	1.22025	0.49725	1.22025
H14A12.7.1	WBGene00044450	fipr-18	fipr-18 is predicted to encode a protein with the following domain: Fungus-induced protein.	protein_coding_primary_transcript	0.0197117	0.61535	2.51827	1.07997	2.2703	4.59642	0.201294	2.13138	0.824343	2.13138
K10C8.3c.1	WBGene00010736	istr-1	istr-1 is an ortholog of human IST1 (IST1, ESCRT-III associated factor); is expressed in several tissues, including the alimentary system and the nervous system; human IST1 exhibits MIT domain binding activity and identical protein binding activity.	protein_coding_primary_transcript	0.019719	0.61535	0.499958	0.214422	7.93795	0.163783	0.0171534	0.0599567	0.0748004	0.0748004
T05H4.7.1	WBGene00020270	T05H4.7	T05H4.7 is predicted to have chitinase activity.	protein_coding_primary_transcript	0.0198401	0.61535	1.1044	0.474122	3.77856	0.597844	0.0310587	0.340305	0.418525	0.418525
T10C6.15c.4	WBGene00050899	T10C6.15	T10C6.15 is predicted to encode a protein with the following domains: Domain of unknown function DUF38, Caenorhabditis species and F-box-like domain superfamily.	protein_coding_primary_transcript	0.019809	0.61535	1.52068	0.652669	2.91471	2.68892	0.203858	0.648096	0.618907	0.648096
T19C3.4.1	WBGene00020562	T19C3.4	T19C3.4 is an ortholog of human REEP2 (receptor accessory protein 2), REEP4 (receptor accessory protein 4), and REEP3 (receptor accessory protein 3); human orthologs of this gene are implicated in hereditary spastic paraplegia 31 and hereditary spastic paraplegia 72; is predicted to encode a protein with the following domain: TB2/DP1/HVA22-related protein.	protein_coding_primary_transcript	0.0198955	0.61535	0.484186	0.207956	7.45072	0.233208	0.000698954	0.0748811	0.0857924	0.0857924
Y22D7AL.5a.1	WBGene00002025	hsp-60	hsp-60 encodes a nuclear-encoded mitochondrion-specific chaperone that is a member of the GroE/Hsp10/60 superfamily of molecular chaperones; hsp-60 is involved in the mitochondrial unfolded protein response, as hsp-60 expression, normally broadly detected during development, is greatly increased in response to treatments that disrupt mitochondrial protein handling; loss of hsp-60 activity via RNA…	protein_coding_primary_transcript	0.0199113	0.61535	-0.397431	0.170716	9.87145	0.181364	5.5024e-05	0.0577057	0.0582332	0.0582332
Y54F10BM.7.1	WBGene00021862	fbxa-48	fbxa-48 is predicted to encode a protein with the following domains: F-box domain, Domain of unknown function DUF38, Caenorhabditis species, and F-box-like domain superfamily.	protein_coding_primary_transcript	0.0198685	0.61535	1.41269	0.606609	2.94499	1.13095	0.125394	0.265074	0.610556	0.610556
ZK262.8.1	WBGene00013953	ZK262.8	n.a.	protein_coding_primary_transcript	0.019915	0.61535	1.44181	0.619348	2.9706	1.0175	0.163605	0.035247	0.603577	0.603577
F28E10.5.1	WBGene00044302	F28E10.5	F28E10.5 is predicted to have serine-type peptidase activity.	protein_coding_primary_transcript	0.019969	0.616219	1.34667	0.57873	3.09059	0.898221	0.097983	0.131823	0.571875	0.571875
C36F7.4c.1	WBGene00004372	rig-5	rig-5 is an ortholog of human LSAMP, OPCML, and NTM; is expressed in several tissues, including the alimentary system, the g1AR, the g1P, and the nervous system; is predicted to encode a protein with the following domains: Immunoglobulin subtype 2, Immunoglobulin subtype, Immunoglobulin I-set, Immunoglobulin-like fold, and Immunoglobulin-like domain superfamily.	protein_coding_primary_transcript	0.020183	0.618807	2.33378	1.00467	1.35521	2.64943	0.791021	0.815349	1.22771	1.22771
F31D5.5.1	WBGene00017948	mth-1	mth-1 is predicted to encode a protein with the following domain: GPS motif.	protein_coding_primary_transcript	0.0201588	0.618807	0.908278	0.39093	6.91127	0.365083	0.00122319	0.304429	0.103189	0.304429
K03D3.2.1	WBGene00010528	K03D3.2	K03D3.2 is enriched in the OLL and the PVD based on tiling, array, and RNA-seq studies.	protein_coding_primary_transcript	0.0201236	0.618807	1.50204	0.646308	3.64858	1.79786	0.0628736	0.772554	0.444121	0.772554
R11E3.7a.2	WBGene00001060	dpf-7	dpf-7 is predicted to encode a protein with the following domains: Six-bladed beta-propeller, TolB-like and Alpha/Beta hydrolase fold.	protein_coding_primary_transcript	0.0201384	0.618807	-2.79959	1.20477	5.44985	3.52064	2.3108	0.59214	0.193745	0.59214
Y48E1B.2b.1	WBGene00013001	Y48E1B.2	Y48E1B.2 is an ortholog of human NOA1; is predicted to have GTP binding activity; is expressed in the intestine and the nervous system.	protein_coding_primary_transcript	0.0201156	0.618807	3.21957	1.38525	1.60837	4.35246	1.46847	2.36935	1.1008	2.36935
ZK970.4.2	WBGene00006918	vha-9	vha-9 encodes an ortholog of subunit F of the cytoplasmic (V1) domain ofvacuolar proton-translocating ATPase (V-ATPase); VHA-9 is a predictedcytosolic rotor (stalk) component.	protein_coding_primary_transcript	0.0202087	0.618807	-0.469228	0.20204	7.76509	0.0836163	0.00340058	0.0335832	0.07824	0.07824
B0391.6.1	WBGene00007163	fbxa-154	This gene encodes a protein containing an F-box, a motif predicted to mediate protein-protein interactions either with homologs of yeast Skp-1p or with other proteins; this gene's encoded protein also contains an FTH/DUF38 motif, which may also mediate protein-protein interaction.	protein_coding_primary_transcript	0.0202855	0.620361	1.94639	0.838592	1.34629	2.22003	0.17405	0.396388	1.23242	1.23242
EGAP1.3.1	WBGene00006987	zmp-1	zmp-1 encodes a zinc matrix metalloproteinase that enables anchor cell (AC) invasion during postembryonic vulval development; ZMP-1's proteinase activity has been confirmed in vitro; N-terminus to C-terminus, ZMP-1 is predicted to have a signal sequence, peptidoglycan-binding domain, a central matrix protease domain, a coiled-coil domain, and four hemopexin domains; ZMP-1 is expressed in AC durin…	protein_coding_primary_transcript	0.0203978	0.622198	0.912654	0.393564	5.17958	1.14832	0.0100941	0.29969	0.219304	0.29969
F49A5.7.1	WBGene00009859	clec-33	clec-33 is predicted to have carbohydrate binding activity.	protein_coding_primary_transcript	0.020392	0.622198	1.11281	0.479856	3.78792	0.390271	0.0437893	0.26457	0.416735	0.416735
C05E11.4.1	WBGene00000133	amt-1	amt-1 encodes a transmembrane transporter that by homology, is predicted to transport ammonium ions across the plasma membrane; as loss of amt-1 activity via large-scale RNAi screens does not result in any obvious abnormalities, the precise role of AMT-1 in C. elegans development and/or behavior is not yet known.	protein_coding_primary_transcript	0.0204277	0.622313	-0.902164	0.389133	4.58444	0.891582	0.0145331	0.175394	0.288315	0.288315
F56D6.2.1	WBGene00018971	clec-67	clec-67 encodes a C-type lectin; clec-67 expression is upregulated in response to bacterial infection; clec-67 is expressed in the intestine and its expression is regulated by the ELT-2 GATA transcription factor.	protein_coding_primary_transcript	0.0204684	0.622758	0.976482	0.421324	6.93112	0.570895	0.00151523	0.353513	0.102437	0.353513
F01F1.2.2	WBGene00017159	F01F1.2	F01F1.2 is an ortholog of human CMC1; is expressed in the alimentary system, the digestive tract, and the muscular system; is predicted to encode a protein with the following domain: Cytochrome c oxidase biogenesis protein Cmc1-like.	protein_coding_primary_transcript	0.0205294	0.623339	-0.927873	0.400544	5.02516	0.328664	0.0853894	0.180873	0.235482	0.235482
F32A7.5a.1	WBGene00009306	maph-1.1	maph-1.1 is predicted to have microtubule binding activity; localizes to the microtubule cytoskeleton; is expressed in several tissues, including the epithelial system, the intestinal cell, the muscular system, the nervous system, and the reproductive system.	protein_coding_primary_transcript	0.0205399	0.623339	0.557002	0.240467	8.68007	0.187311	0.000544403	0.115104	0.0641691	0.115104
C07A12.5a.1	WBGene00005008	spr-3	spr-3 is predicted to have DNA binding activity and metal ion binding activity.	protein_coding_primary_transcript	0.0205844	0.623895	0.598276	0.258376	6.30227	0.11407	0.00201545	0.0848068	0.131501	0.131501
T01B6.3a.1	WBGene00020135	aakg-4	aakg-4 encodes one of five C. elegans AMP kinase (AMPK) gamma regulatory subunits.	protein_coding_primary_transcript	0.0206237	0.624292	0.585112	0.25277	6.40915	0.273388	0.00199851	0.0795215	0.125787	0.125787
Y40B10A.6.1	WBGene00021491	comt-4	comt-4 is an ortholog of human COMTD1 (catechol-O-methyltransferase domain containing 1); is predicted to have O-methyltransferase activity.	protein_coding_primary_transcript	0.0207742	0.628052	-1.22878	0.531465	4.21531	1.25137	0.0270795	0.537831	0.342049	0.537831
K10C2.1.1	WBGene00019617	K10C2.1	K10C2.1 is predicted to have serine-type carboxypeptidase activity; localizes to the membrane raft; is expressed in the intestine.	protein_coding_primary_transcript	0.0208473	0.629463	-0.620573	0.268561	9.85968	0.723541	6.60801e-05	0.144184	0.0582336	0.144184
K11E8.1d.2	WBGene00006779	unc-43	unc-43 encodes the C. elegans ortholog of type II calcium/calmodulin-dependent protein kinase (CaMKII); unc-43 activity is required for a number of processes, including locomotion, neuronal cell fate specification and regulation of synaptic density, egg laying, defecation, and meiotic maturation; in regulating some of these processes, unc-43 acts in concert with MAPKKK and G protein signaling pat…	protein_coding_primary_transcript	0.0209008	0.629483	-1.99671	0.864462	5.10344	1.7453	0.131152	1.36344	0.227136	1.36344
Y41E3.10a.2	WBGene00012768	eef-1B.2	eef-1B.2 is predicted to have translation elongation factor activity.	protein_coding_primary_transcript	0.0208982	0.629483	-0.563851	0.244111	6.8938	0.152989	0.0153196	0.0612623	0.10386	0.10386
ZK1058.6.2	WBGene00014206	nit-1	nit-1 is expressed in several tissues, including MS, the E, the Ea, the Ep, and the MSa; is predicted to encode a protein with the following domains: Carbon-nitrogen hydrolase and Carbon-nitrogen hydrolase superfamily.	protein_coding_primary_transcript	0.02094	0.629867	-0.704408	0.305062	5.92231	0.296026	0.0269967	0.159129	0.15577	0.159129
F52G2.2a.1	WBGene00004681	rsd-2	rsd-2 localizes to the cytoplasmic part and intracellular organelle; is expressed in germ cells and the intestine.	protein_coding_primary_transcript	0.0210273	0.631695	0.53053	0.229916	7.20997	0.133985	0.0128912	0.0498095	0.0928318	0.0928318
C45E1.4.1	WBGene00016663	C45E1.4	C45E1.4 is enriched in the PLM based on tiling, array, and RNA-seq studies.	protein_coding_primary_transcript	0.0211317	0.633572	0.685161	0.29717	5.69813	0.196388	0.00365867	0.0545678	0.172961	0.172961
K09F5.5.1	WBGene00019584	set-12	set-12 encodes a putative histone H3 lysine-9 methyltransferase with no non-nematode orthologs; neither set-12(n4442) nor set-12(RNAi) have any obvious phenotypes.	protein_coding_primary_transcript	0.021143	0.633572	0.892325	0.387055	4.60393	0.307862	0.0138821	0.155475	0.285741	0.285741
F01F1.13a.1	WBGene00003252	mig-21	mig-21 encodes a thrombospondin repeat-containing single-pass transmembrane protein; MIG-21 functions cell autonomously in the Q neuroblasts, and in parallel with UNC-40/DCC, to regulate the initial polarization and asymmetric migration of the Q neuroblasts and thus determine the threshold for EGL-20-mediated Wnt signaling that, in turn, regulates expression of mab-5 and the extent of posteriorly…	protein_coding_primary_transcript	0.0214963	0.64272	1.64349	0.714823	3.53908	1.82977	0.352061	0.669882	0.466822	0.669882
F35D2.6.1	WBGene00194916	F35D2.6	n.a.	protein_coding_primary_transcript	0.0215022	0.64272	1.78873	0.778031	1.73045	2.13115	0.166601	0.777856	1.04406	1.04406
C11E4.8.1	WBGene00007522	C11E4.8	n.a.	protein_coding_primary_transcript	0.0215558	0.643515	1.49628	0.651092	2.75371	1.63299	0.0755993	0.772242	0.665146	0.772242
F59C12.4.1	WBGene00045272	F59C12.4	n.a.	protein_coding_primary_transcript	0.0216968	0.646912	-0.693397	0.30205	5.63466	0.657384	0.0043529	0.164637	0.178116	0.178116
ZK892.2.2	WBGene00003773	nlt-1	nlt-1 encodes a member of the SCP-2 sterol transfer family.	protein_coding_primary_transcript	0.0217301	0.647096	-0.485692	0.211626	7.48129	0.16809	0.000668599	0.0889023	0.0849778	0.0889023
F31B9.4.1	WBGene00009281	F31B9.4	n.a.	protein_coding_primary_transcript	0.0217689	0.647187	1.77895	0.775351	1.91214	1.5526	0.220698	0.981642	0.964645	0.981642
Y6B3A.1b.1	WBGene00012386	agef-1	agef-1 encodes a putative ARF guanine nucleotide exchange factor orthologous to human ARFGEF1 (OMIM:604141) and ARFGEF2 (OMIM:605371); agef-1(RNAi) inhibits CAV-1 body formation in oocytes more severely than arf-1 disruption alone, indicating that activation of both ARF-1 and ARF-3 by AGEF-1 may be required for transport of caveolin from Golgi to CAV-1 bodies during oogenesis; more generally, AGE…	protein_coding_primary_transcript	0.0217875	0.647187	2.51874	1.09795	1.29308	2.27422	1.1501	0.586621	1.26087	1.26087
C10E2.6.1	WBGene00015676	mct-6	mct-6 is an ortholog of human SLC16A11 (solute carrier family 16 member 11) and SLC16A13 (solute carrier family 16 member 13); is expressed in several tissues, including the alimentary system, the arcade cell, the muscular system, the nervous system, and the reproductive system; human orthologs of this gene are implicated in hyperinsulinemic hypoglycemia; human SLC16A11 exhibits pyruvate transmem…	protein_coding_primary_transcript	0.0219176	0.64962	-0.409219	0.178559	8.73572	0.119011	0.000156447	0.0406712	0.0636099	0.0636099
R07E5.13.1	WBGene00011119	mpc-1	mpc-1 is an ortholog of human MPC1 (mitochondrial pyruvate carrier 1); is predicted to encode a protein with the following domain: Mitochondrial pyruvate carrier.	protein_coding_primary_transcript	0.021924	0.64962	-0.450771	0.196699	7.82657	0.173332	0.000411757	0.00357685	0.076969	0.076969
F56H6.5.1	WBGene00010166	gmd-2	gmd-2 encodes one of two C. elegans GDP-mannose dehydratases; in vitro, and when coexpressed with GER-1, GMD-2 catalyzes the formation of GDP-fucose from GDP-mannose; gmd-2 transcripts are generally present throughout larval and adult stages.	protein_coding_primary_transcript	0.0220558	0.651905	2.44715	1.0689	4.75206	3.26222	0.0504445	2.23465	0.266993	2.23465
Y53G8AR.7a.1	WBGene00021814	Y53G8AR.7	Y53G8AR.7 is an ortholog of human MFSD8; human orthologs of this gene are implicated in neuronal ceroid lipofuscinosis 7; is predicted to encode a protein with the following domains: Major facilitator superfamily and MFS transporter superfamily.	protein_coding_primary_transcript	0.0220494	0.651905	-0.633117	0.276529	6.00571	0.462163	0.00307119	0.0837104	0.149865	0.149865
C08E3.9.1	WBGene00015601	fbxa-166	fbxa-166 is predicted to encode a protein with the following domain: Domain of unknown function DUF38, Caenorhabditis species.	protein_coding_primary_transcript	0.0221735	0.654572	0.894816	0.391196	4.58634	0.461366	0.0138279	0.292241	0.288063	0.292241
F31B12.3e.1	WBGene00001495	frm-9	frm-9 encodes a B41/ERM (ezrin/radixin/moesin) domain containing protein.	protein_coding_primary_transcript	0.0222867	0.657099	2.24037	0.980279	2.15067	2.97409	1.05297	0.402178	0.868928	0.868928
C06E1.4.1	WBGene00001612	glr-1	glr-1 encodes an AMPA-type ionotropic glutamate receptor; GLR-1 activity is required for mediating the behavioral response to light nose touch and the frequency with which animals change locomotory direction in response to sensory cues such as food; GLR-1 is also required for memory formation; GLR-1 and GLR-2, a second AMPA-type ionotropic glutamate receptor, can interact to form functional heter…	protein_coding_primary_transcript	0.0223168	0.657174	0.906291	0.396638	4.48899	0.275897	0.01335	0.117343	0.301293	0.301293
C07E3.3a.1	WBGene00007414	C07E3.3	n.a.	protein_coding_primary_transcript	0.0224125	0.657552	0.95781	0.419484	7.00665	0.707255	0.00177857	0.350155	0.0996681	0.350155
T24H10.7f.1	WBGene00012005	2001-06-01	jun-1 encodes a basic-leucine zipper (bZIP) transcription factor that is the C. elegans JUN homolog; jun-1 activity is essential for regulation of ovulation, and thus normal levels of fertility; in regulating ovulation, JUN-1 functions with FOS-1 to regulate expression of plc-1 which encodes a phospholipase C essential for IP3 production and ovulation; in addition, JUN-1 interacts with FOS-1 in v…	protein_coding_primary_transcript	0.0224002	0.657552	2.3875	1.04554	2.27344	3.03146	1.3631	0.0710285	0.823204	0.823204
ZK381.2.1	WBGene00022725	ZK381.2	ZK381.2 is predicted to have transferase activity, transferring glycosyl groups.	protein_coding_primary_transcript	0.0223868	0.657552	2.63768	1.15498	1.51549	3.7537	1.39231	1.27566	1.14588	1.27566
EGAP2.3.2	WBGene00004020	pho-1	pho-1 encodes the major C. elegans intestinal acid phosphatase; PHO-1 may function redundantly with other acid phosphatases; PHO-1 intestinal expression appears to be positively regulated by CKI-1, a cyclin-dependent kinase inhibitor, and negatively regulated by POP-1, a TCF/LEF transcription factor; PHO-1 is expressed along the intestinal brush border in all gut cells except the most anterior in…	protein_coding_primary_transcript	0.0225007	0.659329	-0.75447	0.330646	7.17265	1.00642	0.0306744	0.187979	0.0940242	0.187979
D1022.2.1	WBGene00017021	D1022.2	D1022.2 is enriched in the PLM based on tiling, array, and RNA-seq studies; is predicted to encode a protein with the following domain: Thrombospondin type-1 (TSP1) repeat superfamily.	protein_coding_primary_transcript	0.0227322	0.664478	2.53235	1.1117	2.08918	4.00807	0.149068	2.3227	0.892715	2.3227
K08D10.10.1	WBGene00019533	K08D10.10	n.a.	protein_coding_primary_transcript	0.0227227	0.664478	1.71939	0.754761	1.99156	1.51672	0.207595	0.289677	0.931733	0.931733
C32F10.8a.2	WBGene00016333	C32F10.8	C32F10.8 is an ortholog of human GPT and GPT2; is predicted to have catalytic activity and pyridoxal phosphate binding activity; is expressed in several tissues, including the alimentary system, the muscular system, the nervous system, and the reproductive system.	protein_coding_primary_transcript	0.0230883	0.6732	-0.638821	0.281175	6.87827	0.214092	0.0249223	0.133197	0.104463	0.133197
F53H2.3c.1	WBGene00010006	F53H2.3	F53H2.3 is expressed in the gonad and the intestine.	protein_coding_primary_transcript	0.0231019	0.6732	0.936937	0.412431	4.53112	0.644171	0.00883511	0.331363	0.295489	0.331363
T21H8.1r.1	WBGene00011904	hlb-1	hlb-1 encodes the C. elegans ortholog of human beta-liprin, a coiled-coil domain-containing protein that interacts with alpha-liprin, a transmembrane protein-tyrosine phosphatase-interacting protein; hlb-1 functions cell non-autonomously in the organization and proper function of neuromuscular junctions and hence, is also required for wild type locomotory behavior; an hlb-1 reporter fusion constr…	protein_coding_primary_transcript	0.0231154	0.6732	2.43675	1.07274	3.54058	2.64304	1.83503	0.307059	0.466504	0.466504
C23H3.9e.1	WBGene00016022	C23H3.9	C23H3.9 is enriched in the AVA, the AVE, the OLL, and the PVD based on microarray, tiling, array, and RNA-seq studies; is predicted to encode a protein with the following domains: Metallo-beta-lactamase, Ribonuclease Z/Hydroxyacylglutathione hydrolase-like, and Metallo-beta-lactamase domain-containing protein.	protein_coding_primary_transcript	0.0232081	0.674253	2.48398	1.09427	1.67599	3.66222	1.2993	1.09555	1.06903	1.09555
K08B12.2b.1	WBGene00019521	dmd-7	dmd-7 is predicted to have DNA-binding activity transcription factor activity, metal ion binding activity, and sequence-specific DNA binding activity; is expressed in several tissues, including the alimentary system, the excretory cell, the hypodermis, and the muscular system.	protein_coding_primary_transcript	0.0232051	0.674253	2.50427	1.10318	0.984977	3.01241	0.996128	0.97558	1.4379	1.4379
T19B4.3.1	WBGene00020557	T19B4.3	T19B4.3 is an ortholog of human Aprt; is predicted to have adenine phosphoribosyltransferase activity; human orthologs of this gene are implicated in adenine phosphoribosyltransferase deficiency.	protein_coding_primary_transcript	0.0232761	0.67464	-0.616783	0.271846	7.8645	0.438105	0.000454801	0.147345	0.0762118	0.147345
Y34F4.1b.1	WBGene00021336	Y34F4.1	Y34F4.1 is predicted to encode a protein with the following domain: Tight junction protein, claudin-like.	protein_coding_primary_transcript	0.0232781	0.67464	1.47925	0.651987	2.62526	0.717534	0.145814	0.329084	0.704359	0.704359
C45B11.2.1	WBGene00008105	C45B11.2	C45B11.2 is enriched in the AFD based on microarray and RNA-seq studies.	protein_coding_primary_transcript	0.0233068	0.67465	1.17753	0.519108	3.43549	0.717168	0.0496325	0.132593	0.489314	0.489314
C07A9.11.1	WBGene00003572	ncx-7	ncx-7 encodes a putative Na[+]/Ca[2+] exchanger of uncertain stoichiometry and affinity, orthologous to human SLC24A6 and paralogous to NCX-6 and NCX-8/-10; NCX-7 may function intracellularly; NCX-7 has tandem Calx-alpha domains predicted to carry out ion transport; NCX-7 has no obvious function in mass RNAi assays.	protein_coding_primary_transcript	0.0233443	0.674917	-0.653996	0.28839	5.83046	0.808452	0.00373907	0.0638866	0.162598	0.162598
C01B10.6d.2	WBGene00015280	C01B10.6	C01B10.6 is enriched in the BAG, the OLL, and the PVD based on microarray, tiling, array, and RNA-seq studies.	protein_coding_primary_transcript	0.0233914	0.675459	-2.22989	0.98364	4.76723	2.19559	0.831876	1.10322	0.265145	1.10322
T23H4.1a.1	WBGene00002142	inx-20	inx-20 is expressed in the alimentary system; is predicted to encode a protein with the following domain: Innexin.	protein_coding_primary_transcript	0.0234847	0.67733	-2.13839	0.943913	2.89072	2.15671	1.15634	0.418941	0.625598	0.625598
Y45G5AM.3a.2	WBGene00021556	Y45G5AM.3	Y45G5AM.3 is enriched in the AFD based on RNA-seq studies.	protein_coding_primary_transcript	0.0235163	0.677423	0.593188	0.2619	6.30306	0.212116	0.00572584	0.0923946	0.131458	0.131458
B0310.1a.1	WBGene00015137	B0310.1	B0310.1 encodes a nematode-specific transmembrane protein; loss of B0310.1 activity via RNAi results in reduced fat content in wild-type and tub-1 mutant animals, suggesting that B0301.1 plays a role in lipid metabolism.	protein_coding_primary_transcript	0.0235943	0.678848	-2.91296	1.28683	2.10648	4.50876	2.42589	0.811831	0.885961	0.885961
C34C6.7a.1	WBGene00007919	cup-16	cup-16 is involved in endocytosis and lysosomal protein catabolic process.	protein_coding_primary_transcript	0.0236753	0.680359	0.805558	0.35607	5.20605	1.15389	0.0369242	0.17753	0.216648	0.216648
C54D10.1.1	WBGene00008296	cdr-2	cdr-2 encodes a predicted transmembrane protein that is a member of the CDR (cadmium responsive) family of proteins; cdr-2 expression is increased upon exposure to cadmium ions, and loss of cdr-2 activity results in increased sensitivity to cadmium.	protein_coding_primary_transcript	0.0237498	0.680856	-0.572884	0.253359	6.73537	0.405336	0.00132865	0.127053	0.110319	0.127053
Y67D8A.2b.1	WBGene00022059	Y67D8A.2	Y67D8A.2 encodes a protein orthologous to human Phosphorylase kinase, beta subunit,(PHKB); human phosphorylase kinase is a polymer of 16 subunits, and catalyses serine phosphorylation of substrates, including troponin I.	protein_coding_primary_transcript	0.0237254	0.680856	1.99651	0.882806	4.65041	2.48789	1.19523	0.363467	0.279707	0.363467
K09E10.1b.1	WBGene00019579	oac-57	oac-57 is predicted to have transferase activity, transferring acyl groups other than amino-acyl groups.	protein_coding_primary_transcript	0.023793	0.681276	0.802264	0.354913	6.28441	0.396883	0.00305257	0.248873	0.132487	0.248873
C08E3.12.1	WBGene00015604	fbxa-160	fbxa-160 is predicted to encode a protein with the following domain: Domain of unknown function DUF38, Caenorhabditis species.	protein_coding_primary_transcript	0.0239502	0.684953	1.10838	0.490883	3.65717	0.615462	0.0395487	0.224856	0.442384	0.442384
F55D10.1.2	WBGene00018877	aman-1	aman-1 encodes an ortholog of human lysosomal mannosidase (MAN2B1;OMIM:609458, mutated in alpha-mannosidosis); AMAN-1 is predicted to helpdigest glycoproteins by removing mannose residues from their N-linkedoligosaccharides; AMAN-1 has seven predicted N-glycosylation sites;AMAN-1 is biochemically active in vitro, has optimal activity at pH4-4.5, and is unaffected by Co(II); however, AMAN-1 expres…	protein_coding_primary_transcript	0.0239984	0.68551	-3.41037	1.51092	2.72079	6.24367	2.58926	1.97647	0.674994	1.97647
C40H1.7a.1	WBGene00008042	C40H1.7	C40H1.7 is enriched in the OLL and the PVD based on microarray, tiling, array, and RNA-seq studies; is predicted to encode a protein with the following domains: Fungal lipase-like domain and Alpha/Beta hydrolase fold.	protein_coding_primary_transcript	0.0241266	0.688344	-0.938848	0.416321	4.33159	1.14101	0.0225656	0.122079	0.32408	0.32408
T22C8.2.2	WBGene00011923	chhy-1	chhy-1 encodes a chondroitin hydrolase orthologous to human HYAL1 (OMIM:607071, mutated in mucopolysaccharidosis type IX) and other hyaluronidases; in COS-7 cells, heterologously expressed CHHY-1 preferentially cleaves chondroitin as an endo-ss-galactosaminidase, with lesser activity on chondroitin sulfate A (CS-A) and CS-C, but almost no activity on hyaluronic acid; the optimum pH for CHHY-1 cle…	protein_coding_primary_transcript	0.0242254	0.689885	-2.34572	1.04091	2.57768	5.05635	0.750457	1.41653	0.719429	1.41653
Y82E9BR.6.1	WBGene00022339	Y82E9BR.6	n.a.	protein_coding_primary_transcript	0.0242385	0.689885	1.39101	0.617316	2.89959	1.08131	0.139042	0.168042	0.623115	0.623115
F10G2.3.1	WBGene00017364	clec-7	clec-7 is predicted to have carbohydrate binding activity; is involved in defense response to Gram-positive bacterium.	protein_coding_primary_transcript	0.0245136	0.691928	-1.09407	0.486472	4.43686	0.631835	0.0147208	0.458589	0.308647	0.458589
F41H10.7.2	WBGene00001243	elo-5	The elo-5 gene encodes a paralog of elo-1 and elo-2, each of which encodes a polyunsaturated fatty acid (PUFA) elongase; ELO-5 is required for normally rapid growth and for normal fatty acid composition.	protein_coding_primary_transcript	0.0244076	0.691928	-0.646564	0.287278	8.26839	1.06213	0.00395201	0.161106	0.0692948	0.161106
K02G10.4a.1	WBGene00001454	flp-11	flp-11 exhibits neuropeptide receptor binding activity; is involved in neuropeptide signaling pathway and sleep; is expressed in several tissues, including the head, the nervous system, and the reproductive system.	protein_coding_primary_transcript	0.0245092	0.691928	0.738788	0.328489	6.20303	0.5401	0.00328846	0.212521	0.137163	0.212521
K06H6.2.1	WBGene00019450	K06H6.2	K06H6.2 is expressed in the nervous system; is predicted to encode a protein with the following domains: Methyltransferase FkbM, Methyltransferase-like protein 24, and S-adenosyl-L-methionine-dependent methyltransferase.	protein_coding_primary_transcript	0.0243799	0.691928	2.48074	1.10202	5.33808	3.36808	0.0295665	2.39933	0.203897	2.39933
T26F2.3.1	WBGene00045401	eol-1	eol-1 encodes a homolog of vertebrate DXO/Dom3Z, a decapping and exoribonuclease protein that functions in pre-mRNA quality control; in C. elegans, EOL-1 activity is required in the URX sensory neurons for inhibition of olfactory learning; mouse Dom3Z can functionally substitute for C. elegans EOL-1, demonstrating conservation of activity for these proteins; in adult hermaphrodites, an eol-1::gfp…	protein_coding_primary_transcript	0.0244787	0.691928	2.27521	1.01141	2.14939	2.89985	0.649428	1.39649	0.869419	1.39649
W07G1.3.1	WBGene00012330	zip-3	zip-3 encodes a bZip transcription factor.	protein_coding_primary_transcript	0.0244082	0.691928	-0.488758	0.217164	7.33263	0.380144	0.00521511	0.0823982	0.0891053	0.0891053
Y22F5A.6.1	WBGene00003092	lys-3	lys-3 encodes one of a family of ten C. elegans lysozyme genes that are homologous to lysozymes in the amoeboid protozoan Entamoeba histolytica; lys-3 expression is upregulated in response to stress; lys-3 activity is required for the stress response to copper ion, and in response to copper ion stress, lys-3 expression is upregulated in a kgb-1-dependent manner.	protein_coding_primary_transcript	0.0244654	0.691928	1.91292	0.850285	6.08624	3.17721	0.0174205	1.42855	0.144457	1.42855
W03C9.6.1	WBGene00012222	W03C9.6	W03C9.6 is an ortholog of human MFSD8; human orthologs of this gene are implicated in neuronal ceroid lipofuscinosis 7; is predicted to encode a protein with the following domains: Major facilitator superfamily and MFS transporter superfamily.	protein_coding_primary_transcript	0.0246017	0.693594	2.93762	1.307	2.84384	5.38106	0.280656	3.13585	0.638872	3.13585
ZK829.4.2	WBGene00014095	gdh-1	gdh-1 encodes a glutamate dehydrogenase, required in mass RNAi assays for normal fertility and rapid growth, that is expressed in larval and adult pharynx, intestine, and rectal gland cells; GDH-1 is orthologous to human GLUD1 (OMIM:138130, mutated in hyperinsulinemic hypoglycemia and hyperammonemia) and GLUD2 (OMIM:300144).	protein_coding_primary_transcript	0.0246951	0.695404	-0.405706	0.180624	11.1525	0.0833341	1.478e-05	0.0218554	0.0652349	0.0652349
R07C3.2b.1	WBGene00019918	fbxc-36	fbxc-36 is predicted to encode a protein with the following domain: Protein of unknown function DUF3557.	protein_coding_primary_transcript	0.0247529	0.696208	-2.53832	1.13054	2.43915	2.86635	1.79117	0.621182	0.765056	0.765056
C30G4.4g.1	WBGene00016269	C30G4.4	C30G4.4 is predicted to have DNA-binding activity transcription factor activity; is expressed in isthmus.	protein_coding_primary_transcript	0.0249294	0.698699	2.0472	0.912913	3.32398	2.9117	1.08771	0.579107	0.51468	0.579107
F37B4.7.1	WBGene00018138	folt-2	folt-2 encodes a putative folate transporter; FOLT-2 is orthologous to the human folate transporters SLC19A1, SLC19A2, and SLC19A3 (Solute Carrier Family 19 (thiamine transporter), Member 1, 2 or 3); heterologously expressed FOLT-2 does not significantly transport folate; FOLT-2 does not seem to have any obvious function, perhaps because of genetic redundancy with its paralogs, FOLT-1 and FOLT-3.	protein_coding_primary_transcript	0.0248758	0.698699	-0.736046	0.328105	8.56918	1.20616	0.000375474	0.21493	0.0653751	0.21493
Y71G12B.2.1	WBGene00022142	Y71G12B.2	n.a.	protein_coding_primary_transcript	0.024921	0.698699	0.976524	0.435438	4.15192	0.63201	0.0269524	0.315188	0.35226	0.35226
D2045.1a.1	WBGene00000231	atx-2	atx-2 is required for early embryonic patterning; it encodes an ortholog of human ataxin-2.	protein_coding_primary_transcript	0.0250905	0.700741	0.47286	0.211098	8.42585	0.101427	0.020975	0.0681493	0.0671212	0.0681493
F58B3.5b.1	WBGene00003415	mars-1	mars-1 encodes a predicted cytoplasmic methionyl-tRNA synthetase (MetRS), a class I aminoacyl-tRNA synthetase that catalyzes the attachment of methionine to its cognate tRNA and is thus required for protein biosynthesis; MARS-1 is essential for embryogenesis and required also for a normal rate of postembryonic growth.	protein_coding_primary_transcript	0.0250675	0.700741	0.657134	0.293316	6.06617	0.322439	0.026292	0.113933	0.145777	0.145777
Y22F5A.5.1	WBGene00003091	lys-2	lys-2 is one of ten C. elegans lysozyme genes; as such, lys-2 can be predicted to have a role in lysozymal function including immune function.	protein_coding_primary_transcript	0.025077	0.700741	-0.771513	0.344392	7.61241	0.941773	0.000681205	0.236531	0.081682	0.236531
F25H5.1h.1	WBGene00006407	lim-9	lim-9 encodes a protein containing one PET domain and six LIM domains and is orthologous to Drosophila LIMPET and vertebrate FHL2; in vitro binding and yeast two-hybrid assays indicate that LIM-9 physically interacts with UNC-96 and UNC-97 and thus, is likely a component of a protein complex that links muscle focal adhesions to thick filaments; LIM-9 also enables Wnt-directed planar cell polarity…	protein_coding_primary_transcript	0.0252128	0.70333	3.99707	1.7859	2.35612	7.07652	2.93926	3.43963	0.793691	3.43963
C39F7.2a.1	WBGene00016539	madd-2	madd-2 encodes a protein containing RBCC/TRIM, fibronectin type III, and SPRY domains that is the sole C. elegans member of the C1 subfamily of tripartite motif (TRIM) proteins and is homologous to mammalian TRIM9, TRIM67, and MID1/TRIM18, mutations in which result in Opitz G/BBB syndrome, a congenital malformation disorder affecting ventral midline structures and resulting in mental retardation;…	protein_coding_primary_transcript	0.025356	0.706499	2.02721	0.906651	3.91333	2.18288	1.25065	0.351627	0.393384	0.393384
F49F1.15.1	WBGene00235365	F49F1.15	n.a.	protein_coding_primary_transcript	0.0253924	0.706685	2.62715	1.17526	1.82169	4.66316	0.0860271	2.67644	1.00345	2.67644
C07G3.2.1	WBGene00015574	irg-1	irg-1 encodes a protein containing a conserved DUF1768 domain, a domain of unknown function found as a stand-alone domain in bacterial and bacteriophage proteins as well as fused to proteins involved in riboflavin biosynthesis in bacteria and plants; irg-1 expression is induced in response to infection with pathogenic Pseudomonas aeruginosa, in a manner independent of the p38 MAPK pathway, but de…	protein_coding_primary_transcript	0.0254988	0.707148	0.857507	0.383885	5.32106	0.52841	0.00612414	0.288611	0.205494	0.288611
C49A9.4.3	WBGene00016758	C49A9.4	C49A9.4 is orthologous to the human gene CYSTATIN B (STEFIN B) (CSTB; OMIM:601145), which when mutated leads to disease.	protein_coding_primary_transcript	0.0254404	0.707148	-2.40566	1.07653	2.06093	4.27337	0.584285	1.73353	0.903848	1.73353
F54C1.7.9	WBGene00003934	pat-10	pat-10 encodes body wall muscle troponin C, the calcium-binding component of the troponin complex of actin thin filaments; PAT-10 is essential for muscle contraction and thus for completion of embryonic morphogenesis and elongation; by homology, PAT-10 likely functions to regulate body wall muscle contraction in response to changes in intracellular calcium; PAT-10 is expressed in body wall muscle…	protein_coding_primary_transcript	0.0255277	0.707148	-0.436197	0.195313	8.7709	0.106462	0.00620959	0.070085	0.0632719	0.070085
Y38H6C.1a.2	WBGene00012615	dct-16	dct-16 is enriched in the SAB based on tiling, array, RNA-seq, proteomic, and microarray studies; is predicted to encode a protein with the following domain: Protein of unknown function DUF4473.	protein_coding_primary_transcript	0.0255245	0.707148	-0.501261	0.224441	9.76513	0.7148	8.95535e-05	0.100658	0.0582777	0.100658
Y47D7A.11.1	WBGene00021623	Y47D7A.11	n.a.	protein_coding_primary_transcript	0.0256055	0.708478	2.41551	1.08215	1.82117	5.60996	0.0649564	2.27714	1.00368	2.27714
E02C12.12.2	WBGene00017097	E02C12.12	E02C12.12 is enriched in the AVA and the NSM based on tiling, array, and microarray studies; is predicted to encode a protein with the following domain: Uncharacterised oxidoreductase Dhs-27.	protein_coding_primary_transcript	0.0256608	0.709185	1.97139	0.883512	1.07351	1.93242	0.176377	0.336602	1.38481	1.38481
R74.1.2	WBGene00003073	lars-1	lrs-1 encodes a predicted cytoplasmic leucyl-tRNA synthetase (LeuRS), a class I aminoacyl-tRNA synthetase that catalyzes the attachment of leucine to its cognate tRNA and is thus required for protein biosynthesis; LRS-1 activity is required for embryonic, larval, and germline development, as well as normal body morphology and rates of postembryonic growth.	protein_coding_primary_transcript	0.0257548	0.710135	-2.70315	1.21224	2.8807	4.2475	0.752224	2.18681	0.628414	2.18681
ZC123.4b.1	WBGene00022519	ZC123.4	ZC123.4 is an ortholog of human CDK14 (cyclin dependent kinase 14) and CDK15 (cyclin dependent kinase 15); is predicted to have ATP binding activity and protein kinase activity.	protein_coding_primary_transcript	0.025738	0.710135	2.32929	1.04446	1.86606	3.2178	0.820733	1.36104	0.984234	1.36104
R12E2.15.2	WBGene00020040	R12E2.15	R12E2.15 is enriched in the AFD based on tiling, array, RNA-seq, and microarray studies.	protein_coding_primary_transcript	0.0258147	0.710964	2.70195	1.21218	1.93441	8.39829	1.98348	-0.230708	0.955309	0.955309
F45E4.3f.1	WBGene00018468	cla-1	F45E4.3 encodes a protein containing C-terminal PDZ and C2 Ca2+-binding domains that is related to the mammalian active zone protein Piccolo/Aczonin; loss of F45E4.3 activity has been reported to result in uncoordinated locomotion, suggesting that F45E4.3 plays a role in the organization and/or function of the neuromuscular system.	protein_coding_primary_transcript	0.0259537	0.712992	2.0301	0.911624	3.01896	2.1677	1.07151	0.142637	0.590604	0.590604
T11F9.12.1	WBGene00011713	T11F9.12	T11F9.12 is enriched in the SAB based on microarray studies; is predicted to encode a protein with the following domain: HtrL protein.	protein_coding_primary_transcript	0.0259782	0.712992	0.463489	0.208166	7.44297	0.149307	0.000664114	0.0585971	0.0860017	0.0860017
T28C6.1f.2	WBGene00012118	grsp-2	grsp-2 encodes a glycine-rich protein, predicted to be secreted; grsp-2 transcript levels are up-regulated in response to infection with the fungus Drechmeria coniospora.	protein_coding_primary_transcript	0.0259767	0.712992	-1.52775	0.686146	3.30593	1.17511	0.282531	0.659062	0.518902	0.659062
F37A4.7c.1	WBGene00004316	rbf-1	rbf-1 encodes the sole C. elegans rabphilin homolog; rbf-1 activity is required for normal basal rates of locomotion (in the absence of stimulation) and, in combination with SNARE components ric-4, snb-1, and unc-64, for normal rates of both basal and stimulated locomotion; RBF-1 is expressed in the nerve ring and in the dorsal and ventral nerve cords and colocalizes with synaptic vesicle markers.	protein_coding_primary_transcript	0.0260131	0.713129	2.89646	1.30119	5.0575	4.96108	0.274395	3.11178	0.231998	3.11178
T26H5.5.1	WBGene00005780	srw-33	srw-33 is predicted to have G-protein coupled peptide receptor activity.	protein_coding_primary_transcript	0.0260855	0.714294	1.90485	0.856138	1.37124	1.10277	0.246652	0.264131	1.21929	1.21929
M60.4a.1	WBGene00019780	M60.4	M60.4 is enriched in the OLL, the PLM, and the PVD based on tiling, array, RNA-seq, and microarray studies.	protein_coding_primary_transcript	0.026166	0.715409	0.484742	0.217985	7.20442	0.233033	0.00202773	0.0570417	0.0930073	0.0930073
Y71F9AL.13b.5	WBGene00004412	rpl-1	rpl-1 encodes a large ribosomal subunit L10a protein; by homology, RPL-1 is predicted to function in protein biosynthesis; in C. elegans, RPL-1 activity is essential for embryonic development.	protein_coding_primary_transcript	0.0261863	0.715409	-2.17992	0.98043	1.5857	2.36934	0.810835	0.911222	1.11165	1.11165
R07C12.3.1	WBGene00019933	R07C12.3	n.a.	protein_coding_primary_transcript	0.026255	0.716463	1.04488	0.470155	3.79572	0.534516	0.0268442	0.0649318	0.415247	0.415247
W03A5.3.1	WBGene00001731	grl-22	grl-22 encodes a hedgehog-like protein, with an N-terminal signalsequence, a central proline-rich low-complexity region, and a C-terminalGround-like (Grl) domain; the Grl domain is predicted to form acysteine-crosslinked protein involved in intercellular signalling, andit has subtle similarity to the N-terminal Hedge domain of HEDGEHOGproteins.	protein_coding_primary_transcript	0.0263622	0.718565	1.32598	0.597062	4.41107	0.942815	0.0208225	0.692144	0.312356	0.692144
T07E3.6b.1	WBGene00020317	pdf-1	pdf-1 is expressed in several tissues, including the head, the nervous system, and the rectum.	protein_coding_primary_transcript	0.0264116	0.718814	0.822948	0.37068	5.10869	0.481093	0.0482203	0.192133	0.226587	0.226587
T16G1.1.1	WBGene00004150	pqn-67	The protein product of this gene is predicted to contain a glutamine/asparagine (Q/N)-rich ('prion') domain, by the algorithm of Michelitsch and Weissman (as of the WS77 release of WormBase, i.e., in wormpep77).	protein_coding_primary_transcript	0.0264316	0.718814	1.44643	0.651599	3.57269	1.21749	0.063006	0.786157	0.459738	0.786157
C02B10.1.1	WBGene00015326	ivd-1	ivd-1 encodes an isovaleryl-CoA dehydrogenase; this function has been verified by both sequence homology and direct biochemical assay.	protein_coding_primary_transcript	0.0265637	0.720761	-0.384909	0.173549	9.24299	0.210472	0.000397476	0.0421551	0.0598411	0.0598411
F18E3.7a.2	WBGene00017565	ddo-2	ddo-2 encodes a D-aspartate oxidase (DASPO), paralogous to DDO-1 and DDO-3; recombinant DDO-2 protein has DASPO acvitity on acidic D-amino acid substrates (e.g., D-aspartate, D-glutamate, or N-methyl-D-aspartate/NMDA), with highest catalytic efficiency on D-aspartate or D-glutamate; ddo-2 is required for viability in mass RNAi assays.	protein_coding_primary_transcript	0.0265552	0.720761	-0.444955	0.200612	7.71762	0.318609	0.000620046	0.07987	0.0792652	0.07987
K02B7.3a.1	WBGene00010491	K02B7.3	n.a.	protein_coding_primary_transcript	0.0267228	0.724251	0.482652	0.217848	7.17618	0.465628	0.00100541	0.0878766	0.0939102	0.0939102
Y69A2AL.2.1	WBGene00044468	Y69A2AL.2	Y69A2AL.2 is predicted to have calcium ion binding activity and hydrolase activity, acting on ester bonds.	protein_coding_primary_transcript	0.0268055	0.725668	0.740489	0.334407	7.04215	0.280916	0.0010008	0.222655	0.0984141	0.222655
F20G2.2.1	WBGene00008986	F20G2.2	F20G2.2 is predicted to encode a protein with the following domains: Short-chain dehydrogenase/reductase SDR and NAD(P)-binding domain superfamily.	protein_coding_primary_transcript	0.0268981	0.727347	-0.508058	0.22958	6.88299	0.309127	0.00113424	0.0891955	0.104279	0.104279
T21H8.1i.1	WBGene00011904	hlb-1	hlb-1 encodes the C. elegans ortholog of human beta-liprin, a coiled-coil domain-containing protein that interacts with alpha-liprin, a transmembrane protein-tyrosine phosphatase-interacting protein; hlb-1 functions cell non-autonomously in the organization and proper function of neuromuscular junctions and hence, is also required for wild type locomotory behavior; an hlb-1 reporter fusion constr…	protein_coding_primary_transcript	0.0269916	0.727439	0.79016	0.357273	5.77686	0.160181	0.0885613	0.0139253	0.166727	0.166727
Y37E11AR.2.1	WBGene00021369	siah-1	siah-1 is an ortholog of human SIAH1 (siah E3 ubiquitin protein ligase 1) and SIAH2 (siah E3 ubiquitin protein ligase 2); is predicted to have metal ion binding activity and transferase activity; is expressed in several tissues, including the alimentary system, the excretory cell, the muscular system, the nervous system, and the reproductive system.	protein_coding_primary_transcript	0.0269752	0.727439	0.469441	0.212237	7.32492	0.138719	0.000758063	0.077813	0.0893308	0.0893308
ZC196.9b.1	WBGene00022552	ZC196.9	ZC196.9 is predicted to encode a protein with the following domain: Protein of unknown function DUF621.	protein_coding_primary_transcript	0.0269931	0.727439	1.63779	0.740537	2.82161	2.1917	0.142364	0.954428	0.64526	0.954428
F41H10.8.1	WBGene00001244	elo-6	The elo-6 gene encodes a paralog of elo-1 and elo-2, each of which encodes a polyunsaturated fatty acid (PUFA) elongase; ELO-6 may be required for a normally high growth rate.	protein_coding_primary_transcript	0.027191	0.731944	-0.52176	0.236222	8.89729	0.815566	0.000198584	0.111403	0.0621546	0.111403
C29F7.3.1	WBGene00007812	C29F7.3	C29F7.3 is an ortholog of human CMPK1; exhibits UMP kinase activity; is involved in UDP biosynthetic process; is expressed in the hypodermis, the intestine, and the pharynx.	protein_coding_primary_transcript	0.027508	0.737644	-0.429133	0.194686	7.90566	0.164613	0.000393163	0.0185913	0.0754121	0.0754121
C52D10.7.1	WBGene00004815	skr-9	skr-9 encodes a homolog of Skp1 in S. cerevisiae, a component of the SCF (Skp1, Cullin, F-box) ubiquitin-ligase complex that regulates ubiquitin-mediated protein degradation; SKR-9 is required for posterior body morphogenesis, embryonic and larval development, and postembryonic cell proliferation.	protein_coding_primary_transcript	0.0274932	0.737644	-1.67381	0.759291	1.99184	1.64243	0.221425	0.908432	0.931619	0.931619
F56A6.1b.1	WBGene00018921	sago-2	sago-2 encodes an Argonaute homolog that is partially required for theamplification phase of RNAi responses; a multiply mutant strain (MAGO),consisting of ppw-1(tm914), sago-1(tm1195), sago-2(tm894),F58G1.1(tm1019), C06A1.4(tm887), and M03D4.6(tm1144) alleles, iscompletely resistant to both germline and somatic RNAi; sago-2 isgenetically redundant with ppw-1 and sago-1, with any one of these gene…	protein_coding_primary_transcript	0.0274799	0.737644	3.88729	1.76324	5.3336	10.0967	1.99686	4.22115	0.204317	4.22115
W06A7.3e.1	WBGene00004336	ret-1	ret-1 localizes to the endomembrane system; is expressed in several tissues, including the nervous system and the reproductive system.	protein_coding_primary_transcript	0.0275266	0.737644	-0.943294	0.427998	6.44727	0.423579	0.0154702	0.350894	0.123826	0.350894
R173.1.1	WBGene00000283	cah-5	cah-5 encodes a member of the carbonic anhydrase family.	protein_coding_primary_transcript	0.0278664	0.745912	-0.507328	0.230692	6.85835	0.293945	0.00119046	0.0497743	0.105247	0.105247
F35E12.5.1	WBGene00009429	irg-5	irg-5 is involved in defense response to Gram-positive bacterium.	protein_coding_primary_transcript	0.0279219	0.746557	-1.64724	0.749297	7.11077	2.11802	0.00178977	1.1211	0.0960631	1.1211
F46H5.2c.1	WBGene00018518	F46H5.2	F46H5.2 is enriched in the PVD based on microarray studies; is predicted to encode a protein with the following domain: FAM122.	protein_coding_primary_transcript	0.0281088	0.750714	-2.89412	1.31805	1.88543	6.05684	1.2978	2.1767	0.975957	2.1767
C23F12.4.2	WBGene00016009	C23F12.4	C23F12.4 is enriched in the OLL, the PLM, and the PVD based on microarray, tiling, array, and RNA-seq studies.	protein_coding_primary_transcript	0.0282381	0.751779	2.62706	1.1974	1.63017	3.76804	1.68557	1.18197	1.09047	1.18197
F13D12.4a.2	WBGene00000114	alh-8	alh-8 is orthologous to the human gene METHYLMALONATE-SEMIALDEHYDE DEHYDROGENASE (ALDH6A1; OMIM:603178), which when mutated leads to MMSDH deficiency.	protein_coding_primary_transcript	0.0282434	0.751779	-0.389734	0.177645	10.889	0.154404	0.000536014	0.057462	0.0625796	0.0625796
Y73F8A.1.1	WBGene00004035	pkd-2	pkd-2 encodes a TRPP cation channel orthologous to human PKD2; pkd-2 is required for two aspects of male mating behavior: response to hermaphrodite contact and vulva location and acts with lov-1; PKD-2 is expressed in the cilia of three types of male-specific sensory neurons; EGL-44 and EGL-46 regulate cell-specific expression of lov-1 and pkd-2 to specify the behavioral function of the HOB neuro…	protein_coding_primary_transcript	0.0282285	0.751779	1.87573	0.8549	3.88436	1.87967	0.0511856	1.41052	0.398671	1.41052
K09F6.9.1	WBGene00019592	K09F6.9	n.a.	protein_coding_primary_transcript	0.0283778	0.753673	1.48067	0.675479	2.52279	1.80176	0.175352	0.608582	0.737193	0.737193
T08E11.3.1	WBGene00020359	math-40	math-40 is enriched in the FLP, the OLL, and the PVD based on microarray, tiling, array, and RNA-seq studies; is predicted to encode a protein with the following domains: MATH/TRAF domain and TRAF-like.	protein_coding_primary_transcript	0.0283751	0.753673	1.18301	0.539682	3.40681	1.10674	0.0867906	0.263441	0.495722	0.495722
C06E8.3b.1	WBGene00004182	prk-1	prk-1 is predicted to have ATP binding activity and protein serine/threonine kinase activity; is expressed in the intestine and the nervous system.	protein_coding_primary_transcript	0.0284621	0.755046	2.59188	1.18304	1.98702	2.64513	1.86559	0.060933	0.933585	0.933585
R31.1d.1	WBGene00004855	sma-1	sma-1 encodes a beta-H spectrin; during embryonic morphogenesis, SMA-1 activity is required for a normal rate of elongation and thus, for a wild-type body length upon hatching; in addition, SMA-1 is required for proper morphogenesis of the pharynx and the excretory cell; sma-1 mRNA transcripts are first detected in hypodermal cells at the beginning of embryonic morphogenesis with later expression…	protein_coding_primary_transcript	0.0284929	0.755046	0.618316	0.28228	9.55278	0.219161	0.00049584	0.158868	0.0586419	0.158868
K04G11.2.1	WBGene00004764	sel-7	sel-7 encodes a novel protein with two predicted PEST sequences that is conserved in the related nematode C. briggsae and several parasitic nematodes, but has no known homologs in other organisms; sel-7 was identified in screens for suppressors of dominant lin-12 mutations that result in vulvaless and egg-laying defective animals; although loss of SEL-7 function via mutation or RNAi results in no…	protein_coding_primary_transcript	0.0286979	0.759633	0.904691	0.413552	4.31829	0.502865	0.0159651	0.116907	0.326085	0.326085
C05D12.3c.2	WBGene00014666	C05D12.3	C05D12.3 is enriched in the AVE, the OLL, and the PVD based on microarray, tiling, array, and RNA-seq studies; is predicted to encode a protein with the following domain: von Willebrand factor A-like domain superfamily.	protein_coding_primary_transcript	0.0288084	0.760386	-4.17286	1.90881	3.32902	9.48174	1.84678	5.44037	0.513507	5.44037
C10C5.2.1	WBGene00007506	C10C5.2	C10C5.2 is involved in innate immune response.	protein_coding_primary_transcript	0.0288974	0.760386	1.03055	0.471675	5.60204	0.84962	0.00567007	0.439284	0.180803	0.439284
C17F4.7.2	WBGene00015913	C17F4.7	C17F4.7 is enriched in the SAB based on tiling, array, RNA-seq, and microarray studies.	protein_coding_primary_transcript	0.0287972	0.760386	-2.28492	1.04513	3.24198	2.9235	1.65047	0.215205	0.534125	0.534125
C48A7.2a.2	WBGene00016739	pitr-1	pitr-1 is an ortholog of human SLC20A1 (solute carrier family 20 member 1) and SLC20A2 (solute carrier family 20 member 2); is predicted to have inorganic phosphate transmembrane transporter activity; is expressed in several tissues, including the alimentary system, the head, the hypodermis, the muscular system, and the reproductive system; human orthologs of this gene are implicated in basal gan…	protein_coding_primary_transcript	0.0288613	0.760386	3.35745	1.53632	4.10265	5.78399	1.33622	3.38437	0.360404	3.38437
F14B8.7.2	WBGene00017449	otpl-3	otpl-3 encodes an ortholog of otopetrins such as human OTOP1 (OMIM:607806), OTOP2 (OMIM:607827), and OTOP3 (OMIM:607828), along with other homologs in fish and insects (such as crustacean OTOPLb); otopetrins are predicted to have 12 transmembrane helices; by homology with OTOP1 and OTOPLb, OTPL-3 might regulate intracellular calcium fluxes during extracellular stimuli, promote extracellular calci…	protein_coding_primary_transcript	0.0289179	0.760386	0.949545	0.434653	5.64086	0.492811	0.200239	0.11452	0.177607	0.177607
F22B8.1.1	WBGene00005616	srj-29	srj-29 is predicted to encode a protein with the following domain: 7TM GPCR, serpentine receptor class j (Srj).	protein_coding_primary_transcript	0.0288905	0.760386	1.64546	0.753081	1.85321	1.26139	0.144497	0.80958	0.989763	0.989763
K03A1.5.1	WBGene00006351	sur-5	sur-5 encodes a protein with high similarity to H. sapiens Acetoacetyl-coenzyme A synthetase; sur-5 negatively regulates let-60 during vulval induction, based on genetic analysis, and genetically synergises with lin-45 with respect to larval death, uncoordinated movement and egg-laying defects; sur-5 is strongly expressed in most cells of C. elegans, including the VPCs, and is localized primarily…	protein_coding_primary_transcript	0.0291757	0.76632	-0.404856	0.18562	8.34445	0.527421	0.000698834	0.0243448	0.0682106	0.0682106
C28G1.5b.1	WBGene00016190	C28G1.5	C28G1.5 is predicted to have zinc ion binding activity.	protein_coding_primary_transcript	0.029614	0.771809	0.781739	0.359385	7.37131	0.400884	0.000800764	0.257514	0.0879908	0.257514
C47D12.1b.1	WBGene00007028	trr-1	trr-1 encodes proteins with similarity to the atypical protein kinases of the TRAAP subfamily of PIKK kinases that are found in multisubunit, chromatin-modifying histone acetyltransferase complexes; trr-1 functions as a negative regulator of let-60/Ras signaling and was initially identified in screens for synMuv genes that interact with lin-15A; trr-1 mutations were subsequently found to have wea…	protein_coding_primary_transcript	0.0296466	0.771809	0.491167	0.225847	7.78472	0.0780399	0.0241855	0.0225403	0.0778279	0.0778279
C47E8.5.4	WBGene00000915	hsp-90	daf-21 encodes a member of the Hsp90 family of molecular chaperones; DAF-21 activity is required for larval development, negative regulation of dauer larva formation, and a number of specific chemosensory behaviors, such as the response to chemicals and odorants detected by the ASE and AWC sensory neurons; a daf-21 sensory defect can be rescued by a cyclic GMP analogue, suggesting that, in regula…	protein_coding_primary_transcript	0.0295709	0.771809	-0.402759	0.185109	10.9993	0.110271	0.000155299	0.0683755	0.0636069	0.0683755
F18G5.6.1	WBGene00017582	F18G5.6	F18G5.6 is involved in innate immune response.	protein_coding_primary_transcript	0.0296762	0.771809	0.481857	0.221606	7.0741	0.122494	0.000911028	0.0876731	0.0973076	0.0973076
K08E3.5e.1	WBGene00010665	K08E3.5	K08E3.5 is an ortholog of human UGP2; is predicted to have UTP:glucose-1-phosphate uridylyltransferase activity; localizes to the endoplasmic reticulum, sarcomere, and striated muscle dense body; is expressed in the body wall musculature, the hypodermis, and the intestine.	protein_coding_primary_transcript	0.0295618	0.771809	-0.728056	0.334598	6.53086	0.795673	0.0159713	0.207941	0.11967	0.207941
K11D12.10c.1	WBGene00003374	mlk-1	mlk-1 is an ortholog of human MAP3K21 (mitogen-activated protein kinase kinase kinase 21); exhibits protein kinase C binding activity, receptor tyrosine kinase binding activity, and scaffold protein binding activity; is involved in several processes, including activation of MAPK activity, defense response to Gram-negative bacterium, and generation of neurons; is expressed in the body wall muscula…	protein_coding_primary_transcript	0.0294318	0.771809	0.494542	0.227098	7.31667	0.141802	0.0040864	0.099061	0.0895735	0.099061
Y111B2A.22d.1	WBGene00007027	ssl-1	The protein product of this gene is predicted to contain a glutamine/asparagine (Q/N)-rich ('prion') domain, by the algorithm of Michelitsch and Weissman (as of the WS77 release of WormBase, i.e., in wormpep77)	protein_coding_primary_transcript	0.0296673	0.771809	-1.0647	0.48963	6.82057	0.628554	0.213163	0.266312	0.106761	0.266312
Y54F10AM.8.1	WBGene00021852	Y54F10AM.8	Y54F10AM.8 is predicted to have hydrolase activity.	protein_coding_primary_transcript	0.0296403	0.771809	-0.60214	0.276863	8.56417	0.560128	0.000243121	0.153063	0.0654325	0.153063
ZK1067.5.1	WBGene00006659	twk-4	twk-4 is predicted to have potassium channel activity; is expressed in sensory neurons.	protein_coding_primary_transcript	0.0296218	0.771809	1.51908	0.698393	2.23259	1.03426	0.137346	0.413298	0.83816	0.83816
DY3.4a.1	WBGene00006618	trt-1	trt-1 encodes C. elegans telomerase reverse transcriptase that affects fertility, maintenance of telomere length, and chromosome nondisjunction.	protein_coding_primary_transcript	0.0297501	0.771886	-2.44325	1.12416	2.0339	4.20503	1.5237	1.00377	0.914618	1.00377
T10B9.8.1	WBGene00011677	cyp-13A1	cyp-13A1 encodes one of ~80 C. elegans cytochrome P450s, membrane-associated, heme-containing NADPH-dependent monooxygenases that catalyze the oxidative metabolism of a variety of exogenous and endogenous compounds.	protein_coding_primary_transcript	0.0297405	0.771886	1.01188	0.465545	3.86447	0.38069	0.0311282	0.186293	0.402337	0.402337
Y55F3AM.14.2	WBGene00021931	Y55F3AM.14	Y55F3AM.14 is an ortholog of human ZNF454 (zinc finger protein 454), ZNF354A (zinc finger protein 354A), and ZNF333 (zinc finger protein 333); is predicted to have nucleic acid binding activity; is expressed in the dorsal nerve cord, the head muscle, the intestine, and the ventral nerve cord.	protein_coding_primary_transcript	0.0297764	0.771886	1.43752	0.661521	4.59527	1.61543	0.579393	0.295828	0.286882	0.295828
Y40D12A.2.1	WBGene00021503	ctsa-2	ctsa-2 is predicted to have serine-type carboxypeptidase activity; localizes to the membrane raft.	protein_coding_primary_transcript	0.0299578	0.775744	-0.653195	0.300922	6.44797	0.416213	0.0399635	0.141144	0.123791	0.141144
C05C10.3.1	WBGene00007330	C05C10.3	C05C10.3 is orthologous to the human gene 3-OXOACID COA TRANSFERASE (also called succinyl-CoA:3-ketoacid CoA transferase; OXCT; OMIM:245050), which when mutated leads to episodic ketoacidosis.	protein_coding_primary_transcript	0.0301899	0.77631	-0.38941	0.179651	9.22825	0.230898	0.000102637	0.0644465	0.0599183	0.0644465
C12D8.10b.2	WBGene00000102	akt-1	akt-1 encodes an ortholog of the serine/threonine kinase Akt/PKB; akt-1 genetically interacts with the insulin signaling pathway and functions to regulate such processes as dauer larval development and salt chemotaxis learning; AKT-1 binds calmodulin in vitro in a calcium-dependent manner; an AKT-1::GFP fusion protein is widely expressed beginning in late stage embryos and continuing through adul…	protein_coding_primary_transcript	0.0301829	0.77631	2.01155	0.927974	2.31532	2.32524	0.914144	0.426955	0.808128	0.808128
C26E6.2.1	WBGene00016138	flh-2	flh-2 exhibits sequence-specific DNA binding activity; is involved in negative regulation of transcription, DNA-templated and nematode larval development; localizes to the nucleus; is expressed in the hypodermis and the vulva.	protein_coding_primary_transcript	0.0301388	0.77631	0.572938	0.264238	6.19944	0.153504	0.00226672	0.0695859	0.137377	0.137377
C39B5.14.1	WBGene00189950	C39B5.14	C39B5.14 is predicted to have hydrolase activity.	protein_coding_primary_transcript	0.0302224	0.77631	1.19852	0.553037	3.21202	1.02764	0.0702954	0.194444	0.541403	0.541403
C41D11.6.1	WBGene00016565	C41D11.6	C41D11.6 is predicted to encode a protein with the following domain: P-loop containing nucleoside triphosphate hydrolase.	protein_coding_primary_transcript	0.0301151	0.77631	0.632933	0.291866	5.7953	0.332729	0.00507644	0.0299643	0.165295	0.165295
F55G11.4.1	WBGene00010124	F55G11.4	F55G11.4 encodes a protein containing a CUB-like domain conserved amongst nematodes; F55G11.4 expression is increased in response to bacterial infection, suggesting that it plays a role in the defense response.	protein_coding_primary_transcript	0.0300368	0.77631	-1.01683	0.468671	6.07537	0.962647	0.00311819	0.436188	0.14517	0.436188
W02B9.1e.2	WBGene00001980	hmr-1	hmr-1 encodes two isoforms of a classical cadherin that contain extracellular cadherin, EGF-like, and laminin G domains as well as a highly conserved intracellular domain that binds beta-catenin; by homology, the HMR-1 proteins are predicted to function as calcium-dependent, homophilic cell-cell adhesion receptors; in vivo, HMR-1A activity is required for mediating the cell migrations, cell shape…	protein_coding_primary_transcript	0.0301792	0.77631	0.565055	0.260667	6.67264	0.182551	0.0228293	0.0808857	0.113065	0.113065
Y66H1B.2g.1	WBGene00022048	fln-1	fln-1 encodes three protein isoforms, a full length filamin (fln-1a) orthologous to human filamin A, alpha (FLNA; OMIM:300017), of 2257 amino acids containing a well conserved N-terminal ABD and 20 Ig-like repeats and two trans-sliced versions with C- and N- terminal truncations are 1084 and 836 amino-acids respectively; expression of full-length filamin in hermaphrodites is required for normal b…	protein_coding_primary_transcript	0.0302404	0.77631	2.94812	1.3605	2.56985	4.56737	1.54328	2.15866	0.72194	2.15866
C35D10.14.1	WBGene00016450	clec-5	clec-5 is predicted to have carbohydrate binding activity; is expressed in the anal depressor muscle, the head, the intestine, and the rectal gland cell.	protein_coding_primary_transcript	0.0303117	0.777304	0.755817	0.348947	8.60166	0.272909	0.000215182	0.243313	0.0650091	0.243313
C05E4.13b.1	WBGene00006288	str-262	str-262 is predicted to encode a protein with the following domain: 7TM GPCR, serpentine receptor class r (Str).	protein_coding_primary_transcript	0.0303996	0.77872	2.11822	0.978463	1.46299	1.97442	0.742669	0.464306	1.17211	1.17211
F56H11.4a.1	WBGene00001239	elo-1	elo-1 encodes a component of C-18 polyunsaturated fatty acid (PUFA) elongase that is required for normal elongation of n-6 and n-3 20-carbon PUFA in vivo; ELO-1 is a condensing enzyme that elongates n-6 and n-7 (and, with less efficiency, n-3) series C18 PUFAs.	protein_coding_primary_transcript	0.0304349	0.778788	-0.37674	0.174063	9.16476	0.121699	0.000323755	0.0515104	0.0602724	0.0602724
W06A7.4a.1	WBGene00012293	W06A7.4	W06A7.4 is an ortholog of human TMEM144; is predicted to have carbohydrate transmembrane transporter activity.	protein_coding_primary_transcript	0.0305286	0.779511	-0.687966	0.318037	5.52143	0.381642	0.00648015	0.195815	0.187546	0.195815
Y37A1A.4b.1	WBGene00045063	Y37A1A.4	Y37A1A.4 is an ortholog of human FAM65C, RIPOR1 (RHO family interacting cell polarization regulator 1), and RIPOR2 (RHO family interacting cell polarization regulator 2); is predicted to encode a protein with the following domain: FAM65, N-terminal.	protein_coding_primary_transcript	0.0305282	0.779511	1.09759	0.507401	6.03753	1.0305	0.367218	-0.172052	0.147693	0.147693
C24H12.5e.1	WBGene00016074	dnsn-1	dnsn-1 is an ortholog of human DONSON; is predicted to encode a protein with the following domain: Donson.	protein_coding_primary_transcript	0.0305768	0.779905	-2.53432	1.17192	3.35343	4.12311	2.23894	0.166045	0.507861	0.507861
F53F10.5.2	WBGene00003797	npp-11	npp-11 is an ortholog of human NUP62 (nucleoporin 62); is predicted to be a structural constituent of nuclear pore; is involved in embryo development, establishment of mitotic spindle orientation, and nucleus organization; localizes to the nuclear envelope; is expressed in the epithelial system, the germ line, the head, the intestine, and the nervous system; human orthologs of this gene are impli…	protein_coding_primary_transcript	0.030625	0.780298	-0.824071	0.381177	7.29699	0.318955	0.0101597	0.280432	0.0901576	0.280432
C18E3.7c.3	WBGene00004093	ppw-1	ppw-1 encodes a PAZ (PIWI/Argonaute/Zwille)/PIWI domain-containing protein that is a member of the Argonaute family of proteins; ppw-1 activity is required for efficient germline RNAi.	protein_coding_primary_transcript	0.030737	0.781331	1.72985	0.800687	7.25036	1.41026	0.0404088	1.24179	0.0915722	1.24179
C32C4.1a.1	WBGene00007862	C32C4.1	C32C4.1 is predicted to have voltage-gated potassium channel activity.	protein_coding_primary_transcript	0.0308084	0.781331	-2.81391	1.30301	1.51805	3.73737	2.08143	1.31427	1.14461	1.31427
D2045.1d.1	WBGene00000231	atx-2	atx-2 is required for early embryonic patterning; it encodes an ortholog of human ataxin-2.	protein_coding_primary_transcript	0.0309211	0.781331	2.97967	1.3807	2.19912	4.85704	1.4298	2.38288	0.850607	2.38288
F02A9.10.1	WBGene00303021	F02A9.10	F02A9.10 is predicted to encode a protein with the following domains: ClpP/crotonase-like domain superfamily and Acetyl-CoA carboxylase.	protein_coding_primary_transcript	0.0309279	0.781331	-0.37814	0.175227	9.01049	0.119128	0.000129506	0.0251126	0.0612797	0.0612797
F29D11.1.1	WBGene00003071	lrp-1	lrp-1 encodes a low-density lipoprotein (LDL) receptor-like protein most closely related to the vertebrate gp330/megalin/LRP-2 proteins; during development, lrp-1 activity is required in the hyp7 syncytium for completion of molting and for growth beyond the third larval stage; LRP-1 is expressed on the apical surface of the hyp6 and hyp7 syncytia in hermaphrodites and males from hatching through …	protein_coding_primary_transcript	0.0309256	0.781331	0.730657	0.338576	8.86911	0.459585	0.000179231	0.229088	0.0623907	0.229088
T16G12.1.1	WBGene00011803	T16G12.1	T16G12.1 is predicted to have aminopeptidase activity, metallopeptidase activity, and zinc ion binding activity; is involved in embryo development, regulation of meiotic cell cycle process involved in oocyte maturation, and regulation of oviposition.	protein_coding_primary_transcript	0.0308986	0.781331	-0.942701	0.436764	7.5974	2.22604	0.0012875	0.380238	0.0820432	0.380238
Y15E3A.1a.2	WBGene00003681	nhr-91	nhr-91 encodes a conserved nuclear receptor that is orthologous to members of the NR6 subfamily of nuclear receptors that includes Drosophila HR4 and human germ cell nuclear factor (GCNF, OMIM:600281, human and mouse GCNF are expressed primarily in the testis); by homology, NHR-91 is predicted to function as a transcription factor that may activate or repress transcription in response to a hormon…	protein_coding_primary_transcript	0.0308347	0.781331	2.80676	1.29991	2.75508	3.69892	0.425581	2.95394	0.664739	2.95394
Y53F4B.30.1	WBGene00001775	gst-27	gst-27 is predicted to have transferase activity.	protein_coding_primary_transcript	0.0307879	0.781331	-0.470865	0.218013	7.60511	0.561882	0.000644936	0.0944144	0.0818571	0.0944144
C35C5.1.2	WBGene00004746	sdc-2	The sdc-2 gene encodes a protein that represses transcription of X chromosomes to achieve dosage compensation, and that also represses the male sex-determination gene her-1 to elicit hermaphrodite differentiation.	protein_coding_primary_transcript	0.0310433	0.783415	-2.23215	1.03507	4.43832	3.28428	1.83431	-0.0249642	0.308439	0.308439
F49E8.5.2	WBGene00000996	dif-1	dif-1 encodes a putative mitochondrial solute carrier, orthologous to human SLC25A20 (OMIM:212138, mutated in carnitine-acylcarnitine translocase deficiency) that is required for the maintenance of embryonic tissue differentiation and viability; expressed throughout development and in the intestinal cells and hypodermis of the embryo.	protein_coding_primary_transcript	0.0310885	0.783727	-1.06519	0.494072	6.31765	0.520376	0.357556	0.00857274	0.130659	0.130659
C49A9.8.2	WBGene00016762	ugt-24	ugt-24 is predicted to have glucuronosyltransferase activity.	protein_coding_primary_transcript	0.0312415	0.78675	-2.02699	0.941044	3.92687	2.07506	1.1873	0.583829	0.390935	0.583829
T24C12.3.1	WBGene00020765	T24C12.3	T24C12.3 is predicted to have hydrolase activity, acting on glycosyl bonds.	protein_coding_primary_transcript	0.0313032	0.787473	-0.51798	0.240563	6.64248	0.299394	0.00131814	0.0904508	0.114423	0.114423
B0280.3.1	WBGene00015101	rpia-1	rpia-1 is an ortholog of human RPIA; is predicted to have ribose-5-phosphate isomerase activity; is expressed in head neurons, tail neurons, the intestine, the nerve ring, and the pharynx.	protein_coding_primary_transcript	0.0314869	0.788762	-0.418675	0.194654	7.90839	0.168854	0.000420842	0.0266074	0.0753598	0.0753598
F14F3.4.1	WBGene00008807	F14F3.4	n.a.	protein_coding_primary_transcript	0.0314114	0.788762	1.58138	0.734901	2.34498	1.87434	0.198049	0.88211	0.797608	0.88211
F37B4.2.1	WBGene00002055	ifc-1	ifc-1 encodes a nonessential intermediate filament protein; IFC-1 is predicted to function as a structural component of the cytoskeleton; IFC-1 has no function in RNAi assays.	protein_coding_primary_transcript	0.0314227	0.788762	0.80559	0.374401	9.01064	0.323301	0.000156148	0.280196	0.0612786	0.280196
W02B9.1a.1	WBGene00001980	hmr-1	hmr-1 encodes two isoforms of a classical cadherin that contain extracellular cadherin, EGF-like, and laminin G domains as well as a highly conserved intracellular domain that binds beta-catenin; by homology, the HMR-1 proteins are predicted to function as calcium-dependent, homophilic cell-cell adhesion receptors; in vivo, HMR-1A activity is required for mediating the cell migrations, cell shape…	protein_coding_primary_transcript	0.0314689	0.788762	0.405661	0.188584	8.28452	0.0736077	0.00206835	0.0394652	0.0690594	0.0690594
F49C5.11c.1	WBGene00044163	F49C5.11	F49C5.11 is enriched in the AFD based on tiling, array, and RNA-seq studies; is predicted to encode a protein with the following domain: Domain of unknown function DUF281.	protein_coding_primary_transcript	0.0315455	0.7894	2.23694	1.04038	1.77925	3.58128	0.560979	1.6038	1.02215	1.6038
C39B5.2b.1	WBGene00016520	C39B5.2	n.a.	protein_coding_primary_transcript	0.0317068	0.792603	1.04654	0.487196	4.57069	1.08113	0.184574	0.08394	0.290146	0.290146
T11B7.4e.1	WBGene00001132	alp-1	alp-1 encodes the C. elegans ortholog of the ALP (alpha-actininassociated LIM protein)-Enigma family of proteins that are found at sites of actin filament anchorage, such as the muscle Z disk; in C. elegans, alp-1 is required for maintenance of actin filament organization and for stabilizing muscle contraction; ALP-1 co-localizes with alpha-actinin at body wall muscle dense bodies, and its locali…	protein_coding_primary_transcript	0.0318037	0.794192	0.653938	0.304601	6.83011	0.232104	0.0178747	0.167689	0.106376	0.167689
K06H7.3.3	WBGene00019457	vms-1	vms-1 is an ortholog of human ANKZF1 (ankyrin repeat and zinc finger domain containing 1); is predicted to have metal ion binding activity; localizes to the cytoplasm and dendrite; is expressed in amphid neurons, head neurons, tail neurons, the intestine, and the ventral nerve cord.	protein_coding_primary_transcript	0.0318537	0.794607	3.21857	1.49963	1.64807	5.87024	2.2046	2.29318	1.08204	2.29318
Y57E12AL.2.1	WBGene00021957	Y57E12AL.2	Y57E12AL.2 is predicted to encode a protein with the following domain: Protein of unknown function DUF4473.	protein_coding_primary_transcript	0.0318904	0.79469	1.70057	0.792518	1.66817	1.85339	0.183511	0.813321	1.07266	1.07266
B0334.3a.2	WBGene00007143	B0334.3	B0334.3 is an ortholog of human HACL1; is predicted to have catalytic activity, magnesium ion binding activity, and thiamine pyrophosphate binding activity.	protein_coding_primary_transcript	0.0320679	0.794926	-3.67104	1.71259	5.39155	7.64322	0.134045	5.73187	0.198968	5.73187
C07E3.8.1	WBGene00007418	C07E3.8	C07E3.8 is predicted to have fucosyltransferase activity.	protein_coding_primary_transcript	0.0320415	0.794926	1.61247	0.752122	1.90197	1.85281	0.162438	0.408582	0.968938	0.968938
F31E3.5.3	WBGene00001168	eef-1A.1	eef-1A.1 encodes a translation elongation factor 1-alpha homolog that is required for embryonic viability, fertility, and germline maintenance; EEF-1A.1 is identical to EEF-1A.2	protein_coding_primary_transcript	0.0320748	0.794926	-0.452476	0.211094	9.67451	0.111162	0.00653086	0.0825909	0.0583882	0.0825909
F32G8.6.1	WBGene00000298	cat-4	cat-4 is an ortholog of human GCH1; exhibits GTP cyclohydrolase I activity; is involved in dopamine biosynthetic process from tyrosine, melanin biosynthetic process, and tetrahydrobiopterin biosynthetic process; is expressed in several tissues, including the alimentary system, the hyp7 syncytium, the muscular system, and the nervous system; human orthologs of this gene are implicated in dystonia …	protein_coding_primary_transcript	0.0321	0.794926	-0.439322	0.204988	7.53784	0.085248	0.000522711	0.0231014	0.0835172	0.0835172
R09A1.5a.1	WBGene00019975	flp-34	flp-34 is expressed in the rectal gland cell.	protein_coding_primary_transcript	0.0320176	0.794926	1.06028	0.494488	5.48499	0.998885	0.00809953	0.480938	0.190672	0.480938
T24B8.5.1	WBGene00011979	T24B8.5	T24B8.5 encodes an ShK-like toxin peptide containing a domain rich in cysteine residues found in the sea anemone potassium channel inhibitor ShK; T24B8.5 expression is regulated by the PMK-1/p38 MAPK signaling pathway and the ATF-7 transcription factor, which is a downstream target of PMK-1.	protein_coding_primary_transcript	0.0319622	0.794926	1.19388	0.55662	4.69692	1.44017	0.0163606	0.603291	0.273812	0.603291
C28G1.6.1	WBGene00016191	C28G1.6	C28G1.6 is predicted to have zinc ion binding activity.	protein_coding_primary_transcript	0.0321477	0.79528	0.629909	0.293997	5.96168	0.294045	0.00278847	0.17008	0.152946	0.17008
Y43F8B.2e.2	WBGene00012813	Y43F8B.2	Y43F8B.2 is predicted to have protein kinase A binding activity; is involved in innate immune response; localizes to the striated muscle dense body; is expressed in several tissues including tail hypodermis, the nerve ring, and the ventral nerve cord.	protein_coding_primary_transcript	0.0323356	0.799098	1.66102	0.776091	2.98591	1.43489	0.605192	0.212578	0.599442	0.599442
C47E12.4c.2	WBGene00008149	pyp-1	pyp-1 encodes, by alternative splicing, three isoforms of an inorganic pyrophosphatase required for embryonic and larval viability, intestinal function, and distal tip cell migration; PYP-1 is catalytically active in vitro, and is expressed in neurons, intestine, and coelomocytes; PYP-1 is orthologous to Drosophila NURF-38, and to human PPA1 (OMIM:179030) and PPA2; by orthology with NURF-38, PYP-…	protein_coding_primary_transcript	0.0324036	0.799561	-2.40077	1.12217	5.60794	3.04662	2.33821	-0.0877049	0.180315	0.180315
T19H12.9.1	WBGene00020592	ugt-12	ugt-12 is predicted to have transferase activity, transferring hexosyl groups.	protein_coding_primary_transcript	0.0324214	0.799561	-0.437045	0.204305	7.55963	0.136032	0.000511024	0.0758572	0.0829704	0.0829704
ZK1055.6b.1	WBGene00022847	ZK1055.6	ZK1055.6 is enriched in the AFD, the AVA, the OLL, and the PVD based on microarray, tiling, array, and RNA-seq studies; is predicted to encode a protein with the following domain: Conserved hypothetical protein CHP02231.	protein_coding_primary_transcript	0.0324827	0.800244	0.947575	0.443119	6.46846	0.745609	0.00351367	0.389196	0.122754	0.389196
C46H11.11a.1	WBGene00016735	fhod-1	fhod-1 is an ortholog of human FHOD3 (formin homology 2 domain containing 3); is expressed in several tissues, including the alimentary system, the muscular system, the reproductive system, and the seam cell; is predicted to encode a protein with the following domains: Armadillo-like helical, Formin, FH2 domain, and Armadillo-type fold.	protein_coding_primary_transcript	0.0327463	0.803867	0.730116	0.341946	7.34679	0.324963	0.00354969	0.230304	0.0886939	0.230304
F11C7.6a.1	WBGene00017378	F11C7.6	F11C7.6 is predicted to encode a protein with the following domains: Thrombospondin type-1 (TSP1) repeat and Thrombospondin type-1 (TSP1) repeat superfamily.	protein_coding_primary_transcript	0.0327544	0.803867	0.925801	0.433614	4.16104	0.565897	0.0252687	0.3173	0.350774	0.350774
F11H8.4b.1	WBGene00000872	cyk-1	cyk-1 encodes a Formin Homology protein homologous to Drosophila diaphanous and human DIAPH1; cyk-1 is required for embryonic cytokinesis and Arp2/3-independent assembly of cortical microfilaments; CYK-1 physically interacts with the PFN-1 profilin; CYK-1 is enriched within cleavage furrows during cell division.	protein_coding_primary_transcript	0.0327769	0.803867	0.41012	0.192111	8.01804	0.0621096	0.000471516	0.0393138	0.0733419	0.0733419
F19F10.11b.1	WBGene00017607	F19F10.11	F19F10.11 encodes a protein with a THAP or THAP-like domain; otherproteins with such domains include LIN-15A, LIN-15B, LIN-36, and HIM-17(which all interact with LIN-35/Rb), as well as CDC-14B, CTB-1, GON-14,and ~100 other proteins such as Drosophila P element transposase andhuman nuclear proapoptotic factor THAP1.	protein_coding_primary_transcript	0.0327123	0.803867	3.12415	1.46289	2.40585	5.57063	1.76481	2.51531	0.776419	2.51531
ZK1321.3.1	WBGene00000178	aqp-10	aqp-10 encodes an aquaporin paralogous to AQP-9 and AQP-11; infection with Pseudomonas aeruginosa induces AQP-10 to be intestinally expressed; AQP-10 is orthologous to Drosophila CG12251 and human AQP11(OMIM:609914), AQP12A(OMIM:609789), and AQP12B.	protein_coding_primary_transcript	0.0327985	0.803867	-0.417067	0.19539	7.87719	0.137186	0.000391515	0.0638086	0.0759627	0.0759627
F15G9.1b.1	WBGene00008865	F15G9.1	F15G9.1 localizes to the striated muscle dense body and striated muscle thin filament; is expressed in the hypodermis and the muscle cell.	protein_coding_primary_transcript	0.0328425	0.804118	0.96922	0.454179	7.19258	0.641049	0.00602641	0.406531	0.0933842	0.406531
B0310.3.2	WBGene00015139	B0310.3	B0310.3 is enriched in the AFD based on tiling, array, and RNA-seq studies.	protein_coding_primary_transcript	0.0330149	0.806924	1.4786	0.693559	4.17503	1.50324	0.365145	0.596903	0.348503	0.596903
R09D1.5.1	WBGene00011161	chil-18	chil-18 is predicted to have chitin binding activity.	protein_coding_primary_transcript	0.0330249	0.806924	1.48262	0.695483	3.52132	4.12148	0.134798	0.832594	0.470606	0.832594
D2096.1b.1	WBGene00017069	timm-17B.2	timm-17B.2 is an ortholog of human TIMM17A (translocase of inner mitochondrial membrane 17A) and TIMM17B (translocase of inner mitochondrial membrane 17B).	protein_coding_primary_transcript	0.0331855	0.810019	-2.00567	0.941706	2.31163	2.56797	0.527488	1.24613	0.809445	1.24613
F27C8.4a.2	WBGene00005003	spp-18	spp-18 is involved in innate immune response.	protein_coding_primary_transcript	0.0333004	0.811991	0.863924	0.405895	6.37352	0.471992	0.0862233	0.243278	0.127655	0.243278
ZK20.6.1	WBGene00013926	nep-1	ZK20.6 encodes a neprilysin; neprilysins are thermolysin-like zinc metallopeptidases, found on the outer surface of animal cells, that negatively regulate small signalling peptides (e.g., enkephalin, tachykinin, insulin, and natriuretic peptides) by cleaving them; ZK20.6 is closely paralogous to F18A12.8, and orthologous to CG9761 in Drosophila melanogaster; more generally, ZK20.6 falls into a gr…	protein_coding_primary_transcript	0.0334071	0.813761	0.527703	0.248079	7.12008	0.237377	0.000904096	0.122182	0.0957514	0.122182
T23B3.2.1	WBGene00020710	T23B3.2	T23B3.2 is enriched in the AFD, the OLL, and the PVD based on tiling, array, RNA-seq, proteomic, and microarray studies; is predicted to encode a protein with the following domain: Proteolipid membrane potential modulator.	protein_coding_primary_transcript	0.033539	0.815307	0.576911	0.271415	6.20556	0.356071	0.0103193	0.106179	0.137013	0.137013
ZK1236.9b.1	WBGene00044588	ZK1236.9	ZK1236.9 encodes a protein with no obvious non-nematode homologs; eitherZK1236.9, or ZK1236.5, or both proteins weakly inhibit DHC-1 in vivo; likewise, either ZK1236.9, or ZK1236.5, or both proteins are required inmass RNAi assays for normal osmoregulation and normally rapid growth.	protein_coding_primary_transcript	0.0335344	0.815307	-1.44499	0.679793	2.9653	0.923587	0.319223	0.430289	0.605015	0.605015
K04D7.1.3	WBGene00010556	rack-1	rack-1 encodes a seven-WD repeat-containing protein that is the C. elegans ortholog of vertebrate Receptor for Activated C Kinase (Rack1); rack-1 is required cell autonomously for VD/DD motor axon pathfinding; rack-1 is also required for gonadal distal tip cell migration and for normal brood sizes; genetic analyses indicate that rack-1 functions in the same pathway with ced-10/Rac and unc-115/abL…	protein_coding_primary_transcript	0.0335887	0.815682	-0.624802	0.294028	6.20163	0.202648	0.0336008	0.139304	0.137247	0.139304
B0393.9a.2	WBGene00044636	B0393.9	n.a.	protein_coding_primary_transcript	0.034023	0.817773	-2.97078	1.40145	2.79991	4.87484	1.38513	2.54297	0.651553	2.54297
B0554.4.1	WBGene00015257	B0554.4	B0554.4 is predicted to encode a protein with the following domain: C6 domain.	protein_coding_primary_transcript	0.0340659	0.817773	2.02794	0.956894	3.16986	2.62516	0.0877317	1.74356	0.551804	1.74356
C16C4.13.1	WBGene00015837	math-8	math-8 is predicted to encode a protein with the following domains: MATH/TRAF domain and TRAF-like.	protein_coding_primary_transcript	0.0337604	0.817773	0.954513	0.449622	3.99303	0.591782	0.0251519	0.113518	0.379169	0.379169
C48G7.3c.2	WBGene00008183	rin-1	rin-1 is an ortholog of human RIN2 (Ras and Rab interactor 2) and RIN3; exhibits GTPase binding activity; is involved in dorsal/ventral axon guidance and neuron migration; localizes to the cell periphery, cytoplasm, and filopodium; is expressed in several tissues, including head neurons, the gonad, the hypodermis, and the muscular system.	protein_coding_primary_transcript	0.0340263	0.817773	-1.43456	0.676754	5.87988	0.896617	0.757108	-0.188934	0.158883	0.158883
F01G4.2a.1	WBGene00000181	ard-1	ard-1 encodes a homolog of mammalian 3-hydroxyacyl-CoA dehydrogenase (HADH II)/amyloid-beta binding alcohol dehydrogenase (ABAD) that is predicted to be mitochondrial.	protein_coding_primary_transcript	0.0337938	0.817773	-0.379497	0.178795	8.71935	0.153574	0.000164393	0.0276305	0.0637712	0.0637712
F02E8.2b.1	WBGene00017176	nmur-3	nmur-3 is predicted to have G-protein coupled receptor activity.	protein_coding_primary_transcript	0.033888	0.817773	-1.62829	0.767554	3.76088	1.52549	0.334618	0.843659	0.421927	0.843659
K06H6.5.1	WBGene00019453	K06H6.5	K06H6.5 is predicted to have chondroitin 4-sulfotransferase activity.	protein_coding_primary_transcript	0.0339424	0.817773	2.22045	1.04701	4.19278	2.84493	0.0635056	2.12896	0.345644	2.12896
T12B3.3.1	WBGene00020446	T12B3.3	T12B3.3 is an ortholog of human GDE1; is predicted to have glycerophosphodiester phosphodiesterase activity.	protein_coding_primary_transcript	0.0340867	0.817773	-0.417367	0.19696	7.81858	0.135439	0.000455205	0.0511781	0.0771313	0.0771313
Y41C4A.12a.1	WBGene00012758	Y41C4A.12	Y41C4A.12 is enriched in the OLL and the PVD based on tiling, array, and RNA-seq studies.	protein_coding_primary_transcript	0.0340202	0.817773	2.26125	1.06671	3.37846	2.57105	1.29817	0.977581	0.502135	0.977581
Y41G9A.4d.1	WBGene00021528	gbb-1	gbb-1 encodes, by alternative splicing, one isoform of a subunit of the GABAB receptor dimer (GBB-1/2); GBB-1 is orthologous to human GABBR1 (OMIM:603540); GBB-1/2 is required for inhibition of cholinergic motor neurons by GABA, and thus for normally restrained movement and aldicarb resistance; gbb-1(tm1406) mutants move abnormally fast, with abnormally few changes of direction.	protein_coding_primary_transcript	0.0337884	0.817773	3.04036	1.43238	1.96174	5.08284	0.633839	3.46961	0.943965	3.46961
Y4C6B.6.1	WBGene00021160	gba-4	The Y4C6B.6 gene encodes a homolog of the human gene GLCM, which when mutated leads to Gaucher disease type I (OMIM:230800).	protein_coding_primary_transcript	0.0338438	0.817773	-0.969348	0.456824	6.67113	1.34124	0.00209791	0.415279	0.113132	0.415279
ZK783.1d.1	WBGene00022816	fbn-1	fbn-1 encodes a protein homologous to the human extracellular matrix protein fibrillin-1 (FBN1); in C. elegans, fbn-1 activity is required for completion of molting, particularly the L3/L4 or L4/Adult molts.	protein_coding_primary_transcript	0.033988	0.817773	3.05604	1.44138	2.96671	7.86148	1.10305	3.05212	0.604634	3.05212
Y105C5B.28c.3	WBGene00001604	gln-3	gln-3 is an ortholog of human GLUL; is predicted to have ATP binding activity and glutamate-ammonia ligase activity.	protein_coding_primary_transcript	0.0341419	0.818272	-4.65286	2.19641	2.53968	10.9513	0.276782	9.37169	0.731684	9.37169
Y43F8C.13.1	WBGene00012834	Y43F8C.13	Y43F8C.13 is predicted to have metal ion binding activity.	protein_coding_primary_transcript	0.0343639	0.822764	-0.507783	0.239999	7.08067	0.621231	0.000988504	0.11421	0.0970827	0.11421
C33D9.1d.1	WBGene00001366	exc-5	exc-5 encodes a protein orthologous to human FGD1 which is a guanine nucleotide exchange factor (GEF) for the Rho GTPase, Cdc-42; exc-5 is involved in the morphogenesis and structural organization of the excretory cell and is predominantly expressed in the excretory cell during development.	protein_coding_primary_transcript	0.0344556	0.823305	2.59876	1.2289	4.47041	5.04663	2.16591	0.854505	0.303893	0.854505
F07C4.12b.1	WBGene00017205	F07C4.12	F07C4.12 is predicted to have hydrolase activity.	protein_coding_primary_transcript	0.0344312	0.823305	1.70566	0.806463	1.99028	2.15766	0.239365	1.0614	0.932256	1.0614
C28C12.10a.1	WBGene00006450	tag-77	tag-77 is predicted to have phosphatidylinositol phosphate binding activity; is expressed in several tissues, including the gonad and the somatic gonad precursor.	protein_coding_primary_transcript	0.034565	0.825093	4.04194	1.91251	3.48143	8.73972	0.393277	6.92213	0.479214	6.92213
C24A11.8a.1	WBGene00001491	frm-4	frm-4 encodes a predicted transmembrane protein that contains an N-terminal FERM (Band 4.1-ezrin-radixin-moesin) domain; by homology, FRM-4 is predicted to function as a membrane-cytoskeleton linker protein that plays a role in cell adhesion, migration, or organization of cell surface structures; however, as loss of frm-4 activity via large-scale RNAi screens does not result in any obvious abnorm…	protein_coding_primary_transcript	0.0346456	0.826189	0.469675	0.222334	7.21266	0.071575	0.00611797	0.011063	0.0927469	0.0927469
ZK669.4.1	WBGene00014054	dbt-1	ZK669.4 is orthologous to the human gene DIHYDROLIPOAMIDE BRANCHED CHAIN TRANSACYLASE (E2 COMPONENT OF BRANCHED CHAIN KETO ACID DEHYDROGENASE COMPLEX; (DBT), which when mutated leads to maple syrup urine disease, type II (OMIM:248610); the ZK669.4 protein is predicted to be mitochondrial with 68% accuracy.	protein_coding_primary_transcript	0.0347897	0.828794	-0.376324	0.178285	8.75808	0.173841	0.000177463	0.0207241	0.0633937	0.0633937
Y50D4B.6.1	WBGene00021745	Y50D4B.6	Y50D4B.6 encodes a protein kinase that is a member of the KIN-16 family of C. elegans receptor protein tyrosine kinases.	protein_coding_primary_transcript	0.0348322	0.828979	0.785127	0.372045	4.95513	0.849127	0.0119223	0.264912	0.243207	0.264912
F53B6.6.1	WBGene00009961	cutl-7	cutl-7 is enriched in the male based on microarray studies; is predicted to encode a protein with the following domain: Zona pellucida domain.	protein_coding_primary_transcript	0.0351172	0.834094	3.13605	1.48839	3.01994	7.51762	0.165053	4.26558	0.590345	4.26558
ZK909.2n.2	WBGene00002189	kin-1	kin-1 encodes multiple isoforms of a serine/threonine protein kinase that is orthologous to cAMP-dependent protein kinase (protein kinase A or PKA) catalytic subunits; KIN-1 is able to phosphorylate histone H2B in vitro and is associated with both particulate (~65%) and cytosolic (35%) cellular fractions; KIN-1 is expressed at low levels during embryogenesis, but its expression level increases in…	protein_coding_primary_transcript	0.0350916	0.834094	-2.41599	1.14648	1.92023	3.64219	1.66761	0.800953	0.961245	0.961245
F54D8.3b.3	WBGene00000107	alh-1	alh-1 is orthologous to the human gene ALDEHYDE DEHYDROGENASE 2, MITOCHONDRIAL (ALDH2; OMIM:100650), in which a polymorphism can lead to acute ethanol intolerance.	protein_coding_primary_transcript	0.0352447	0.83629	-1.78246	0.846557	3.09164	1.57724	0.612884	0.820434	0.571604	0.820434
F35D11.8.1	WBGene00018048	clec-137	clec-137 is predicted to have carbohydrate binding activity.	protein_coding_primary_transcript	0.0352829	0.836362	2.21883	1.05403	1.50083	4.24084	0.0696255	2.15231	1.15314	2.15231
F48F7.7.1	WBGene00009852	arrd-24	arrd-24 is an ortholog of human ARRDC1 (arrestin domain containing 1); human ARRDC1 exhibits several functions, including arrestin family protein binding activity, identical protein binding activity, and protein binding activity, bridging involved in substrate recognition for ubiquitination.	protein_coding_primary_transcript	0.0353466	0.83704	0.935024	0.444326	4.44991	0.624977	0.015926	0.378925	0.306788	0.378925
T19D12.4a.1	WBGene00020579	T19D12.4	T19D12.4 is involved in defense response to Gram-negative bacterium and innate immune response; localizes to the membrane raft.	protein_coding_primary_transcript	0.0355742	0.840758	0.968156	0.46064	7.93349	0.692259	0.0107958	0.413583	0.0748841	0.413583
T19D12.4b.1	WBGene00020579	T19D12.4	T19D12.4 is involved in defense response to Gram-negative bacterium and innate immune response; localizes to the membrane raft.	protein_coding_primary_transcript	0.0355742	0.840758	0.968156	0.46064	7.93349	0.692259	0.0107958	0.413583	0.0748841	0.413583
F25B4.1.2	WBGene00017765	gcst-1	gcst-1 is orthologous to the human gene GLYCINE CLEAVAGE SYSTEM T-PROTEIN (AMT; OMIM:238310), which when mutated leads to glycine encephalopathy.	protein_coding_primary_transcript	0.0357651	0.844431	-0.399105	0.190087	8.15679	0.210657	0.00126037	0.0373292	0.071006	0.071006
C48A7.1a.1	WBGene00001187	egl-19	egl-19 encodes the pore-forming alpha1 subunit of a voltage-gated calcium channel orthologous to the alpha subunit of mammalian L-type calcium ion channels; EGL-19 carries L-type currents in pharyngeal and body wall muscle, and its activity is essential and required for muscle contraction during late embryonic morphogenesis, locomotion, egg laying, mating and feeding; recordings of voltage-depend…	protein_coding_primary_transcript	0.0358226	0.844952	-2.55212	1.21591	2.21069	4.62674	2.11059	0.544146	0.846284	0.846284
Y17G7B.23a.1	WBGene00044030	Y17G7B.23	n.a.	protein_coding_primary_transcript	0.0359542	0.84638	2.41373	1.1508	3.05497	3.85428	0.188382	2.46028	0.581117	2.46028
Y51H7BR.4a.1	WBGene00021776	Y51H7BR.4	Y51H7BR.4 is enriched in the NSM and the SAB based on tiling, array, RNA-seq, and microarray studies.	protein_coding_primary_transcript	0.0359399	0.84638	-2.16859	1.03384	1.87975	1.84999	1.15928	0.217665	0.978377	0.978377
F07A5.7b.3	WBGene00006754	unc-15	The unc-15 gene encodes a paramyosin ortholog; UNC-15 protein physically interacts with MHC A, one isoform of myosin heavy chain (MHC) in striated muscle; UNC-15 accumulation is decreased in the absence of UNC-54 (myosin B), implying that degradation of UNC-15 is inhibited by its binding myosin B; conversely, myosin B (but not MYO-3/myosin A) fails to accumulate in unc-15 mutants.	protein_coding_primary_transcript	0.036077	0.847595	-5.30016	2.52863	2.59772	13.7831	0.299807	12.4881	0.713045	12.4881
Y47D7A.18.1	WBGene00235165	Y47D7A.18	n.a.	protein_coding_primary_transcript	0.0360652	0.847595	2.80552	1.33839	2.21653	7.31547	0.11745	3.46511	0.844112	3.46511
F59A7.4.1	WBGene00001857	hil-6	hil-6 is an ortholog of human H1F0 (H1 histone 0); is predicted to have DNA binding activity; is expressed widely.	protein_coding_primary_transcript	0.0362506	0.850836	-1.56797	0.748755	1.91802	0.756901	0.159095	0.269469	0.962173	0.962173
C23H5.1.1	WBGene00016023	prmt-6	prmt-6 is predicted to have methyltransferase activity.	protein_coding_primary_transcript	0.0363417	0.851118	-0.707418	0.337979	5.1716	0.800771	0.0083474	0.0760489	0.220112	0.220112
C30H6.12b.1	WBGene00044238	C30H6.12	n.a.	protein_coding_primary_transcript	0.0363826	0.851118	2.10388	1.00538	2.89598	5.30975	0.721069	1.30049	0.624124	1.30049
T15B7.16.1	WBGene00020528	lgc-54	lgc-54 is predicted to have extracellular ligand-gated ion channel activity and transmembrane signaling receptor activity.	protein_coding_primary_transcript	0.0364055	0.851118	-0.911134	0.435456	4.78216	1.11674	0.0124685	0.366775	0.263336	0.366775
Y51B9A.8.1	WBGene00013090	Y51B9A.8	Y51B9A.8 is predicted to encode a protein with the following domains: ShKT domain and CC domain.	protein_coding_primary_transcript	0.0363818	0.851118	1.22877	0.587188	3.02144	0.86016	0.0996314	0.379226	0.589948	0.589948
C40D2.2.1	WBGene00016555	math-20	The C40D2.2 gene encodes a protein closely similar to C46F9.3, which has a meprin-associated Traf homology (MATH) domain and may be involved in apoptosis.	protein_coding_primary_transcript	0.0365255	0.851143	0.756568	0.361816	5.69458	0.472606	0.00459322	0.257229	0.173247	0.257229
F09E5.3.1	WBGene00017283	F09E5.3	F09E5.3 is an ortholog of human DERA; is predicted to have deoxyribose-phosphate aldolase activity; is expressed in the hypodermis and the intestine.	protein_coding_primary_transcript	0.0365198	0.851143	-0.39594	0.189346	8.13013	0.108535	0.000267051	0.00869554	0.0714367	0.0714367
F53A9.10a.1	WBGene00006587	tnt-2	tnt-2 is expressed in the muscular system and the reproductive system; is predicted to encode a protein with the following domains: Troponin T and Troponin domain superfamily.	protein_coding_primary_transcript	0.0366244	0.851143	3.92364	1.8774	5.84806	7.51557	1.10332	5.94598	0.161265	5.94598
K02E10.8a.1	WBGene00006365	syg-1	syg-1 encodes a novel transmembrane protein that is a member of the immunoglobulin superfamily of proteins; during larval development, SYG-1 activity is required cell autonomously within the HSNL neuron to specify proper synaptic specificity with its targets, such as vulval muscles and the VC neuron; in regulating synapse formation, SYG-1 acts as a receptor for a second immunoglobulin superfamily…	protein_coding_primary_transcript	0.0366567	0.851143	2.22054	1.06268	1.97465	4.01693	1.31993	0.330304	0.938651	0.938651
R03G5.5a.1	WBGene00019846	gpx-7	gpx-7 is an ortholog of human GPX4; is predicted to have glutathione peroxidase activity.	protein_coding_primary_transcript	0.0366071	0.851143	-0.753928	0.36071	5.27396	1.39746	0.00908299	0.251141	0.209986	0.251141
R03H10.7.1	WBGene00019859	R03H10.7	R03H10.7 is predicted to encode a protein with the following domains: Nucleic acid-binding, OB-fold and Replication protein A, OB domain.	protein_coding_primary_transcript	0.0365798	0.851143	0.930819	0.445278	5.20668	0.640528	0.00737852	0.389166	0.216585	0.389166
T02D1.7.1	WBGene00011373	T02D1.7	T02D1.7 is enriched in the NSM based on tiling, array, and RNA-seq studies.	protein_coding_primary_transcript	0.0366243	0.851143	2.00548	0.959595	1.34457	3.36383	0.108953	1.73269	1.23334	1.73269
F23B2.12.1	WBGene00003957	pcp-2	pcp-2 encodes a prolyl carboxypeptidase.	protein_coding_primary_transcript	0.0367451	0.851535	-0.815328	0.390373	7.5835	1.62177	0.00096037	0.303822	0.0823814	0.303822
K12B6.11.1	WBGene00195164	K12B6.11	n.a.	protein_coding_primary_transcript	0.0367256	0.851535	-1.16229	0.556439	3.17972	0.841778	0.0698945	0.231909	0.549355	0.549355
W09G12.7.1	WBGene00021121	W09G12.7	W09G12.7 is enriched in the OLL and the PVD based on microarray and RNA-seq studies.	protein_coding_primary_transcript	0.0368487	0.853107	0.836217	0.400595	5.31906	0.790011	0.00762957	0.313324	0.205683	0.313324
C18H9.1.1	WBGene00016000	C18H9.1	n.a.	protein_coding_primary_transcript	0.0370431	0.856774	1.78226	0.854683	1.33674	1.31787	0.223482	0.460309	1.23749	1.23749
F15G9.4c.1	WBGene00001863	him-4	The him-4 gene encodes a large (5198-residue) extracellular protein, called 'hemicentin', that belongs to the immunoglobulin superfamily.	protein_coding_primary_transcript	0.0372704	0.861195	-0.64497	0.309666	5.63482	0.199839	0.0136843	0.0805539	0.178102	0.178102
F17B5.2.1	WBGene00008906	oac-17	oac-17 is predicted to have transferase activity, transferring acyl groups other than amino-acyl groups.	protein_coding_primary_transcript	0.0374767	0.862456	1.4408	0.692517	2.33121	1.37991	0.156684	0.769764	0.802477	0.802477
F20C5.1h.1	WBGene00004051	parg-1	parg-1 (formerly known as pme-3) encodes a poly(ADP-ribose) glycohydrolase (PARG) orthologous to human PARG (OMIM:603501) and paralogous to PARG-2; PARG-1 exhibits poly(ADP-ribose) glycohydrolase activity in vitro, and is required in vivo for normal resistance to ionizing radiation; PARG-1 is primarily expressed in the nuclei of nerve cells in the head and tail, as well as in the nerve cord and m…	protein_coding_primary_transcript	0.0375783	0.862456	3.21537	1.54628	2.52644	5.86922	3.47265	1.30931	0.735999	1.30931
F58B3.6.1	WBGene00010232	F58B3.6	F58B3.6 is an ortholog of human IFRD1 (interferon related developmental regulator 1) and IFRD2 (interferon related developmental regulator 2); is predicted to encode a protein with the following domains: Interferon-related developmental regulator, C-terminal, Interferon-related developmental regulator, N-terminal, and Armadillo-type fold.	protein_coding_primary_transcript	0.0375178	0.862456	0.382659	0.183963	8.40105	0.0853483	0.00023934	0.0280958	0.0674454	0.0674454
R05D8.8.1	WBGene00000977	dhs-14	dhs-14 encodes a short chain-type of alcohol/other dehydrogenase, more similar to 18 paralogs in C. elegans than to any non-worm protein; it is dispensable for viability and gross morphology in mass RNAi screens.	protein_coding_primary_transcript	0.0375325	0.862456	-0.494761	0.237874	6.69937	0.430471	0.00128694	0.0857683	0.111881	0.111881
W09C2.3b.1	WBGene00003151	mca-1	mca-1 encodes one of three C. elegans plasma membrane Ca2+ ATPases (PMCAs); by homology, MCA-1 is predicted to function as a molecular pump that couples ATP hydrolysis to extrusion of cytosolic Ca2+; when expressed in insect cells, MCA-1 exhibits calcium-pumping ATPase activity and binding to human calmodulin; large-scale RNAi screens indicate that mca-1 activity is required for normal coordinate…	protein_coding_primary_transcript	0.0374664	0.862456	0.466857	0.224381	7.56042	0.172965	0.0137609	0.0869326	0.0829508	0.0869326
Y38F1A.6.1	WBGene00012608	hphd-1	hphd-1 is an ortholog of human ADHFE1 (alcohol dehydrogenase, iron containing 1); is predicted to have hydroxyacid-oxoacid transhydrogenase activity; is expressed in several tissues, including the alimentary system, the hypodermis, the muscular system, and the reproductive system.	protein_coding_primary_transcript	0.037367	0.862456	-0.572644	0.27508	10.0341	0.582539	0.0014136	0.149925	0.0583428	0.149925
Y38F2AL.3a.1	WBGene00006920	vha-11	vha-11 encodes, by alternative splicing, two isoforms of an ortholog ofsubunit C of the cytoplasmic (V1) domain of vacuolarproton-translocating ATPase (V-ATPase); VHA-11 is a predicted cytosolicstator (stalk) component; VHA-11 is found in dot-like structures aroundembryonic nuclei, with diffuse distribution in embryonic cytoplasm; inlater embryos (comma stage onward), VHA-11 is found in gut granu…	protein_coding_primary_transcript	0.0375615	0.862456	-0.368343	0.177121	8.84812	0.17467	0.000172473	0.0341626	0.0625714	0.0625714
K06H6.1.1	WBGene00019449	K06H6.1	K06H6.1 is expressed in the seam cell; is predicted to encode a protein with the following domain: Protein of unknown function DUF268, Caenorhabditis species.	protein_coding_primary_transcript	0.0376597	0.863491	2.50393	1.20466	4.46527	3.88602	0.028204	2.8742	0.304616	2.8742
C29E4.8.2	WBGene00002879	let-754	let-754 encodes an adenylate kinase; let-754 was identified in screens for ethyl methane sulfonate-induced lethal mutations on chromosome III; the let-754 mutation results in mid larval lethality.	protein_coding_primary_transcript	0.0378655	0.867375	-0.384321	0.185098	8.42766	0.0961482	0.00142502	0.0133275	0.0670977	0.0670977
C44H4.7a.1	WBGene00001325	eor-2	eor-2 encodes an unfamiliar protein, similar to CG17233 in Drosophila and KIAA1205 in H. sapiens, required for signal transduction by both RAS and Wnt pathways in both excretory system development and P12 fate specification.	protein_coding_primary_transcript	0.0379637	0.868789	3.09755	1.49262	2.20867	5.71143	0.658877	3.79693	0.847038	3.79693
C01A2.4.1	WBGene00007216	C01A2.4	C01A2.4 is an ortholog of human CHMP2B (charged multivesicular body protein 2B); human orthologs of this gene are implicated in amyotrophic lateral sclerosis type 17 and frontotemporal dementia; human CHMP2B exhibits protein domain specific binding activity.	protein_coding_primary_transcript	0.0380156	0.869141	0.443233	0.213638	7.2878	0.188918	0.000849563	0.0220391	0.0904332	0.0904332
F16B4.2a.1	WBGene00017504	F16B4.2	This gene encodes a protein containing an F-box, a motif predicted to mediate protein-protein interactions either with homologs of yeast Skp-1p or with other proteins.	protein_coding_primary_transcript	0.0381675	0.870596	0.727882	0.351116	5.39744	0.367078	0.0481317	0.125398	0.198433	0.198433
F23D12.11.1	WBGene00194674	F23D12.11	n.a.	protein_coding_primary_transcript	0.0381172	0.870596	-0.645675	0.31138	6.4138	0.41571	0.00203507	0.19188	0.125545	0.19188
K08F9.3b.1	WBGene00010686	K08F9.3	K08F9.3 is enriched in the ALM and the PLM based on microarray and RNA-seq studies; is predicted to encode a protein with the following domain: Glycoside hydrolase superfamily.	protein_coding_primary_transcript	0.0382254	0.870596	1.22763	0.592363	3.47694	1.59942	0.221593	0.0943442	0.480193	0.480193
R05C11.2.1	WBGene00019874	R05C11.2	R05C11.2 is enriched in the AVA based on tiling and array studies; is predicted to encode a protein with the following domains: F-box domain and Domain of unknown function DUF38, Caenorhabditis species.	protein_coding_primary_transcript	0.0382199	0.870596	0.625366	0.301746	5.631	0.26472	0.00368641	0.0564246	0.178415	0.178415
C27A7.3d.1	WBGene00007755	C27A7.3	C27A7.3 is an ortholog of human ENPP1, ENPP2, and ENPP3 (ectonucleotide pyrophosphatase/phosphodiesterase 3); is predicted to have hydrolase activity and metal ion binding activity; human orthologs of this gene are implicated in several diseases, including arterial calcification of infancy, autosomal recessive hypophosphatemic rickets, and obesity.	protein_coding_primary_transcript	0.0383278	0.870732	2.30718	1.11386	3.6487	2.92747	1.82717	0.654205	0.444096	0.654205
Y45F10A.6e.1	WBGene00012868	tbc-9	tbc-9 is an ortholog of human TBC1D8 (TBC1 domain 8), TBC1D8B (TBC1 domain 8B), and TBC1D9 (TBC1 domain 9); is expressed in the intestine and the pharynx; is predicted to encode a protein with the following domains: Rab-GTPase-TBC domain, GRAM domain, EF-hand domain pair, PH-like domain superfamily, and Rab-GTPase-TBC domain superfamily.	protein_coding_primary_transcript	0.038338	0.870732	-3.44409	1.66283	2.50236	6.57299	2.23893	3.29108	0.74391	3.29108
Y75B8A.35a.1	WBGene00006986	zip-1	zip-1 encodes a protein with weak similarity to basic-leucine zipper-type transcription factors; ZIP-1 was identified in a screen for proteins able to bind a pharyngeal muscle-specific enhancer in the promoter of myo-2, which encodes a pharyngeal muscle-specific myosin; as loss of ZIP-1 activity via RNA-mediated interference (RNAi) does not result in any abnormalities, ZIP-1 may function redundan…	protein_coding_primary_transcript	0.038341	0.870732	0.85031	0.410541	5.65044	0.47298	0.160264	0.019434	0.176824	0.176824
ZK593.5d.1	WBGene00001017	dnc-1	dnc-1 encodes the C. elegans ortholog of the dynactin complex subunit p150/GLUED/DCTN1; dnc-1 is required for pronuclear migration and centrosome separation in one-cell embryos and for the correct alignment of mitotic spindles in early embryos; DNC-1 shares embryonic functions with DNC-2, DHC-1, LIS-1 and NUD-1; DNC-1 is part of the multisubunit dynactin complex in vivo, and physically interacts …	protein_coding_primary_transcript	0.0384272	0.871857	0.609309	0.294314	7.2443	0.225874	0.0183899	0.154851	0.0917592	0.154851
C35B1.3.1	WBGene00016433	C35B1.3	n.a.	protein_coding_primary_transcript	0.0386981	0.87717	2.24636	1.08657	1.66811	3.95733	0.134721	2.22655	1.07269	2.22655
F35H12.2c.1	WBGene00018075	tbc-11	F35H12.2 encodes, by alternative splicing, two isoforms of a putative Rab GTPase activator containing a TBC domain; F35H12.2 is orthologous to human RABGAP1 and RABGAP1L (OMIM:609238), and to budding yeast GYP5; F35H12.2 is paralogous to human TBC1D1 (OMIM:609850; variant in obesity) and TBC1D4/AS160; F35H12.2 is expressed very widely (in both larval and adult digestive, reproductive, and nervous…	protein_coding_primary_transcript	0.038746	0.877421	-1.90313	0.920775	5.06736	1.90075	0.742451	0.953201	0.230945	0.953201
R05G6.10e.1	WBGene00019902	R05G6.10	R05G6.10 is an ortholog of human RASGEF1A, RASGEF1B, and RASGEF1C; is predicted to have guanyl-nucleotide exchange factor activity; is expressed in several tissues, including the alimentary system and the nervous system.	protein_coding_primary_transcript	0.0389566	0.881351	0.965496	0.467633	5.59485	0.406717	0.255963	0.0550174	0.181398	0.181398
F25H5.4a.3	WBGene00001167	eef-2	eef-2 encodes a homolog of translation elongation factor 2 (EF-2), a GTP-binding protein essential for the elongation phase of protein synthesis; eef-2 is required for embryogenesis and vulval morphogenesis, and is expressed during all stages of development, including the dauer larval stage.	protein_coding_primary_transcript	0.0391123	0.884034	-0.599784	0.290733	10.9786	0.182195	0.00693306	0.162119	0.0634052	0.162119
B0041.6b.1	WBGene00015010	ptps-1	ptps-1 is an ortholog of human PTS; exhibits 6-pyruvoyltetrahydropterin synthase activity and identical protein binding activity; is involved in tetrahydrobiopterin biosynthetic process; is expressed in several tissues, including the alimentary system, the epithelial system, and the nervous system; human orthologs of this gene are implicated in Bh4-deficient hyperphenylalaninemia A.	protein_coding_primary_transcript	0.0393604	0.888059	-0.753757	0.365831	4.80955	0.156196	0.00761626	0.0450603	0.260048	0.260048
C10C5.1i.1	WBGene00007505	pezo-1	pezo-1 is an ortholog of human PIEZO1 and PIEZO2 (piezo type mechanosensitive ion channel component 2); is predicted to have mechanosensitive ion channel activity; human orthologs of this gene are implicated in distal arthrogryposis.	protein_coding_primary_transcript	0.0394022	0.888059	2.62796	1.27573	5.08802	4.5215	0.786727	2.46827	0.228756	2.46827
Y54G2A.57.1	WBGene00189961	Y54G2A.57	n.a.	protein_coding_primary_transcript	0.0393768	0.888059	1.48252	0.719591	2.18085	1.71698	0.178148	0.530662	0.857474	0.857474
Y54E2A.4c.1	WBGene00013189	Y54E2A.4	Y54E2A.4 is an ortholog of human ASCC3 (activating signal cointegrator 1 complex subunit 3); is predicted to have ATP binding activity and nucleic acid binding activity; is expressed in the reproductive system.	protein_coding_primary_transcript	0.0394655	0.888646	-2.12787	1.0333	4.78375	2.19594	0.833911	1.30149	0.263144	1.30149
T05A6.2c.1	WBGene00000517	cki-2	cki-2 encodes a cyclin-dependent kinase (CDK) inhibitor of the CIP/KIP family, orthologous to human CDKN1C (OMIM:600856, which when mutated leads to Beckwith-Wiedemann syndrome) that may play a role in cell cycle progression during embryogenesis; CKI-2 interacts with PCN-1, a proliferating cell nuclear antigen homolog, SMO-1, a SUMO (ubiquitin related) homolog, and the RING domain-containing prot…	protein_coding_primary_transcript	0.0395758	0.888796	-1.86911	0.90815	1.89457	1.66196	0.677402	0.328201	0.972071	0.972071
W03F8.1.1	WBGene00006586	tni-4	tni-4 encodes one of the four elegans troponin I proteins; tni-4 is required for the normal development of the pharynx during embryonic development; TNI-4 interacts only with the pharyngeal troponin C; tni-4 is expressed exclusively in the pharyngeal muscles.	protein_coding_primary_transcript	0.0395464	0.888796	-0.665317	0.323212	6.99243	0.238366	0.00368877	0.205243	0.100178	0.205243
Y82E9BR.3.4	WBGene00022336	Y82E9BR.3	Y82E9BR.3 is an ortholog of human ATP5MC1 (ATP synthase membrane subunit c locus 1), ATP5MC2 (ATP synthase membrane subunit c locus 2), and ATP5MC3 (ATP synthase membrane subunit c locus 3); is predicted to have lipid binding activity and proton transmembrane transporter activity.	protein_coding_primary_transcript	0.0395841	0.888796	-0.497161	0.241567	6.69646	0.124132	0.0047	0.10203	0.11201	0.11201
C08F11.4.1	WBGene00005684	sru-21	sru-21 is predicted to encode a protein with the following domain: 7TM GPCR, serpentine receptor class u (Sru).	protein_coding_primary_transcript	0.0399229	0.889088	1.52221	0.740898	2.10722	0.811985	0.212184	0.14461	0.885675	0.885675
F27D4.5.1	WBGene00006518	bckd-1B	bckd-1B is an ortholog of human BCKDHB; is predicted to have catalytic activity; is involved in positive regulation of fatty acid biosynthetic process and positive regulation of nematode larval development; human orthologs of this gene are implicated in maple syrup urine disease.	protein_coding_primary_transcript	0.0398236	0.889088	-0.375209	0.182533	8.48146	0.153794	0.000218192	0.0292223	0.0664181	0.0664181
F41E6.13b.1	WBGene00018294	atg-18	atg-18 encodes, by alternative splicing, two isoforms of a WD40 repeat-containing protein orthologous to the autophagic budding yeast protein Atg18p, and to human WIPI1 (OMIM:609224) and WIPI2 (OMIM:609225); ATG-18 activity is essential for normal dauer morphogenesis and autophagy in daf-2 mutant animals; ATG-18 is expressed in larval and adult pharynx, bodywall muscle, hypodermis, seam cells, an…	protein_coding_primary_transcript	0.0397522	0.889088	0.41319	0.200937	7.80296	0.0820697	0.0033008	0.0259166	0.0774506	0.0774506
F44G3.2.1	WBGene00009706	argk-1	argk-1 is an ortholog of human CKMT1B, CKB, and CKM; is predicted to have ATP binding activity and kinase activity; is expressed in the IL socket cell, the OL socket cell, and the intestine.	protein_coding_primary_transcript	0.0399192	0.889088	-0.941238	0.458116	7.70811	1.59807	0.000816929	0.418923	0.0794755	0.418923
R11A5.3.1	WBGene00011231	R11A5.3	R11A5.3 is expressed in the Z1 and the Z4.	protein_coding_primary_transcript	0.0398369	0.889088	-0.93763	0.456171	3.90744	0.429812	0.0217308	0.323391	0.394453	0.394453
W02A2.9.1	WBGene00044280	W02A2.9	W02A2.9 is enriched in the NSM, the OLL, and the PVD based on tiling, array, and RNA-seq studies; is predicted to encode a protein with the following domain: Proteolipid membrane potential modulator.	protein_coding_primary_transcript	0.0397279	0.889088	0.993628	0.483149	5.57014	0.733421	0.00643243	0.460433	0.183453	0.460433
Y55F3AL.1f.1	WBGene00004047	plx-1	plx-1 encodes a C. elegans plexin ortholog; by homology, PLX-1 is predicted to function as a semaphorin receptor whose activity is required for proper positioning of the ray 1 cells in the male tail; genetic analyses indicate that while plx-1 functions in the same genetic pathway as the smp-1 and smp-2 semaphorin-encoding genes to position ray 1 cells, it functions in parallel to unc-73/GEF and t…	protein_coding_primary_transcript	0.039933	0.889088	-2.90135	1.41223	4.08627	5.23219	1.76273	2.22607	0.36315	2.22607
Y57A10B.4.1	WBGene00013276	sre-42	sre-42 is expressed in the intestine and the nervous system; is predicted to encode a protein with the following domain: 7TM GPCR, serpentine receptor class e (Sre).	protein_coding_primary_transcript	0.0397123	0.889088	1.6602	0.807206	1.48384	2.04606	0.141541	0.766265	1.16162	1.16162
Y71G12B.32.1	WBGene00044349	Y71G12B.32	n.a.	protein_coding_primary_transcript	0.0399123	0.889088	0.932156	0.45368	3.95073	0.357657	0.024998	0.161184	0.386653	0.386653
F07A11.6d.2	WBGene00008549	din-1	din-1 is predicted to have RNA binding activity; localizes to the nucleus; is expressed in several tissues, including the alimentary system, the body wall musculature, the gonad, the hypodermis, and the nervous system.	protein_coding_primary_transcript	0.0399939	0.889611	0.76871	0.374284	5.69136	0.473271	0.0548029	0.225374	0.173506	0.225374
C06G8.2.1	WBGene00003876	pept-2	pept-2 encodes a high-affinity, proton-coupled oligopeptide transporter; when expressed in Xenopus ooctyes, PEPT-2 exhibits proton-coupled transport activity for a broad spectrum of peptide substrates; pept-2 mRNA is detected at all stages of development, but is expressed at highest levels in late larval and adult stages; additionally, a pept-2::GFP reporter exhibits expression primarily in vulva…	protein_coding_primary_transcript	0.0400406	0.889819	0.662315	0.322557	6.72839	0.275233	0.0974662	0.0996593	0.110619	0.110619
B0554.6.1	WBGene00015259	dod-20	dod-20 is predicted to encode a protein with the following domain: Transmembrane glycoprotein.	protein_coding_primary_transcript	0.0403363	0.894547	0.943167	0.460017	4.90555	0.799749	0.0116618	0.411569	0.248823	0.411569
C31H2.1b.1	WBGene00016292	tbc-7	tbc-7 is an ortholog of human TBC1D24; human orthologs of this gene are implicated in autosomal dominant nonsyndromic deafness 65 and autosomal recessive nonsyndromic deafness 86; is predicted to encode a protein with the following domains: Rab-GTPase-TBC domain, TLDc domain, and Rab-GTPase-TBC domain superfamily.	protein_coding_primary_transcript	0.0411582	0.894547	-0.480703	0.235416	6.79073	0.112807	0.00285615	0.0384105	0.107985	0.107985
C48B4.4a.1	WBGene00000421	ced-7	ced-7 encodes an ATP binding cassette (ABC) transporter that is a member of the ABCA subfamily of transporter proteins; CED-7 activity is required in both apoptotic and phagocytic cells for engulfment of apoptotic cell corpses; in regulating apoptotic cell clearance, CED-7 functions upstream of CED-10/Rac, and together with CED-1 and CED-6, to mediate actin reorganization around the apoptotic cel…	protein_coding_primary_transcript	0.0407871	0.894547	0.510102	0.249355	7.68347	0.26312	0.00974498	0.11461	0.0800278	0.11461
D2023.4.1	WBGene00008408	D2023.4	D2023.4 encodes a thialysine N-(epsilon)-acetyltransferase, belonging to the GCN5-related N-acetyltransferase superfamily; recombinant D2023.4 protein forms a catalytically active homodimer, most efficiently catalysing the N-acetylation of thialysine [S-(2-aminoethyl)-L-cysteine], O-(2-aminoethyl)-L-serine andS-(2-aminoethyl)-D,L-homocysteine.	protein_coding_primary_transcript	0.0411648	0.894547	-0.46621	0.228325	6.91017	0.249677	0.00103366	0.041132	0.103231	0.103231
F09F7.5a.1	WBGene00017302	F09F7.5	F09F7.5 encodes, by alternative splicing, three isoforms of an unfamiliar protein required for in conjunction with LIN-35 for normally large brood size, in conjunction with CLK-2 for normally rapid growth, and for normally short lifespan; F09F7.5 binds equally well to Cdc42 and Rac GTPases in vitro, probably through its N-terminal P21-Rho-binding domain; F09F7.5 has no obvious orthologs outside o…	protein_coding_primary_transcript	0.0405299	0.894547	0.692801	0.338231	6.90672	0.412792	0.0243953	0.204405	0.103363	0.204405
F18E2.1a.2	WBGene00008936	papl-1	papl-1 is predicted to have acid phosphatase activity and metal ion binding activity.	protein_coding_primary_transcript	0.0411906	0.894547	-0.512832	0.251191	6.47193	0.627606	0.0036138	0.0909708	0.12258	0.12258
F18E2.1b.2	WBGene00008936	papl-1	papl-1 is predicted to have acid phosphatase activity and metal ion binding activity.	protein_coding_primary_transcript	0.0411906	0.894547	-0.512832	0.251191	6.47193	0.627606	0.0036138	0.0909708	0.12258	0.12258
F32B5.6k.1	WBGene00017979	F32B5.6	F32B5.6 is enriched in the OLL and the PVD based on microarray, tiling, array, and RNA-seq studies.	protein_coding_primary_transcript	0.0408886	0.894547	3.5319	1.72738	3.05084	8.0227	2.8203	3.14739	0.582199	3.14739
F32D8.6.1	WBGene00001303	emo-1	emo-1 encodes an ortholog of S. cerevisiae Sec61p gamma subunit, which is required for translocation of secreted and membrane proteins into the endoplasmic reticulum; EMO-1 is required for oogenesis and ovulation.	protein_coding_primary_transcript	0.0406093	0.894547	-0.356388	0.17406	9.1298	0.160276	0.000111803	0.0294651	0.0604823	0.0604823
F32H2.8.1	WBGene00009345	F32H2.8	F32H2.8 is predicted to encode a protein with the following domain: Protein of unknown function DUF273.	protein_coding_primary_transcript	0.0407291	0.894547	1.66529	0.813816	1.46883	1.95886	0.155428	0.809012	1.16916	1.16916
F37C4.6a.1	WBGene00018146	F37C4.6	F37C4.6 is an ortholog of human PYROXD2; is predicted to have oxidoreductase activity.	protein_coding_primary_transcript	0.04102	0.894547	-0.584255	0.285933	6.54677	0.638089	0.0446143	0.107205	0.118901	0.118901
F53G12.10.2	WBGene00004418	rpl-7	rpl-7 encodes a large ribosomal subunit L7 protein required in mass RNAi assays for embryonic viability and normally rapid growth.	protein_coding_primary_transcript	0.0408421	0.894547	-0.364037	0.178002	9.16916	0.0702288	0.00248455	0.0608847	0.0602467	0.0608847
F55A11.6d.1	WBGene00010079	F55A11.6	F55A11.6 encodes a protein most similar to glutathione S-transferases; as loss of F55A11.6 activity via large-scale RNAi results in no obvious defects, the precise role of F55A11.6 in C. elegans development and/or behavior is not yet known.	protein_coding_primary_transcript	0.041192	0.894547	2.7767	1.36007	3.68453	4.22111	0.856157	2.84341	0.436899	2.84341
F56B6.2c.2	WBGene00004350	rgs-7	rgs-7 encodes three isoforms of an atypical regulator of G protein signaling (RGS) protein that contains both a C2 and an RGS domain, and that binds EGL-30 via both domains, similar in organization to mammalian PDZ-RGS3; the RGS domain has GTPase activator protein (GAP) activity in vitro on mammalian G[alphai]3; RGS-7 thus may stably bind EGL-30 at all stages of EGL-30's GTPase cycle, might organ…	protein_coding_primary_transcript	0.0410387	0.894547	-2.40821	1.17868	4.1715	3.31955	0.990426	1.78815	0.349074	1.78815
F58G6.4a.1	WBGene00010275	acc-1	acc-1 is predicted to have chloride channel activity, extracellular ligand-gated ion channel activity, and transmembrane signaling receptor activity; is expressed in the head, the nervous system, and the pharynx.	protein_coding_primary_transcript	0.0407289	0.894547	2.14502	1.04826	3.33531	2.65489	0.62548	1.5722	0.512045	1.5722
H19N07.2o.1	WBGene00010406	math-33	math-33 is an ortholog of human USP7 (ubiquitin specific peptidase 7); exhibits RNA polymerase II sequence-specific DNA-binding transcription factor binding activity and thiol-dependent ubiquitin-specific protease activity; is involved in several processes, including anterior/posterior axis specification, embryo, hemidesmosome assembly, and maintenance of centrosome location; localizes to the cyt…	protein_coding_primary_transcript	0.0408057	0.894547	2.15836	1.05518	3.75095	2.46742	0.788429	1.43836	0.423848	1.43836
K03A1.6.1	WBGene00001912	his-38	his-38 encodes an H4 histone; by homology, HIS-38 is predicted to function as a nucleosome component required for packaging of DNA into chromatin; his-38 is a replication-dependent histone locus that does not reside in a cluster, but exists as a single histone locus on the X chromosome.	protein_coding_primary_transcript	0.0408024	0.894547	-0.903481	0.441685	4.10719	1.03054	0.0305254	0.218014	0.359646	0.359646
T28F4.1.2	WBGene00012136	T28F4.1	T28F4.1 is enriched in the AFD and the PLM based on RNA-seq and microarray studies.	protein_coding_primary_transcript	0.0403516	0.894547	1.5819	0.771608	2.47603	2.10229	0.438109	0.746309	0.752649	0.752649
Y104H12A.1d.1	WBGene00022423	nhr-41	nhr-41 encodes a nuclear receptor of the NR2D1 subfamily that is orthologous to the Drosophila DHR78 nuclear receptor essential for the onset of metamorphosis, and the mammalian TR2 and TR4 receptors which are expressed in androgen-sensitive organs and brain tissue, respectively; by homology, NHR-41 likely functions as a transcription factor that, based upon RNAi experiments, plays a role in the …	protein_coding_primary_transcript	0.0410791	0.894547	1.39288	0.68187	4.91595	0.849677	0.682259	-0.169401	0.247634	0.247634
Y38H6C.1b.5	WBGene00012615	dct-16	dct-16 is enriched in the SAB based on tiling, array, RNA-seq, proteomic, and microarray studies; is predicted to encode a protein with the following domain: Protein of unknown function DUF4473.	protein_coding_primary_transcript	0.0410747	0.894547	-0.694406	0.339933	6.9156	0.791207	0.00409775	0.227011	0.103024	0.227011
Y71F9AM.6.1	WBGene00022122	trap-1	trap-1 is an ortholog of human SSR1 (signal sequence receptor subunit 1); is predicted to encode a protein with the following domain: Translocon-associated protein (TRAP), alpha subunit.	protein_coding_primary_transcript	0.0408504	0.894547	-0.34913	0.17072	9.90564	0.186535	5.22626e-05	0.0474779	0.0582384	0.0582384
ZK1240.1.1	WBGene00022866	ZK1240.1	ZK1240.1 is predicted to have zinc ion binding activity.	protein_coding_primary_transcript	0.0409967	0.894547	1.09255	0.534631	3.31054	0.608767	0.0538415	0.126262	0.51782	0.51782
ZK328.8a.1	WBGene00006544	tbx-7	tbx-7 encodes one of 21 C. elegans T-box transcription factors; in large-scale RNAi screens for early embryonic defects, loss of tbx-7 activity results in no obvious abnormalities; thus, the precise role of tbx-7 in C. elegans development and/or behavior is not yet known.	protein_coding_primary_transcript	0.0409797	0.894547	1.77985	0.870881	1.69891	2.44685	0.269883	1.24698	1.05846	1.24698
ZK721.4.2	WBGene00022811	ZK721.4	ZK721.4 is predicted to have G-protein coupled receptor activity.	protein_coding_primary_transcript	0.0406934	0.894547	-1.86858	0.912998	2.20701	2.17243	0.387079	1.28005	0.847657	1.28005
ZK813.4a.1	WBGene00022823	ZK813.4	ZK813.4 is enriched in the OLL and the PVD based on tiling, array, and RNA-seq studies.	protein_coding_primary_transcript	0.0407409	0.894547	1.25407	0.612891	3.95401	1.03299	0.365201	-0.113873	0.386068	0.386068
F13D12.6.1	WBGene00008741	F13D12.6	F13D12.6 is orthologous to the human gene SIMILAR TO PROTECTIVE PROTEIN FOR BETA-GALACTOSIDASE (GALACTOSIALIDOSIS) (PPGB; OMIM:256540), which when mutated leads to disease.	protein_coding_primary_transcript	0.0412441	0.894862	-0.642332	0.314704	7.91331	0.476548	0.0185248	0.179552	0.0752659	0.179552
Y43F4B.9b.2	WBGene00012806	Y43F4B.9	Y43F4B.9 is enriched in the AFD based on RNA-seq studies; is predicted to encode a protein with the following domains: WD40 repeat, WD40/YVTN repeat-like-containing domain superfamily, and WD40-repeat-containing domain superfamily.	protein_coding_primary_transcript	0.0413541	0.896433	-1.9567	0.959182	3.05396	2.0191	0.373041	1.46702	0.581381	1.46702
F54D11.1.1	WBGene00018811	pmt-2	pmt-2 encodes an experimentally validated N-methyltransferase required for phosphocholine biosynthesis and viability; PMT-2 lacks known mammalian orthologs, but has orthologs in parasitic nematodes, fish, amphibians, echinoderms, plants, alveolata, and bacteria; PMT-2 is distantly paralogous to PMT-1; PMT-2 has a single C-terminal methyltransferase domain, unlike plant enzymes that have two tande…	protein_coding_primary_transcript	0.0414252	0.896635	-0.560657	0.274933	10.0662	0.40632	4.24614e-05	0.151134	0.0583899	0.151134
W09H1.1a.1	WBGene00012372	W09H1.1	W09H1.1 is predicted to have protein tyrosine/serine/threonine phosphatase activity.	protein_coding_primary_transcript	0.0414387	0.896635	2.11125	1.03538	1.95297	3.02954	1.19641	0.886593	0.947591	0.947591
F25E5.10.1	WBGene00017791	try-8	try-8 is predicted to have serine-type endopeptidase activity.	protein_coding_primary_transcript	0.0414946	0.897028	2.68491	1.31707	2.73101	4.36388	0.126657	3.34267	0.671923	3.34267
C04D8.1g.1	WBGene00015418	pac-1	pac-1 encodes a RhoGAP (Rho guanosine triphosphatase (GTPase) activating protein); in the embryo, PAC-1 is essential for establishment of radial (inner-outer) asymmetry and specifically, for differential localization of PAR-6, PAR-3, and PKC-3 to outer somatic cell surfaces devoid of cell-cell contacts; in regulating PAR protein localization, PAC-1 appears to act by spatially regulating activity …	protein_coding_primary_transcript	0.0416287	0.89775	0.724287	0.355528	5.83672	0.330936	0.0906783	0.0877559	0.162122	0.162122
D1005.3.1	WBGene00016997	cebp-1	cebp-1 encodes a bZip domain-containing protein that is a member of the CCAAT/enhancer-binding proteins (C/EBP) subfamily of bZip proteins; in C. elegans, CEBP-1 functions together with a DLK-1 signaling pathway to effect axon regeneration after laser axotomy in adult neurons; cebp-1 protein and mRNA are located in synapses and axons, and translation of axonal cebp-1 mRNA is upregulated via the D…	protein_coding_primary_transcript	0.0416787	0.89775	0.989375	0.48577	6.6231	0.845624	0.0506026	0.421343	0.11531	0.421343
K08F9.3a.1	WBGene00010686	K08F9.3	K08F9.3 is enriched in the ALM and the PLM based on microarray and RNA-seq studies; is predicted to encode a protein with the following domain: Glycoside hydrolase superfamily.	protein_coding_primary_transcript	0.0416729	0.89775	1.28546	0.631127	3.667	2.36965	0.246854	0.549789	0.440407	0.549789
Y60A3A.24.1	WBGene00023519	Y60A3A.24	n.a.	protein_coding_primary_transcript	0.041629	0.89775	0.698374	0.342809	5.10553	0.532228	0.00811928	0.176907	0.226917	0.226917
C04C3.3.1	WBGene00015413	pdhb-1	C04C3.3 encodes the C. elegans ortholog of the pyruvate dehydrogenase complex E1 beta subunit (PDHB); by homology to mammalian enzymes, the product of C04C3.3 is predicted to function in mitochondria to catalyze the irreversible decarboxylation of pyruvate to acetyl-CoA.	protein_coding_primary_transcript	0.0417695	0.898082	-0.361735	0.177686	8.80144	0.0895733	0.000156784	0.0155241	0.062988	0.062988
F43E2.8b.1	WBGene00002008	hsp-4	hsp-4 encodes one of two C. elegans heat shock response 70 (hsp70) proteins homologous to mammalian grp78/BiP (glucose regulated protein 78/immunoglobulin heavy chain-binding protein, OMIM:138120); hsp-4 affects embryonic and larval viability; hsp-4 is expressed in several tissues including the hypodermis, intestine, and spermatheca; hsp-4 transcription is upregulated in response to endoplasmic r…	protein_coding_primary_transcript	0.0417349	0.898082	-4.15313	2.03969	1.95245	8.58406	1.91095	6.40975	0.947806	6.40975
C03F11.4.1	WBGene00015390	C03F11.4	C03F11.4 is enriched in the AFD and the SAB based on tiling, array, RNA-seq, and microarray studies.	protein_coding_primary_transcript	0.0418284	0.898537	2.6642	1.30905	2.84744	4.15779	2.31812	1.10908	0.637843	1.10908
C28F5.2c.2	WBGene00016184	glb-9	glb-9 encodes a globin with no obvious function in mass RNAi assays.	protein_coding_primary_transcript	0.0419232	0.899307	-2.26706	1.11443	1.12904	2.92667	0.789604	1.69431	1.35244	1.69431
F22B8.5a.1	WBGene00006075	str-7	str-7 is enriched in the OLL and the PVD based on tiling, array, and RNA-seq studies; is predicted to encode a protein with the following domain: 7TM GPCR, serpentine receptor class r (Str).	protein_coding_primary_transcript	0.0419397	0.899307	-1.44586	0.710806	3.44244	1.99298	0.0410604	0.969431	0.487774	0.969431
F39D8.1b.1	WBGene00004123	pqn-36	The protein product of this gene is predicted to contain a glutamine/asparagine (Q/N)-rich ('prion') domain, by the algorithm of Michelitsch and Weissman (as of the WS77 release of WormBase, i.e., in wormpep77).	protein_coding_primary_transcript	0.0421488	0.902699	1.71682	0.844871	3.99256	2.06214	0.651085	0.776528	0.379252	0.776528
ZC13.3.1	WBGene00022504	mam-1	mam-1 is predicted to encode a protein with the following domains: MAM domain and Concanavalin A-like lectin/glucanase domain superfamily.	protein_coding_primary_transcript	0.0421737	0.902699	3.48099	1.71325	3.5333	7.90227	0.72767	5.14281	0.46805	5.14281
F40F8.8b.1	WBGene00009579	arrd-6	arrd-6 is expressed in tail neurons, the head ganglion, the nerve ring, and the ventral nerve cord; is predicted to encode a protein with the following domains: Arrestin-like, N-terminal, Arrestin C-terminal-like domain, Arrestin, C-terminal, and Immunoglobulin E-set.	protein_coding_primary_transcript	0.0422652	0.903837	2.0718	1.02014	2.22795	2.88929	1.24149	0.74789	0.839876	0.839876
Y22D7AL.10.1	WBGene00021248	Y22D7AL.10	Y22D7AL.10 is an ortholog of human HSPE1 (heat shock protein family E (Hsp10) member 1); human HSPE1 exhibits chaperone binding activity.	protein_coding_primary_transcript	0.0423028	0.903837	-0.359375	0.176986	8.85606	0.106735	0.000145341	0.0279765	0.0625025	0.0625025
ZC410.4b.1	WBGene00006663	twk-8	twk-8 encodes one of more than 40 TWK (two-P domain K+) potassium channels in C. elegans that contain two pore regions and four transmembrane domains; expressed in body-wall muscle.	protein_coding_primary_transcript	0.0424152	0.905066	1.13648	0.56	5.53299	0.986821	0.440633	0.0625648	0.186566	0.186566
ZK1290.1.1	WBGene00022886	ZK1290.1	n.a.	protein_coding_primary_transcript	0.0424363	0.905066	1.9495	0.960716	2.15744	2.93534	0.167833	1.67812	0.866347	1.67812
C54G4.1c.1	WBGene00008311	rskn-2	rskn-2 is an ortholog of human RPS6KA4 (ribosomal protein S6 kinase A4) and RPS6KA5 (ribosomal protein S6 kinase A5); is predicted to have ATP binding activity, magnesium ion binding activity, and protein serine/threonine kinase activity; is expressed in several tissues, including the muscular system, the nervous system, and the reproductive system.	protein_coding_primary_transcript	0.0425671	0.905538	-1.99151	0.982041	4.11178	1.9673	1.56993	0.235762	0.35888	0.35888
T14F9.4a.1	WBGene00003968	peb-1	peb-1 encodes a novel DNA-binding protein; during development, peb-1 activity is required for proper morphogenesis of the pharynx, vulva, and hindgut and for normal molting, feeding, and body morphology; in vitro, PEB-1 exhibits sequence-specific DNA binding to a regulatory sequence known as subelement C, which directs pharynx-specific myo-2 expression and in yeast, PEB-1 exhibits modest transcri…	protein_coding_primary_transcript	0.0425724	0.905538	1.00174	0.493983	5.71014	1.07284	0.0130483	0.474991	0.171998	0.474991
ZK1055.7.1	WBGene00022848	ZK1055.7	ZK1055.7 is involved in innate immune response.	protein_coding_primary_transcript	0.042505	0.905538	0.83423	0.411246	7.89127	0.484547	0.00046507	0.337782	0.0756891	0.337782
C45G7.13.1	WBGene00235340	C45G7.13	n.a.	protein_coding_primary_transcript	0.0426323	0.906002	0.945914	0.466589	5.59327	0.648799	0.253882	-0.0994405	0.181529	0.181529
W09G3.6b.1	WBGene00012369	W09G3.6	W09G3.6 is an ortholog of human HPS5 (HPS5, biogenesis of lysosomal organelles complex 2 subunit 2); is predicted to encode a protein with the following domains: WD40 repeat, WD40/YVTN repeat-like-containing domain superfamily, Tectonin beta-propeller repeat-containing protein 2, and WD40-repeat-containing domain superfamily.	protein_coding_primary_transcript	0.0427422	0.907529	-0.826072	0.407691	4.76551	0.736293	0.0670709	0.255575	0.265353	0.265353
C45G7.3.1	WBGene00016670	ilys-3	ilys-3 exhibits lysozyme activity; is involved in defense response to Gram-positive bacterium and determination of adult lifespan; localizes to the cytoplasmic part, extracellular space, and intracellular organelle; is expressed in the alimentary system, the coelomocyte, the digestive tract, and the epithelial system.	protein_coding_primary_transcript	0.0428827	0.908668	1.0091	0.498356	3.70158	0.998883	0.0427211	0.453996	0.433515	0.453996
F22F7.1a.1	WBGene00017719	ldp-1	ldp-1 is an ortholog of human SCCPDH; is predicted to have oxidoreductase activity; is expressed in several tissues, including the alimentary system, the body wall musculature, the head, the nervous system, and the tail.	protein_coding_primary_transcript	0.0428526	0.908668	-0.485262	0.239619	9.20855	0.338202	0.000115077	0.114719	0.0600245	0.114719
Y23H5A.5a.1	WBGene00000832	ctn-1	ctn-1 encodes a protein that belongs to the alpha-catulin family of catenin-like proteins; CTN-1 physically interacts in vivo with DYB-1/dystrobrevin; a ctn-1::GFP fusion is expressed in body wall, vulval, and anal muscles; in body wall muscles, CTN-1::GFP localizes to the plasma membranes near dense bodies.	protein_coding_primary_transcript	0.0429103	0.908668	-2.44608	1.20819	1.34369	4.28716	1.63737	1.28208	1.2338	1.28208
R07C3.9.1	WBGene00019925	fbxc-31	fbxc-31 is predicted to encode a protein with the following domain: Protein of unknown function DUF3557.	protein_coding_primary_transcript	0.0429519	0.908741	1.17347	0.579728	2.9814	0.306613	0.071511	0.0388189	0.600658	0.600658
C34D10.2a.2	WBGene00016407	C34D10.2	C34D10.2 is an ortholog of human UNKL (unkempt family like zinc finger) and unk; is predicted to have metal ion binding activity.	protein_coding_primary_transcript	0.0431853	0.910445	0.529606	0.261933	7.32034	0.203818	0.00193916	0.135279	0.0894655	0.135279
F26H11.1.2	WBGene00009179	kbp-3	kbp-3 localizes to the Ndc80 complex and condensed chromosome kinetochore.	protein_coding_primary_transcript	0.0431186	0.910445	2.79702	1.38291	3.9745	5.19334	0.285569	3.53933	0.382431	3.53933
F28C10.3.1	WBGene00017898	F28C10.3	F28C10.3 is predicted to have ATP binding activity and protein serine/threonine kinase activity.	protein_coding_primary_transcript	0.0431091	0.910445	0.545812	0.26985	6.10677	0.136547	0.00251131	0.0598498	0.143127	0.143127
F39C12.2c.1	WBGene00000072	add-1	add-1 encodes an ortholog of the cytoskeletal protein alpha-adducin (ADD1, OMIM:102680, mutations are associated with susceptibility to salt-sensitive essential hypertension); by homology, ADD-1 is predicted to be a cell membrane-associated protein that mediates localized changes in the cytoskeleton in response to activation of signal transduction cascades; in C. elegans, ADD-1 activity is requir…	protein_coding_primary_transcript	0.043163	0.910445	3.26108	1.6127	1.52675	5.65093	1.45713	3.74446	1.14032	3.74446
F25H9.5a.2	WBGene00001496	frm-10	frm-10 encodes a protein that contains an N-terminal FERM (Band 4.1-ezrin-radixin-moesin) domain; by homology, FRM-10 is predicted to function as a membrane-cytoskeleton linker protein that plays a role in cell adhesion, migration, or organization of cell surface structures; however, as loss of frm-10 activity via large-scale RNAi screens does not result in any obvious abnormalities, the precise …	protein_coding_primary_transcript	0.0432677	0.911376	0.4659	0.230516	7.636	0.0949686	0.0251528	0.047496	0.0811225	0.0811225
Y18H1A.4.2	WBGene00021210	Y18H1A.4	Y18H1A.4 is enriched in the AFD and the SAB based on tiling, array, RNA-seq, and microarray studies; is predicted to encode a protein with the following domains: Histidine phosphatase superfamily, clade-1 and Histidine phosphatase superfamily.	protein_coding_primary_transcript	0.0433181	0.911631	-0.609616	0.301696	5.93625	0.146745	0.0272787	0.0964707	0.154762	0.154762
K03A11.2.1	WBGene00010520	cpx-2	cpx-2 is predicted to have syntaxin binding activity; is expressed in the coelomocyte and the nervous system.	protein_coding_primary_transcript	0.0433709	0.911937	0.843634	0.417616	4.29825	0.43411	0.0196736	0.238425	0.329133	0.329133
K11G9.3.1	WBGene00019654	K11G9.3	K11G9.3 is predicted to have hydrolase activity.	protein_coding_primary_transcript	0.0434209	0.912184	-0.84967	0.420704	4.74912	1.46343	0.0173821	0.336602	0.267353	0.336602
K05F1.10.1	WBGene00019411	K05F1.10	K05F1.10 encodes a putative secreted TIL-domain protease inhibitor paralogous to SWM-1, ISL-1, and the products of 11 other C. elegans genes; K05F1.10 and its relatives are collectively similar to other TIL-domain protease inhibitors from nematodes, insects, and vertebrates; K05F1.10 transcription is reproducibly induced by infection, suggesting that it may participate in innate immunity.	protein_coding_primary_transcript	0.0434693	0.912397	0.465766	0.230672	6.85503	0.115463	0.00104058	0.0876744	0.105378	0.105378
Y69A2AR.4.1	WBGene00004878	smf-3	smf-3 encodes one of three C. elegans divalent-metal ion transporters (DMTs) orthologous to the mammalian DMT1 transporters and Saccharomyces cerevisiae Smf proteins; in C. elegans, SMF-3 functions as the main manganese uptake transporter; mutations in smf-3 display an increased tolerance to manganese exposure; SMF-3 is broadly expressed fromlate embryogenesis through adulthood, with strongest ex…	protein_coding_primary_transcript	0.0435449	0.913178	-0.655225	0.324619	5.33857	0.707144	0.00690276	0.143155	0.203852	0.203852
M70.4a.2	WBGene00019786	M70.4	M70.4 is orthologous to human O-MANNOSE BETA-1,2-N-ACETYLGLUCOSAMINYLTRANSFERASE (FLJ20277; OMIM:606822), which when mutated leads to muscle-eye-brain disease.	protein_coding_primary_transcript	0.0438572	0.918918	2.62854	1.30419	2.01629	5.95419	2.48013	0.758678	0.921701	0.921701
B0244.4b.1	WBGene00015079	B0244.4	B0244.4 is predicted to have G-protein coupled receptor activity.	protein_coding_primary_transcript	0.0439178	0.919379	2.00574	0.995466	1.26812	1.9115	0.707481	0.569592	1.27442	1.27442
R13H8.1a.1	WBGene00000912	daf-16	daf-16 encodes the sole C. elegans forkhead box O (FOXO) homologue; DAF-16 functions as a transcription factor that acts in the insulin/IGF-1-mediated signaling (IIS) pathway that regulates dauer formation, longevity, fat metabolism, stress response, and innate immunity; DAF-16 regulates these various processes through isoform-specific expression, isoform-specific regulation by different AKT kina…	protein_coding_primary_transcript	0.0440255	0.920824	0.500997	0.248776	6.544	0.202055	0.00474447	0.0712352	0.119034	0.119034
T01G5.2.1	WBGene00011340	ugt-30	ugt-30 is predicted to have glucuronosyltransferase activity.	protein_coding_primary_transcript	0.0440702	0.920951	-0.681677	0.338566	5.85015	0.822952	0.00366696	0.225587	0.161107	0.225587
MTCE.23.1	WBGene00010962	ctc-3	The ctc-3 gene resides on the mitochondrial chromosome, and encodes the protein cytochrome c oxidase subunit 3; cytochrome c oxidase is the component of the respiratory chain that catalyzes the reduction of oxygen to water; CTC-3 is one of the 3 subunits (1-3) that forms the functional core of the enzyme complex.	protein_coding_primary_transcript	0.0441451	0.921708	-0.411466	0.204434	10.3127	0.169246	3.37203e-05	0.0835525	0.0590342	0.0835525
C07D8.6.1	WBGene00015565	C07D8.6	C07D8.6 is predicted to have oxidoreductase activity; is expressed in the germ line.	protein_coding_primary_transcript	0.0442026	0.9221	-0.492282	0.244653	8.59842	0.525116	0.000227145	0.119483	0.0650451	0.119483
R10E4.2r.1	WBGene00006331	sup-26	sup-26 encodes an RRM domain-containing protein; SUP-26 functions in somatic sex determination via negative regulation of tra-2 translation; SUP-26 binds the tra-2 28-nucleotide repeat element known as the TRA-2/GLI element (TGE), which is located in tra-2 3';untranslated region (UTR); SUP-26 physically interacts with the poly(A)-binding protein PAB-1, suggesting that it may control tra-2 transla…	protein_coding_primary_transcript	0.044263	0.922552	0.71723	0.356548	6.27712	0.426243	0.0779069	0.176346	0.132892	0.176346
Y45G5AM.1d.1	WBGene00003704	nhr-114	nhr-114 encodes, by alternative splicing, two isoforms of a nuclear hormone receptor that specifically binds GPA-13 in yeast two-hybrid assays; the interaction of NHR-114 with GPA-13 is independent of whether GPA-13 is constitutively activated or not; NHR-114 is expressed in intestine (and weakly in hypodermal cells), with mainly nuclear localization.	protein_coding_primary_transcript	0.044334	0.923224	-0.771708	0.383759	4.74431	0.565938	0.0265996	0.185152	0.267942	0.267942
B0491.4b.1	WBGene00007191	lgc-20	lgc-20 is predicted to have extracellular ligand-gated ion channel activity and transmembrane signaling receptor activity.	protein_coding_primary_transcript	0.0446974	0.929978	2.2855	1.13848	2.24462	3.16754	0.648443	1.94385	0.833729	1.94385
F13D12.4a.3	WBGene00000114	alh-8	alh-8 is orthologous to the human gene METHYLMALONATE-SEMIALDEHYDE DEHYDROGENASE (ALDH6A1; OMIM:603178), which when mutated leads to MMSDH deficiency.	protein_coding_primary_transcript	0.0449031	0.933444	-0.576819	0.28761	8.43467	0.330722	0.00613337	0.159305	0.0670075	0.159305
R11D1.11.1	WBGene00000984	dhs-21	dhs-21 encodes a member of the short-chain dehydrogenases/reductases family (SDR) expressed in the intestine, hypodermis, uterus, and spermatheca.	protein_coding_primary_transcript	0.0451458	0.935436	-0.454807	0.22703	6.9409	0.0872025	0.00101528	0.0398544	0.10207	0.10207
T19D12.2a.2	WBGene00020577	T19D12.2	T19D12.2 is enriched in the OLL, the PLM, and the PVD based on tiling, array, and RNA-seq studies; is predicted to encode a protein with the following domain: von Willebrand factor A-like domain superfamily.	protein_coding_primary_transcript	0.045156	0.935436	-0.637623	0.318303	5.62339	0.318202	0.023592	0.152408	0.179041	0.179041
T25D1.1.1	WBGene00020793	T25D1.1	n.a.	protein_coding_primary_transcript	0.0451227	0.935436	1.34561	0.671626	2.50923	0.821849	0.16052	-0.0543849	0.741643	0.741643
Y66D12A.22.1	WBGene00006573	tin-10	tin-10 encodes the C. elegans member of the Tin10/12 family of mitochondrial import proteins; TIN-10 activity is required for protein import into the mitochondrial inner membrane; TIN-10 is also required for normal fertility, embryonic development, body size, and time of reproductive onset.	protein_coding_primary_transcript	0.0450462	0.935436	-0.434027	0.216556	7.20522	0.0650613	0.000811145	0.0281523	0.0929821	0.0929821
F53F4.17.1	WBGene00045195	F53F4.17	n.a.	protein_coding_primary_transcript	0.0455441	0.942657	0.923001	0.461594	3.91297	0.856698	0.0326883	0.220179	0.39345	0.39345
Y43F8B.1d.1	WBGene00012812	Y43F8B.1	n.a.	protein_coding_primary_transcript	0.0456343	0.943703	2.05591	1.02859	2.6738	3.75356	1.24519	0.870817	0.689291	0.870817
Y95B8A.10b.1	WBGene00022389	pde-6	pde-6 encodes a 3'-5'-cAMP phosphodiesterase most similar to the mammalian PDE8 family of enzymes; in C. elegans, PDE-6 activity is required for negative regulation of oocyte maturation.	protein_coding_primary_transcript	0.0456788	0.943804	1.7775	0.889486	1.94795	2.58383	0.632699	0.849939	0.949673	0.949673
F39G3.5b.1	WBGene00018210	F39G3.5	F39G3.5 is involved in innate immune response.	protein_coding_primary_transcript	0.0457216	0.943871	0.785216	0.39301	4.86196	0.393697	0.0550514	0.140978	0.253863	0.253863
C49H3.5c.1	WBGene00003827	ntl-4	ntl-4 encodes two proteins by alternative splicing, one of which (NTL-4A) has an N-terminal RING finger and a RNA recognition motif ('RRM', 'RBD', or 'RNP'), and both of which have glutamine/asparagine-rich domains.	protein_coding_primary_transcript	0.0457726	0.944104	2.81023	1.40688	5.38066	4.61011	0.836806	3.12183	0.199962	3.12183
K02F2.2.2	WBGene00019322	ahcy-1	ahcy-1 encodes the C. elegans S-adenosylhomocysteine hydrolase (SAHH) ortholog; by homology, AHCY-1 is predicted to catalyze the hydrolysis of S-adenosyl-L-homocysteine to adenosine and L-homocysteine; loss of ahcy-1 activity via RNAi results in embryonic and larval lethality, abnormal body morphology, sick animals, and uncoordinated locomotion; Northern blot analyses indicate the ahcy-1 mRNA is …	protein_coding_primary_transcript	0.0458493	0.944235	-0.581192	0.291065	10.5944	0.283686	0.00020788	0.16923	0.0603986	0.16923
T27E9.9.2	WBGene00012099	acc-4	acc-4 is predicted to have chloride channel activity, extracellular ligand-gated ion channel activity, and transmembrane signaling receptor activity; is expressed in the nervous system.	protein_coding_primary_transcript	0.0458582	0.944235	-2.65038	1.32738	1.86166	4.96652	1.91816	1.60575	0.986127	1.60575
Y2H9A.4e.1	WBGene00012381	Y2H9A.4	Y2H9A.4 is predicted to encode a protein with the following domain: Protein of unknown function DUF713.	protein_coding_primary_transcript	0.0460659	0.946954	2.67502	1.341	3.85588	4.04066	1.04127	2.55531	0.40393	2.55531
Y54F10BM.4.1	WBGene00021859	fbxa-39	fbxa-39 is predicted to encode a protein with the following domains: F-box domain and Domain of unknown function DUF38, Caenorhabditis species.	protein_coding_primary_transcript	0.0460698	0.946954	1.17887	0.590987	2.98899	0.886567	0.0999197	0.263046	0.598612	0.598612
C31H5.7.1	WBGene00007858	C31H5.7	n.a.	protein_coding_primary_transcript	0.0461674	0.947455	1.23614	0.619973	2.74077	0.40523	0.0997309	0.11086	0.669001	0.669001
F11A5.5b.1	WBGene00008673	F11A5.5	F11A5.5 is predicted to have galactoside 2-alpha-L-fucosyltransferase activity.	protein_coding_primary_transcript	0.0462263	0.947455	2.11986	1.06348	1.29194	2.935	0.998009	1.26397	1.26149	1.26397
T05G5.6.1	WBGene00001155	ech-6	ech-6 is an ortholog of human ECHS1; is predicted to have enoyl-CoA hydratase activity; localizes to the mitochondrion.	protein_coding_primary_transcript	0.0462033	0.947455	-0.479254	0.240405	10.3353	0.378657	0.0011505	0.114438	0.0591187	0.114438
Y116F11B.6.1	WBGene00013822	Y116F11B.6	n.a.	protein_coding_primary_transcript	0.0462532	0.947455	0.714795	0.358639	4.91207	0.352485	0.00916699	0.109742	0.248077	0.248077
Y47D9A.2b.1	WBGene00021629	scpl-3	scpl-3 encodes two phosphatase isoforms that are members of the CTDSPL2 subfamily of protein phosphatases that has orthologs in most eukaryotes with the notable exception of Drosophilid insects and most fungi; by homology to human CTDSPL2, SCPL-3 is predicted to regulate transcription via dephosphorylation of residues in the RNA polymerase II C-terminal domain, and also dephosphorylation of resid…	protein_coding_primary_transcript	0.0462955	0.947507	-3.39035	1.70139	1.69842	6.33589	2.23949	3.55	1.05868	3.55
F02E11.7b.1	WBGene00195073	F02E11.7	F02E11.7 is enriched in the AFD and the CEM based on RNA-seq and microarray studies.	protein_coding_primary_transcript	0.0464688	0.950237	1.55142	0.779176	2.05146	1.65723	0.306624	0.488682	0.907606	0.907606
W09G12.6.1	WBGene00021120	W09G12.6	n.a.	protein_coding_primary_transcript	0.046555	0.951184	1.74718	0.877836	0.936044	2.70132	0.0731482	1.24308	1.46804	1.46804
F36H5.2c.3	WBGene00018101	math-27	The F36H5.2 gene encodes a protein with a meprin-associated Traf homology (MATH) domain that may be involved in apoptosis.	protein_coding_primary_transcript	0.0466188	0.95167	1.63114	0.819774	3.69678	1.75848	0.638279	0.705779	0.434465	0.705779
Y57A10B.1.1	WBGene00013273	2005-03-01	marc-5 is predicted to have ubiquitin-protein transferase activity.	protein_coding_primary_transcript	0.0466649	0.951795	0.548534	0.275738	6.02001	0.351237	0.00317901	0.148427	0.148884	0.148884
F44G3.8b.1	WBGene00009709	fbxa-144	This gene encodes a protein containing an F-box, a motif predicted to mediate protein-protein interactions either with homologs of yeast Skp-1p or with other proteins; this gene's encoded protein also contains an FTH/DUF38 motif, which may also mediate protein-protein interaction.	protein_coding_primary_transcript	0.0467217	0.95214	1.42403	0.716022	2.23118	0.656176	0.186695	0.0701741	0.83868	0.83868
F54A5.3a.1	WBGene00018788	shc-1	shc-1 encodes four proteins by multiple splicing, three of which are rather small (52-81 residues); however, one isoform (F54A5.3A, 316 residues) is a ortholog of vertebrate Shc proteins (e.g., p52/p46SHC and p66SHC); like its orthologs, F54A5.3A has a PTB and an SH2 domain in N- to C-terminal order; shc-1 interacts with both the JNK and insulin signaling pathways to regulate stress response and …	protein_coding_primary_transcript	0.0467935	0.952788	0.50452	0.253762	6.41509	0.299589	0.00331131	0.089889	0.125479	0.125479
W03G9.7.1	WBGene00021017	cil-7	cil-7 localizes to several cellular components, including the cilium, neuron projection, and neuronal cell body; is expressed in several tissues, including the nervous system.	protein_coding_primary_transcript	0.0469617	0.955397	1.11383	0.560661	3.50388	0.933904	0.0516652	0.577016	0.474352	0.577016
F36H2.3i.1	WBGene00009500	F36H2.3	F36H2.3 is an ortholog of human CR2 (complement C3d receptor 2); is expressed in the nervous system and the vulva; human CR2 exhibits DNA binding activity, complement binding activity, and protein homodimerization activity.	protein_coding_primary_transcript	0.0472291	0.960016	2.82481	1.42362	2.78208	5.43683	2.11654	1.93686	0.656769	1.93686
VC5.3b.1	WBGene00003786	npa-1	npa-1 encodes a large polyprotein precursor that is posttranslationally cleaved to multiple units of ~14.5kDa, each of which is a strong binding protein for fatty acids and retinol (Vitamin A); the lipid binding sites of NPA-1-derived peptides are unusually apolar; NPA-1-derived peptides probably are carrier proteins that enable distribution of these lipids within nematodes; NPA-1-derived peptide…	protein_coding_primary_transcript	0.0472751	0.960131	-0.959026	0.483422	7.0193	0.918361	0.0215825	0.445811	0.0992183	0.445811
ZK488.6.1	WBGene00022758	ZK488.6	ZK488.6 is predicted to encode a protein with the following domain: Glycosyltransferase family 92.	protein_coding_primary_transcript	0.0473242	0.960311	1.8272	0.921251	3.93221	2.26422	0.0762134	1.62119	0.389973	1.62119
C33D3.1.1	WBGene00001250	elt-2	elt-2 encodes a GATA-type transcription factor most similar to the vertebrate GATA4-6 transcription factors required for cardiac and endoderm development (OMIM:601656, 600576); in C. elegans, ELT-2 is required redundantly with ELT-7 for initiating and maintaining terminal differentiation of the intestine and for regulating the intestinal innate immune respone; ELT-2 is expressed solely in the int…	protein_coding_primary_transcript	0.0476639	0.965433	0.601425	0.303696	7.29217	0.351784	0.000773844	0.183689	0.0903021	0.183689
T28B8.1.1	WBGene00012113	T28B8.1	T28B8.1 is expressed in the head muscle, the nervous system, the pharyngeal muscle cell, and the vulval muscle.	protein_coding_primary_transcript	0.0476375	0.965433	0.513959	0.259498	6.7358	0.195255	0.00615495	0.128524	0.110301	0.128524
W01D2.2a.1	WBGene00003651	nhr-61	nhr-61 is predicted to have DNA-binding activity transcription factor activity, sequence-specific DNA binding activity, and zinc ion binding activity.	protein_coding_primary_transcript	0.0477387	0.965433	0.900007	0.454621	5.34127	0.755677	0.20976	0.15511	0.2036	0.2036
Y37E11AM.2a.1	WBGene00021366	Y37E11AM.2	n.a.	protein_coding_primary_transcript	0.0477026	0.965433	2.12902	1.07526	1.59168	3.12555	1.20357	-0.0597478	1.10878	1.10878
F44E5.1.2	WBGene00009688	F44E5.1	F44E5.1 is enriched in the NSM and the SAB based on proteomic, RNA-seq, and microarray studies.	protein_coding_primary_transcript	0.0477953	0.965485	-0.456383	0.230592	7.82858	0.129821	0.00264288	0.103702	0.0769285	0.103702
F53G2.4b.1	WBGene00004129	pqn-42	The protein product of this gene is predicted to contain a glutamine/asparagine (Q/N)-rich ('prion') domain, by the algorithm of Michelitsch and Weissman (as of the WS77 release of WormBase, i.e., in wormpep77).	protein_coding_primary_transcript	0.0478629	0.965485	-2.49932	1.26319	1.60247	3.6952	1.29726	1.89403	1.10362	1.89403
K08H2.1.1	WBGene00004827	skr-21	The skr-21 gene encodes a homolog of Skp1 in S. cerevisiae that has no known function in vivo, since skr-21(RNAi) animals are at least superficially normal.	protein_coding_primary_transcript	0.0478243	0.965485	0.656271	0.33163	5.2344	0.31161	0.00611769	0.0749191	0.213839	0.213839
C01H6.5a.1	WBGene00003622	nhr-23	The nhr-23 gene encodes a nuclear hormone receptor homolog that is required in all larval molts; NHR-23 is highly similar to Drosophila DHR3, an ecdysone-inducible gene product involved in metamorphosis; NHR-23 is required for hypodermal expression of acn-1 and, probably, of dpy-7.	protein_coding_primary_transcript	0.0482391	0.966528	2.31795	1.17349	1.82396	5.0148	0.485225	2.26894	1.00246	2.26894
F22D6.4.2	WBGene00009051	nduf-6	F22D6.4 encodes an NDUFS6/13 kDa subunit of the mitochondrial NADH dehydrogenase (ubiquinone) complex (complex I); F22D6.4 is required for oxidative phosphorylation and for resistance to volatile anesthetics.	protein_coding_primary_transcript	0.048168	0.966528	-0.517833	0.262077	6.85608	0.149009	0.00192582	0.135443	0.105337	0.135443
F54E7.3c.1	WBGene00003918	par-3	par-3 encodes a PDZ domain-containing protein orthologous to mammalian atypical PKC isotype-specific interacting protein (ASIP) and Drosophila Bazooka; PAR-3 is required maternally for polarization of the zygote along the anterior-posterior (A-P) axis; PAR-3, PAR-6, and PKC-3 form a complex that localizes to the anterior cytoplasmic cortex of the one- and two-cell embryo; this localization is reg…	protein_coding_primary_transcript	0.0481642	0.966528	1.00946	0.510881	5.7646	0.43797	0.354314	-0.0677785	0.167685	0.167685
K06A9.1b.1	WBGene00019435	K06A9.1	The K06A9.1 gene encodes an homolog of human TCOF1, which when mutated leads to Treacher-Collins syndrome (OMIM:154500).	protein_coding_primary_transcript	0.0482045	0.966528	0.432111	0.218728	7.16605	0.145832	0.00144597	0.0742227	0.0942382	0.0942382
K11E8.1f.2	WBGene00006779	unc-43	unc-43 encodes the C. elegans ortholog of type II calcium/calmodulin-dependent protein kinase (CaMKII); unc-43 activity is required for a number of processes, including locomotion, neuronal cell fate specification and regulation of synaptic density, egg laying, defecation, and meiotic maturation; in regulating some of these processes, unc-43 acts in concert with MAPKKK and G protein signaling pat…	protein_coding_primary_transcript	0.0481679	0.966528	-1.76532	0.893431	4.87324	1.90662	0.0992392	1.4972	0.25255	1.4972
T04C9.6a.1	WBGene00001489	frm-2	frm-2 is an ortholog of human EPB41L4B (erythrocyte membrane protein band 4.1 like 4B) and EPB41L5 (erythrocyte membrane protein band 4.1 like 5); is predicted to have cytoskeletal protein binding activity; is expressed in the intestine, the nervous system, the seam cell, and the uterine seam cell.	protein_coding_primary_transcript	0.048005	0.966528	0.911345	0.460898	6.23606	0.596726	0.0293326	0.395522	0.135224	0.395522
T04C9.6b.1	WBGene00001489	frm-2	frm-2 is an ortholog of human EPB41L4B (erythrocyte membrane protein band 4.1 like 4B) and EPB41L5 (erythrocyte membrane protein band 4.1 like 5); is predicted to have cytoskeletal protein binding activity; is expressed in the intestine, the nervous system, the seam cell, and the uterine seam cell.	protein_coding_primary_transcript	0.0480375	0.966528	0.99061	0.501058	5.7654	0.774621	0.0382989	0.46382	0.167622	0.46382
Y18H1A.11b.1	WBGene00021215	Y18H1A.11	Y18H1A.11 is an ortholog of human PCYT1A and PCYT1B; is predicted to have catalytic activity.	protein_coding_primary_transcript	0.0481051	0.966528	-2.12944	1.07741	3.03497	2.96	1.58213	0.739505	0.586369	0.739505
T02C5.5d.3	WBGene00006742	unc-2	unc-2 encodes a calcium channel alpha subunit similar to the human P/Q-type calcium channel, CACNA1A; unc-2 is required for desensitization to dopamine, normal movement, normally low sensitivity of whole animals to serotonin, and neuronal migrations; unc-2 interacts with the TGF beta pathway to regulate movement, and maintain normal serotonin levels; unc-2/TGF beta pathway is also required for th…	protein_coding_primary_transcript	0.0483277	0.967489	2.34973	1.19005	3.35482	4.04257	2.32491	0.0703218	0.507541	0.507541
C13G5.2.2	WBGene00015747	C13G5.2	n.a.	protein_coding_primary_transcript	0.0484206	0.967547	1.34984	0.683929	5.51059	0.992389	0.101471	0.834046	0.188469	0.834046
F52G2.1d.1	WBGene00003582	dcap-2	dcap-2 encodes an mRNA decapping enzyme that is a member of the NUDIX hydrolase (NUcleoside Diphosphate linked to some moiety X) family of enzymes; dcap-2 exhibits sequence- and context-dependent hydrolysis of mRNA caps in vitro, but RNAi experiments indicate that this activity is not essential for embryonic development; DCAP-2 localizes to cytoplasmic mRNA processing bodies and to P granules thr…	protein_coding_primary_transcript	0.0484525	0.967547	-3.45807	1.75236	1.8322	6.48086	2.27854	3.86301	0.998866	3.86301
ZC266.1.1	WBGene00022584	ZC266.1	ZC266.1 is predicted to have G-protein coupled receptor activity.	protein_coding_primary_transcript	0.0484236	0.967547	-0.742894	0.376409	5.17055	1.02181	0.0081848	0.275183	0.220218	0.275183
C01F6.6i.1	WBGene00006438	nrfl-1	nrfl-1encodes, by alternative splicing, five isoforms of an ortholog of Drosophila SIP1 that maintains epithelial integrity via regulation of Moesin activity, and of the human SLC9A3R1 (OMIM:604990), SLC9A3R2 (OMIM:606553), PDZK1 (OMIM:603831), and PDZD3(OMIM:607146) proteins that regulate plasma membrane exchanger activity; in C. elegans, nrfl-1 is required for normally short lifespan and for no…	protein_coding_primary_transcript	0.0488143	0.973955	1.46062	0.741353	4.26843	2.13366	0.733034	0.366176	0.333719	0.366176
B0218.6a.1	WBGene00015050	clec-51	clec-51 is predicted to have carbohydrate binding activity.	protein_coding_primary_transcript	0.0491845	0.974013	-0.50489	0.256682	6.33945	0.710959	0.00229443	0.123404	0.129476	0.129476
B0391.11a.1	WBGene00007166	fbxa-152	fbxa-152 is enriched in the NSM and the SAB based on microarray, tiling, array, and RNA-seq studies; is predicted to encode a protein with the following domain: F-box domain.	protein_coding_primary_transcript	0.0488972	0.974013	1.66604	0.845927	1.62325	2.6809	0.189615	1.24157	1.09374	1.24157
C12D12.5b.1	WBGene00015716	sox-4	sox-4 is predicted to have DNA binding activity; is involved in innate immune response; is expressed in the nervous system.	protein_coding_primary_transcript	0.049163	0.974013	0.859779	0.437063	5.02806	0.49241	0.0210834	0.360964	0.235168	0.360964
C31C9.6.1	WBGene00007840	C31C9.6	C31C9.6 is predicted to encode a protein with the following domains: WH1/EVH1 domain and PH-like domain superfamily.	protein_coding_primary_transcript	0.049102	0.974013	0.530318	0.269511	6.1193	0.250952	0.00294745	0.0867713	0.142325	0.142325
C46F11.5b.1	WBGene00008120	C46F11.5	C46F11.5 is expressed in the body wall musculature.	protein_coding_primary_transcript	0.0490721	0.974013	-2.17546	1.10544	3.57431	2.75626	1.98458	0.237983	0.459398	0.459398
F07F6.8.1	WBGene00017220	F07F6.8	F07F6.8 is predicted to have lipid binding activity.	protein_coding_primary_transcript	0.0489755	0.974013	0.395826	0.201049	7.67033	0.0683627	0.00051476	0.0257664	0.0803267	0.0803267
F52H2.6.1	WBGene00018718	F52H2.6	F52H2.6 is orthologous to the human gene 3BETA-HYDROXYSTEROL DELTA 24 REDUCTASE (DHCR24; OMIM:606418), which when mutated leads to disease.	protein_coding_primary_transcript	0.0489792	0.974013	-0.517631	0.262921	7.17804	0.62774	0.000907528	0.137347	0.0938505	0.137347
H39E23.1m.4	WBGene00003916	par-1	par-1 encodes a serine-threonine kinase; maternally provided PAR-1 is essential for establishing early embryonic polarity; PAR-1 is present in the cytoplasm and in the cell cortex and asymmetrically localized to the posterior cortex of late one-cell stage embryos; PAR-1 is continuously asymmetrically localized to the P lineage (germline blastomeres) at each subsequent division, and evenly distrib…	protein_coding_primary_transcript	0.0491851	0.974013	2.69479	1.37001	2.32758	4.49759	0.972808	2.78105	0.803765	2.78105
ZK697.6a.1	WBGene00001769	gst-21	gst-21 is predicted to have transferase activity.	protein_coding_primary_transcript	0.0491379	0.974013	2.05239	1.0432	2.03375	2.57722	0.944919	1.23162	0.914677	1.23162
F21C10.9.1	WBGene00017658	F21C10.9	F21C10.9 is enriched in the OLL, the PLM, and the PVD based on tiling, array, RNA-seq, and microarray studies; is predicted to encode a protein with the following domain: Acyl-CoA N-acyltransferase.	protein_coding_primary_transcript	0.049287	0.975219	-1.06819	0.543304	7.4024	1.18826	0.0446106	0.545748	0.0871156	0.545748
C47E12.8.1	WBGene00000964	dhp-2	The dhp-2 gene encodes an ortholog of the human gene DIHYDROPYRIMIDINASE (DPYS), which when mutated leads to dihydropyrimidinuria (OMIM:222748).	protein_coding_primary_transcript	0.0495221	0.979058	0.488975	0.24896	6.48043	0.202883	0.00180861	0.114339	0.122154	0.122154
BE10.3.1	WBGene00007211	BE10.3	BE10.3 is predicted to have fucosyltransferase activity.	protein_coding_primary_transcript	0.0496152	0.979437	1.09495	0.557716	3.22654	0.625091	0.0842311	0.145248	0.537864	0.537864
F33E2.2b.1	WBGene00001008	dlk-1	dlk-1 encodes a mitogen-activated protein kinase kinase kinase (MAPKKK) that is the C. elegans ortholog of the dual-leucine zipper MAPKKK; in C. elegans, dlk-1 functions with mkk-4 and pmk-3 in a MAPK signaling pathway that regulates presynaptic development; dlk-1 is also essential for neuron regeneration; DLK-1 abundance is negatively regulated by the RPM-1 E3 ubiquitin ligase which can stimulat…	protein_coding_primary_transcript	0.0496235	0.979437	0.548773	0.27953	6.62223	0.253928	0.0409248	0.0667749	0.11535	0.11535
C03F11.3.2	WBGene00015389	scav-1	scav-1 is predicted to encode a protein with the following domain: CD36 family.	protein_coding_primary_transcript	0.049892	0.983921	-0.663353	0.338292	6.57427	0.442554	0.0834418	0.145441	0.117589	0.145441
[truncated: 32,324 more rows]

## Sheet: JU1400 uninfected vs nau
Supplemental Table S8: Results of differential expression analyses for all RNA-seq comparisons performed in this study.
[truncated: 33,534 more rows]

[truncated: 6 more sheets: JU1400 uninfected vs nir, JU1400 uninfected vs nfe, N2 uninfected vs npa, N2 uninfected vs nau, N2 uninfected vs nir, N2 uninfected vs nfe]
