# Supplementary material for: High-throughput phenotyping of infection by diverse microsporidia species reveals a wild C. elegans strain with opposing resistance and susceptibility traits
Source: PLoS Pathog. 2023 Mar 9;19(3):e1011225. doi: 10.1371/journal.ppat.1011225 (PMC10030041; doi:10.1371/journal.ppat.1011225)
Supplement: S13 Table — (XLSX) [file ppat.1011225.s033.xlsx]

## Sheet: N2-npa up GO MF
Term	Overlap	P.value	Adjusted P.value	Old.P.value	Old.Adjusted.P.value	Z.score	Combined.Score	Genes
peptidase activator activity involved in apoptotic process (GO:0016505)	2/15	0.00808449	0.0889294	0.000704323	0.00774755	-2.36767	11.407	K02E7.10;Y71H2AR.2
cysteine-type endopeptidase activator activity involved in apoptotic process (GO:0008656)	2/15	0.00808449	0.0889294	0.000704323	0.00774755	-1.92549	9.27663	K02E7.10;Y71H2AR.2
serine-type endopeptidase activity (GO:0004252)	1/8	0.0709102	0.203604	0.0216078	0.0594215	-3.04222	8.05074	rom-3
serine-type peptidase activity (GO:0008236)	1/8	0.0709102	0.203604	0.0216078	0.0594215	-2.84932	7.54028	rom-3
5'-3' exonuclease activity (GO:0008409)	1/8	0.0709102	0.203604	0.0216078	0.0594215	-2.58101	6.83024	eol-1
dipeptidyl-peptidase activity (GO:0008239)	1/13	0.112666	0.247865	0.0334297	0.0735454	-2.46988	5.39255	F19C7.2
pyrophosphatase activity (GO:0016462)	1/11	0.0961923	0.235137	0.0287165	0.0701958	-1.99298	4.66638	eol-1
alpha-(1->3)-fucosyltransferase activity (GO:0046920)	1/16	0.136818	0.273635	0.040461	0.080922	-2.29857	4.5721	C05E4.15
exonuclease activity (GO:0004527)	1/20	0.168006	0.284318	0.0497644	0.0842167	-2.30284	4.10771	eol-1
fucosyltransferase activity (GO:0008417)	1/19	0.160316	0.284318	0.0474462	0.0842167	-2.21103	4.04753	C05E4.15
cysteine-type endopeptidase activity (GO:0004197)	2/49	0.074038	0.203604	0.00631884	0.0278029	-1.49556	3.8932	K02E7.10;Y71H2AR.2
phosphatidylinositol binding (GO:0035091)	1/26	0.212699	0.284593	0.0635674	0.085218	-2.38151	3.68628	tag-77
cysteine-type peptidase activity (GO:0008234)	2/44	0.0613267	0.203604	0.00516271	0.0278029	-1.28917	3.59877	K02E7.10;Y71H2AR.2
endopeptidase activity (GO:0004175)	3/103	0.0687074	0.203604	0.0017307	0.0126918	-1.24322	3.32923	K02E7.10;Y71H2AR.2;rom-3
aminopeptidase activity (GO:0004177)	1/27	0.219913	0.284593	0.0658503	0.085218	-1.78443	2.70256	F19C7.2
lipase activity (GO:0016298)	1/26	0.212699	0.284593	0.0635674	0.085218	-1.64807	2.55101	lipl-1
phosphatidylinositol phosphate binding (GO:1901981)	1/27	0.219913	0.284593	0.0658503	0.085218	-1.56063	2.36361	tag-77
mRNA binding (GO:0003729)	1/94	0.579404	0.708161	0.207866	0.254059	-1.21951	0.665551	eol-1
RNA binding (GO:0003723)	1/217	0.865419	0.922285	0.419015	0.460916	-1.51654	0.219202	eol-1
DNA binding (GO:0003677)	1/211	0.857703	0.922285	0.410029	0.460916	-0.922804	0.141648	bro-1
protein serine/threonine kinase activity (GO:0004674)	1/250	0.900989	0.922285	0.466269	0.488472	-0.838327	0.087406	Y39G8B.5
protein kinase activity (GO:0004672)	1/276	0.922285	0.922285	0.501032	0.501032	-0.966813	0.0782159	Y39G8B.5

## Sheet: N2-npa up GO BP
Term	Overlap	P.value	Adjusted P.value	Old.P.value	Old.Adjusted.P.value	Z.score	Combined.Score	Genes
positive regulation of peptidase activity (GO:0010952)	2/15	0.00808449	0.0949928	0.00101484	0.0068139	-2.5393	12.2339	K02E7.10;Y71H2AR.2
regulation of apoptotic signaling pathway (GO:2001233)	2/14	0.00704872	0.0949928	0.000896926	0.0068139	-2.43708	12.0755	K02E7.10;Y71H2AR.2
regulation of peptidase activity (GO:0052547)	2/14	0.00704872	0.0949928	0.000896926	0.0068139	-2.28689	11.3313	K02E7.10;Y71H2AR.2
positive regulation of apoptotic signaling pathway (GO:2001235)	2/15	0.00808449	0.0949928	0.00101484	0.0068139	-2.29976	11.0798	K02E7.10;Y71H2AR.2
positive regulation of proteolysis (GO:0045862)	2/17	0.0103466	0.097258	0.00127179	0.00747178	-2.22226	10.1582	K02E7.10;Y71H2AR.2
regulation of peptide secretion (GO:0002791)	1/7	0.0623275	0.186518	0.0226876	0.0630531	-3.48463	9.67109	rom-3
nuclear RNA surveillance (GO:0071027)	1/8	0.0709102	0.186518	0.0254896	0.0630531	-3.46478	9.16899	eol-1
regulation of protein transport (GO:0051223)	1/8	0.0709102	0.186518	0.0254896	0.0630531	-3.01485	7.97832	rom-3
sensory processing (GO:0050893)	1/7	0.0623275	0.186518	0.0226876	0.0630531	-2.77052	7.68918	gcy-28
regulation of epidermal growth factor receptor signaling pathway (GO:0042058)	1/11	0.0961923	0.226052	0.0338504	0.0757605	-3.08781	7.22981	rom-3
cognition (GO:0050890)	1/7	0.0623275	0.186518	0.0226876	0.0630531	-2.53381	7.0322	gcy-28
regulation of protein secretion (GO:0050708)	1/8	0.0709102	0.186518	0.0254896	0.0630531	-2.31446	6.12484	rom-3
positive regulation of hydrolase activity (GO:0051345)	2/34	0.0385739	0.186518	0.0045557	0.0214118	-1.84974	6.02123	K02E7.10;Y71H2AR.2
defense response to Gram-positive bacterium (GO:0050830)	3/61	0.0183999	0.144133	0.000712135	0.0068139	-1.48372	5.92806	F43C11.7;math-38;drd-50
positive regulation of signal transduction (GO:0009967)	2/32	0.0345105	0.186518	0.00407017	0.0212553	-1.69608	5.70985	K02E7.10;Y71H2AR.2
response to gamma radiation (GO:0010332)	1/14	0.12079	0.27034	0.0421443	0.0900356	-2.39846	5.06963	mul-1
defense response to bacterium (GO:0042742)	4/140	0.0398707	0.186518	0.000589679	0.0068139	-1.43759	4.63209	dct-17;F43C11.7;math-38;drd-50
nuclear mRNA surveillance (GO:0071028)	1/11	0.0961923	0.226052	0.0338504	0.0757605	-1.87868	4.39875	eol-1
positive regulation of apoptotic process (GO:0043065)	2/44	0.0613267	0.186518	0.00736176	0.0314548	-1.5393	4.29701	K02E7.10;Y71H2AR.2
cellular protein catabolic process (GO:0044257)	2/48	0.0714323	0.186518	0.00865585	0.0339021	-1.5902	4.19654	K02E7.10;Y71H2AR.2
sensory perception (GO:0007600)	1/19	0.160316	0.306692	0.0558199	0.104941	-1.90904	3.49471	gcy-28
proteolysis (GO:0006508)	4/131	0.0324287	0.186518	0.000461239	0.0068139	-0.98823	3.38836	F19C7.2;K02E7.10;Y71H2AR.2;rom-3
regulation of secretion by cell (GO:1903530)	1/18	0.152555	0.306692	0.0530995	0.103986	-1.77901	3.34495	rom-3
peptidyl-threonine phosphorylation (GO:0018107)	1/18	0.152555	0.306692	0.0530995	0.103986	-1.77546	3.33827	Y39G8B.5
peptidyl-threonine modification (GO:0018210)	1/21	0.175626	0.317479	0.061239	0.110701	-1.77127	3.08093	Y39G8B.5
cyclic nucleotide biosynthetic process (GO:0009190)	1/27	0.219913	0.333369	0.0773224	0.11768	-2.00007	3.02916	gcy-28
cyclic nucleotide metabolic process (GO:0009187)	1/27	0.219913	0.333369	0.0773224	0.11768	-1.96442	2.97516	gcy-28
protein maturation (GO:0051604)	1/24	0.198074	0.333369	0.0693131	0.11768	-1.78331	2.88739	rom-3
cyclic purine nucleotide metabolic process (GO:0052652)	1/29	0.234142	0.333369	0.0826262	0.11768	-1.70986	2.48242	gcy-28
cGMP biosynthetic process (GO:0006182)	1/28	0.22706	0.333369	0.0799779	0.11768	-1.60554	2.38028	gcy-28
response to ionizing radiation (GO:0010212)	1/27	0.219913	0.333369	0.0773224	0.11768	-1.55904	2.36121	mul-1
gastrulation (GO:0007369)	1/29	0.234142	0.333369	0.0826262	0.11768	-1.5802	2.29417	sdz-6
cGMP metabolic process (GO:0046068)	1/30	0.24116	0.333369	0.0852674	0.11787	-1.58287	2.2513	gcy-28
nucleotide biosynthetic process (GO:0009165)	1/33	0.261832	0.351603	0.0931484	0.125085	-1.55342	2.08166	gcy-28
purine ribonucleotide biosynthetic process (GO:0009152)	1/36	0.281944	0.368093	0.100966	0.131817	-1.54892	1.96101	gcy-28
proteolysis involved in cellular protein catabolic process (GO:0051603)	2/79	0.163134	0.306692	0.0217531	0.0630531	-1.00957	1.83053	K02E7.10;Y71H2AR.2
protein processing (GO:0016485)	1/41	0.314259	0.388689	0.113856	0.140822	-1.40894	1.63089	rom-3
nuclear-transcribed mRNA catabolic process (GO:0000956)	1/41	0.314259	0.388689	0.113856	0.140822	-1.33912	1.55008	eol-1
nematode male tail tip morphogenesis (GO:0045138)	1/80	0.521372	0.628321	0.208635	0.245146	-1.46599	0.954783	bro-1
sensory perception of chemical stimulus (GO:0007606)	2/231	0.626834	0.718566	0.141515	0.170544	-1.64692	0.769234	srh-208;gcy-28
defense response to Gram-negative bacterium (GO:0050829)	1/94	0.579404	0.6808	0.240286	0.275449	-0.980263	0.534983	dct-17
peptidyl-serine modification (GO:0018209)	1/121	0.672285	0.734824	0.298016	0.325739	-1.30751	0.519175	Y39G8B.5
peptidyl-serine phosphorylation (GO:0018105)	1/120	0.669241	0.734824	0.295953	0.325739	-1.12658	0.452449	Y39G8B.5
protein phosphorylation (GO:0006468)	1/212	0.859019	0.896438	0.46384	0.492763	-1.25572	0.190824	Y39G8B.5
regulation of transcription, DNA-templated (GO:0006355)	1/227	0.877365	0.896438	0.487375	0.49797	-1.28774	0.168478	bro-1
detection of chemical stimulus involved in sensory perception (GO:0050907)	1/217	0.865419	0.896438	0.471795	0.492763	-0.867215	0.125348	srh-208
regulation of transcription from RNA polymerase II promoter (GO:0006357)	1/358	0.96387	0.96387	0.655633	0.655633	-1.00653	0.0370388	bro-1

## Sheet: N2-npa up KEGG
Term	Overlap	P.value	Adjusted P.value	Old.P.value	Old.Adjusted.P.value	Z.score	Combined.Score	Genes
TGF-beta signaling pathway	2/41	0.0541032	0.33124	0.0015679	0.0109753	-2.24609	6.55152	skr-5;skr-4
Folate biosynthesis	1/14	0.12079	0.33124	0.0221819	0.0310547	-2.53485	5.35792	F49H6.5
Wnt signaling pathway	2/76	0.153509	0.33124	0.00510542	0.0154315	-1.59208	2.98355	skr-5;skr-4
Ubiquitin mediated proteolysis	2/87	0.18928	0.33124	0.00661352	0.0154315	-1.49471	2.48799	skr-5;skr-4
Protein processing in endoplasmic reticulum	2/136	0.354048	0.495667	0.0154968	0.0271195	-0.956412	0.993065	skr-5;skr-4
Purine metabolism	1/72	0.484705	0.565489	0.104279	0.121659	-1.28105	0.927755	gcy-28
Lysosome	1/99	0.598387	0.598387	0.140566	0.140566	-1.08986	0.559663	lipl-1

## Sheet: N2-npa down GO MF
Term	Overlap	P.value	Adjusted P.value	Old.P.value	Old.Adjusted.P.value	Z.score	Combined.Score	Genes
oxidoreductase activity, acting on the CH-NH group of donors, NAD or NADP as acceptor (GO:0016646)	1/8	0.0023979	0.0047958	0.00436363	0.00872726	-2.87804	17.3637	alh-6
RNA binding (GO:0003723)	1/217	0.0633672	0.0633672	0.103013	0.103013	-1.84907	5.10123	sqd-1

## Sheet: N2-npa down GO BP
Term	Overlap	P.value	Adjusted P.value	Old.P.value	Old.Adjusted.P.value	Z.score	Combined.Score	Genes
regulation of RNA metabolic process (GO:0051252)	1/9	0.0026973	0.0119476	0.00382299	0.0156761	-3.10838	18.3876	sqd-1
regulation of nucleobase-containing compound metabolic process (GO:0019219)	1/8	0.0023979	0.0119476	0.00344102	0.0156761	-2.71407	16.3744	sqd-1
cyclic nucleotide biosynthetic process (GO:0009190)	1/27	0.00807372	0.0119476	0.0106859	0.0156761	-2.09952	10.1179	gcy-19
cyclic nucleotide metabolic process (GO:0009187)	1/27	0.00807372	0.0119476	0.0106859	0.0156761	-2.05649	9.91049	gcy-19
cyclic purine nucleotide metabolic process (GO:0052652)	1/29	0.0086696	0.0119476	0.011447	0.0156761	-1.76748	8.39189	gcy-19
cGMP biosynthetic process (GO:0006182)	1/28	0.0083717	0.0119476	0.0110665	0.0156761	-1.64758	7.8802	gcy-19
cGMP metabolic process (GO:0046068)	1/30	0.00896743	0.0119476	0.0118274	0.0156761	-1.6225	7.6487	gcy-19
nucleotide biosynthetic process (GO:0009165)	1/33	0.00986048	0.0119476	0.0129683	0.0156761	-1.60403	7.40938	gcy-19
purine ribonucleotide biosynthetic process (GO:0009152)	1/36	0.0107529	0.0119476	0.0141085	0.0156761	-1.60134	7.25819	gcy-19
regulation of macromolecule metabolic process (GO:0060255)	1/68	0.0202299	0.0202299	0.0262296	0.0262296	-1.26775	4.94497	sqd-1

## Sheet: N2-npa down KEGG
Term	Overlap	P.value	Adjusted P.value	Old.P.value	Old.Adjusted.P.value	Z.score	Combined.Score	Genes
Arginine and proline metabolism	1/26	0.00777566	0.00926519	0.00806211	0.00955509	-2.02376	9.82891	alh-6
Alanine, aspartate and glutamate metabolism	1/31	0.00926519	0.00926519	0.00955509	0.00955509	-2.03721	9.53719	alh-6

## Sheet: N2-nau up GO MF
Term	Overlap	P.value	Adjusted P.value	Old.P.value	Old.Adjusted.P.value	Z.score	Combined.Score	Genes
growth factor receptor binding (GO:0070851)	2/6	0.00802224	0.370455	0.00803242	0.203291	-3.15712	15.2348	let-756;pvf-1
poly(U) RNA binding (GO:0008266)	2/8	0.0145076	0.370455	0.0126177	0.203291	-3.48936	14.7707	pab-1;sup-26
poly-purine tract binding (GO:0070717)	2/9	0.0183601	0.370455	0.0152468	0.203291	-3.20409	12.8086	pab-1;sup-26
poly-pyrimidine tract binding (GO:0008187)	2/10	0.0225911	0.370455	0.018089	0.212794	-2.95321	11.1933	pab-1;sup-26
poly(A) binding (GO:0008143)	2/7	0.0110543	0.370455	0.01021	0.203291	-1.86618	8.40701	pab-1;sup-26
potassium channel regulator activity (GO:0015459)	1/7	0.155793	0.515785	0.132872	0.395725	-4.24198	7.8868	mps-2
mitogen-activated protein kinase binding (GO:0051019)	1/6	0.135116	0.515785	0.117267	0.395725	-3.6977	7.4014	vhp-1
pyrophosphatase activity (GO:0016462)	2/11	0.0271802	0.370455	0.0211363	0.212794	-2.00815	7.23992	eol-1;pyp-1
RNA-directed 5'-3' RNA polymerase activity (GO:0003968)	1/6	0.135116	0.515785	0.117267	0.395725	-3.53658	7.07889	rrf-2
actin monomer binding (GO:0003785)	1/7	0.155793	0.515785	0.132872	0.395725	-3.80242	7.06956	tth-1
ubiquitin protein ligase binding (GO:0031625)	3/34	0.0469864	0.375891	0.0266923	0.213538	-2.10561	6.43873	daf-16;cul-6;par-1
stearoyl-CoA 9-desaturase activity (GO:0004768)	1/7	0.155793	0.515785	0.132872	0.395725	-3.36119	6.24923	fat-6
DEAD/H-box RNA helicase binding (GO:0017151)	2/18	0.0677859	0.508394	0.0475674	0.356755	-2.30123	6.19352	daf-16;paa-1
acyl-CoA desaturase activity (GO:0016215)	1/7	0.155793	0.515785	0.132872	0.395725	-3.14994	5.85645	fat-6
endopeptidase activity (GO:0004175)	7/103	0.0118178	0.370455	0.00298692	0.203291	-1.24872	5.54203	C32B5.13;tag-196;W07B8.4;hrg-7;cpr-3;rom-3;mig-17
phosphoprotein phosphatase activity (GO:0004721)	3/32	0.040318	0.372166	0.0230527	0.212794	-1.65979	5.3295	ptp-3;paa-1;vhp-1
tropomyosin binding (GO:0005523)	1/7	0.155793	0.515785	0.132872	0.395725	-2.84461	5.28877	unc-94
ubiquitin-like protein ligase binding (GO:0044389)	3/34	0.0469864	0.375891	0.0266923	0.213538	-1.7225	5.26722	daf-16;cul-6;par-1
cysteine-type endopeptidase activity (GO:0004197)	4/49	0.0293048	0.370455	0.0136347	0.203291	-1.48734	5.25033	C32B5.13;tag-196;W07B8.4;cpr-3
metallopeptidase activity (GO:0008237)	2/24	0.111496	0.515785	0.0760738	0.395725	-2.35558	5.1676	zmp-1;mig-17
aldehyde-lyase activity (GO:0016832)	1/8	0.175976	0.515785	0.148205	0.395725	-2.97068	5.16127	C14H10.3
oxidoreductase activity, acting on the CH-OH group of donors, NAD or NADP as acceptor (GO:0016616)	3/31	0.0371775	0.372166	0.021342	0.212794	-1.5333	5.04769	D2063.1;mdh-1;sodh-1
cysteine-type peptidase activity (GO:0008234)	4/44	0.020592	0.370455	0.00967826	0.203291	-1.27573	4.95346	C32B5.13;tag-196;W07B8.4;cpr-3
ADP transmembrane transporter activity (GO:0015217)	1/8	0.175976	0.515785	0.148205	0.395725	-2.83064	4.91797	ant-1.1
serine-type endopeptidase activity (GO:0004252)	1/8	0.175976	0.515785	0.148205	0.395725	-2.82681	4.91131	rom-3
GTPase binding (GO:0051020)	1/7	0.155793	0.515785	0.132872	0.395725	-2.62662	4.88348	lst-4
amide transmembrane transporter activity (GO:0042887)	1/7	0.155793	0.515785	0.132872	0.395725	-2.60612	4.84536	aqp-2
phosphatidylinositol binding (GO:0035091)	2/26	0.127346	0.515785	0.0865295	0.395725	-2.32341	4.78821	lst-4;tag-77
ATP:ADP antiporter activity (GO:0005471)	1/8	0.175976	0.515785	0.148205	0.395725	-2.61075	4.53593	ant-1.1
serine-type peptidase activity (GO:0008236)	1/8	0.175976	0.515785	0.148205	0.395725	-2.56338	4.45364	rom-3
histone demethylase activity (H3-K27 specific) (GO:0071558)	1/6	0.135116	0.515785	0.117267	0.395725	-2.21591	4.43542	jmjd-3.3
phospholipid-translocating ATPase activity (GO:0004012)	1/10	0.21491	0.515785	0.178072	0.395725	-2.86876	4.41082	tat-2
urea transmembrane transporter activity (GO:0015204)	1/7	0.155793	0.515785	0.132872	0.395725	-2.24673	4.17719	aqp-2
activating transcription factor binding (GO:0033613)	1/10	0.21491	0.515785	0.178072	0.395725	-2.66555	4.09838	daf-16
transcriptional repressor activity, RNA polymerase II activating transcription factor binding (GO:0098811)	1/9	0.195679	0.515785	0.16327	0.395725	-2.51162	4.09715	jmjd-3.3
phosphatidylinositol-3,4,5-trisphosphate binding (GO:0005547)	1/9	0.195679	0.515785	0.16327	0.395725	-2.49653	4.07255	lst-4
sequence-specific DNA binding (GO:0043565)	6/105	0.0402028	0.372166	0.0129213	0.203291	-1.25869	4.04521	camt-1;daf-16;jmjd-3.3;flh-2;jun-1;myrf-2
histone methyltransferase activity (H3-K4 specific) (GO:0042800)	1/10	0.21491	0.515785	0.178072	0.395725	-2.43638	3.74601	set-2
5'-3' exonuclease activity (GO:0008409)	1/8	0.175976	0.515785	0.148205	0.395725	-2.01855	3.50705	eol-1
transcriptional activator activity, RNA polymerase II core promoter proximal region sequence-specific binding (GO:0001077)	2/27	0.135458	0.515785	0.0919113	0.395725	-1.75396	3.50633	camt-1;zip-6
DNA binding (GO:0003677)	10/211	0.0308713	0.370455	0.0049658	0.203291	-0.977611	3.40006	camt-1;daf-16;his-4;jmjd-3.3;flh-2;bro-1;his-48;jun-1;myrf-2;his-11
water channel activity (GO:0015250)	1/10	0.21491	0.515785	0.178072	0.395725	-2.18596	3.36099	aqp-2
phosphatidylinositol-4,5-bisphosphate binding (GO:0005546)	1/12	0.252009	0.535064	0.206906	0.395725	-2.40259	3.31148	lst-4
ATP transmembrane transporter activity (GO:0005347)	1/10	0.21491	0.515785	0.178072	0.395725	-2.06156	3.16972	ant-1.1
phosphatidylinositol phosphate binding (GO:1901981)	2/27	0.135458	0.515785	0.0919113	0.395725	-1.53755	3.07371	lst-4;tag-77
metalloendopeptidase activity (GO:0004222)	1/12	0.252009	0.535064	0.206906	0.395725	-2.08045	2.86747	mig-17
dipeptidyl-peptidase activity (GO:0008239)	1/13	0.269896	0.535064	0.220946	0.395725	-2.1438	2.80777	F19C7.2
ubiquitin-like protein ligase activity (GO:0061659)	3/54	0.138508	0.515785	0.0784753	0.395725	-1.39448	2.75664	siah-1;nhl-1;cul-6
phosphatase binding (GO:0019902)	1/14	0.287357	0.535064	0.234742	0.397273	-2.17259	2.70929	lst-4
transition metal ion binding (GO:0046914)	3/62	0.184798	0.515785	0.106233	0.395725	-1.54489	2.60853	pck-1;fat-6;valv-1
manganese ion binding (GO:0030145)	1/11	0.233683	0.535064	0.192616	0.395725	-1.7061	2.48031	pck-1
nucleosomal DNA binding (GO:0031492)	1/13	0.269896	0.535064	0.220946	0.395725	-1.87958	2.46172	his-2
protein tyrosine phosphatase activity (GO:0004725)	1/13	0.269896	0.535064	0.220946	0.395725	-1.84872	2.42131	ptp-3
transcriptional activator activity, RNA polymerase II transcription factor binding (GO:0001190)	1/14	0.287357	0.535064	0.234742	0.397273	-1.94034	2.41966	jmjd-3.3
microtubule-severing ATPase activity (GO:0008568)	1/10	0.21491	0.515785	0.178072	0.395725	-1.56951	2.41317	F47G4.5
ubiquitin protein ligase activity (GO:0061630)	3/56	0.149687	0.515785	0.0850771	0.395725	-1.25082	2.37557	siah-1;nhl-1;cul-6
peptidase activator activity involved in apoptotic process (GO:0016505)	1/15	0.304401	0.535064	0.248296	0.397273	-1.97074	2.34401	C32B5.13
protein phosphatase regulator activity (GO:0019888)	1/15	0.304401	0.535064	0.248296	0.397273	-1.88492	2.24194	paa-1
iron ion binding (GO:0005506)	1/15	0.304401	0.535064	0.248296	0.397273	-1.86976	2.2239	fat-6
water transmembrane transporter activity (GO:0005372)	1/10	0.21491	0.515785	0.178072	0.395725	-1.42645	2.19321	aqp-2
protease binding (GO:0002020)	1/16	0.321038	0.535064	0.261613	0.413073	-1.8993	2.15797	daf-16
mRNA 3'-UTR binding (GO:0003730)	2/40	0.247819	0.535064	0.168929	0.395725	-1.52831	2.13208	pab-1;sup-26
cysteine-type endopeptidase activator activity involved in apoptotic process (GO:0008656)	1/15	0.304401	0.535064	0.248296	0.397273	-1.56508	1.86152	C32B5.13
anion:anion antiporter activity (GO:0015301)	1/18	0.353131	0.544511	0.287553	0.431164	-1.66838	1.73664	ant-1.1
mRNA binding (GO:0003729)	4/94	0.187675	0.515785	0.0935898	0.395725	-1.03007	1.72336	pab-1;sup-26;eol-1;hrp-1
ion transmembrane transporter activity (GO:0015075)	1/18	0.353131	0.544511	0.287553	0.431164	-1.62101	1.68733	F41E7.2
core promoter proximal region sequence-specific DNA binding (GO:0000987)	2/40	0.247819	0.535064	0.168929	0.395725	-1.18503	1.65318	jmjd-3.3;jun-1
RNA polymerase II core promoter proximal region sequence-specific DNA binding (GO:0000978)	2/40	0.247819	0.535064	0.168929	0.395725	-1.1487	1.6025	jmjd-3.3;jun-1
aspartic-type peptidase activity (GO:0070001)	1/19	0.368605	0.548157	0.300184	0.431164	-1.53068	1.52767	hrg-7
transcriptional activator activity, RNA polymerase II transcription regulatory region sequence-specific binding (GO:0001228)	2/45	0.292332	0.535064	0.200885	0.395725	-1.23612	1.52026	camt-1;zip-6
histone-lysine N-methyltransferase activity (GO:0018024)	1/20	0.38371	0.548157	0.312594	0.431164	-1.58221	1.51555	set-2
L-amino acid transmembrane transporter activity (GO:0015179)	1/22	0.412846	0.551403	0.336766	0.446487	-1.60114	1.4165	atgp-2
peptidase activity, acting on L-amino acid peptides (GO:0070011)	2/47	0.310068	0.535064	0.21387	0.395725	-1.18163	1.38364	zmp-1;mig-17
transcription factor activity, RNA polymerase II core promoter proximal region sequence-specific binding (GO:0000982)	2/44	0.28344	0.535064	0.19443	0.395725	-1.0854	1.36842	camt-1;zip-6
phosphatidylinositol bisphosphate binding (GO:1902936)	1/19	0.368605	0.548157	0.300184	0.431164	-1.32427	1.32166	lst-4
calcium ion binding (GO:0005509)	2/45	0.292332	0.535064	0.200885	0.395725	-1.06768	1.3131	cal-2;cex-2
ubiquitin conjugating enzyme binding (GO:0031624)	1/20	0.38371	0.548157	0.312594	0.431164	-1.30355	1.24863	siah-1
aspartic-type endopeptidase activity (GO:0004190)	1/22	0.412846	0.551403	0.336766	0.446487	-1.39194	1.23142	hrg-7
actin binding (GO:0003779)	2/52	0.353932	0.544511	0.246638	0.397273	-1.12352	1.16695	tth-1;unc-94
phospholipid transporter activity (GO:0005548)	1/27	0.479813	0.599766	0.393588	0.47536	-1.56392	1.14848	tat-2
protein serine/threonine phosphatase activity (GO:0004722)	1/18	0.353131	0.544511	0.287553	0.431164	-1.0803	1.1245	paa-1
potassium ion leak channel activity (GO:0022841)	2/48	0.318903	0.535064	0.220394	0.395725	-0.930775	1.06375	twk-7;twk-8
lipase activity (GO:0016298)	1/26	0.467059	0.599766	0.382622	0.47536	-1.30552	0.993895	fil-1
exonuclease activity (GO:0004527)	1/20	0.38371	0.548157	0.312594	0.431164	-1.02495	0.981765	eol-1
leak channel activity (GO:0022840)	2/48	0.318903	0.535064	0.220394	0.395725	-0.833135	0.952165	twk-7;twk-8
aminopeptidase activity (GO:0004177)	1/27	0.479813	0.599766	0.393588	0.47536	-1.25226	0.919605	F19C7.2
ubiquitin-like protein conjugating enzyme binding (GO:0044390)	1/21	0.398454	0.549976	0.324786	0.442891	-0.96666	0.889485	siah-1
ubiquitin-protein transferase activity (GO:0004842)	4/123	0.339026	0.544511	0.185054	0.395725	-0.781248	0.845059	marc-5;siah-1;nhl-1;cul-6
substrate-specific channel activity (GO:0022838)	1/20	0.38371	0.548157	0.312594	0.431164	-0.764477	0.732269	aqp-2
heme binding (GO:0020037)	2/57	0.396778	0.549976	0.279598	0.431164	-0.772704	0.714272	hrg-4;hrg-2
protein kinase binding (GO:0019901)	4/125	0.349896	0.544511	0.192228	0.395725	-0.655369	0.688216	R09D1.12;let-756;tir-1;vhp-1
5'-3' RNA polymerase activity (GO:0034062)	1/27	0.479813	0.599766	0.393588	0.47536	-0.920722	0.676141	rrf-2
metal ion binding (GO:0046872)	2/59	0.413552	0.551403	0.292775	0.431164	-0.753823	0.665605	cal-2;cex-2
RNA polymerase II regulatory region sequence-specific DNA binding (GO:0000977)	4/134	0.398732	0.549976	0.225551	0.397273	-0.683017	0.62801	zip-6;daf-16;jmjd-3.3;jun-1
amino acid transmembrane transporter activity (GO:0015171)	1/29	0.504414	0.624017	0.414948	0.483434	-0.807966	0.552938	atgp-2
transmembrane receptor protein tyrosine kinase activity (GO:0004714)	1/31	0.527854	0.640581	0.435565	0.502575	-0.790501	0.505079	R09D1.12
MAP kinase kinase kinase activity (GO:0004709)	1/36	0.581727	0.658559	0.484024	0.530868	-0.930218	0.503949	R09D1.12
Rab GTPase binding (GO:0017137)	1/39	0.611059	0.678954	0.511104	0.552545	-1.01522	0.500058	tir-1
transmembrane receptor protein kinase activity (GO:0019199)	1/32	0.539156	0.640581	0.445603	0.50926	-0.73114	0.451662	R09D1.12
kinase binding (GO:0019900)	2/67	0.478154	0.599766	0.34507	0.450091	-0.573865	0.423411	let-756;tir-1
transcription coactivator activity (GO:0003713)	1/36	0.581727	0.658559	0.484024	0.530868	-0.723005	0.391691	jun-1
chloride transmembrane transporter activity (GO:0015108)	2/74	0.530982	0.640581	0.38984	0.47536	-0.608674	0.385307	best-23;best-24
chloride channel activity (GO:0005254)	2/76	0.545394	0.64164	0.402398	0.478097	-0.611391	0.370654	best-23;best-24
zinc ion binding (GO:0008270)	1/40	0.620373	0.682979	0.519815	0.552718	-0.758447	0.362109	valv-1
potassium channel activity (GO:0005267)	2/66	0.470314	0.599766	0.338586	0.446487	-0.444713	0.335471	twk-7;twk-8
phosphotransferase activity, alcohol group as acceptor (GO:0016773)	2/90	0.637452	0.690095	0.486629	0.530868	-0.703852	0.316928	lit-1;R11F4.1
protein tyrosine kinase activity (GO:0004713)	2/77	0.552483	0.643669	0.408633	0.480745	-0.519648	0.308325	R09D1.12;Y38H6C.20
ATPase activity, coupled (GO:0042623)	1/48	0.687301	0.717184	0.58421	0.59919	-0.75388	0.282692	F47G4.5
anion channel activity (GO:0005253)	2/75	0.538227	0.640581	0.396134	0.47536	-0.441418	0.273448	best-23;best-24
non-membrane spanning protein tyrosine kinase activity (GO:0004715)	1/44	0.655455	0.696058	0.553156	0.577206	-0.604251	0.255251	Y38H6C.20
kinase activity (GO:0016301)	2/96	0.672185	0.707563	0.520477	0.552718	-0.600493	0.238529	lit-1;R11F4.1
mitogen-activated protein kinase kinase binding (GO:0031434)	1/34	0.560956	0.647257	0.465153	0.526589	-0.329537	0.190509	R09D1.12
ATPase activity, coupled to movement of substances (GO:0043492)	1/50	0.702105	0.726316	0.598929	0.60908	-0.448371	0.158577	tat-2
actin filament binding (GO:0051015)	1/42	0.638338	0.690095	0.536781	0.565033	-0.322637	0.144828	unc-94
protein serine/threonine kinase activity (GO:0004674)	5/250	0.716477	0.734849	0.471698	0.529007	-0.389711	0.129933	C38C3.4;Y39G8B.5;lit-1;T19D12.5;par-1
transcription regulatory region sequence-specific DNA binding (GO:0000976)	2/120	0.784826	0.784826	0.640644	0.640644	-0.469301	0.113708	zip-6;daf-16
Ras GTPase binding (GO:0017016)	1/55	0.736126	0.742312	0.633515	0.638838	-0.335663	0.102832	tir-1
protein kinase activity (GO:0004672)	6/276	0.649133	0.695499	0.379614	0.47536	-0.171155	0.0739592	C38C3.4;R09D1.12;Y39G8B.5;lit-1;T19D12.5;par-1
RNA polymerase II regulatory region DNA binding (GO:0001012)	2/106	0.724024	0.736296	0.573565	0.593343	-0.199371	0.0643828	zip-6;daf-16
RNA binding (GO:0003723)	5/217	0.59507	0.667368	0.354402	0.457293	0.0907077	-0.0470842	pab-1;sup-26;eol-1;hrp-1;ppw-1

## Sheet: N2-nau up GO BP
Term	Overlap	P.value	Adjusted P.value	Old.P.value	Old.Adjusted.P.value	Z.score	Combined.Score	Genes
negative regulation of MAP kinase activity (GO:0043407)	2/6	0.00802224	0.292812	0.00823783	0.300681	-3.50257	16.9018	egrh-1;vhp-1
defense response to bacterium (GO:0042742)	13/140	3.2128e-05	0.0117267	2.51865e-06	0.000919309	-1.47466	15.2565	lys-1;T19D12.4;daf-16;sodh-1;his-10;clec-60;dct-17;lec-8;tir-1;math-38;ikb-1;clec-264;F20G2.5
primary alcohol metabolic process (GO:0034308)	2/6	0.00802224	0.292812	0.00823783	0.300681	-3.02812	14.6123	D2063.1;sodh-1
nucleosome assembly (GO:0006334)	4/24	0.00234196	0.115939	0.00140667	0.073348	-2.37533	14.3868	his-4;his-48;his-2;his-11
chromatin assembly (GO:0031497)	4/21	0.00139592	0.115939	0.000905417	0.0660954	-2.168	14.2529	his-4;his-48;his-2;his-11
nucleosome organization (GO:0034728)	5/29	0.000564345	0.0742369	0.000301675	0.0367038	-1.85442	13.8708	his-4;pyp-1;his-48;his-2;his-11
protein-DNA complex assembly (GO:0065004)	4/23	0.00198878	0.115939	0.00122229	0.073348	-2.16781	13.4843	his-4;his-48;his-2;his-11
response to lipid (GO:0033993)	2/9	0.0183601	0.446763	0.0156273	0.316887	-3.33074	13.3149	pck-1;jun-1
stress response to copper ion (GO:1990169)	2/7	0.0110543	0.366803	0.010469	0.30642	-2.73786	12.3339	kreg-1;lys-3
defense response to Gram-positive bacterium (GO:0050830)	7/61	0.000610166	0.0742369	0.000184866	0.0337381	-1.49314	11.0519	lys-1;clec-60;daf-16;lec-8;math-38;sodh-1;clec-264
negative regulation of multi-organism process (GO:0043901)	2/8	0.0145076	0.407327	0.0129351	0.30642	-2.59814	10.9981	egrh-1;vhp-1
positive regulation of defense response (GO:0031349)	2/8	0.0145076	0.407327	0.0129351	0.30642	-2.5661	10.8625	daf-16;vhp-1
regulation of cell death (GO:0010941)	2/10	0.0225911	0.45481	0.0185368	0.338296	-2.85177	10.8088	tir-1;jun-1
regulation of axon extension involved in regeneration (GO:0048690)	2/11	0.0271802	0.45481	0.0216552	0.343658	-2.67906	9.65872	cebp-1;vhp-1
MAPK cascade involved in axon regeneration (GO:1903616)	2/9	0.0183601	0.446763	0.0156273	0.316887	-2.36959	9.47262	cebp-1;vhp-1
chromatin silencing by small RNA (GO:0031048)	2/11	0.0271802	0.45481	0.0216552	0.343658	-2.49653	9.00064	rrf-2;ppw-1
regulation of defense response to bacterium (GO:1900424)	2/10	0.0225911	0.45481	0.0185368	0.338296	-2.36833	8.97646	daf-16;vhp-1
regulation of metal ion transport (GO:0010959)	2/11	0.0271802	0.45481	0.0216552	0.343658	-2.4804	8.9425	mps-2;T13H5.6
response to copper ion (GO:0046688)	3/12	0.00254112	0.115939	0.00214813	0.0980082	-1.34597	8.04239	kreg-1;lys-3;vhp-1
phospholipid translocation (GO:0045332)	1/7	0.155793	0.572446	0.134323	0.459769	-4.22702	7.85899	tat-2
positive regulation of multi-organism process (GO:0043902)	3/25	0.0211201	0.45481	0.0130814	0.30642	-1.98588	7.66057	pab-1;daf-16;vhp-1
proximal/distal axis specification (GO:0009946)	1/7	0.155793	0.572446	0.134323	0.459769	-4.06407	7.55603	lit-1
negative regulation of protein depolymerization (GO:1901880)	1/7	0.155793	0.572446	0.134323	0.459769	-3.85034	7.15865	unc-94
muscle thin filament assembly (GO:0071689)	1/6	0.135116	0.572446	0.118563	0.459769	-3.57092	7.14764	unc-94
water transport (GO:0006833)	1/6	0.135116	0.572446	0.118563	0.459769	-3.46311	6.93183	aqp-2
deoxyribonucleotide metabolic process (GO:0009262)	1/6	0.135116	0.572446	0.118563	0.459769	-3.4497	6.905	F54H12.2
endoderm development (GO:0007492)	1/6	0.135116	0.572446	0.118563	0.459769	-3.36915	6.74376	lit-1
carbohydrate derivative biosynthetic process (GO:1901137)	2/14	0.0429055	0.572446	0.0321825	0.459769	-2.08846	6.57604	R11F4.1;F54H12.2
nucleic acid-templated transcription (GO:0097659)	1/8	0.175976	0.572446	0.149805	0.459769	-3.77392	6.55684	pyp-1
defense response to Gram-negative bacterium (GO:0050829)	8/94	0.00185573	0.115939	0.000425167	0.0387965	-1.04141	6.54994	lys-1;T19D12.4;daf-16;dct-17;tir-1;ikb-1;F20G2.5;his-10
regulation of cell projection organization (GO:0031344)	1/7	0.155793	0.572446	0.134323	0.459769	-3.44596	6.40683	let-756
fluid transport (GO:0042044)	1/6	0.135116	0.572446	0.118563	0.459769	-3.18832	6.3818	aqp-2
zymogen activation (GO:0031638)	1/6	0.135116	0.572446	0.118563	0.459769	-3.14337	6.29185	mig-17
regulation of mitotic cytokinesis (GO:1902412)	1/7	0.155793	0.572446	0.134323	0.459769	-3.3291	6.18956	pab-1
regulation of peptide secretion (GO:0002791)	1/7	0.155793	0.572446	0.134323	0.459769	-3.32069	6.17391	rom-3
long-chain fatty acid metabolic process (GO:0001676)	1/6	0.135116	0.572446	0.118563	0.459769	-3.062	6.12897	fat-6
regulation of presynapse assembly (GO:1905606)	1/8	0.175976	0.572446	0.149805	0.459769	-3.47553	6.03841	cebp-1
regulation of germ cell proliferation (GO:1905936)	1/6	0.135116	0.572446	0.118563	0.459769	-3.00771	6.02029	pab-1
lipid translocation (GO:0034204)	1/8	0.175976	0.572446	0.149805	0.459769	-3.45869	6.00915	tat-2
cellular response to fibroblast growth factor stimulus (GO:0044344)	1/6	0.135116	0.572446	0.118563	0.459769	-3.00205	6.00896	let-756
regulation of potassium ion transport (GO:0043266)	1/7	0.155793	0.572446	0.134323	0.459769	-3.19596	5.94202	mps-2
regulation of RNA splicing (GO:0043484)	1/6	0.135116	0.572446	0.118563	0.459769	-2.95314	5.91106	jun-1
negative regulation of cell maturation (GO:1903430)	1/7	0.155793	0.572446	0.134323	0.459769	-3.16718	5.88851	egrh-1
protein autoprocessing (GO:0016540)	1/8	0.175976	0.572446	0.149805	0.459769	-3.38624	5.88327	mig-17
fibroblast growth factor receptor signaling pathway (GO:0008543)	1/6	0.135116	0.572446	0.118563	0.459769	-2.92807	5.86089	let-756
phagosome-lysosome fusion (GO:0090385)	1/6	0.135116	0.572446	0.118563	0.459769	-2.92224	5.84922	lst-4
regulation of oocyte maturation (GO:1900193)	2/18	0.0677859	0.572446	0.0486691	0.459769	-2.1638	5.82365	kin-1;egrh-1
axon regeneration (GO:0031103)	2/16	0.0548418	0.572446	0.0401002	0.459769	-1.99181	5.78282	cebp-1;vhp-1
hexose biosynthetic process (GO:0019319)	1/8	0.175976	0.572446	0.149805	0.459769	-3.30569	5.74332	pck-1
negative regulation of defense response (GO:0031348)	1/6	0.135116	0.572446	0.118563	0.459769	-2.86315	5.73094	vhp-1
negative regulation of oocyte development (GO:0060283)	1/7	0.155793	0.572446	0.134323	0.459769	-3.07151	5.71063	egrh-1
cellular protein catabolic process (GO:0044257)	4/48	0.0274132	0.45481	0.0134321	0.30642	-1.57648	5.67019	tag-196;C32B5.13;W07B8.4;cpr-3
nuclear RNA surveillance (GO:0071027)	1/8	0.175976	0.572446	0.149805	0.459769	-3.18628	5.53585	eol-1
muscle cell fate specification (GO:0042694)	1/8	0.175976	0.572446	0.149805	0.459769	-3.15647	5.48406	lit-1
oligosaccharide metabolic process (GO:0009311)	1/6	0.135116	0.572446	0.118563	0.459769	-2.7151	5.4346	atgp-2
semaphorin-plexin signaling pathway (GO:0071526)	1/6	0.135116	0.572446	0.118563	0.459769	-2.6541	5.3125	fln-1
basement membrane organization (GO:0071711)	1/8	0.175976	0.572446	0.149805	0.459769	-3.04618	5.29245	zmp-1
asymmetric protein localization involved in cell fate determination (GO:0045167)	2/21	0.0888284	0.572446	0.0626243	0.459769	-2.15562	5.21885	lit-1;par-1
polarity specification of proximal/distal axis (GO:0010085)	1/7	0.155793	0.572446	0.134323	0.459769	-2.75002	5.11291	lit-1
positive regulation of cell maturation (GO:1903431)	1/8	0.175976	0.572446	0.149805	0.459769	-2.91939	5.07217	kin-1
cofactor transport (GO:0051181)	1/6	0.135116	0.572446	0.118563	0.459769	-2.47098	4.94597	hrg-4
negative regulation of supramolecular fiber organization (GO:1902904)	1/9	0.195679	0.572446	0.165013	0.459769	-3.02501	4.93464	unc-94
glucose homeostasis (GO:0042593)	1/6	0.135116	0.572446	0.118563	0.459769	-2.4647	4.93339	daf-16
positive regulation of sprouting of injured axon (GO:0048687)	1/8	0.175976	0.572446	0.149805	0.459769	-2.81043	4.88286	cebp-1
gluconeogenesis (GO:0006094)	1/8	0.175976	0.572446	0.149805	0.459769	-2.80051	4.86561	pck-1
microtubule depolymerization (GO:0007019)	1/8	0.175976	0.572446	0.149805	0.459769	-2.78995	4.84728	F47G4.5
regulation of protein transport (GO:0051223)	1/8	0.175976	0.572446	0.149805	0.459769	-2.7386	4.75806	rom-3
peptidyl-threonine phosphorylation (GO:0018107)	2/18	0.0677859	0.572446	0.0486691	0.459769	-1.75755	4.73028	Y39G8B.5;lit-1
positive regulation of transcription from RNA polymerase II promoter involved in defense response to Gram-negative bacterium (GO:1902097)	1/6	0.135116	0.572446	0.118563	0.459769	-2.35423	4.71227	tir-1
regulation of neuromuscular synaptic transmission (GO:1900073)	1/6	0.135116	0.572446	0.118563	0.459769	-2.33115	4.66607	daf-16
pyrimidine nucleobase catabolic process (GO:0006208)	1/7	0.155793	0.572446	0.134323	0.459769	-2.49601	4.64066	dhp-2
muscle cell fate commitment (GO:0042693)	1/9	0.195679	0.572446	0.165013	0.459769	-2.82759	4.61259	lit-1
actin filament capping (GO:0051693)	1/9	0.195679	0.572446	0.165013	0.459769	-2.82328	4.60556	unc-94
NAD metabolic process (GO:0019674)	1/7	0.155793	0.572446	0.134323	0.459769	-2.44158	4.53945	mdh-1
regulation of mitotic cytokinetic process (GO:1903436)	1/7	0.155793	0.572446	0.134323	0.459769	-2.43573	4.52858	pab-1
pyrimidine nucleobase metabolic process (GO:0006206)	1/7	0.155793	0.572446	0.134323	0.459769	-2.41656	4.49293	dhp-2
cognition (GO:0050890)	1/7	0.155793	0.572446	0.134323	0.459769	-2.4164	4.49264	gcy-28
sphingolipid catabolic process (GO:0030149)	1/9	0.195679	0.572446	0.165013	0.459769	-2.72584	4.44661	C14H10.3
negative regulation of cytoskeleton organization (GO:0051494)	1/9	0.195679	0.572446	0.165013	0.459769	-2.70676	4.41548	unc-94
negative regulation of protein localization to nucleus (GO:1900181)	1/9	0.195679	0.572446	0.165013	0.459769	-2.69897	4.40278	vhp-1
sensory processing (GO:0050893)	1/7	0.155793	0.572446	0.134323	0.459769	-2.36058	4.38885	gcy-28
phagolysosome assembly involved in apoptotic cell clearance (GO:0090387)	1/9	0.195679	0.572446	0.165013	0.459769	-2.67989	4.37166	lst-4
nitrogen compound transport (GO:0071705)	1/8	0.175976	0.572446	0.149805	0.459769	-2.47608	4.30196	hrg-4
cellular glucose homeostasis (GO:0001678)	1/7	0.155793	0.572446	0.134323	0.459769	-2.30463	4.28484	pck-1
regulation of mitochondrial membrane permeability (GO:0046902)	1/8	0.175976	0.572446	0.149805	0.459769	-2.46405	4.28105	ant-1.1
peptidyl-threonine modification (GO:0018210)	2/21	0.0888284	0.572446	0.0626243	0.459769	-1.75998	4.26099	Y39G8B.5;lit-1
membrane lipid metabolic process (GO:0006643)	1/8	0.175976	0.572446	0.149805	0.459769	-2.41668	4.19875	C14H10.3
positive regulation of axon extension involved in regeneration (GO:0048691)	1/8	0.175976	0.572446	0.149805	0.459769	-2.40435	4.17733	cebp-1
positive regulation of protein localization to nucleus (GO:1900182)	1/7	0.155793	0.572446	0.134323	0.459769	-2.21892	4.12547	vhp-1
regulation of synapse assembly (GO:0051963)	2/23	0.103781	0.572446	0.0725874	0.459769	-1.8165	4.11523	daf-16;cebp-1
positive regulation of oocyte maturation (GO:1900195)	1/9	0.195679	0.572446	0.165013	0.459769	-2.50512	4.08655	kin-1
regulation of epidermal growth factor receptor signaling pathway (GO:0042058)	1/11	0.233683	0.572446	0.194626	0.459979	-2.78757	4.05254	rom-3
negative regulation of response to external stimulus (GO:0032102)	1/9	0.195679	0.572446	0.165013	0.459769	-2.44875	3.9946	vhp-1
regulation of cellular protein localization (GO:1903827)	1/10	0.21491	0.572446	0.179951	0.459979	-2.58379	3.97266	vhp-1
regulation of axon extension involved in axon guidance (GO:0048841)	2/19	0.0745975	0.572446	0.0531806	0.459769	-1.52165	3.94967	let-756;cebp-1
organic substance transport (GO:0071702)	2/25	0.119354	0.572446	0.0830221	0.459769	-1.83791	3.90676	hrg-4;cav-2
calcium ion regulated exocytosis (GO:0017156)	1/9	0.195679	0.572446	0.165013	0.459769	-2.37579	3.87559	cex-2
negative regulation of phosphorylation (GO:0042326)	1/8	0.175976	0.572446	0.149805	0.459769	-2.19901	3.82057	vhp-1
positive regulation of cell proliferation (GO:0008284)	3/46	0.0970324	0.572446	0.0563441	0.459769	-1.61304	3.76276	pab-1;R09D1.12;pvf-1
MAPK cascade (GO:0000165)	2/24	0.111496	0.572446	0.0777487	0.459769	-1.71162	3.75489	cebp-1;vhp-1
positive regulation of programmed cell death (GO:0043068)	2/28	0.143682	0.572446	0.0994607	0.459769	-1.93294	3.75019	daf-16;ant-1.1
negative regulation of reproductive process (GO:2000242)	1/10	0.21491	0.572446	0.179951	0.459979	-2.43612	3.74561	egrh-1
regulation of protein secretion (GO:0050708)	1/8	0.175976	0.572446	0.149805	0.459769	-2.14057	3.71903	rom-3
phagolysosome assembly (GO:0001845)	1/9	0.195679	0.572446	0.165013	0.459769	-2.2781	3.71623	lst-4
positive regulation of apoptotic process (GO:0043065)	3/44	0.0875884	0.572446	0.0508537	0.459769	-1.50124	3.65567	C32B5.13;daf-16;ant-1.1
regulation of axon guidance (GO:1902667)	2/27	0.135458	0.572446	0.0938834	0.459769	-1.81912	3.63658	let-756;cebp-1
positive regulation of response to external stimulus (GO:0032103)	2/27	0.135458	0.572446	0.0938834	0.459769	-1.77276	3.54391	daf-16;vhp-1
mitochondrial membrane organization (GO:0007006)	1/9	0.195679	0.572446	0.165013	0.459769	-2.17167	3.54261	ant-1.1
negative regulation of protein serine/threonine kinase activity (GO:0071901)	1/10	0.21491	0.572446	0.179951	0.459979	-2.25501	3.46716	egrh-1
asymmetric protein localization (GO:0008105)	2/31	0.168924	0.572446	0.116718	0.459769	-1.94552	3.45972	lit-1;par-1
Wnt signaling pathway involved in digestive tract morphogenesis (GO:0044333)	1/8	0.175976	0.572446	0.149805	0.459769	-1.97535	3.43198	lit-1
axonal fasciculation (GO:0007413)	1/11	0.233683	0.572446	0.194626	0.459979	-2.35306	3.42085	fln-1
microtubule polymerization or depolymerization (GO:0031109)	1/12	0.252009	0.579483	0.20904	0.459979	-2.47296	3.40847	F47G4.5
positive regulation of synaptic growth at neuromuscular junction (GO:0045887)	1/10	0.21491	0.572446	0.179951	0.459979	-2.21188	3.40084	daf-16
regulation of cytokinetic process (GO:0032954)	1/11	0.233683	0.572446	0.194626	0.459979	-2.31024	3.3586	pab-1
heat acclimation (GO:0010286)	1/11	0.233683	0.572446	0.194626	0.459979	-2.30601	3.35244	daf-16
striated muscle cell development (GO:0055002)	1/11	0.233683	0.572446	0.194626	0.459979	-2.30552	3.35174	unc-94
histone H3-K4 methylation (GO:0051568)	1/11	0.233683	0.572446	0.194626	0.459979	-2.29787	3.34062	set-2
negative regulation of cellular protein localization (GO:1903828)	1/11	0.233683	0.572446	0.194626	0.459979	-2.28698	3.32478	vhp-1
cellular response to oxidative stress (GO:0034599)	1/9	0.195679	0.572446	0.165013	0.459769	-1.99238	3.25013	daf-16
regulation of organelle assembly (GO:1902115)	1/12	0.252009	0.579483	0.20904	0.459979	-2.35074	3.24001	pab-1
negative regulation of MAPK cascade (GO:0043409)	1/12	0.252009	0.579483	0.20904	0.459979	-2.33364	3.21644	egrh-1
triglyceride metabolic process (GO:0006641)	1/12	0.252009	0.579483	0.20904	0.459979	-2.3083	3.18151	R11F4.1
regulation of axon extension (GO:0030516)	2/30	0.160425	0.572446	0.110883	0.459769	-1.7381	3.18061	let-756;cebp-1
positive regulation of neuromuscular junction development (GO:1904398)	1/10	0.21491	0.572446	0.179951	0.459979	-2.05719	3.163	daf-16
regulation of protein localization to nucleus (GO:1900180)	1/10	0.21491	0.572446	0.179951	0.459979	-2.05493	3.15952	vhp-1
proteolysis (GO:0006508)	7/131	0.0380476	0.572446	0.0112384	0.30642	-0.951171	3.1093	tag-196;C32B5.13;F19C7.2;W07B8.4;hrg-7;cpr-3;rom-3
negative regulation of oocyte maturation (GO:1900194)	1/10	0.21491	0.572446	0.179951	0.459979	-1.9951	3.06754	egrh-1
transdifferentiation (GO:0060290)	1/11	0.233683	0.572446	0.194626	0.459979	-2.10688	3.06296	set-2
insulin receptor signaling pathway (GO:0008286)	1/12	0.252009	0.579483	0.20904	0.459979	-2.21416	3.05176	daf-16
organonitrogen compound catabolic process (GO:1901565)	2/30	0.160425	0.572446	0.110883	0.459769	-1.64959	3.01864	dhp-2;C14H10.3
regulation of MAP kinase activity (GO:0043405)	1/11	0.233683	0.572446	0.194626	0.459979	-2.06731	3.00543	egrh-1
asymmetric stem cell division (GO:0098722)	1/13	0.269896	0.579483	0.223199	0.459979	-2.23078	2.9217	par-1
negative regulation of multicellular organismal process (GO:0051241)	2/22	0.0962207	0.572446	0.0675439	0.459769	-1.2438	2.91186	daf-16;egrh-1
synapse assembly (GO:0007416)	1/10	0.21491	0.572446	0.179951	0.459979	-1.8852	2.89855	ptp-3
gastrulation (GO:0007369)	2/29	0.152008	0.572446	0.105129	0.459769	-1.52924	2.88083	sdz-6;ptp-3
glucose metabolic process (GO:0006006)	1/12	0.252009	0.579483	0.20904	0.459979	-2.06594	2.84747	pck-1
histone lysine methylation (GO:0034968)	1/14	0.287357	0.589243	0.237107	0.462275	-2.21657	2.76413	set-2
actin filament organization (GO:0007015)	2/32	0.177498	0.572446	0.12263	0.459769	-1.58168	2.7344	fln-1;unc-94
axon development (GO:0061564)	2/30	0.160425	0.572446	0.110883	0.459769	-1.45298	2.65886	cebp-1;fln-1
dicarboxylic acid metabolic process (GO:0043648)	1/13	0.269896	0.579483	0.223199	0.459979	-1.97043	2.58071	mdh-1
phagosome maturation (GO:0090382)	1/12	0.252009	0.579483	0.20904	0.459979	-1.86706	2.57336	lst-4
negative regulation of multicellular organism growth (GO:0040015)	1/12	0.252009	0.579483	0.20904	0.459979	-1.83773	2.53293	daf-16
neuron projection regeneration (GO:0031102)	1/13	0.269896	0.579483	0.223199	0.459979	-1.92352	2.51926	cebp-1
protein dephosphorylation (GO:0006470)	2/34	0.194834	0.572446	0.134665	0.459769	-1.52366	2.4921	ptp-3;vhp-1
phagosome maturation involved in apoptotic cell clearance (GO:0090386)	1/13	0.269896	0.579483	0.223199	0.459979	-1.89785	2.48565	lst-4
negative regulation of axon extension (GO:0030517)	1/14	0.287357	0.589243	0.237107	0.462275	-1.97349	2.461	vhp-1
regulation of apoptotic signaling pathway (GO:2001233)	1/14	0.287357	0.589243	0.237107	0.462275	-1.97306	2.46046	C32B5.13
cellular response to heat (GO:0034605)	1/13	0.269896	0.579483	0.223199	0.459979	-1.87356	2.45383	daf-16
regulation of peptidase activity (GO:0052547)	1/14	0.287357	0.589243	0.237107	0.462275	-1.96503	2.45045	C32B5.13
positive regulation of axon extension (GO:0045773)	1/13	0.269896	0.579483	0.223199	0.459979	-1.86565	2.44348	cebp-1
positive regulation of peptidase activity (GO:0010952)	1/15	0.304401	0.590992	0.250768	0.462275	-2.0475	2.43531	C32B5.13
asymmetric neuroblast division (GO:0055059)	1/13	0.269896	0.579483	0.223199	0.459979	-1.83245	2.39999	par-1
nucleotide biosynthetic process (GO:0009165)	2/33	0.186138	0.572446	0.128614	0.459769	-1.41658	2.38165	gcy-28;F54H12.2
positive regulation of apoptotic signaling pathway (GO:2001235)	1/15	0.304401	0.590992	0.250768	0.462275	-1.99261	2.37003	C32B5.13
regulation of neuromuscular junction development (GO:1904396)	1/13	0.269896	0.579483	0.223199	0.459979	-1.74177	2.28123	daf-16
regulation of cell differentiation (GO:0045595)	1/15	0.304401	0.590992	0.250768	0.462275	-1.89695	2.25625	jun-1
cation transport (GO:0006812)	1/15	0.304401	0.590992	0.250768	0.462275	-1.88479	2.24178	F41E7.2
positive regulation of synapse assembly (GO:0051965)	1/15	0.304401	0.590992	0.250768	0.462275	-1.8778	2.23348	daf-16
regulation of mitotic cell cycle, embryonic (GO:0009794)	1/15	0.304401	0.590992	0.250768	0.462275	-1.86873	2.22269	pab-1
response to unfolded protein (GO:0006986)	1/11	0.233683	0.572446	0.194626	0.459979	-1.51791	2.20672	vhp-1
cation transmembrane transport (GO:0098655)	1/17	0.337279	0.600521	0.277369	0.471137	-2.02639	2.20238	F41E7.2
regulation of ovulation (GO:0060278)	1/14	0.287357	0.589243	0.237107	0.462275	-1.76175	2.19695	egrh-1
neuroblast division (GO:0055057)	1/14	0.287357	0.589243	0.237107	0.462275	-1.75897	2.19348	par-1
negative regulation of protein modification process (GO:0031400)	1/14	0.287357	0.589243	0.237107	0.462275	-1.74	2.16983	vhp-1
regulation of dauer entry (GO:1905909)	1/13	0.269896	0.579483	0.223199	0.459979	-1.64671	2.15673	daf-16
positive regulation of dauer larval development (GO:0061066)	1/13	0.269896	0.579483	0.223199	0.459979	-1.62538	2.12879	daf-16
regulation of neuron death (GO:1901214)	1/15	0.304401	0.590992	0.250768	0.462275	-1.77214	2.10779	tir-1
triglyceride biosynthetic process (GO:0019432)	1/8	0.175976	0.572446	0.149805	0.459769	-1.21302	2.1075	pck-1
proteolysis involved in cellular protein catabolic process (GO:0051603)	4/79	0.120585	0.572446	0.0602609	0.459769	-0.988032	2.09008	tag-196;C32B5.13;W07B8.4;cpr-3
peptidyl-serine modification (GO:0018209)	5/121	0.164167	0.572446	0.073869	0.459769	-1.15668	2.08997	C38C3.4;Y39G8B.5;lit-1;par-1;T19D12.5
carbohydrate catabolic process (GO:0016052)	1/17	0.337279	0.600521	0.277369	0.471137	-1.90091	2.066	atgp-2
cellular response to insulin stimulus (GO:0032869)	1/16	0.321038	0.594817	0.264188	0.4681	-1.80618	2.05217	daf-16
cell-substrate junction assembly (GO:0007044)	1/16	0.321038	0.594817	0.264188	0.4681	-1.74493	1.98258	hrp-1
transmembrane receptor protein tyrosine kinase signaling pathway (GO:0007169)	3/68	0.221794	0.572446	0.132896	0.459769	-1.30824	1.97022	daf-16;let-756;Y38H6C.20
nuclear mRNA surveillance (GO:0071028)	1/11	0.233683	0.572446	0.194626	0.459979	-1.34993	1.9625	eol-1
positive regulation of oocyte development (GO:0060282)	1/16	0.321038	0.594817	0.264188	0.4681	-1.71487	1.94842	kin-1
chromatin remodeling (GO:0006338)	1/17	0.337279	0.600521	0.277369	0.471137	-1.77393	1.92799	pyp-1
hemidesmosome assembly (GO:0031581)	1/16	0.321038	0.594817	0.264188	0.4681	-1.67603	1.90429	hrp-1
peptidyl-serine phosphorylation (GO:0018105)	5/120	0.160294	0.572446	0.0719102	0.459769	-1.03239	1.89005	C38C3.4;Y39G8B.5;lit-1;par-1;T19D12.5
positive regulation of proteolysis (GO:0045862)	1/17	0.337279	0.600521	0.277369	0.471137	-1.73763	1.88853	C32B5.13
protein depolymerization (GO:0051261)	1/19	0.368605	0.608782	0.303036	0.480904	-1.88486	1.88115	F47G4.5
response to axon injury (GO:0048678)	1/15	0.304401	0.590992	0.250768	0.462275	-1.54895	1.84234	cebp-1
cell morphogenesis (GO:0000902)	1/17	0.337279	0.600521	0.277369	0.471137	-1.68964	1.83638	mig-6
steroid metabolic process (GO:0008202)	1/12	0.252009	0.579483	0.20904	0.459979	-1.30901	1.8042	tat-2
positive regulation of cellular process (GO:0048522)	3/61	0.178799	0.572446	0.105636	0.459769	-1.03153	1.77577	R09D1.12;pvf-1;jun-1
sarcomere organization (GO:0045214)	1/18	0.353131	0.607985	0.290317	0.477324	-1.69799	1.76747	unc-94
neuroblast migration (GO:0097402)	1/16	0.321038	0.594817	0.264188	0.4681	-1.53394	1.74286	ptp-3
organophosphate biosynthetic process (GO:0090407)	1/16	0.321038	0.594817	0.264188	0.4681	-1.50236	1.70697	R11F4.1
positive regulation of developmental process (GO:0051094)	2/34	0.194834	0.572446	0.134665	0.459769	-1.02158	1.6709	pab-1;jun-1
phospholipid transport (GO:0015914)	1/15	0.304401	0.590992	0.250768	0.462275	-1.36372	1.62202	tat-2
regulation of cell proliferation (GO:0042127)	4/100	0.217295	0.572446	0.114419	0.459769	-1.04849	1.60051	R09D1.12;pvf-1;jun-1;Y38H6C.20
neuron projection fasciculation (GO:0106030)	1/11	0.233683	0.572446	0.194626	0.459979	-1.08398	1.57587	fln-1
regulation of response to external stimulus (GO:0032101)	1/21	0.398454	0.624188	0.3278	0.502718	-1.70235	1.56644	mps-2
sensory perception (GO:0007600)	1/19	0.368605	0.608782	0.303036	0.480904	-1.56661	1.56352	gcy-28
protein processing (GO:0016485)	2/41	0.256722	0.579483	0.178575	0.459979	-1.14893	1.56228	rom-3;mig-17
pyruvate metabolic process (GO:0006090)	1/18	0.353131	0.607985	0.290317	0.477324	-1.4948	1.55596	pck-1
negative regulation of developmental growth (GO:0048640)	1/19	0.368605	0.608782	0.303036	0.480904	-1.54896	1.54591	daf-16
motor neuron axon guidance (GO:0008045)	1/20	0.38371	0.620508	0.315528	0.494283	-1.61204	1.54413	ptp-3
establishment of spindle localization (GO:0051293)	1/19	0.368605	0.608782	0.303036	0.480904	-1.54561	1.54256	pab-1
positive regulation of macromolecule metabolic process (GO:0010604)	3/65	0.203098	0.572446	0.120924	0.459769	-0.94173	1.50118	daf-16;tir-1;jun-1
dephosphorylation (GO:0016311)	2/36	0.212371	0.572446	0.146953	0.459769	-0.963672	1.49313	ptp-3;vhp-1
production of siRNA involved in RNA interference (GO:0030422)	1/18	0.353131	0.607985	0.290317	0.477324	-1.42704	1.48543	rrf-2
sterol metabolic process (GO:0016125)	1/13	0.269896	0.579483	0.223199	0.459979	-1.13174	1.48226	tat-2
positive regulation of gene expression (GO:0010628)	4/99	0.212271	0.572446	0.111463	0.459769	-0.942751	1.46116	daf-16;tir-1;jun-1;myrf-2
endodermal cell fate commitment (GO:0001711)	1/19	0.368605	0.608782	0.303036	0.480904	-1.42709	1.42428	lit-1
response to cadmium ion (GO:0046686)	1/19	0.368605	0.608782	0.303036	0.480904	-1.41978	1.41698	vhp-1
short-term memory (GO:0007614)	1/18	0.353131	0.607985	0.290317	0.477324	-1.329	1.38338	daf-16
regulation of synaptic growth at neuromuscular junction (GO:0008582)	1/19	0.368605	0.608782	0.303036	0.480904	-1.38579	1.38306	daf-16
protein localization to synapse (GO:0035418)	1/21	0.398454	0.624188	0.3278	0.502718	-1.50171	1.38181	ptp-3
negative regulation of response to stimulus (GO:0048585)	2/46	0.30121	0.590992	0.211127	0.459979	-1.11201	1.33436	R09D1.12;vhp-1
negative regulation of protein phosphorylation (GO:0001933)	1/20	0.38371	0.620508	0.315528	0.494283	-1.36043	1.30311	vhp-1
extracellular matrix organization (GO:0030198)	2/47	0.310068	0.594817	0.217713	0.459979	-1.10566	1.29469	col-84;fbl-1
regulation of distal tip cell migration (GO:1903354)	1/21	0.398454	0.624188	0.3278	0.502718	-1.37668	1.26677	mig-17
regulation of secretion by cell (GO:1903530)	1/18	0.353131	0.607985	0.290317	0.477324	-1.19131	1.24006	rom-3
positive regulation of transcription, DNA-templated (GO:0045893)	7/201	0.206828	0.572446	0.0771897	0.459769	-0.768587	1.21119	camt-1;daf-16;tir-1;jun-1;myrf-2;his-26;his-64
stabilization of membrane potential (GO:0030322)	2/48	0.318903	0.594817	0.224318	0.459979	-1.05308	1.20353	twk-7;twk-8
phosphate-containing compound metabolic process (GO:0006796)	2/49	0.32771	0.600521	0.230939	0.462275	-1.07356	1.19769	pyp-1;R11F4.1
polarity specification of anterior/posterior axis (GO:0009949)	1/17	0.337279	0.600521	0.277369	0.471137	-1.10136	1.19701	par-1
epidermis development (GO:0008544)	1/19	0.368605	0.608782	0.303036	0.480904	-1.15771	1.15543	ptp-3
negative regulation of cellular amide metabolic process (GO:0034249)	1/24	0.440607	0.659105	0.363322	0.52624	-1.40946	1.1552	sup-26
positive regulation of synaptic transmission (GO:0050806)	1/23	0.426895	0.659105	0.351693	0.52624	-1.32816	1.13056	daf-16
sphingolipid metabolic process (GO:0006665)	1/24	0.440607	0.659105	0.363322	0.52624	-1.37877	1.13004	C14H10.3
activation of MAPK activity (GO:0000187)	1/16	0.321038	0.594817	0.264188	0.4681	-0.981949	1.11568	tir-1
negative regulation of cellular protein metabolic process (GO:0032269)	1/26	0.467059	0.679889	0.385965	0.546036	-1.39511	1.0621	sup-26
protein maturation (GO:0051604)	1/24	0.440607	0.659105	0.363322	0.52624	-1.26545	1.03716	rom-3
phosphorylation (GO:0016310)	4/113	0.285042	0.589243	0.155817	0.459769	-0.823903	1.0341	kin-1;lit-1;R11F4.1;par-1
mRNA metabolic process (GO:0016071)	1/25	0.453993	0.676357	0.374745	0.54064	-1.29973	1.02636	pab-1
monovalent inorganic cation transport (GO:0015672)	1/24	0.440607	0.659105	0.363322	0.52624	-1.24613	1.02133	F41E7.2
endodermal cell fate specification (GO:0001714)	1/18	0.353131	0.607985	0.290317	0.477324	-0.963831	1.00327	lit-1
carboxylic acid transmembrane transport (GO:1905039)	1/28	0.492262	0.679889	0.407811	0.551404	-1.34249	0.951482	atgp-2
cellular response to organic substance (GO:0071310)	1/26	0.467059	0.679889	0.385965	0.546036	-1.24775	0.949914	jun-1
response to light stimulus (GO:0009416)	1/24	0.440607	0.659105	0.363322	0.52624	-1.15449	0.946222	daf-16
positive regulation of nematode larval development (GO:0061063)	2/55	0.379786	0.620508	0.270856	0.471137	-0.965814	0.935051	pab-1;daf-16
positive regulation of cellular protein localization (GO:1903829)	1/24	0.440607	0.659105	0.363322	0.52624	-1.11646	0.915053	vhp-1
actomyosin structure organization (GO:0031032)	1/26	0.467059	0.679889	0.385965	0.546036	-1.19766	0.911775	unc-94
calcium-mediated signaling (GO:0019722)	1/26	0.467059	0.679889	0.385965	0.546036	-1.14867	0.874482	cal-2
cGMP biosynthetic process (GO:0006182)	1/28	0.492262	0.679889	0.407811	0.551404	-1.23205	0.873205	gcy-28
regulation of chemotaxis (GO:0050920)	1/31	0.527854	0.685387	0.439146	0.5654	-1.33433	0.852551	mps-2
negative regulation of cellular macromolecule biosynthetic process (GO:2000113)	2/56	0.388308	0.624188	0.277519	0.471137	-0.896132	0.847703	sup-26;flh-2
monocarboxylic acid metabolic process (GO:0032787)	1/22	0.412846	0.643969	0.339853	0.519022	-0.938439	0.830218	pck-1
cyclic nucleotide metabolic process (GO:0009187)	1/27	0.479813	0.679889	0.396986	0.548863	-1.12847	0.828705	gcy-28
cGMP metabolic process (GO:0046068)	1/30	0.516276	0.685387	0.428887	0.565141	-1.23501	0.816483	gcy-28
cyclic purine nucleotide metabolic process (GO:0052652)	1/29	0.504414	0.685387	0.418444	0.559458	-1.19126	0.815249	gcy-28
fatty acid biosynthetic process (GO:0006633)	1/28	0.492262	0.679889	0.407811	0.551404	-1.13755	0.806234	fat-6
cyclic nucleotide biosynthetic process (GO:0009190)	1/27	0.479813	0.679889	0.396986	0.548863	-1.09711	0.80567	gcy-28
second-messenger-mediated signaling (GO:0019932)	1/28	0.492262	0.679889	0.407811	0.551404	-1.1345	0.80407	cal-2
amino acid transmembrane transport (GO:0003333)	1/27	0.479813	0.679889	0.396986	0.548863	-1.08896	0.79969	atgp-2
negative regulation of transcription, DNA-templated (GO:0045892)	4/125	0.349896	0.607985	0.198276	0.459979	-0.74372	0.780995	daf-16;flh-2;jun-1;F57B9.3
myofibril assembly (GO:0030239)	1/30	0.516276	0.685387	0.428887	0.565141	-1.1736	0.775885	unc-94
Golgi organization (GO:0007030)	1/27	0.479813	0.679889	0.396986	0.548863	-1.05606	0.77553	tat-2
production of small RNA involved in gene silencing by RNA (GO:0070918)	1/23	0.426895	0.659105	0.351693	0.52624	-0.903318	0.768921	rrf-2
ameboidal-type cell migration (GO:0001667)	1/31	0.527854	0.685387	0.439146	0.5654	-1.16851	0.746605	C14H10.3
positive regulation of nucleic acid-templated transcription (GO:1903508)	1/30	0.516276	0.685387	0.428887	0.565141	-1.12529	0.743944	myrf-2
negative regulation of transcription from RNA polymerase II promoter (GO:0000122)	3/93	0.384205	0.620508	0.245112	0.462275	-0.761918	0.728834	daf-16;jun-1;F57B9.3
response to UV (GO:0009411)	1/24	0.440607	0.659105	0.363322	0.52624	-0.889142	0.728742	daf-16
positive regulation of MAP kinase activity (GO:0043406)	1/21	0.398454	0.624188	0.3278	0.502718	-0.777192	0.715143	tir-1
negative regulation of cell communication (GO:0010648)	1/32	0.539156	0.685387	0.449222	0.5654	-1.14639	0.708181	R09D1.12
transcription, DNA-templated (GO:0006351)	1/32	0.539156	0.685387	0.449222	0.5654	-1.14131	0.705043	pyp-1
positive regulation of signal transduction (GO:0009967)	1/32	0.539156	0.685387	0.449222	0.5654	-1.0884	0.672357	C32B5.13
positive regulation of transcription from RNA polymerase II promoter (GO:0045944)	6/196	0.32788	0.600521	0.151309	0.459769	-0.600786	0.669942	camt-1;daf-16;tir-1;jun-1;his-26;his-64
negative regulation of signal transduction (GO:0009968)	2/53	0.362595	0.608782	0.25753	0.4681	-0.649904	0.659307	R09D1.12;pvf-1
regulation of apoptotic process (GO:0042981)	3/92	0.37771	0.620508	0.24032	0.462275	-0.661135	0.6437	daf-16;R09D1.12;ant-1.1
microtubule cytoskeleton organization involved in mitosis (GO:1902850)	1/31	0.527854	0.685387	0.439146	0.5654	-1.00413	0.641574	pab-1
regulation of kinase activity (GO:0043549)	1/34	0.560956	0.694064	0.468839	0.576183	-1.10632	0.639577	R09D1.12
protein polyubiquitination (GO:0000209)	2/57	0.396778	0.624188	0.284179	0.477324	-0.690091	0.637906	marc-5;nhl-1
response to metal ion (GO:0010038)	1/29	0.504414	0.685387	0.418444	0.559458	-0.883964	0.604948	vhp-1
anterior/posterior axis specification (GO:0009948)	1/35	0.571467	0.702169	0.478387	0.583984	-1.05753	0.591737	par-1
negative regulation of signaling (GO:0023057)	1/32	0.539156	0.685387	0.449222	0.5654	-0.947415	0.585266	R09D1.12
regulation of cell cycle process (GO:0010564)	1/32	0.539156	0.685387	0.449222	0.5654	-0.945002	0.583775	daf-16
activation of protein kinase activity (GO:0032147)	1/33	0.550188	0.685387	0.459118	0.568062	-0.961134	0.574273	tir-1
defense response to fungus (GO:0050832)	1/26	0.467059	0.679889	0.385965	0.546036	-0.747256	0.568886	tir-1
regulation of embryonic development (GO:0045995)	1/37	0.591742	0.715184	0.496976	0.598667	-1.08165	0.567525	pab-1
purine ribonucleotide biosynthetic process (GO:0009152)	1/36	0.581727	0.705416	0.487765	0.589517	-1.03642	0.561483	gcy-28
negative regulation of nucleic acid-templated transcription (GO:1903507)	1/33	0.550188	0.685387	0.459118	0.568062	-0.934968	0.558639	flh-2
regulation of macromolecule metabolic process (GO:0060255)	2/68	0.485922	0.679889	0.35672	0.52624	-0.756618	0.546056	daf-16;lit-1
proteasomal protein catabolic process (GO:0010498)	2/62	0.438267	0.659105	0.317367	0.495038	-0.656079	0.541216	siah-1;nhl-1
regulation of cell cycle (GO:0051726)	2/66	0.470314	0.679889	0.343678	0.522677	-0.707989	0.534075	daf-16;jun-1
regulation of ERK1 and ERK2 cascade (GO:0070372)	1/31	0.527854	0.685387	0.439146	0.5654	-0.807732	0.516088	R09D1.12
gene expression (GO:0010467)	2/67	0.478154	0.679889	0.35021	0.52624	-0.691206	0.509988	pyp-1;F57B9.3
positive regulation of kinase activity (GO:0033674)	1/39	0.611059	0.728878	0.514909	0.610201	-0.972654	0.479092	R09D1.12
negative regulation of gene expression (GO:0010629)	3/107	0.472873	0.679889	0.3134	0.494283	-0.636791	0.47691	sup-26;tir-1;flh-2
Wnt signaling pathway (GO:0016055)	1/36	0.581727	0.705416	0.487765	0.589517	-0.873004	0.472953	lit-1
protein phosphorylation (GO:0006468)	6/212	0.395932	0.624188	0.193187	0.459979	-0.496602	0.460108	kin-1;C38C3.4;Y39G8B.5;lit-1;par-1;T19D12.5
negative regulation of translation (GO:0017148)	1/33	0.550188	0.685387	0.459118	0.568062	-0.765864	0.457601	sup-26
apoptotic cell clearance (GO:0043277)	1/36	0.581727	0.705416	0.487765	0.589517	-0.843371	0.4569	lst-4
positive regulation of hydrolase activity (GO:0051345)	1/34	0.560956	0.694064	0.468839	0.576183	-0.766776	0.443283	C32B5.13
cellular macromolecule biosynthetic process (GO:0034645)	2/73	0.523661	0.685387	0.388907	0.548074	-0.678065	0.438647	pyp-1;F57B9.3
amino acid transport (GO:0006865)	1/30	0.516276	0.685387	0.428887	0.565141	-0.648786	0.428922	atgp-2
nuclear-transcribed mRNA catabolic process (GO:0000956)	1/41	0.629464	0.741143	0.53221	0.622617	-0.892409	0.413084	eol-1
mitochondrial transport (GO:0006839)	1/29	0.504414	0.685387	0.418444	0.559458	-0.601527	0.411659	ant-1.1
embryonic body morphogenesis (GO:0010172)	1/38	0.601517	0.722216	0.506023	0.605569	-0.802183	0.40775	ptp-3
peptidyl-tyrosine autophosphorylation (GO:0038083)	1/44	0.655455	0.757092	0.557022	0.639349	-0.944698	0.399065	Y38H6C.20
protein ubiquitination (GO:0016567)	2/76	0.545394	0.685387	0.407888	0.551404	-0.640618	0.388373	marc-5;nhl-1
positive regulation of intracellular signal transduction (GO:1902533)	1/40	0.620373	0.737577	0.523637	0.618536	-0.809002	0.386246	R09D1.12
neuron migration (GO:0001764)	1/42	0.638338	0.746774	0.54063	0.630447	-0.860352	0.386201	ptp-3
positive regulation of protein phosphorylation (GO:0001934)	2/69	0.493618	0.679889	0.363208	0.52624	-0.5367	0.378906	R09D1.12;pvf-1
regulation of MAPK cascade (GO:0043408)	1/45	0.663708	0.764206	0.565	0.646473	-0.890424	0.364997	R09D1.12
digestive tract morphogenesis (GO:0048546)	1/32	0.539156	0.685387	0.449222	0.5654	-0.582993	0.360144	lit-1
positive regulation of transferase activity (GO:0051347)	1/38	0.601517	0.722216	0.506023	0.605569	-0.677622	0.344436	R09D1.12
regulation of translation (GO:0006417)	1/43	0.647	0.752086	0.5489	0.636026	-0.787182	0.342746	sup-26
axonogenesis (GO:0007409)	1/41	0.629464	0.741143	0.53221	0.622617	-0.709833	0.328572	fln-1
mitochondrion organization (GO:0007005)	1/46	0.671763	0.770384	0.572835	0.651981	-0.815416	0.324413	ant-1.1
peptide biosynthetic process (GO:0043043)	1/44	0.655455	0.757092	0.557022	0.639349	-0.752111	0.317711	F57B9.3
negative regulation of macromolecule metabolic process (GO:0010605)	1/47	0.679626	0.770384	0.580531	0.651981	-0.815801	0.315072	tir-1
positive regulation of vulval development (GO:0040026)	1/33	0.550188	0.685387	0.459118	0.568062	-0.522249	0.312041	pab-1
cellular protein modification process (GO:0006464)	5/191	0.48195	0.679889	0.271805	0.471137	-0.416754	0.304195	kin-1;ptp-3;lit-1;vhp-1;par-1
positive regulation of ERK1 and ERK2 cascade (GO:0070374)	1/31	0.527854	0.685387	0.439146	0.5654	-0.475632	0.303898	R09D1.12
RNA interference (GO:0016246)	1/47	0.679626	0.770384	0.580531	0.651981	-0.784411	0.302949	rrf-2
regulation of protein phosphorylation (GO:0001932)	1/35	0.571467	0.702169	0.478387	0.583984	-0.540877	0.302647	vhp-1
enzyme linked receptor protein signaling pathway (GO:0007167)	1/49	0.694793	0.782714	0.595514	0.664718	-0.816107	0.297179	Y38H6C.20
lipid transport (GO:0006869)	1/32	0.539156	0.685387	0.449222	0.5654	-0.477544	0.295003	cav-2
regulation of dauer larval development (GO:0061065)	1/33	0.550188	0.685387	0.459118	0.568062	-0.487945	0.291545	daf-16
regulation of transcription from RNA polymerase II promoter (GO:0006357)	9/358	0.486197	0.679889	0.206792	0.459979	-0.390739	0.281778	camt-1;daf-16;tir-1;egrh-1;bro-1;jun-1;his-26;his-64;F57B9.3
regulation of nucleic acid-templated transcription (GO:1903506)	1/52	0.716209	0.794579	0.617001	0.680378	-0.734997	0.245329	daf-16
generation of neurons (GO:0048699)	1/52	0.716209	0.794579	0.617001	0.680378	-0.726107	0.242362	ptp-3
nematode male tail tip morphogenesis (GO:0045138)	2/80	0.573278	0.702169	0.432751	0.5654	-0.429062	0.238724	pvf-1;bro-1
regulation of signal transduction (GO:0009966)	1/52	0.716209	0.794579	0.617001	0.680378	-0.680854	0.227257	R09D1.12
endocytosis (GO:0006897)	1/56	0.74245	0.813797	0.643902	0.705778	-0.75631	0.225229	cup-16
positive regulation of MAPK cascade (GO:0043410)	1/39	0.611059	0.728878	0.514909	0.610201	-0.455015	0.224123	R09D1.12
positive regulation of phosphorylation (GO:0042327)	1/47	0.679626	0.770384	0.580531	0.651981	-0.538763	0.208077	R09D1.12
negative regulation of programmed cell death (GO:0043069)	1/58	0.754648	0.82469	0.656642	0.717588	-0.724656	0.203993	R09D1.12
axon guidance (GO:0007411)	2/74	0.530982	0.685387	0.395264	0.548863	-0.306201	0.193833	ptp-3;fln-1
negative regulation of apoptotic process (GO:0043066)	1/59	0.760529	0.82617	0.662843	0.720052	-0.701606	0.192058	R09D1.12
protein autophosphorylation (GO:0046777)	1/59	0.760529	0.82617	0.662843	0.720052	-0.596639	0.163325	Y38H6C.20
regulation of cellular macromolecule biosynthetic process (GO:2000112)	1/61	0.771872	0.828628	0.674912	0.724538	-0.627231	0.162413	daf-16
regulation of cell motility (GO:2000145)	1/60	0.766269	0.82748	0.668932	0.722367	-0.5909	0.15731	mig-17
proteasome-mediated ubiquitin-dependent protein catabolic process (GO:0043161)	2/105	0.71917	0.795445	0.574197	0.651981	-0.474422	0.156397	siah-1;nhl-1
regulation of developmental growth (GO:0048638)	1/63	0.782679	0.837765	0.686555	0.734875	-0.604414	0.148101	daf-16
peptidyl-tyrosine phosphorylation (GO:0018108)	1/47	0.679626	0.770384	0.580531	0.651981	-0.380741	0.147047	Y38H6C.20
cellular protein metabolic process (GO:0044267)	1/66	0.797939	0.849119	0.703249	0.748355	-0.620467	0.140053	F57B9.3
nematode larval development (GO:0002119)	8/324	0.512861	0.685387	0.240005	0.462275	-0.207252	0.138392	pab-1;daf-16;let-756;mig-6;flh-2;unc-94;vhp-1;par-1
establishment of mitotic spindle localization (GO:0040001)	1/60	0.766269	0.82748	0.668932	0.722367	-0.460948	0.122714	pab-1
regulation of oviposition (GO:0046662)	1/73	0.829516	0.870038	0.738857	0.774951	-0.595715	0.111347	cav-2
regulation of cell migration (GO:0030334)	1/73	0.829516	0.870038	0.738857	0.774951	-0.591886	0.110631	mig-17
vulval development (GO:0040025)	1/73	0.829516	0.870038	0.738857	0.774951	-0.579426	0.108302	par-1
mRNA processing (GO:0006397)	1/68	0.807514	0.85681	0.713886	0.757466	-0.504084	0.107771	hrp-1
positive regulation of reproductive process (GO:2000243)	1/51	0.709243	0.794091	0.609967	0.678774	-0.30605	0.105146	pab-1
regulation of mitotic cell cycle (GO:0007346)	1/77	0.845296	0.879011	0.757271	0.787475	-0.590439	0.0992344	pab-1
protein modification by small protein conjugation (GO:0032446)	1/48	0.687301	0.776672	0.58809	0.658444	-0.231728	0.0868939	nhl-1
ubiquitin-dependent protein catabolic process (GO:0006511)	2/101	0.699028	0.785062	0.553331	0.639132	-0.229544	0.0821915	siah-1;nhl-1
positive regulation of developmental growth (GO:0048639)	1/65	0.792975	0.846304	0.697784	0.744711	-0.352965	0.0818749	daf-16
nervous system development (GO:0007399)	1/41	0.629464	0.741143	0.53221	0.622617	-0.158661	0.0734422	ptp-3
cellular response to DNA damage stimulus (GO:0006974)	1/80	0.856166	0.887786	0.770232	0.796416	-0.441984	0.0686359	daf-16
regulation of vulval development (GO:0040028)	1/87	0.878658	0.908528	0.797873	0.822665	-0.504925	0.0653167	pab-1
regulation of transcription, DNA-templated (GO:0006355)	5/227	0.634754	0.744969	0.39982	0.550695	-0.141236	0.0641944	daf-16;egrh-1;flh-2;bro-1;myrf-2
RNA splicing, via transesterification reactions with bulged adenosine as nucleophile (GO:0000377)	1/55	0.736126	0.809295	0.637357	0.700709	-0.194816	0.0596825	hrp-1
regulation of nematode larval development (GO:0061062)	1/61	0.771872	0.828628	0.674912	0.724538	-0.213247	0.0552175	daf-16
positive regulation of locomotion (GO:0040017)	1/72	0.825326	0.870038	0.734042	0.774951	-0.269078	0.0516568	fbl-1
post-embryonic animal organ development (GO:0048569)	1/75	0.837597	0.873494	0.74823	0.780297	-0.286039	0.0506913	par-1
translation (GO:0006412)	1/97	0.904838	0.927713	0.831743	0.850381	-0.442421	0.0442419	F57B9.3
regulation of multicellular organism growth (GO:0040014)	1/89	0.884414	0.911896	0.805147	0.827827	-0.334114	0.0410393	daf-16
regulation of gene expression (GO:0010468)	4/204	0.721828	0.795973	0.513084	0.610201	-0.121129	0.0394841	daf-16;tir-1;lit-1;jun-1
embryo development ending in birth or egg hatching (GO:0009792)	4/286	0.913423	0.933892	0.769618	0.796416	-0.374827	0.0339429	paa-1;mig-6;lit-1;unc-94
dauer larval development (GO:0040024)	1/96	0.902496	0.927713	0.828626	0.849574	-0.292177	0.0299747	daf-16
RNA metabolic process (GO:0016070)	1/43	0.647	0.752086	0.5489	0.636026	-0.0684162	0.029789	pab-1
positive regulation of multicellular organismal process (GO:0051240)	1/108	0.927171	0.942667	0.862539	0.876954	-0.189916	0.0143609	pab-1
mRNA splicing, via spliceosome (GO:0000398)	1/75	0.837597	0.873494	0.74823	0.780297	-0.0743675	0.0131793	hrp-1
organelle assembly (GO:0070925)	1/105	0.921659	0.93968	0.854741	0.871454	-0.158423	0.0129242	unc-94
anterograde trans-synaptic signaling (GO:0098916)	1/139	0.965756	0.973759	0.92242	0.930064	-0.261391	0.00910796	cab-1
detection of chemical stimulus involved in sensory perception (GO:0050907)	1/217	0.994898	0.994898	0.981888	0.981888	-0.326826	0.00167163	srh-239
chemical synaptic transmission (GO:0007268)	1/177	0.986443	0.989153	0.961703	0.964345	0.399174	-0.0054486	cab-1
sensory perception of chemical stimulus (GO:0007606)	2/231	0.975647	0.981023	0.925798	0.930899	0.464812	-0.0114595	srh-239;gcy-28
vesicle-mediated transport (GO:0016192)	1/124	0.950657	0.961191	0.897636	0.907583	0.356645	-0.0180468	cup-16
ion transmembrane transport (GO:0034220)	1/116	0.940051	0.953108	0.881365	0.893606	0.368556	-0.0227845	F41E7.2

## Sheet: N2-nau up KEGG
Term	Overlap	P.value	Adjusted P.value	Old.P.value	Old.Adjusted.P.value	Z.score	Combined.Score	Genes
TGF-beta signaling pathway	4/41	0.01624	0.332921	0.00159362	0.0303339	-2.19403	9.04002	paa-1;skr-5;skr-4;cul-6
Wnt signaling pathway	6/76	0.00965044	0.332921	0.000288501	0.0118285	-1.70027	7.89055	kin-1;siah-1;skr-5;skr-4;lit-1;cul-6
FoxO signaling pathway	4/59	0.0524056	0.452103	0.00549099	0.0476334	-1.69246	4.99064	mfb-1;daf-16;pck-1;lit-1
Calcium signaling pathway	4/60	0.0551345	0.452103	0.00580895	0.0476334	-1.66831	4.83474	kin-1;cal-2;ncx-2;ant-1.1
Retinol metabolism	2/22	0.0962207	0.563579	0.0304019	0.138497	-2.04094	4.77807	D2063.1;sodh-1
Glycolysis / Gluconeogenesis	3/42	0.0785588	0.536819	0.0143488	0.0980503	-1.67703	4.2662	pck-1;D2063.1;sodh-1
Tyrosine metabolism	2/24	0.111496	0.571415	0.0352878	0.14468	-1.90605	4.18144	D2063.1;sodh-1
MAPK signaling pathway	5/77	0.0371076	0.452103	0.00221955	0.0303339	-1.16785	3.84683	kin-1;let-756;lit-1;fln-1;vhp-1
Pyruvate metabolism	2/29	0.152008	0.635363	0.0487095	0.181553	-1.73839	3.27482	pck-1;mdh-1
Citrate cycle (TCA cycle)	2/33	0.186138	0.691421	0.0605697	0.191028	-1.67596	2.81774	pck-1;mdh-1
Folate biosynthesis	1/14	0.287357	0.691421	0.159773	0.327535	-1.97643	2.46467	F49H6.5
Ubiquitin mediated proteolysis	4/87	0.154967	0.635363	0.0195679	0.114612	-1.16657	2.17511	siah-1;skr-5;skr-4;cul-6
Metabolism of xenobiotics by cytochrome P450	2/40	0.247819	0.691421	0.083387	0.227924	-1.38185	1.92776	D2063.1;sodh-1
Riboflavin metabolism	1/13	0.269896	0.691421	0.149945	0.323565	-1.44798	1.89645	pho-14
Starch and sucrose metabolism	1/17	0.337279	0.691421	0.1886	0.365365	-1.69461	1.84178	tre-5
Pantothenate and CoA biosynthesis	1/13	0.269896	0.691421	0.149945	0.323565	-1.27567	1.67076	dhp-2
Lysosome	4/99	0.212271	0.691421	0.0293379	0.138497	-0.957501	1.48402	pho-14;tag-196;W07B8.4;cpr-3
Drug metabolism	3/72	0.247216	0.691421	0.0539464	0.184317	-0.98054	1.3703	dhp-2;D2063.1;sodh-1
Biosynthesis of unsaturated fatty acids	1/22	0.412846	0.769395	0.234516	0.384606	-1.48096	1.31018	fat-6
Fatty acid degradation	2/50	0.336486	0.691421	0.119655	0.28858	-1.15378	1.25669	D2063.1;sodh-1
beta-Alanine metabolism	1/24	0.440607	0.783955	0.252165	0.397644	-1.13615	0.931188	dhp-2
Autophagy	3/85	0.331944	0.691421	0.0792306	0.227924	-0.826306	0.911241	kin-1;W07B8.4;cpr-3
Mitophagy	1/29	0.504414	0.783955	0.29457	0.431334	-1.26927	0.868633	daf-16
AGE-RAGE signaling pathway in diabetic complications	1/29	0.504414	0.783955	0.29457	0.431334	-1.24284	0.850551	egrh-1
Glycerolipid metabolism	1/32	0.539156	0.788292	0.318879	0.450828	-1.10536	0.68284	R11F4.1
Longevity regulating pathway	3/93	0.384205	0.750115	0.09696	0.24846	-0.661244	0.632532	kin-1;daf-16;fat-6
Glyoxylate and dicarboxylate metabolism	1/36	0.581727	0.788292	0.350024	0.462935	-1.08642	0.588575	mdh-1
Lysine degradation	1/39	0.611059	0.788292	0.372468	0.466688	-1.05156	0.517958	set-2
mRNA surveillance pathway	2/69	0.493618	0.783955	0.196373	0.365365	-0.645995	0.456068	pab-1;paa-1
Cysteine and methionine metabolism	1/41	0.629464	0.788292	0.387009	0.466688	-0.892475	0.413114	mdh-1
Pyrimidine metabolism	1/34	0.560956	0.788292	0.334629	0.457326	-0.698812	0.403992	dhp-2
Purine metabolism	2/72	0.516263	0.783955	0.209058	0.365365	-0.307396	0.203231	gcy-28;ampd-1
RNA degradation	1/49	0.694793	0.8139	0.441961	0.503344	-0.276172	0.100566	pab-1
mTOR signaling pathway	1/78	0.849007	0.927482	0.603745	0.666357	-0.287636	0.0470823	T04C4.1
Phosphatidylinositol signaling system	1/47	0.679626	0.8139	0.428691	0.502181	-0.0870198	0.0336081	cal-2
Endocytosis	1/105	0.921659	0.932297	0.712686	0.730503	0.23119	-0.0188605	cav-2
Oxidative phosphorylation	1/99	0.909354	0.932297	0.691338	0.726792	0.271284	-0.0257776	pyp-1
Spliceosome	1/111	0.932297	0.932297	0.732592	0.732592	0.618738	-0.0433762	hrp-1
Ribosome biogenesis in eukaryotes	1/81	0.859618	0.927482	0.617599	0.666357	0.292636	-0.0442663	Y56A3A.33
RNA transport	2/112	0.751684	0.856084	0.380117	0.466688	0.182463	-0.0520821	pab-1;F57B9.3
Protein processing in endoplasmic reticulum	3/136	0.634479	0.788292	0.213872	0.365365	0.485674	-0.220958	skr-5;skr-4;cul-6

## Sheet: N2-nau down GO MF
Term	Overlap	P.value	Adjusted P.value	Old.P.value	Old.Adjusted.P.value	Z.score	Combined.Score	Genes
UDP-glycosyltransferase activity (GO:0008194)	16/96	5.90548e-13	4.04525e-11	5.84187e-09	4.00168e-07	-2.08927	58.829	ugt-51;ugt-62;ugt-50;F14B6.6;ugt-26;ugt-47;ugt-46;ugt-23;ugt-5;ugt-22;ugt-54;ugt-53;ugt-64;ugt-30;ugt-29;ugt-17
dipeptidyl-peptidase activity (GO:0008239)	6/13	1.39068e-08	4.76309e-07	3.61347e-06	0.000123761	-2.5115	45.4353	F56F10.1;K12H4.7;pcp-1;pcp-2;pcp-4;C26B9.5
glucuronosyltransferase activity (GO:0015020)	15/78	3.53143e-13	4.04525e-11	3.26906e-09	4.00168e-07	-1.23955	35.5401	ugt-51;ugt-62;ugt-50;ugt-26;ugt-47;ugt-46;ugt-23;ugt-5;ugt-22;ugt-54;ugt-53;ugt-64;ugt-30;ugt-29;ugt-17
transferase activity, transferring hexosyl groups (GO:0016758)	16/109	4.4933e-12	2.05194e-10	2.96003e-08	1.35175e-06	-1.3517	35.3179	ugt-51;ugt-62;ugt-50;F14B6.6;ugt-26;ugt-47;ugt-46;ugt-23;ugt-5;ugt-22;ugt-54;ugt-53;ugt-64;ugt-30;ugt-29;ugt-17
aminopeptidase activity (GO:0004177)	7/27	8.6833e-08	2.37922e-06	1.23193e-05	0.000337548	-1.85853	30.2183	F56F10.1;K12H4.7;pcp-1;pcp-2;T16G12.1;pcp-4;C26B9.5
serine-type carboxypeptidase activity (GO:0004185)	3/10	0.000335747	0.00657105	0.00328532	0.0642984	-2.81843	22.5451	F32A5.3;K10C2.1;Y16B4A.2
serine-type exopeptidase activity (GO:0070008)	3/10	0.000335747	0.00657105	0.00328532	0.0642984	-2.81706	22.5341	F32A5.3;K10C2.1;Y16B4A.2
acyl-CoA dehydrogenase activity (GO:0003995)	3/12	0.000602424	0.00917023	0.00504622	0.0827154	-2.51856	18.674	acox-1.4;acox-1.3;ivd-1
acyl-CoA oxidase activity (GO:0003997)	2/8	0.00553798	0.0379352	0.0229313	0.165347	-3.39334	17.6322	acox-1.4;acox-1.3
oxidoreductase activity, acting on the CH-CH group of donors, NAD or NADP as acceptor (GO:0016628)	2/6	0.00302426	0.0258952	0.0147245	0.147888	-2.8936	16.786	F52H2.6;dpyd-1
oxidoreductase activity, acting on the CH-CH group of donors, oxygen as acceptor (GO:0016634)	2/8	0.00553798	0.0379352	0.0229313	0.165347	-3.03695	15.7804	acox-1.4;acox-1.3
C-acyltransferase activity (GO:0016408)	2/6	0.00302426	0.0258952	0.0147245	0.147888	-2.51692	14.6008	kat-1;T02G5.7
acetyltransferase activity (GO:0016407)	2/10	0.00873154	0.0569629	0.0325946	0.223273	-2.85646	13.542	dbt-1;D2023.4
transition metal ion binding (GO:0046914)	5/62	0.00204091	0.0233004	0.0220785	0.165347	-2.06989	12.8216	sod-1;hizr-1;fat-7;cdd-2;T16G12.1
carboxypeptidase activity (GO:0004180)	4/26	0.000503255	0.00861824	0.00543386	0.0827154	-1.67052	12.6866	F32A5.3;K10C2.1;gcp-2.1;Y16B4A.2
transferase activity, transferring pentosyl groups (GO:0016763)	2/12	0.012564	0.0748376	0.0435594	0.271256	-2.65229	11.6089	T19B4.3;hprt-1
carboxy-lyase activity (GO:0016831)	2/11	0.0105704	0.0658247	0.0379235	0.247406	-2.44789	11.1372	F53F10.2;smd-1
flavin adenine dinucleotide binding (GO:0050660)	4/30	0.000881455	0.0120759	0.00854193	0.117024	-1.57655	11.0894	acox-1.4;acox-1.3;F54D5.12;F15E6.6
aspartic-type peptidase activity (GO:0070001)	3/19	0.00246138	0.0256795	0.0151126	0.147888	-1.8358	11.0277	asp-3;asp-14;asp-13
aspartic-type endopeptidase activity (GO:0004190)	3/22	0.0037883	0.0296801	0.0214241	0.165347	-1.97768	11.0272	asp-3;asp-14;asp-13
carboxylic ester hydrolase activity (GO:0052689)	4/36	0.00176982	0.0220423	0.0150769	0.147888	-1.63735	10.3757	ZC376.3;ges-1;ZC376.2;T02B5.3
zinc ion binding (GO:0008270)	4/40	0.00262419	0.0256795	0.0208152	0.165347	-1.72397	10.2455	sod-1;hizr-1;cdd-2;T16G12.1
metal ion transmembrane transporter activity (GO:0046873)	1/6	0.0839167	0.287415	0.157477	0.521061	-3.72841	9.23874	smf-3
CoA hydrolase activity (GO:0016289)	2/16	0.0219905	0.111582	0.0688288	0.377182	-2.1239	8.10723	T05E7.1;hach-1
stearoyl-CoA 9-desaturase activity (GO:0004768)	1/7	0.0972039	0.289498	0.177871	0.521061	-3.1883	7.43174	fat-7
glutathione transferase activity (GO:0004364)	2/13	0.0147075	0.0839552	0.0494845	0.282474	-1.74264	7.35289	gst-10;gst-4
enoyl-CoA hydratase activity (GO:0004300)	1/8	0.110299	0.290595	0.197775	0.521061	-3.32422	7.32845	ech-6
enhancer binding (GO:0035326)	1/6	0.0839167	0.287415	0.157477	0.521061	-2.91551	7.22444	hizr-1
calcium-dependent protein serine/threonine kinase activity (GO:0009931)	1/6	0.0839167	0.287415	0.157477	0.521061	-2.89468	7.17281	unc-43
acyl-CoA desaturase activity (GO:0016215)	1/7	0.0972039	0.289498	0.177871	0.521061	-3.0308	7.06463	fat-7
ether hydrolase activity (GO:0016803)	1/6	0.0839167	0.287415	0.157477	0.521061	-2.73106	6.76737	ceeh-2
K63-linked polyubiquitin modification-dependent protein binding (GO:0070530)	1/8	0.110299	0.290595	0.197775	0.521061	-3.06203	6.75042	sqst-2
steroid hydroxylase activity (GO:0008395)	3/40	0.020079	0.105801	0.0844048	0.428276	-1.71686	6.70963	cyp-35A2;cyp-35B2;cyp-35A5
endopeptidase activity (GO:0004175)	6/103	0.00389958	0.0296801	0.0470793	0.280429	-1.16622	6.46891	Y40H7A.10;F57F5.1;asp-3;R09F10.1;asp-14;asp-13
RNA polymerase II transcription factor activity, sequence-specific transcription regulatory region DNA binding (GO:0001133)	1/7	0.0972039	0.289498	0.177871	0.521061	-2.73411	6.37307	nhr-8
aldehyde-lyase activity (GO:0016832)	1/8	0.110299	0.290595	0.197775	0.521061	-2.84725	6.27693	spl-1
amino acid binding (GO:0016597)	1/6	0.0839167	0.287415	0.157477	0.521061	-2.51102	6.22214	gldc-1
cytokine activity (GO:0005125)	1/6	0.0839167	0.287415	0.157477	0.521061	-2.50389	6.20446	tig-3
cytokine receptor binding (GO:0005126)	1/6	0.0839167	0.287415	0.157477	0.521061	-2.46032	6.09651	tig-3
solute:proton symporter activity (GO:0015295)	1/8	0.110299	0.290595	0.197775	0.521061	-2.75657	6.07702	hmit-1.1
protein transmembrane transporter activity (GO:0008320)	1/7	0.0972039	0.289498	0.177871	0.521061	-2.56412	5.97683	sec-61
oxidoreductase activity, acting on paired donors, with incorporation or reduction of molecular oxygen, reduced flavin or flavoprotein as one donor, and incorporation of one atom of oxygen (GO:0016712)	3/40	0.020079	0.105801	0.0844048	0.428276	-1.50757	5.8917	cyp-35A2;cyp-35B2;cyp-35A5
transferase activity, transferring acyl groups other than amino-acyl groups (GO:0016747)	2/22	0.0399968	0.182652	0.113228	0.521061	-1.82286	5.86771	dbt-1;mboa-2
copper ion binding (GO:0005507)	1/7	0.0972039	0.289498	0.177871	0.521061	-2.468	5.75277	sod-1
calmodulin-dependent protein kinase activity (GO:0004683)	1/11	0.148459	0.328047	0.25467	0.555463	-2.64791	5.05074	unc-43
sterol binding (GO:0032934)	1/10	0.135924	0.328047	0.236163	0.555463	-2.52776	5.04455	obr-1
fatty acid elongase activity (GO:0009922)	1/10	0.135924	0.328047	0.236163	0.555463	-2.49244	4.97406	elo-5
alditol:NADP+ 1-oxidoreductase activity (GO:0004032)	1/12	0.160814	0.328828	0.272732	0.555463	-2.70925	4.95118	C07D8.6
ligand-dependent nuclear receptor transcription coactivator activity (GO:0030374)	1/7	0.0972039	0.289498	0.177871	0.521061	-1.99925	4.66015	nhr-8
transforming growth factor beta receptor binding (GO:0005160)	1/8	0.110299	0.290595	0.197775	0.521061	-2.11248	4.65708	tig-3
lipase activity (GO:0016298)	2/26	0.0541966	0.232029	0.145923	0.521061	-1.56799	4.57092	lipl-5;lipl-2
cysteine-type endopeptidase activity (GO:0004197)	3/49	0.0340667	0.160936	0.129861	0.521061	-1.32307	4.47121	Y40H7A.10;F57F5.1;R09F10.1
magnesium ion binding (GO:0000287)	1/11	0.148459	0.328047	0.25467	0.555463	-2.33388	4.45175	hprt-1
heme binding (GO:0020037)	3/57	0.0497723	0.219961	0.175972	0.521061	-1.47564	4.42735	cyp-35A2;cyp-35B2;cyp-35A5
monocarboxylic acid transmembrane transporter activity (GO:0008028)	1/10	0.135924	0.328047	0.236163	0.555463	-2.18703	4.36456	mct-4
cysteine-type peptidase activity (GO:0008234)	3/44	0.0258065	0.126267	0.103641	0.507103	-1.17715	4.30501	Y40H7A.10;F57F5.1;R09F10.1
ATPase binding (GO:0051117)	1/11	0.148459	0.328047	0.25467	0.555463	-2.2109	4.21717	vha-6
acylglycerol O-acyltransferase activity (GO:0016411)	1/8	0.110299	0.290595	0.197775	0.521061	-1.87599	4.13574	mboa-2
fatty acid synthase activity (GO:0004312)	1/11	0.148459	0.328047	0.25467	0.555463	-2.05949	3.92836	elo-5
FAD binding (GO:0071949)	1/11	0.148459	0.328047	0.25467	0.555463	-2.03424	3.8802	F54D5.12
UDP-glucosyltransferase activity (GO:0035251)	1/12	0.160814	0.328828	0.272732	0.555463	-2.10898	3.85418	cgt-2
metalloexopeptidase activity (GO:0008235)	2/28	0.0618655	0.256836	0.162929	0.521061	-1.38129	3.84385	T16G12.1;gcp-2.1
enhancer sequence-specific DNA binding (GO:0001158)	1/11	0.148459	0.328047	0.25467	0.555463	-1.99373	3.80293	hizr-1
polyubiquitin modification-dependent protein binding (GO:0031593)	1/13	0.172989	0.337045	0.29036	0.555463	-2.14499	3.76344	sqst-2
proton-transporting ATPase activity, rotational mechanism (GO:0046961)	1/12	0.160814	0.328828	0.272732	0.555463	-1.9803	3.61902	vha-6
alcohol dehydrogenase (NADP+) activity (GO:0008106)	1/12	0.160814	0.328828	0.272732	0.555463	-1.90307	3.47788	C07D8.6
N-acetyltransferase activity (GO:0008080)	1/13	0.172989	0.337045	0.29036	0.555463	-1.94191	3.40713	D2023.4
N-acyltransferase activity (GO:0016410)	1/13	0.172989	0.337045	0.29036	0.555463	-1.90595	3.34404	D2023.4
metalloaminopeptidase activity (GO:0070006)	1/14	0.184989	0.337045	0.307566	0.555463	-1.92967	3.25624	T16G12.1
peptidase activator activity involved in apoptotic process (GO:0016505)	1/15	0.196814	0.337045	0.324358	0.555463	-1.89746	3.0843	R09F10.1
protein kinase C binding (GO:0005080)	1/14	0.184989	0.337045	0.307566	0.555463	-1.80223	3.04119	sqst-2
iron ion binding (GO:0005506)	1/15	0.196814	0.337045	0.324358	0.555463	-1.81001	2.94216	fat-7
sterol transporter activity (GO:0015248)	1/15	0.196814	0.337045	0.324358	0.555463	-1.74653	2.83898	obr-1
S-adenosylmethionine-dependent methyltransferase activity (GO:0008757)	1/17	0.219956	0.36306	0.356742	0.596021	-1.8497	2.80106	comt-4
gap junction hemi-channel activity (GO:0055077)	1/17	0.219956	0.36306	0.356742	0.596021	-1.83615	2.78054	inx-14
acyl-CoA hydrolase activity (GO:0047617)	1/14	0.184989	0.337045	0.307566	0.555463	-1.62422	2.74081	T05E7.1
aldo-keto reductase (NADP) activity (GO:0004033)	1/12	0.160814	0.328828	0.272732	0.555463	-1.48474	2.71338	C07D8.6
ammonium transmembrane transporter activity (GO:0008519)	1/11	0.148459	0.328047	0.25467	0.555463	-1.41023	2.68993	amt-4
metallocarboxypeptidase activity (GO:0004181)	1/15	0.196814	0.337045	0.324358	0.555463	-1.60715	2.61241	gcp-2.1
hydrogen-exporting ATPase activity (GO:0036442)	1/15	0.196814	0.337045	0.324358	0.555463	-1.58408	2.57491	vha-6
signal sequence binding (GO:0005048)	1/18	0.231276	0.3772	0.372353	0.614607	-1.72944	2.53215	sec-61
cysteine-type endopeptidase activator activity involved in apoptotic process (GO:0008656)	1/15	0.196814	0.337045	0.324358	0.555463	-1.50877	2.4525	R09F10.1
G-protein coupled peptide receptor activity (GO:0008528)	1/19	0.242433	0.381762	0.387589	0.617438	-1.56792	2.22179	fshr-1
ATPase activity, coupled to transmembrane movement of ions, rotational mechanism (GO:0044769)	1/19	0.242433	0.381762	0.387589	0.617438	-1.56127	2.21237	vha-6
hydro-lyase activity (GO:0016836)	1/23	0.285468	0.416055	0.444954	0.648497	-1.699	2.12991	ech-6
L-amino acid transmembrane transporter activity (GO:0015179)	1/22	0.274943	0.413926	0.431132	0.648497	-1.58672	2.04875	aat-4
protein transporter activity (GO:0008565)	1/23	0.285468	0.416055	0.444954	0.648497	-1.61997	2.03083	sec-61
cation transmembrane transporter activity (GO:0008324)	1/22	0.274943	0.413926	0.431132	0.648497	-1.46481	1.89134	amt-4
hydrolase activity, hydrolyzing O-glycosyl compounds (GO:0004553)	1/19	0.242433	0.381762	0.387589	0.617438	-1.30983	1.85607	gba-4
transition metal ion transmembrane transporter activity (GO:0046915)	1/23	0.285468	0.416055	0.444954	0.648497	-1.41036	1.76807	smf-3
oxidoreductase activity, acting on the aldehyde or oxo group of donors, NAD or NADP as acceptor (GO:0016620)	1/14	0.184989	0.337045	0.307566	0.555463	-0.919508	1.55163	fard-1
carboxylic acid transmembrane transporter activity (GO:0046943)	1/24	0.295841	0.419009	0.458444	0.661124	-1.2526	1.52558	mct-4
acetylgalactosaminyltransferase activity (GO:0008376)	1/22	0.274943	0.413926	0.431132	0.648497	-1.17767	1.52059	F14B6.6
wide pore channel activity (GO:0022829)	1/27	0.326067	0.446712	0.496994	0.70194	-1.30366	1.46095	inx-14
metal ion binding (GO:0046872)	2/59	0.210802	0.356542	0.43653	0.648497	-0.815287	1.26927	calu-1;hprt-1
hydrogen ion transmembrane transporter activity (GO:0015078)	1/30	0.355	0.466525	0.532826	0.713103	-1.09413	1.13312	vha-6
oxidoreductase activity, acting on the CH-OH group of donors, NAD or NADP as acceptor (GO:0016616)	1/31	0.364367	0.466525	0.544198	0.713103	-1.10418	1.11477	dhs-3
adenyl ribonucleotide binding (GO:0032559)	1/31	0.364367	0.466525	0.544198	0.713103	-1.08852	1.09897	T19B4.3
acetylglucosaminyltransferase activity (GO:0008375)	1/30	0.355	0.466525	0.532826	0.713103	-1.05475	1.09234	F14B6.6
gap junction channel activity (GO:0005243)	1/26	0.316138	0.437484	0.484456	0.691359	-0.900187	1.03663	inx-14
O-acyltransferase activity (GO:0008374)	1/20	0.253428	0.394541	0.402458	0.633756	-0.709173	0.973466	mboa-2
sequence-specific double-stranded DNA binding (GO:1990837)	1/35	0.400497	0.489893	0.587012	0.723891	-0.999622	0.914704	nhr-8
MAP kinase kinase kinase activity (GO:0004709)	1/36	0.409205	0.491763	0.597078	0.723891	-0.887855	0.793334	F09G2.1
chloride transmembrane transporter activity (GO:0015108)	2/74	0.291303	0.419009	0.553128	0.713103	-0.642597	0.792573	lgc-54;best-7
amino acid transmembrane transporter activity (GO:0015171)	1/29	0.345496	0.464048	0.521172	0.713103	-0.732692	0.778687	aat-4
chloride channel activity (GO:0005254)	2/76	0.302032	0.422228	0.567359	0.713103	-0.642682	0.769434	lgc-54;best-7
protein homodimerization activity (GO:0042803)	1/42	0.458868	0.537307	0.652568	0.770307	-0.962898	0.75009	sod-1
transmembrane receptor protein tyrosine kinase activity (GO:0004714)	1/31	0.364367	0.466525	0.544198	0.713103	-0.713224	0.720067	F09G2.1
phosphotransferase activity, alcohol group as acceptor (GO:0016773)	2/90	0.375967	0.472545	0.657853	0.770307	-0.708924	0.693508	Y65B4A.8;pyk-2
transmembrane receptor protein kinase activity (GO:0019199)	1/32	0.373598	0.472545	0.555297	0.713103	-0.66857	0.658258	F09G2.1
hydrolase activity, acting on acid anhydrides, catalyzing transmembrane movement of substances (GO:0016820)	1/41	0.45089	0.537147	0.643875	0.770307	-0.755432	0.601726	mrp-3
anion channel activity (GO:0005253)	2/75	0.296671	0.419009	0.560284	0.713103	-0.487296	0.592129	lgc-54;best-7
P-P-bond-hydrolysis-driven transmembrane transporter activity (GO:0015405)	1/45	0.482117	0.555042	0.677403	0.779868	-0.797548	0.581866	mrp-3
methyltransferase activity (GO:0008168)	1/29	0.345496	0.464048	0.521172	0.713103	-0.524731	0.557671	comt-4
transcription coactivator activity (GO:0003713)	1/36	0.409205	0.491763	0.597078	0.723891	-0.622526	0.556252	nhr-8
aminoacyl-tRNA ligase activity (GO:0004812)	1/33	0.382695	0.476629	0.566128	0.713103	-0.432029	0.414971	glp-4
ATPase activity, coupled to transmembrane movement of substances (GO:0042626)	1/42	0.458868	0.537307	0.652568	0.770307	-0.475187	0.370167	mrp-3
GTPase regulator activity (GO:0030695)	1/60	0.584251	0.640339	0.777539	0.866039	-0.574209	0.308594	hgap-2
transcription regulatory region sequence-specific DNA binding (GO:0000976)	2/120	0.521397	0.590342	0.800998	0.884973	-0.463404	0.301789	hizr-1;nhr-8
calcium ion binding (GO:0005509)	1/45	0.482117	0.555042	0.677403	0.779868	-0.392827	0.286594	calu-1
ATPase activity, coupled to movement of substances (GO:0043492)	1/50	0.518674	0.590342	0.714948	0.816233	-0.393196	0.258125	mrp-3
mitogen-activated protein kinase kinase binding (GO:0031434)	1/34	0.391661	0.483401	0.576697	0.71825	-0.21898	0.205263	F09G2.1
transcription regulatory region DNA binding (GO:0044212)	1/57	0.565573	0.624867	0.760347	0.853832	-0.267793	0.152619	nhr-8
kinase activity (GO:0016301)	1/96	0.754769	0.807839	0.90933	0.971633	-0.509667	0.143391	Y65B4A.8
extracellular ligand-gated ion channel activity (GO:0005230)	1/101	0.772123	0.817199	0.920006	0.971633	-0.50103	0.129572	lgc-54
protein tyrosine kinase activity (GO:0004713)	1/77	0.675942	0.734952	0.854248	0.928825	-0.313492	0.122779	F09G2.1
RNA polymerase II regulatory region sequence-specific DNA binding (GO:0000977)	1/134	0.859677	0.892241	0.965145	0.995816	-0.435108	0.0657876	nhr-8
ligand-gated ion channel activity (GO:0015276)	1/102	0.775444	0.817199	0.921987	0.971633	-0.192879	0.0490529	lgc-54
protein serine/threonine kinase activity (GO:0004674)	2/250	0.88017	0.906641	0.986748	0.995816	-0.314942	0.0401994	unc-43;unc-82
nucleoside-triphosphatase activity (GO:0017111)	1/149	0.887463	0.907331	0.976161	0.995816	-0.223414	0.0266731	C52B11.5
GTPase activity (GO:0003924)	1/92	0.739943	0.798206	0.899782	0.970631	-0.0864219	0.0260287	C52B11.5
protein kinase binding (GO:0019901)	2/125	0.543374	0.610182	0.818952	0.897571	-0.020629	0.0125828	F09G2.1;sqst-2
G-protein coupled receptor activity (GO:0004930)	1/214	0.95683	0.9587	0.995479	0.995816	-0.0956394	0.00422055	fshr-1
RNA polymerase II regulatory region DNA binding (GO:0001012)	1/106	0.788252	0.824356	0.929437	0.972006	-0.00851509	0.00202605	nhr-8
protein kinase activity (GO:0004672)	2/276	0.911667	0.925174	0.992634	0.995816	0.03218	-0.002976	F09G2.1;unc-82
RNA binding (GO:0003723)	1/217	0.9587	0.9587	0.995816	0.995816	0.64493	-0.027201	cdd-2
GTPase activator activity (GO:0005096)	1/55	0.552658	0.615563	0.748162	0.847092	0.148978	-0.0883463	hgap-2

[truncated: 14 more sheets: N2-nau down GO BP, N2-nau down KEGG, N2-nir up GO MF, N2-nir up GO BP, N2-nir up KEGG, N2-nir down GO MF, N2-nir down GO BP, N2-nir down KEGG, N2-nfe up GO MF, N2-nfe up GO BP, N2-nfe up KEGG, N2-nfe down GO MF, N2-nfe down GO BP, N2-nfe down KEGG]
