# Supplementary material for: High-throughput phenotyping of infection by diverse microsporidia species reveals a wild C. elegans strain with opposing resistance and susceptibility traits
Source: PLoS Pathog. 2023 Mar 9;19(3):e1011225. doi: 10.1371/journal.ppat.1011225 (PMC10030041; doi:10.1371/journal.ppat.1011225)
Supplement: S14 Table — (XLSX) [file ppat.1011225.s034.xlsx]

## Sheet: JU1400-npa up GO MF
Term	Overlap	P.value	Adjusted P.value	Old.P.value	Old.Adjusted.P.value	Z.score	Combined.Score	Genes
peptidase activator activity involved in apoptotic process (GO:0016505)	3/15	0.00131729	0.0210766	0.000210271	0.00269146	-2.35545	15.6218	C32B5.13;K02E7.10;Y71H2AR.2
cysteine-type endopeptidase activator activity involved in apoptotic process (GO:0008656)	3/15	0.00131729	0.0210766	0.000210271	0.00269146	-1.91423	12.6955	C32B5.13;K02E7.10;Y71H2AR.2
cysteine-type endopeptidase activity (GO:0004197)	5/49	0.000803928	0.0210766	2.42765e-05	0.000776847	-1.54484	11.0085	C32B5.13;K02E7.10;W07B8.4;Y71H2AR.2;cpr-1
cysteine-type peptidase activity (GO:0008234)	5/44	0.000486555	0.0210766	1.49824e-05	0.000776847	-1.29813	9.90234	C32B5.13;K02E7.10;W07B8.4;Y71H2AR.2;cpr-1
RNA-directed 5'-3' RNA polymerase activity (GO:0003968)	1/6	0.0864239	0.427461	0.0463493	0.181001	-3.66973	8.98531	rrf-2
ATP-dependent 5'-3' DNA helicase activity (GO:0043141)	1/6	0.0864239	0.427461	0.0463493	0.181001	-3.25698	7.97469	Y116F11A.1
mitogen-activated protein kinase kinase binding (GO:0031434)	3/34	0.0140592	0.112474	0.00183736	0.0146989	-1.84574	7.8711	old-2;R09D1.12;ver-1
transmembrane receptor protein tyrosine kinase activity (GO:0004714)	3/31	0.0109127	0.108898	0.00143434	0.0142787	-1.58044	7.14017	old-2;R09D1.12;ver-1
transmembrane receptor protein kinase activity (GO:0019199)	3/32	0.0119107	0.108898	0.00156173	0.0142787	-1.57138	6.9617	old-2;R09D1.12;ver-1
endopeptidase activity (GO:0004175)	6/103	0.00452188	0.0578801	6.75513e-05	0.00144109	-1.23772	6.68226	C32B5.13;K02E7.10;W07B8.4;Y71H2AR.2;rom-3;cpr-1
serine-type endopeptidase activity (GO:0004252)	1/8	0.113544	0.427461	0.0592069	0.181001	-2.9749	6.47208	rom-3
5'-3' DNA helicase activity (GO:0043139)	1/7	0.100086	0.427461	0.0527991	0.181001	-2.75605	6.34367	Y116F11A.1
serine-type peptidase activity (GO:0008236)	1/8	0.113544	0.427461	0.0592069	0.181001	-2.75997	6.00448	rom-3
MAP kinase kinase kinase activity (GO:0004709)	3/36	0.0164134	0.116718	0.00214165	0.0152295	-1.43858	5.91206	old-2;R09D1.12;ver-1
histone demethylase activity (H3-K27 specific) (GO:0071558)	1/6	0.0864239	0.427461	0.0463493	0.181001	-2.34558	5.74313	jmjd-3.3
transcriptional repressor activity, RNA polymerase II activating transcription factor binding (GO:0098811)	1/9	0.126802	0.450852	0.0655728	0.190757	-2.7218	5.62086	jmjd-3.3
5'-3' exonuclease activity (GO:0008409)	1/8	0.113544	0.427461	0.0592069	0.181001	-2.38706	5.1932	eol-1
dipeptidyl-peptidase activity (GO:0008239)	1/13	0.177886	0.517488	0.0906236	0.241663	-2.38662	4.12077	F19C7.2
transcriptional activator activity, RNA polymerase II transcription factor binding (GO:0001190)	1/14	0.190185	0.52921	0.0967844	0.247768	-2.25673	3.74562	jmjd-3.3
pyrophosphatase activity (GO:0016462)	1/11	0.152728	0.514452	0.0781803	0.217545	-1.84128	3.45995	eol-1
alpha-(1->3)-fucosyltransferase activity (GO:0046920)	1/16	0.214235	0.548441	0.108985	0.258336	-2.11957	3.26558	C05E4.15
fucosyltransferase activity (GO:0008417)	1/19	0.248981	0.61135	0.12699	0.2744	-2.10871	2.9319	C05E4.15
protein tyrosine kinase activity (GO:0004713)	3/77	0.108397	0.427461	0.0160078	0.10245	-1.31738	2.92716	old-2;R09D1.12;ver-1
exonuclease activity (GO:0004527)	1/20	0.26022	0.61135	0.132913	0.2744	-2.03975	2.74597	eol-1
ATP-dependent DNA helicase activity (GO:0004003)	1/21	0.27129	0.61135	0.138797	0.277594	-2.10384	2.7446	Y116F11A.1
guanyl ribonucleotide binding (GO:0032561)	2/57	0.209564	0.548441	0.0593908	0.181001	-1.58471	2.47647	rac-2;tbb-6
GTP binding (GO:0005525)	2/49	0.166351	0.517488	0.0457361	0.181001	-1.32702	2.38022	rac-2;tbb-6
purine ribonucleoside binding (GO:0032550)	2/51	0.177015	0.517488	0.0490257	0.181001	-1.24437	2.15466	rac-2;tbb-6
G-protein beta/gamma-subunit complex binding (GO:0031683)	1/23	0.292939	0.61135	0.15045	0.291782	-1.63774	2.0108	gpa-6
transcriptional activator activity, RNA polymerase II core promoter proximal region sequence-specific binding (GO:0001077)	1/27	0.334332	0.61135	0.173302	0.299766	-1.68722	1.84855	zip-6
5'-3' RNA polymerase activity (GO:0034062)	1/27	0.334332	0.61135	0.173302	0.299766	-1.66491	1.82411	rrf-2
aminopeptidase activity (GO:0004177)	1/27	0.334332	0.61135	0.173302	0.299766	-1.66317	1.82221	F19C7.2
lipase activity (GO:0016298)	1/26	0.324216	0.61135	0.167645	0.299766	-1.57244	1.77111	lipl-1
protein kinase binding (GO:0019901)	3/125	0.287452	0.61135	0.0536639	0.181001	-1.25044	1.55892	old-2;R09D1.12;ver-1
ubiquitin protein ligase binding (GO:0031625)	1/34	0.401042	0.675439	0.211874	0.338999	-1.69571	1.54935	cul-6
actin filament binding (GO:0051015)	1/42	0.46916	0.682415	0.253833	0.345644	-1.75799	1.33046	B0280.2
ubiquitin-like protein ligase binding (GO:0044389)	1/34	0.401042	0.675439	0.211874	0.338999	-1.4544	1.32886	cul-6
double-stranded DNA binding (GO:0003690)	1/42	0.46916	0.682415	0.253833	0.345644	-1.62978	1.23343	R03H10.6
zinc ion binding (GO:0008270)	1/40	0.452891	0.682415	0.24355	0.345644	-1.44956	1.1482	valv-1
GTPase activity (GO:0003924)	2/92	0.400917	0.675439	0.13156	0.2744	-1.24808	1.14074	rac-2;gpa-6
core promoter proximal region sequence-specific DNA binding (GO:0000987)	1/40	0.452891	0.682415	0.24355	0.345644	-1.2762	1.01088	jmjd-3.3
G-protein coupled receptor binding (GO:0001664)	1/41	0.461087	0.682415	0.248708	0.345644	-1.29031	0.998915	gpa-6
purine ribonucleoside triphosphate binding (GO:0035639)	2/78	0.325645	0.61135	0.100668	0.247799	-0.884352	0.992195	rac-2;tbb-6
RNA polymerase II core promoter proximal region sequence-specific DNA binding (GO:0000978)	1/40	0.452891	0.682415	0.24355	0.345644	-1.22995	0.974244	jmjd-3.3
transcriptional activator activity, RNA polymerase II transcription regulatory region sequence-specific binding (GO:0001228)	1/45	0.492664	0.685446	0.269005	0.347516	-1.34099	0.949322	zip-6
transcription factor activity, RNA polymerase II core promoter proximal region sequence-specific binding (GO:0000982)	1/44	0.484947	0.685446	0.263981	0.347516	-1.16071	0.840021	zip-6
actin binding (GO:0003779)	1/52	0.543551	0.740154	0.303258	0.38056	-1.27966	0.78012	B0280.2
ubiquitin-like protein ligase activity (GO:0061659)	1/54	0.557132	0.742843	0.312757	0.384932	-1.14987	0.672619	cul-6
transition metal ion binding (GO:0046914)	1/62	0.607546	0.747749	0.34952	0.414246	-1.31989	0.657739	valv-1
ubiquitin protein ligase activity (GO:0061630)	1/56	0.57031	0.744895	0.322131	0.388989	-1.06449	0.597789	cul-6
RNA polymerase II regulatory region sequence-specific DNA binding (GO:0000977)	2/134	0.597833	0.747749	0.233516	0.345644	-0.881344	0.453402	zip-6;jmjd-3.3
RNA binding (GO:0003723)	3/217	0.632543	0.763826	0.18338	0.308851	-0.906892	0.415362	C44H9.4;eol-1;ppw-1
protein kinase activity (GO:0004672)	4/276	0.593864	0.747749	0.116244	0.265701	-0.719275	0.374818	old-2;R09D1.12;Y39G8B.5;ver-1
nucleoside-triphosphatase activity (GO:0017111)	2/149	0.65541	0.776782	0.271497	0.347516	-0.818291	0.345723	rac-2;gpa-6
mRNA binding (GO:0003729)	1/94	0.758102	0.882155	0.478494	0.546851	-0.914764	0.253333	eol-1
RNA polymerase II regulatory region DNA binding (GO:0001012)	1/106	0.798286	0.896321	0.520187	0.573999	-1.09492	0.246674	zip-6
sequence-specific DNA binding (GO:0043565)	1/105	0.795208	0.896321	0.516839	0.573999	-0.960624	0.220129	jmjd-3.3
transcription regulatory region sequence-specific DNA binding (GO:0000976)	1/120	0.836834	0.900358	0.564771	0.612044	-0.828986	0.147667	zip-6
ubiquitin-protein transferase activity (GO:0004842)	1/123	0.844086	0.900358	0.573791	0.612044	-0.852779	0.144547	cul-6
DNA binding (GO:0003677)	2/211	0.826466	0.900358	0.425654	0.495306	-0.685305	0.130616	jmjd-3.3;R03H10.6
G-protein coupled olfactory receptor activity (GO:0038022)	1/153	0.901085	0.9454	0.654622	0.686817	-0.719343	0.0749241	Y37H2C.4
olfactory receptor activity (GO:0004984)	1/174	0.928096	0.958035	0.70218	0.724831	-0.657466	0.0490599	Y37H2C.4
G-protein coupled receptor activity (GO:0004930)	1/214	0.96087	0.976122	0.775895	0.788211	-0.709413	0.0283168	Y37H2C.4
protein serine/threonine kinase activity (GO:0004674)	1/250	0.977394	0.977394	0.826932	0.826932	-0.637384	0.0145741	Y39G8B.5

## Sheet: JU1400-npa up GO BP
Term	Overlap	P.value	Adjusted P.value	Old.P.value	Old.Adjusted.P.value	Z.score	Combined.Score	Genes
positive regulation of peptidase activity (GO:0010952)	3/15	0.00131729	0.0337225	0.000157166	0.00251465	-2.53655	16.8229	C32B5.13;K02E7.10;Y71H2AR.2
regulation of apoptotic signaling pathway (GO:2001233)	3/14	0.00106557	0.0337225	0.000131515	0.00251465	-2.43443	16.6618	C32B5.13;K02E7.10;Y71H2AR.2
regulation of peptidase activity (GO:0052547)	3/14	0.00106557	0.0337225	0.000131515	0.00251465	-2.28506	15.6395	C32B5.13;K02E7.10;Y71H2AR.2
positive regulation of apoptotic signaling pathway (GO:2001235)	3/15	0.00131729	0.0337225	0.000157166	0.00251465	-2.29805	15.2411	C32B5.13;K02E7.10;Y71H2AR.2
positive regulation of proteolysis (GO:0045862)	3/17	0.00192561	0.0396536	0.000217759	0.00309702	-2.21984	13.8796	C32B5.13;K02E7.10;Y71H2AR.2
cellular protein catabolic process (GO:0044257)	5/48	0.000730721	0.0337225	1.40793e-05	0.000917796	-1.64847	11.9044	C32B5.13;K02E7.10;W07B8.4;Y71H2AR.2;cpr-1
chromatin silencing by small RNA (GO:0031048)	2/11	0.0112075	0.101638	0.00268551	0.0153695	-2.50914	11.269	rrf-2;ppw-1
positive regulation of ERK1 and ERK2 cascade (GO:0070374)	3/31	0.0109127	0.101638	0.00107874	0.010743	-2.02812	9.16272	old-2;R09D1.12;ver-1
defense response to Gram-positive bacterium (GO:0050830)	5/61	0.00216855	0.0396536	4.14619e-05	0.00176904	-1.48058	9.0814	clec-61;clec-60;clec-82;lec-8;math-38
deoxyribonucleotide metabolic process (GO:0009262)	1/6	0.0864239	0.322971	0.041863	0.145726	-3.47716	8.5138	F54H12.2
positive regulation of MAPK cascade (GO:0043410)	3/39	0.020334	0.130138	0.00200226	0.0128145	-2.09989	8.18004	old-2;R09D1.12;ver-1
negative regulation of signaling (GO:0023057)	3/32	0.0119107	0.101638	0.00117501	0.010743	-1.81017	8.01962	old-2;R09D1.12;ver-1
regulation of presynapse assembly (GO:1905606)	1/8	0.113544	0.322971	0.0535087	0.145726	-3.65698	7.95599	cebp-1
regulation of peptide secretion (GO:0002791)	1/7	0.100086	0.322971	0.0477031	0.145726	-3.41957	7.87092	rom-3
positive regulation of hydrolase activity (GO:0051345)	3/34	0.0140592	0.105858	0.00138346	0.0110676	-1.82314	7.77473	C32B5.13;K02E7.10;Y71H2AR.2
regulation of ERK1 and ERK2 cascade (GO:0070372)	3/31	0.0109127	0.101638	0.00107874	0.010743	-1.66736	7.53286	old-2;R09D1.12;ver-1
positive regulation of signal transduction (GO:0009967)	3/32	0.0119107	0.101638	0.00117501	0.010743	-1.68072	7.44615	C32B5.13;K02E7.10;Y71H2AR.2
nuclear RNA surveillance (GO:0071027)	1/8	0.113544	0.322971	0.0535087	0.145726	-3.37665	7.3461	eol-1
negative regulation of cell communication (GO:0010648)	3/32	0.0119107	0.101638	0.00117501	0.010743	-1.58786	7.03474	old-2;R09D1.12;ver-1
regulation of kinase activity (GO:0043549)	3/34	0.0140592	0.105858	0.00138346	0.0110676	-1.55342	6.62453	old-2;R09D1.12;ver-1
positive regulation of transferase activity (GO:0051347)	3/38	0.018975	0.130138	0.00186693	0.0128145	-1.64091	6.50562	old-2;R09D1.12;ver-1
positive regulation of sprouting of injured axon (GO:0048687)	1/8	0.113544	0.322971	0.0535087	0.145726	-2.94178	6.40002	cebp-1
UDP-N-acetylglucosamine biosynthetic process (GO:0006048)	1/7	0.100086	0.322971	0.0477031	0.145726	-2.77435	6.38578	T03F6.3
regulation of protein transport (GO:0051223)	1/8	0.113544	0.322971	0.0535087	0.145726	-2.92491	6.36331	rom-3
glucosamine-containing compound catabolic process (GO:1901072)	1/7	0.100086	0.322971	0.0477031	0.145726	-2.6534	6.10739	T03F6.3
positive regulation of phosphorylation (GO:0042327)	3/47	0.0330831	0.16287	0.00330754	0.0156802	-1.77754	6.05916	old-2;R09D1.12;ver-1
positive regulation of axon extension involved in regeneration (GO:0048691)	1/8	0.113544	0.322971	0.0535087	0.145726	-2.76824	6.02247	cebp-1
positive regulation of kinase activity (GO:0033674)	3/39	0.020334	0.130138	0.00200226	0.0128145	-1.48731	5.79374	old-2;R09D1.12;ver-1
regulation of actin nucleation (GO:0051125)	1/7	0.100086	0.322971	0.0477031	0.145726	-2.48734	5.72517	B0280.2
positive regulation of cell proliferation (GO:0008284)	3/46	0.0313077	0.160296	0.00312193	0.0153695	-1.64271	5.69017	old-2;R09D1.12;ver-1
regulation of epidermal growth factor receptor signaling pathway (GO:0042058)	1/11	0.152728	0.383317	0.0707205	0.170797	-3.01335	5.66238	rom-3
positive regulation of actin filament polymerization (GO:0030838)	1/9	0.126802	0.338139	0.05928	0.151757	-2.73488	5.64788	B0280.2
proteolysis (GO:0006508)	7/131	0.00358999	0.0574398	1.43406e-05	0.000917796	-0.985914	5.55031	C32B5.13;F19C7.2;K02E7.10;W07B8.4;Y71H2AR.2;rom-3;cpr-1
positive regulation of intracellular signal transduction (GO:1902533)	3/40	0.0217452	0.132542	0.00214357	0.0130656	-1.42572	5.45818	old-2;R09D1.12;ver-1
positive regulation of apoptotic process (GO:0043065)	3/44	0.0279121	0.160296	0.00277037	0.0153695	-1.51604	5.42544	C32B5.13;K02E7.10;Y71H2AR.2
proteolysis involved in cellular protein catabolic process (GO:0051603)	5/79	0.00661291	0.0940503	0.000132551	0.00251465	-1.03828	5.21087	C32B5.13;K02E7.10;W07B8.4;Y71H2AR.2;cpr-1
regulation of protein secretion (GO:0050708)	1/8	0.113544	0.322971	0.0535087	0.145726	-2.25784	4.91207	rom-3
regulation of axon extension involved in regeneration (GO:0048690)	1/11	0.152728	0.383317	0.0707205	0.170797	-2.60609	4.89709	cebp-1
MAPK cascade involved in axon regeneration (GO:1903616)	1/9	0.126802	0.338139	0.05928	0.151757	-2.28874	4.72653	cebp-1
negative regulation of response to stimulus (GO:0048585)	3/46	0.0313077	0.160296	0.00312193	0.0153695	-1.3462	4.66311	old-2;R09D1.12;ver-1
amino sugar biosynthetic process (GO:0046349)	1/7	0.100086	0.322971	0.0477031	0.145726	-2.0093	4.62487	T03F6.3
regulation of MAPK cascade (GO:0043408)	3/45	0.029584	0.160296	0.0029429	0.0153695	-1.30131	4.58131	old-2;R09D1.12;ver-1
plasma membrane bounded cell projection morphogenesis (GO:0120039)	1/13	0.177886	0.39264	0.0820261	0.176514	-2.53113	4.37027	rac-2
negative regulation of signal transduction (GO:0009968)	3/53	0.0448046	0.204821	0.00456358	0.0201427	-1.3903	4.31749	old-2;R09D1.12;ver-1
nucleotide-sugar biosynthetic process (GO:0009226)	1/12	0.165402	0.39264	0.07639	0.176514	-2.25756	4.06221	T03F6.3
positive regulation of axon extension (GO:0045773)	1/13	0.177886	0.39264	0.0820261	0.176514	-2.27134	3.92173	cebp-1
axon extension involved in axon guidance (GO:0048846)	1/14	0.190185	0.39264	0.0876289	0.176514	-2.35083	3.90182	rac-2
neuron projection regeneration (GO:0031102)	1/13	0.177886	0.39264	0.0820261	0.176514	-2.22699	3.84514	cebp-1
regulation of signal transduction (GO:0009966)	3/52	0.0427252	0.202549	0.00433693	0.0198259	-1.21739	3.83837	old-2;R09D1.12;ver-1
defense response to bacterium (GO:0042742)	5/140	0.059359	0.245095	0.00164472	0.0123837	-1.35111	3.81575	clec-61;clec-60;clec-82;lec-8;math-38
DNA geometric change (GO:0032392)	1/14	0.190185	0.39264	0.0876289	0.176514	-2.25892	3.74926	Y116F11A.1
neuron projection extension involved in neuron projection guidance (GO:1902284)	1/14	0.190185	0.39264	0.0876289	0.176514	-2.16427	3.59217	rac-2
response to gamma radiation (GO:0010332)	1/14	0.190185	0.39264	0.0876289	0.176514	-2.14869	3.5663	mul-1
negative regulation of programmed cell death (GO:0043069)	3/58	0.0559352	0.245095	0.00580435	0.0247652	-1.21925	3.51577	old-2;R09D1.12;ver-1
carbohydrate derivative biosynthetic process (GO:1901137)	1/14	0.190185	0.39264	0.0876289	0.176514	-2.00347	3.32528	F54H12.2
negative regulation of apoptotic process (GO:0043066)	3/59	0.058305	0.245095	0.00607444	0.0250816	-1.16616	3.3143	old-2;R09D1.12;ver-1
positive regulation of protein phosphorylation (GO:0001934)	3/69	0.0844824	0.322971	0.00919317	0.0356584	-1.33764	3.3056	old-2;R09D1.12;ver-1
nuclear mRNA surveillance (GO:0071028)	1/11	0.152728	0.383317	0.0707205	0.170797	-1.75076	3.28984	eol-1
response to axon injury (GO:0048678)	1/15	0.2023	0.4046	0.0931985	0.180749	-2.03497	3.25189	cebp-1
axon extension (GO:0048675)	1/17	0.225991	0.41923	0.104239	0.187924	-2.18312	3.24686	rac-2
regulation of neurogenesis (GO:0050767)	1/17	0.225991	0.41923	0.104239	0.187924	-2.1747	3.23434	egl-43
DNA duplex unwinding (GO:0032508)	1/16	0.214235	0.409284	0.0987351	0.183161	-2.09473	3.22731	Y116F11A.1
positive regulation of cellular process (GO:0048522)	3/61	0.0631841	0.252737	0.006637	0.026548	-1.15938	3.20186	old-2;R09D1.12;ver-1
UDP-N-acetylglucosamine metabolic process (GO:0006047)	1/9	0.126802	0.338139	0.05928	0.151757	-1.52811	3.15575	T03F6.3
cortical actin cytoskeleton organization (GO:0030866)	1/16	0.214235	0.409284	0.0987351	0.183161	-1.97991	3.05041	B0280.2
axon regeneration (GO:0031103)	1/16	0.214235	0.409284	0.0987351	0.183161	-1.86401	2.87185	cebp-1
Rho protein signal transduction (GO:0007266)	1/19	0.248981	0.43067	0.115149	0.193936	-2.05918	2.86303	rac-2
neuron projection development (GO:0031175)	1/22	0.282196	0.457068	0.131274	0.210038	-2.0804	2.63203	rac-2
regulation of neuron differentiation (GO:0045664)	1/15	0.2023	0.4046	0.0931985	0.180749	-1.64439	2.62775	egl-43
motor neuron axon guidance (GO:0008045)	1/20	0.26022	0.444108	0.120556	0.200405	-1.87643	2.5261	rac-2
neuron projection morphogenesis (GO:0048812)	1/23	0.292939	0.457068	0.136585	0.210637	-2.04516	2.51103	rac-2
production of siRNA involved in RNA interference (GO:0030422)	1/18	0.237573	0.422351	0.10971	0.189769	-1.73753	2.49732	rrf-2
DNA replication (GO:0006260)	1/22	0.282196	0.457068	0.131274	0.210038	-1.86044	2.35374	Y116F11A.1
regulation of secretion by cell (GO:1903530)	1/18	0.237573	0.422351	0.10971	0.189769	-1.62501	2.3356	rom-3
peptidyl-threonine phosphorylation (GO:0018107)	1/18	0.237573	0.422351	0.10971	0.189769	-1.56063	2.24307	Y39G8B.5
regulation of cell proliferation (GO:0042127)	3/100	0.188607	0.39264	0.0240082	0.0878013	-1.33489	2.22671	old-2;R09D1.12;ver-1
peptidyl-threonine modification (GO:0018210)	1/21	0.27129	0.45691	0.125931	0.206656	-1.65837	2.16345	Y39G8B.5
production of small RNA involved in gene silencing by RNA (GO:0070918)	1/23	0.292939	0.457068	0.136585	0.210637	-1.70231	2.09008	rrf-2
regulation of apoptotic process (GO:0042981)	3/92	0.1591	0.391631	0.0194154	0.0730933	-1.07278	1.972	old-2;R09D1.12;ver-1
protein maturation (GO:0051604)	1/24	0.303522	0.457068	0.141865	0.211148	-1.64296	1.9589	rom-3
dorsal/ventral axon guidance (GO:0033563)	1/24	0.303522	0.457068	0.141865	0.211148	-1.63977	1.95511	rac-2
regulation of axon guidance (GO:1902667)	1/27	0.334332	0.489583	0.157517	0.229116	-1.75632	1.92426	cebp-1
regulation of synapse assembly (GO:0051963)	1/23	0.292939	0.457068	0.136585	0.210637	-1.56708	1.92405	cebp-1
regulation of axon extension involved in axon guidance (GO:0048841)	1/19	0.248981	0.43067	0.115149	0.193936	-1.37148	1.90687	cebp-1
MAPK cascade (GO:0000165)	1/24	0.303522	0.457068	0.141865	0.211148	-1.59738	1.90456	cebp-1
regulation of axon extension (GO:0030516)	1/30	0.363784	0.517381	0.172893	0.245892	-1.72015	1.73941	cebp-1
adenylate cyclase-modulating G-protein coupled receptor signaling pathway (GO:0007188)	1/35	0.410012	0.564317	0.197917	0.272402	-1.85074	1.65006	gpa-6
response to ionizing radiation (GO:0010212)	1/27	0.334332	0.489583	0.157517	0.229116	-1.4773	1.61856	mul-1
cellular macromolecule biosynthetic process (GO:0034645)	2/73	0.2981	0.457068	0.0756865	0.176514	-1.33706	1.61828	Y116F11A.1;F57B9.3
actin filament organization (GO:0007015)	1/32	0.382693	0.538294	0.182992	0.257396	-1.62904	1.56473	rac-2
axon development (GO:0061564)	1/30	0.363784	0.517381	0.172893	0.245892	-1.43764	1.45374	cebp-1
nematode male tail tip morphogenesis (GO:0045138)	2/80	0.336589	0.489583	0.088257	0.176514	-1.26981	1.38269	rnt-1;ver-1
nucleotide biosynthetic process (GO:0009165)	1/33	0.391937	0.545303	0.187997	0.261561	-1.44657	1.35494	F54H12.2
posttranscriptional gene silencing by RNA (GO:0035194)	1/41	0.461087	0.614783	0.226979	0.302638	-1.42554	1.10361	C44H9.4
peptide biosynthetic process (GO:0043043)	1/44	0.484947	0.6334	0.241124	0.314938	-1.49567	1.08244	F57B9.3
protein processing (GO:0016485)	1/41	0.461087	0.614783	0.226979	0.302638	-1.28431	0.99427	rom-3
nuclear-transcribed mRNA catabolic process (GO:0000956)	1/41	0.461087	0.614783	0.226979	0.302638	-1.24585	0.964499	eol-1
neuron migration (GO:0001764)	1/42	0.46916	0.619098	0.231722	0.305778	-1.22357	0.926011	rac-2
RNA interference (GO:0016246)	1/47	0.507754	0.65649	0.255019	0.329722	-1.19831	0.812164	rrf-2
positive regulation of multicellular organism growth (GO:0040018)	1/50	0.529554	0.67783	0.268667	0.343894	-1.22051	0.775899	rnt-1
regulation of nucleic acid-templated transcription (GO:1903506)	1/52	0.543551	0.682103	0.277631	0.3484	-1.23881	0.755218	egl-43
endocytosis (GO:0006897)	1/56	0.57031	0.70192	0.295241	0.363373	-1.25033	0.702152	B0280.2
generation of neurons (GO:0048699)	1/52	0.543551	0.682103	0.277631	0.3484	-1.08932	0.664088	rac-2
Ras protein signal transduction (GO:0007265)	1/60	0.595506	0.719102	0.312434	0.377279	-1.22605	0.635516	rac-2
G-protein coupled receptor signaling pathway, coupled to cyclic nucleotide second messenger (GO:0007187)	1/54	0.557132	0.692358	0.286489	0.356025	-0.995761	0.582474	gpa-6
regulation of cell motility (GO:2000145)	1/60	0.595506	0.719102	0.312434	0.377279	-1.05727	0.548028	egl-43
regulation of cellular macromolecule biosynthetic process (GO:2000112)	1/61	0.601571	0.719637	0.316669	0.378818	-1.0348	0.525897	egl-43
positive regulation of developmental growth (GO:0048639)	1/65	0.62494	0.740197	0.333355	0.395087	-1.101	0.517578	rnt-1
axon guidance (GO:0007411)	1/74	0.672644	0.768736	0.369469	0.42225	-1.30246	0.516475	rac-2
gene expression (GO:0010467)	1/67	0.636107	0.740197	0.34155	0.39744	-1.07186	0.484898	F57B9.3
cellular protein metabolic process (GO:0044267)	1/66	0.630565	0.740197	0.337465	0.396289	-0.974345	0.449308	F57B9.3
regulation of cell migration (GO:0030334)	1/73	0.667657	0.768736	0.365552	0.421537	-0.973125	0.393123	egl-43
regulation of multicellular organism growth (GO:0040014)	1/89	0.739089	0.837198	0.425488	0.481969	-1.09329	0.33054	rnt-1
DNA metabolic process (GO:0006259)	1/98	0.772312	0.852207	0.456752	0.504003	-1.13407	0.293005	Y116F11A.1
translation (GO:0006412)	1/97	0.76884	0.852207	0.453362	0.504003	-1.06051	0.278779	F57B9.3
negative regulation of transcription from RNA polymerase II promoter (GO:0000122)	1/93	0.754413	0.84706	0.439593	0.493578	-0.969535	0.27323	F57B9.3
positive regulation of multicellular organismal process (GO:0051240)	1/108	0.804304	0.879922	0.489557	0.535584	-1.22202	0.26613	rnt-1
vesicle-mediated transport (GO:0016192)	1/124	0.846431	0.897842	0.538092	0.572268	-1.23284	0.205547	B0280.2
peptidyl-serine modification (GO:0018209)	1/121	0.839288	0.897842	0.529346	0.569381	-1.02093	0.178869	Y39G8B.5
peptidyl-serine phosphorylation (GO:0018105)	1/120	0.836834	0.897842	0.526395	0.569381	-0.933107	0.166214	Y39G8B.5
negative regulation of transcription, DNA-templated (GO:0045892)	1/125	0.848742	0.897842	0.540972	0.572268	-0.893729	0.146572	F57B9.3
regulation of gene expression (GO:0010468)	1/204	0.954436	0.985191	0.72104	0.756501	-1.0661	0.0497169	egl-43
protein phosphorylation (GO:0006468)	1/212	0.95966	0.985191	0.734876	0.764749	-0.929794	0.0382849	Y39G8B.5
sensory perception of chemical stimulus (GO:0007606)	1/231	0.969798	0.985191	0.765124	0.777268	-1.08948	0.0334118	srh-258
regulation of transcription, DNA-templated (GO:0006355)	1/227	0.9679	0.985191	0.759047	0.777264	-0.945953	0.0308635	egl-43
detection of chemical stimulus involved in sensory perception (GO:0050907)	1/217	0.962618	0.985191	0.743183	0.767156	-0.733807	0.0279572	srh-258
embryo development ending in birth or egg hatching (GO:0009792)	1/286	0.986953	0.994724	0.835027	0.841602	-0.77055	0.0101194	rnt-1
regulation of transcription from RNA polymerase II promoter (GO:0006357)	1/358	0.995667	0.995667	0.896731	0.896731	-0.772357	0.00335357	F57B9.3

## Sheet: JU1400-npa up KEGG
Term	Overlap	P.value	Adjusted P.value	Old.P.value	Old.Adjusted.P.value	Z.score	Combined.Score	Genes
Wnt signaling pathway	5/76	0.00561987	0.089918	2.5368e-05	0.000405889	-1.70027	8.80987	daam-1;skr-6;skr-4;cul-6;rac-2
TGF-beta signaling pathway	3/41	0.0232086	0.185669	0.0010385	0.008308	-2.19403	8.25665	skr-6;skr-4;cul-6
Folate biosynthesis	1/14	0.190185	0.50463	0.0691559	0.122944	-2.42317	4.02187	F49H6.5
Ubiquitin mediated proteolysis	3/87	0.141454	0.50463	0.00805715	0.0429715	-1.5494	3.0303	skr-6;skr-4;cul-6
Ascorbate and aldarate metabolism	1/21	0.27129	0.50463	0.0998704	0.145934	-2.07543	2.70754	C54E4.5
Lysosome	3/99	0.184843	0.50463	0.0113711	0.0454844	-1.16928	1.97403	W07B8.4;lipl-1;cpr-1
Phagosome	2/63	0.24265	0.50463	0.0370636	0.0988363	-1.30121	1.8427	rac-2;tbb-6
AGE-RAGE signaling pathway in diabetic complications	1/29	0.354114	0.50463	0.133809	0.178411	-1.75543	1.82238	rac-2
Inositol phosphate metabolism	1/34	0.401042	0.50463	0.154407	0.181109	-1.53906	1.40622	C54E4.5
Amino sugar and nucleotide sugar metabolism	1/35	0.410012	0.50463	0.158471	0.181109	-1.55524	1.38661	T03F6.3
MAPK signaling pathway	2/77	0.320156	0.50463	0.052825	0.120743	-1.01923	1.16085	ver-1;rac-2
Autophagy	2/85	0.3637	0.50463	0.0627464	0.122944	-1.11609	1.12885	W07B8.4;cpr-1
Protein processing in endoplasmic reticulum	3/136	0.332388	0.50463	0.0260408	0.0833306	-0.7504	0.82653	skr-6;skr-4;cul-6
RNA transport	2/112	0.500942	0.572506	0.10033	0.145934	-0.836365	0.578149	C44H9.4;F57B9.3
mRNA surveillance pathway	1/69	0.646942	0.690071	0.286241	0.305324	-0.892977	0.38889	C44H9.4
Ribosome	1/149	0.894893	0.894893	0.518814	0.518814	-0.630242	0.0699889	rpl-19

## Sheet: JU1400-npa down GO MF
Term	Overlap	P.value	Adjusted P.value	Old.P.value	Old.Adjusted.P.value	Z.score	Combined.Score	Genes
CoA hydrolase activity (GO:0016289)	1/16	0.00797305	0.00797305	0.00412621	0.00412621	-2.28057	11.019	hach-1

## Sheet: JU1400-npa down GO BP
Term	Overlap	P.value	Adjusted P.value	Old.P.value	Old.Adjusted.P.value	Z.score	Combined.Score	Genes
fatty acid oxidation (GO:0019395)	1/23	0.0114432	0.0256596	0.00916288	0.0203463	-1.92776	8.61777	hach-1
fatty acid beta-oxidation (GO:0006635)	1/28	0.0139152	0.0256596	0.0110665	0.0203463	-1.85291	7.92079	hach-1
fatty acid catabolic process (GO:0009062)	1/31	0.0153958	0.0256596	0.0122078	0.0203463	-1.63476	6.82295	hach-1
defense response to bacterium (GO:0042742)	1/140	0.0678504	0.0678504	0.053228	0.053228	-1.45819	3.92317	dod-24
defense response to Gram-negative bacterium (GO:0050829)	1/94	0.0460284	0.0575356	0.0360228	0.0450285	-1.04316	3.21136	dod-24

## Sheet: JU1400-npa down KEGG
Term	Overlap	P.value	Adjusted P.value	Old.P.value	Old.Adjusted.P.value	Z.score	Combined.Score	Genes
beta-Alanine metabolism	1/24	0.0119381	0.0216135	0.00746491	0.0134368	-2.51634	11.1424	hach-1
Valine, leucine and isoleucine degradation	1/50	0.0247261	0.0247261	0.0152284	0.0152284	-2.26271	8.37178	hach-1
Propanoate metabolism	1/29	0.014409	0.0216135	0.0089579	0.0134368	-1.87961	7.96935	hach-1

## Sheet: JU1400-nau up GO MF
Term	Overlap	P.value	Adjusted P.value	Old.P.value	Old.Adjusted.P.value	Z.score	Combined.Score	Genes
peptidase activator activity involved in apoptotic process (GO:0016505)	4/15	8.11031e-05	0.00216275	2.08672e-05	0.000417343	-2.36156	22.2454	C32B5.13;K02E7.10;C32B5.7;Y71H2AR.2
cysteine-type endopeptidase activator activity involved in apoptotic process (GO:0008656)	4/15	8.11031e-05	0.00216275	2.08672e-05	0.000417343	-1.91986	18.0846	C32B5.13;K02E7.10;C32B5.7;Y71H2AR.2
cysteine-type endopeptidase activity (GO:0004197)	6/49	0.000136508	0.00273017	8.09406e-06	0.000323763	-1.52841	13.6015	C32B5.13;tag-196;K02E7.10;C32B5.7;W07B8.4;Y71H2AR.2
cysteine-type peptidase activity (GO:0008234)	6/44	7.37677e-05	0.00216275	4.58677e-06	0.000323763	-1.29813	12.3512	C32B5.13;tag-196;K02E7.10;C32B5.7;W07B8.4;Y71H2AR.2
RNA polymerase II distal enhancer sequence-specific DNA binding (GO:0000980)	1/6	0.0936351	0.400859	0.0623039	0.202543	-4.13661	9.79694	peb-1
mitogen-activated protein kinase binding (GO:0051019)	1/6	0.0936351	0.400859	0.0623039	0.202543	-3.78087	8.95443	vhp-1
calcium-transporting ATPase activity (GO:0005388)	1/6	0.0936351	0.400859	0.0623039	0.202543	-3.76533	8.91763	mca-1
stearoyl-CoA 9-desaturase activity (GO:0004768)	1/7	0.108368	0.400859	0.07089	0.202543	-3.48799	7.75108	fat-6
acyl-CoA desaturase activity (GO:0016215)	1/7	0.108368	0.400859	0.07089	0.202543	-3.23504	7.18897	fat-6
growth factor receptor binding (GO:0070851)	1/6	0.0936351	0.400859	0.0623039	0.202543	-3.02342	7.16052	let-756
amino acid binding (GO:0016597)	1/6	0.0936351	0.400859	0.0623039	0.202543	-2.93348	6.9475	glc-1
nucleotide kinase activity (GO:0019201)	1/7	0.108368	0.400859	0.07089	0.202543	-3.05888	6.79752	dlg-1
ATPase activity, coupled to transmembrane movement of ions, phosphorylative mechanism (GO:0015662)	1/9	0.137121	0.400859	0.0878333	0.206666	-3.19427	6.34666	mca-1
ionotropic glutamate receptor binding (GO:0035255)	1/6	0.0936351	0.400859	0.0623039	0.202543	-2.65088	6.2782	dlg-1
endopeptidase activity (GO:0004175)	6/103	0.00673177	0.107708	0.000394588	0.00631341	-1.23772	6.18976	C32B5.13;tag-196;K02E7.10;C32B5.7;W07B8.4;Y71H2AR.2
glutamate receptor binding (GO:0035254)	1/7	0.108368	0.400859	0.07089	0.202543	-2.60076	5.77948	dlg-1
histone demethylase activity (H3-K27 specific) (GO:0071558)	1/6	0.0936351	0.400859	0.0623039	0.202543	-2.34558	5.55515	jmjd-3.3
phosphatidylinositol-3,4,5-trisphosphate binding (GO:0005547)	1/9	0.137121	0.400859	0.0878333	0.206666	-2.76848	5.50066	akt-2
transcriptional repressor activity, RNA polymerase II activating transcription factor binding (GO:0098811)	1/9	0.137121	0.400859	0.0878333	0.206666	-2.66295	5.29099	jmjd-3.3
activating transcription factor binding (GO:0033613)	1/10	0.151149	0.400859	0.0961917	0.213759	-2.76451	5.2235	daf-16
3'-5' DNA helicase activity (GO:0043138)	1/12	0.178527	0.400859	0.112685	0.219593	-2.75851	4.75295	sld-5
5'-3' exonuclease activity (GO:0008409)	1/8	0.122862	0.400859	0.0793996	0.206666	-2.2513	4.72028	eol-1
protein kinase binding (GO:0019901)	5/125	0.0534457	0.400859	0.00606708	0.0808944	-1.55458	4.55351	R09D1.12;let-756;tir-1;ver-1;vhp-1
enhancer sequence-specific DNA binding (GO:0001158)	1/11	0.16495	0.400859	0.104475	0.214309	-2.39716	4.31996	peb-1
serine-type endopeptidase inhibitor activity (GO:0004867)	1/11	0.16495	0.400859	0.104475	0.214309	-2.31249	4.16738	F22E12.1
mitogen-activated protein kinase kinase binding (GO:0031434)	2/34	0.105214	0.400859	0.0421819	0.202543	-1.71939	3.87165	R09D1.12;ver-1
phosphotransferase activity, phosphate group as acceptor (GO:0016776)	1/12	0.178527	0.400859	0.112685	0.219593	-2.23437	3.84985	dlg-1
endopeptidase inhibitor activity (GO:0004866)	1/14	0.205024	0.410079	0.128886	0.226905	-2.39759	3.79929	F22E12.1
N-acetyltransferase activity (GO:0008080)	1/13	0.191884	0.410079	0.120822	0.224785	-2.29333	3.78598	mec-17
transmembrane receptor protein tyrosine kinase activity (GO:0004714)	2/31	0.0899675	0.400859	0.0359608	0.202543	-1.57186	3.78551	R09D1.12;ver-1
transmembrane receptor protein kinase activity (GO:0019199)	2/32	0.0949729	0.400859	0.0379915	0.202543	-1.49987	3.53093	R09D1.12;ver-1
transcriptional activator activity, RNA polymerase II transcription factor binding (GO:0001190)	1/14	0.205024	0.410079	0.128886	0.226905	-2.12693	3.37039	jmjd-3.3
cation-transporting ATPase activity (GO:0019829)	1/15	0.217952	0.410079	0.136878	0.227512	-2.06784	3.15032	mca-1
iron ion binding (GO:0005506)	1/15	0.217952	0.410079	0.136878	0.227512	-2.00011	3.04713	fat-6
protease binding (GO:0002020)	1/16	0.23067	0.410079	0.144798	0.227512	-2.07027	3.03661	daf-16
pyrophosphatase activity (GO:0016462)	1/11	0.16495	0.400859	0.104475	0.214309	-1.65925	2.99015	eol-1
MAP kinase kinase kinase activity (GO:0004709)	2/36	0.115736	0.400859	0.0465381	0.202543	-1.37503	2.96518	R09D1.12;ver-1
DEAD/H-box RNA helicase binding (GO:0017151)	1/18	0.25549	0.411691	0.160427	0.227512	-2.08381	2.84351	daf-16
calcium ion transmembrane transporter activity (GO:0015085)	1/17	0.243181	0.411691	0.152648	0.227512	-1.95896	2.76986	mca-1
alpha-(1->3)-fucosyltransferase activity (GO:0046920)	1/16	0.23067	0.410079	0.144798	0.227512	-1.87664	2.75259	C07E3.8
core promoter proximal region sequence-specific DNA binding (GO:0000987)	2/40	0.137511	0.400859	0.0557198	0.202543	-1.36737	2.71294	jmjd-3.3;jun-1
peptide-lysine-N-acetyltransferase activity (GO:0061733)	1/18	0.25549	0.411691	0.160427	0.227512	-1.97258	2.69173	mec-17
RNA polymerase II core promoter proximal region sequence-specific DNA binding (GO:0000978)	2/40	0.137511	0.400859	0.0557198	0.202543	-1.30539	2.58996	jmjd-3.3;jun-1
fucosyltransferase activity (GO:0008417)	1/19	0.267599	0.411691	0.168137	0.231914	-1.91868	2.52933	C07E3.8
DNA helicase activity (GO:0003678)	1/22	0.302761	0.424928	0.190856	0.246266	-1.85414	2.21535	sld-5
Ras GTPase binding (GO:0017016)	2/55	0.22484	0.410079	0.094914	0.213759	-1.38031	2.05993	tir-1;npp-9
cation transmembrane transporter activity (GO:0008324)	1/22	0.302761	0.424928	0.190856	0.246266	-1.72053	2.05571	mca-1
exonuclease activity (GO:0004527)	1/20	0.279512	0.421905	0.175778	0.238343	-1.55114	1.97725	eol-1
phosphotransferase activity, alcohol group as acceptor (GO:0016773)	3/90	0.180387	0.400859	0.0520615	0.202543	-1.07919	1.84827	akt-2;lit-1;spk-1
metallopeptidase activity (GO:0008237)	1/24	0.325263	0.448638	0.205665	0.261161	-1.60376	1.80122	zmp-1
transition metal ion binding (GO:0046914)	2/62	0.267009	0.411691	0.115286	0.219593	-1.33864	1.76764	fat-6;valv-1
RNA polymerase II regulatory region sequence-specific DNA binding (GO:0000977)	4/134	0.174364	0.400859	0.0358364	0.202543	-0.980507	1.71256	daf-16;jmjd-3.3;peb-1;jun-1
kinase activity (GO:0016301)	3/96	0.205143	0.410079	0.0606375	0.202543	-1.08058	1.71169	akt-2;lit-1;spk-1
protein kinase activity (GO:0004672)	7/276	0.16408	0.400859	0.0127563	0.145786	-0.904929	1.63557	R09D1.12;Y39G8B.5;akt-2;lit-1;ver-1;spk-1;T19D12.5
ubiquitin binding (GO:0043130)	1/21	0.291232	0.424928	0.183351	0.244468	-1.32551	1.63519	stam-1
sequence-specific DNA binding (GO:0043565)	3/105	0.243564	0.411691	0.0746688	0.205983	-1.02159	1.44287	daf-16;jmjd-3.3;jun-1
phosphatidylinositol phosphate binding (GO:1901981)	1/27	0.357664	0.454177	0.227384	0.28423	-1.34836	1.38633	akt-2
kinase binding (GO:0019900)	2/67	0.297154	0.424928	0.13047	0.226905	-1.00356	1.21782	let-756;tir-1
oxidoreductase activity, acting on the CH-OH group of donors, NAD or NADP as acceptor (GO:0016616)	1/31	0.398466	0.49042	0.255446	0.314395	-1.28937	1.1864	sodh-1
phosphoprotein phosphatase activity (GO:0004721)	1/32	0.408256	0.494856	0.262305	0.317946	-1.30945	1.17308	vhp-1
anion channel activity (GO:0005253)	2/75	0.344918	0.454177	0.15566	0.227512	-1.05312	1.12099	glc-1;best-24
chloride transmembrane transporter activity (GO:0015108)	2/74	0.338997	0.454177	0.152459	0.227512	-0.947909	1.02542	glc-1;best-24
DNA binding (GO:0003677)	5/211	0.259703	0.411691	0.0448498	0.202543	-0.734023	0.989621	daf-16;his-4;jmjd-3.3;jun-1;his-11
ubiquitin protein ligase binding (GO:0031625)	1/34	0.427362	0.502779	0.275839	0.324516	-1.16107	0.987051	daf-16
chloride channel activity (GO:0005254)	2/76	0.350823	0.454177	0.158875	0.227512	-0.932126	0.976379	glc-1;best-24
transcription coactivator activity (GO:0003713)	1/36	0.445854	0.516932	0.289131	0.335224	-1.18772	0.959396	jun-1
ubiquitin-like protein ligase binding (GO:0044389)	1/34	0.427362	0.502779	0.275839	0.324516	-1.1047	0.939129	daf-16
protein tyrosine kinase activity (GO:0004713)	2/77	0.356709	0.454177	0.162103	0.227512	-0.887144	0.9145	R09D1.12;ver-1
Rab GTPase binding (GO:0017137)	1/39	0.47248	0.539977	0.308624	0.352714	-1.17918	0.884099	tir-1
zinc ion binding (GO:0008270)	1/40	0.481069	0.54205	0.315006	0.354936	-1.14466	0.837597	valv-1
peptidase activity, acting on L-amino acid peptides (GO:0070011)	1/47	0.537412	0.597124	0.358097	0.397886	-1.16623	0.724218	zmp-1
protein serine/threonine kinase activity (GO:0004674)	5/250	0.383523	0.479403	0.0801103	0.206666	-0.637384	0.610842	Y39G8B.5;akt-2;lit-1;spk-1;T19D12.5
GTPase activator activity (GO:0005096)	1/55	0.594373	0.651367	0.404117	0.442868	-0.909857	0.473352	npp-9
GTPase regulator activity (GO:0030695)	1/60	0.626364	0.67715	0.43123	0.466195	-0.81069	0.37926	npp-9
mRNA binding (GO:0003729)	1/94	0.786404	0.838831	0.586241	0.625323	-0.750038	0.180223	eol-1
extracellular ligand-gated ion channel activity (GO:0005230)	1/101	0.809655	0.84443	0.612606	0.632037	-0.745976	0.157511	glc-1
RNA polymerase II regulatory region DNA binding (GO:0001012)	1/106	0.824701	0.845847	0.630429	0.638409	-0.786618	0.151609	daf-16
ligand-gated ion channel activity (GO:0015276)	1/102	0.812764	0.84443	0.616236	0.632037	-0.723509	0.149994	glc-1
transcription regulatory region sequence-specific DNA binding (GO:0000976)	1/120	0.860813	0.870411	0.676192	0.676192	-0.711057	0.106572	daf-16
RNA binding (GO:0003723)	2/217	0.870411	0.870411	0.603057	0.632037	-0.408092	0.0566388	eol-1;ppw-1

## Sheet: JU1400-nau up GO BP
Term	Overlap	P.value	Adjusted P.value	Old.P.value	Old.Adjusted.P.value	Z.score	Combined.Score	Genes
positive regulation of peptidase activity (GO:0010952)	4/15	8.11031e-05	0.00508922	2.494e-05	0.00104332	-2.5393	23.9197	C32B5.13;K02E7.10;C32B5.7;Y71H2AR.2
regulation of apoptotic signaling pathway (GO:2001233)	4/14	6.02454e-05	0.00508922	1.98276e-05	0.00104332	-2.43708	23.6813	C32B5.13;K02E7.10;C32B5.7;Y71H2AR.2
regulation of peptidase activity (GO:0052547)	4/14	6.02454e-05	0.00508922	1.98276e-05	0.00104332	-2.28689	22.2219	C32B5.13;K02E7.10;C32B5.7;Y71H2AR.2
positive regulation of apoptotic signaling pathway (GO:2001235)	4/15	8.11031e-05	0.00508922	2.494e-05	0.00104332	-2.29976	21.6633	C32B5.13;K02E7.10;C32B5.7;Y71H2AR.2
positive regulation of proteolysis (GO:0045862)	4/17	0.000137823	0.00576558	3.79756e-05	0.0013617	-2.21984	19.7333	C32B5.13;K02E7.10;C32B5.7;Y71H2AR.2
cellular protein catabolic process (GO:0044257)	6/48	0.000121436	0.00576558	9.74237e-06	0.00104332	-1.63476	14.7392	tag-196;C32B5.13;K02E7.10;W07B8.4;C32B5.7;Y71H2AR.2
regulation of cell death (GO:0010941)	2/10	0.0108684	0.160468	0.00546998	0.0686483	-2.85401	12.9055	tir-1;jun-1
positive regulation of defense response (GO:0031349)	2/8	0.00690927	0.115615	0.00377497	0.0557363	-2.55477	12.7097	daf-16;vhp-1
positive regulation of hydrolase activity (GO:0051345)	4/34	0.00216098	0.0493096	0.000415954	0.00870037	-1.84214	11.3056	C32B5.13;K02E7.10;C32B5.7;Y71H2AR.2
positive regulation of apoptotic process (GO:0043065)	5/44	0.00070964	0.022265	8.6892e-05	0.00272624	-1.54564	11.2071	C32B5.13;daf-16;K02E7.10;C32B5.7;Y71H2AR.2
defense response to bacterium (GO:0042742)	9/140	0.000481217	0.0172551	8.37718e-06	0.00104332	-1.44995	11.0764	clec-60;daf-16;dct-17;tir-1;math-38;sodh-1;ikb-1;clec-264;F20G2.5
insulin receptor signaling pathway (GO:0008286)	2/12	0.0156027	0.20612	0.00745128	0.0850124	-2.60698	10.8458	daf-16;akt-2
positive regulation of signal transduction (GO:0009967)	4/32	0.00171884	0.0453512	0.000336596	0.00823282	-1.69389	10.7835	C32B5.13;K02E7.10;C32B5.7;Y71H2AR.2
regulation of defense response to bacterium (GO:1900424)	2/10	0.0108684	0.160468	0.00546998	0.0686483	-2.37057	10.7195	daf-16;vhp-1
peptidyl-threonine phosphorylation (GO:0018107)	3/18	0.00289455	0.0599792	0.000945213	0.0182499	-1.82021	10.639	Y39G8B.5;akt-2;lit-1
cell-cell junction assembly (GO:0007043)	1/6	0.0936351	0.363319	0.0645292	0.217074	-4.26062	10.0906	dlg-1
peptidyl-threonine modification (GO:0018210)	3/21	0.00455108	0.0815944	0.00140993	0.0252781	-1.79836	9.69746	Y39G8B.5;akt-2;lit-1
proximal/distal axis specification (GO:0009946)	1/7	0.108368	0.363319	0.073408	0.217074	-4.07638	9.05863	lit-1
defense response to Gram-positive bacterium (GO:0050830)	5/61	0.00310649	0.0599792	0.000360801	0.00823282	-1.46173	8.4404	clec-60;daf-16;math-38;sodh-1;clec-264
receptor clustering (GO:0043113)	1/8	0.122862	0.363319	0.0822042	0.217074	-3.93295	8.24619	dlg-1
deoxyribonucleotide metabolic process (GO:0009262)	1/6	0.0936351	0.363319	0.0645292	0.217074	-3.43597	8.13759	F54H12.2
regulation of neuromuscular junction development (GO:1904396)	2/13	0.0182437	0.222709	0.00854585	0.0932613	-2.01163	8.05443	daf-16;akt-2
negative regulation of MAP kinase activity (GO:0043407)	1/6	0.0936351	0.363319	0.0645292	0.217074	-3.39283	8.0354	vhp-1
endoderm development (GO:0007492)	1/6	0.0936351	0.363319	0.0645292	0.217074	-3.35841	7.95388	lit-1
protein acetylation (GO:0006473)	1/6	0.0936351	0.363319	0.0645292	0.217074	-3.34584	7.92412	mec-17
cellular response to insulin stimulus (GO:0032869)	2/16	0.0271845	0.284305	0.0122292	0.118059	-2.1726	7.83245	daf-16;akt-2
regulation of cell projection organization (GO:0031344)	1/7	0.108368	0.363319	0.073408	0.217074	-3.46219	7.69376	let-756
regulation of mRNA metabolic process (GO:1903311)	1/6	0.0936351	0.363319	0.0645292	0.217074	-3.06572	7.26071	spk-1
long-chain fatty acid metabolic process (GO:0001676)	1/6	0.0936351	0.363319	0.0645292	0.217074	-3.0491	7.22135	fat-6
transmembrane receptor protein tyrosine kinase signaling pathway (GO:0007169)	4/68	0.0247257	0.269833	0.0045769	0.0638223	-1.91706	7.09295	daf-16;let-756;akt-2;stam-1
cellular response to fibroblast growth factor stimulus (GO:0044344)	1/6	0.0936351	0.363319	0.0645292	0.217074	-2.98952	7.08023	let-756
regulation of RNA splicing (GO:0043484)	1/6	0.0936351	0.363319	0.0645292	0.217074	-2.93788	6.95793	jun-1
fibroblast growth factor receptor signaling pathway (GO:0008543)	1/6	0.0936351	0.363319	0.0645292	0.217074	-2.91784	6.91048	let-756
nuclear RNA surveillance (GO:0071027)	1/8	0.122862	0.363319	0.0822042	0.217074	-3.24973	6.81369	eol-1
negative regulation of protein phosphorylation (GO:0001933)	2/20	0.0412555	0.363319	0.0180244	0.161576	-2.1292	6.78782	stam-1;vhp-1
negative regulation of defense response (GO:0031348)	1/6	0.0936351	0.363319	0.0645292	0.217074	-2.85783	6.76835	vhp-1
muscle cell fate specification (GO:0042694)	1/8	0.122862	0.363319	0.0822042	0.217074	-3.22068	6.75278	lit-1
primary alcohol metabolic process (GO:0034308)	1/6	0.0936351	0.363319	0.0645292	0.217074	-2.84402	6.73564	sodh-1
chromatin assembly (GO:0031497)	2/21	0.0451191	0.363319	0.0196227	0.169838	-2.12184	6.57442	his-4;his-11
proteolysis involved in cellular protein catabolic process (GO:0051603)	6/79	0.00180682	0.0453512	0.000132029	0.00368213	-1.03649	6.54666	tag-196;C32B5.13;K02E7.10;W07B8.4;C32B5.7;Y71H2AR.2
nucleosome assembly (GO:0006334)	2/24	0.0574551	0.363319	0.0247573	0.188305	-2.28252	6.5206	his-4;his-11
basement membrane organization (GO:0071711)	1/8	0.122862	0.363319	0.0822042	0.217074	-3.08421	6.46664	zmp-1
ephrin receptor signaling pathway (GO:0048013)	1/6	0.0936351	0.363319	0.0645292	0.217074	-2.65316	6.28362	stam-1
semaphorin-plexin signaling pathway (GO:0071526)	1/6	0.0936351	0.363319	0.0645292	0.217074	-2.64055	6.25376	fln-1
protein-DNA complex assembly (GO:0065004)	2/23	0.053224	0.363319	0.0229903	0.18033	-2.11777	6.21195	his-4;his-11
polarity specification of proximal/distal axis (GO:0010085)	1/7	0.108368	0.363319	0.073408	0.217074	-2.77368	6.16374	lit-1
positive regulation of cell size (GO:0045793)	1/7	0.108368	0.363319	0.073408	0.217074	-2.76375	6.14167	sma-1
response to lipid (GO:0033993)	1/9	0.137121	0.363319	0.0909185	0.217074	-2.98659	5.93402	jun-1
protein oligomerization (GO:0051259)	1/8	0.122862	0.363319	0.0822042	0.217074	-2.79557	5.86145	glc-1
stress response to copper ion (GO:1990169)	1/7	0.108368	0.363319	0.073408	0.217074	-2.60935	5.79856	lys-3
glucose homeostasis (GO:0042593)	1/6	0.0936351	0.363319	0.0645292	0.217074	-2.44371	5.78757	daf-16
muscle cell fate commitment (GO:0042693)	1/9	0.137121	0.363319	0.0909185	0.217074	-2.88693	5.73601	lit-1
regulation of organ growth (GO:0046620)	1/7	0.108368	0.363319	0.073408	0.217074	-2.52777	5.61728	sma-1
positive regulation of transcription from RNA polymerase II promoter involved in defense response to Gram-negative bacterium (GO:1902097)	1/6	0.0936351	0.363319	0.0645292	0.217074	-2.35199	5.57033	tir-1
negative regulation of protein localization to nucleus (GO:1900181)	1/9	0.137121	0.363319	0.0909185	0.217074	-2.77064	5.50495	vhp-1
response to copper ion (GO:0046688)	2/12	0.0156027	0.20612	0.00745128	0.0850124	-1.32095	5.49556	lys-3;vhp-1
pharyngeal gland morphogenesis (GO:1905905)	1/8	0.122862	0.363319	0.0822042	0.217074	-2.61287	5.47839	sma-1
regulation of neuromuscular synaptic transmission (GO:1900073)	1/6	0.0936351	0.363319	0.0645292	0.217074	-2.31275	5.47741	daf-16
regulation of synaptic growth at neuromuscular junction (GO:0008582)	2/19	0.0375247	0.35905	0.0164846	0.153246	-1.66685	5.47187	daf-16;akt-2
gland morphogenesis (GO:0022612)	1/8	0.122862	0.363319	0.0822042	0.217074	-2.58929	5.42895	sma-1
regulation of synapse assembly (GO:0051963)	2/23	0.053224	0.363319	0.0229903	0.18033	-1.83242	5.37493	daf-16;akt-2
protein complex assembly (GO:0006461)	1/9	0.137121	0.363319	0.0909185	0.217074	-2.6993	5.36321	glc-1
positive regulation of multi-organism process (GO:0043902)	2/25	0.0617988	0.363319	0.0265781	0.190603	-1.92228	5.35137	daf-16;vhp-1
double-strand break repair via break-induced replication (GO:0000727)	1/7	0.108368	0.363319	0.073408	0.217074	-2.38194	5.2932	sld-5
regulation of mRNA processing (GO:0050684)	1/8	0.122862	0.363319	0.0822042	0.217074	-2.52176	5.28736	spk-1
NLS-bearing protein import into nucleus (GO:0006607)	1/8	0.122862	0.363319	0.0822042	0.217074	-2.48761	5.21575	npp-9
negative regulation of multi-organism process (GO:0043901)	1/8	0.122862	0.363319	0.0822042	0.217074	-2.47272	5.18453	vhp-1
regulation of cellular protein localization (GO:1903827)	1/10	0.151149	0.366393	0.0995518	0.217074	-2.68239	5.06835	vhp-1
response to hermaphrodite contact (GO:0034606)	1/11	0.16495	0.366393	0.108105	0.217074	-2.77873	5.00759	stam-1
negative regulation of response to external stimulus (GO:0032102)	1/9	0.137121	0.363319	0.0909185	0.217074	-2.50342	4.97401	vhp-1
positive regulation of protein localization to nucleus (GO:1900182)	1/7	0.108368	0.363319	0.073408	0.217074	-2.23534	4.96742	vhp-1
negative regulation of phosphorylation (GO:0042326)	1/8	0.122862	0.363319	0.0822042	0.217074	-2.29829	4.81881	vhp-1
positive regulation of response to external stimulus (GO:0032103)	2/27	0.070805	0.363319	0.0303767	0.190614	-1.80715	4.78501	daf-16;vhp-1
nucleosome organization (GO:0034728)	2/29	0.0802061	0.363319	0.0343775	0.210457	-1.7993	4.53992	his-4;his-11
positive regulation of ERK1 and ERK2 cascade (GO:0070374)	2/31	0.0899675	0.363319	0.0385717	0.217074	-1.8595	4.47825	R09D1.12;ver-1
regulation of axon extension involved in regeneration (GO:0048690)	1/11	0.16495	0.366393	0.108105	0.217074	-2.46014	4.43345	vhp-1
lysosomal transport (GO:0007041)	1/10	0.151149	0.366393	0.0995518	0.217074	-2.3422	4.42555	stam-1
axonal fasciculation (GO:0007413)	1/11	0.16495	0.366393	0.108105	0.217074	-2.45399	4.42236	fln-1
negative regulation of response to stimulus (GO:0048585)	3/46	0.0386229	0.35905	0.0108715	0.10915	-1.34167	4.36568	R09D1.12;ver-1;vhp-1
negative regulation of cellular protein localization (GO:1903828)	1/11	0.16495	0.366393	0.108105	0.217074	-2.41618	4.35423	vhp-1
Wnt signaling pathway involved in digestive tract morphogenesis (GO:0044333)	1/8	0.122862	0.363319	0.0822042	0.217074	-2.06997	4.34008	lit-1
MAPK cascade involved in axon regeneration (GO:1903616)	1/9	0.137121	0.363319	0.0909185	0.217074	-2.18262	4.33662	vhp-1
defense response to fungus (GO:0050832)	2/26	0.0662503	0.363319	0.0284516	0.190614	-1.59744	4.33597	tir-1;cnc-4
heat acclimation (GO:0010286)	1/11	0.16495	0.366393	0.108105	0.217074	-2.4007	4.32634	daf-16
regulation of MAPK cascade (GO:0043408)	3/45	0.0365299	0.35905	0.0102736	0.107445	-1.29852	4.29761	R09D1.12;ver-1;stam-1
positive regulation of synaptic growth at neuromuscular junction (GO:0045887)	1/10	0.151149	0.366393	0.0995518	0.217074	-2.27211	4.29311	daf-16
chromatin silencing by small RNA (GO:0031048)	1/11	0.16495	0.366393	0.108105	0.217074	-2.34336	4.22301	ppw-1
cellular response to oxidative stress (GO:0034599)	1/9	0.137121	0.363319	0.0909185	0.217074	-2.097	4.16651	daf-16
negative regulation of MAPK cascade (GO:0043409)	1/12	0.178527	0.376557	0.116578	0.221675	-2.40846	4.14981	stam-1
establishment or maintenance of apical/basal cell polarity (GO:0035088)	1/12	0.178527	0.376557	0.116578	0.221675	-2.39928	4.134	dlg-1
regulation of protein localization to nucleus (GO:1900180)	1/10	0.151149	0.366393	0.0995518	0.217074	-2.16635	4.09329	vhp-1
regulation of cytosolic calcium ion concentration (GO:0051480)	1/9	0.137121	0.363319	0.0909185	0.217074	-2.03322	4.03979	mca-1
defense response to Gram-negative bacterium (GO:0050829)	5/94	0.018633	0.222709	0.00228375	0.0358264	-1.01346	4.03642	daf-16;dct-17;tir-1;ikb-1;F20G2.5
positive regulation of neuromuscular junction development (GO:1904398)	1/10	0.151149	0.366393	0.0995518	0.217074	-2.13475	4.03358	daf-16
negative regulation of signaling (GO:0023057)	2/32	0.0949729	0.363319	0.0407386	0.217074	-1.66638	3.92292	R09D1.12;ver-1
regulation of ERK1 and ERK2 cascade (GO:0070372)	2/31	0.0899675	0.363319	0.0385717	0.217074	-1.57434	3.7915	R09D1.12;ver-1
endosome to lysosome transport (GO:0008333)	1/11	0.16495	0.366393	0.108105	0.217074	-2.06711	3.72517	stam-1
internal peptidyl-lysine acetylation (GO:0018393)	1/13	0.191884	0.383798	0.124972	0.227165	-2.25275	3.71898	mec-17
proteolysis (GO:0006508)	6/131	0.020264	0.231194	0.00170767	0.028575	-0.953487	3.71756	tag-196;C32B5.13;K02E7.10;W07B8.4;C32B5.7;Y71H2AR.2
epithelial cell development (GO:0002064)	1/10	0.151149	0.366393	0.0995518	0.217074	-1.9524	3.68903	sma-1
negative regulation of cell communication (GO:0010648)	2/32	0.0949729	0.363319	0.0407386	0.217074	-1.51428	3.56487	R09D1.12;ver-1
regulation of tube size (GO:0035150)	1/11	0.16495	0.366393	0.108105	0.217074	-1.97172	3.55326	sma-1
negative regulation of multicellular organism growth (GO:0040015)	1/12	0.178527	0.376557	0.116578	0.221675	-2.05732	3.5448	daf-16
positive regulation of MAPK cascade (GO:0043410)	2/39	0.131984	0.363319	0.0571178	0.217074	-1.72606	3.49539	R09D1.12;ver-1
protein localization to non-motile cilium (GO:0097499)	1/15	0.217952	0.390757	0.141527	0.233706	-2.26512	3.45087	stam-1
regulation of kinase activity (GO:0043549)	2/34	0.105214	0.363319	0.0452072	0.217074	-1.48266	3.33859	R09D1.12;ver-1
establishment or maintenance of epithelial cell apical/basal polarity (GO:0045197)	1/14	0.205024	0.389857	0.133288	0.229147	-2.1012	3.32961	dlg-1
negative regulation of axon extension (GO:0030517)	1/14	0.205024	0.389857	0.133288	0.229147	-2.08253	3.30003	vhp-1
cellular response to heat (GO:0034605)	1/13	0.191884	0.383798	0.124972	0.227165	-1.95675	3.23032	daf-16
divalent metal ion transport (GO:0070838)	1/14	0.205024	0.389857	0.133288	0.229147	-2.01682	3.19591	mca-1
regulation of cell differentiation (GO:0045595)	1/15	0.217952	0.390757	0.141527	0.233706	-2.06443	3.14512	jun-1
positive regulation of dauer larval development (GO:0061066)	1/13	0.191884	0.383798	0.124972	0.227165	-1.89693	3.13157	daf-16
receptor localization to synapse (GO:0097120)	1/15	0.217952	0.390757	0.141527	0.233706	-2.02089	3.07879	dlg-1
epithelial cell differentiation (GO:0030855)	1/10	0.151149	0.366393	0.0995518	0.217074	-1.61741	3.05607	sma-1
response to unfolded protein (GO:0006986)	1/11	0.16495	0.366393	0.108105	0.217074	-1.67745	3.02296	vhp-1
positive regulation of synapse assembly (GO:0051965)	1/15	0.217952	0.390757	0.141527	0.233706	-1.97819	3.01373	daf-16
regulation of cell size (GO:0008361)	1/14	0.205024	0.389857	0.133288	0.229147	-1.87994	2.97901	sma-1
positive regulation of cellular process (GO:0048522)	3/61	0.076899	0.363319	0.0222697	0.18033	-1.15256	2.95662	R09D1.12;ver-1;jun-1
positive regulation of transferase activity (GO:0051347)	2/38	0.126511	0.363319	0.0546551	0.217074	-1.42535	2.94682	R09D1.12;ver-1
negative regulation of protein modification process (GO:0031400)	1/14	0.205024	0.389857	0.133288	0.229147	-1.84198	2.91886	vhp-1
carbohydrate derivative biosynthetic process (GO:1901137)	1/14	0.205024	0.389857	0.133288	0.229147	-1.83836	2.91311	F54H12.2
regulation of neuron death (GO:1901214)	1/15	0.217952	0.390757	0.141527	0.233706	-1.89402	2.8855	tir-1
regulation of dauer entry (GO:1905909)	1/13	0.191884	0.383798	0.124972	0.227165	-1.74344	2.87819	daf-16
positive regulation of macromolecule metabolic process (GO:0010604)	3/65	0.0891211	0.363319	0.0260924	0.190603	-1.15802	2.79981	daf-16;tir-1;jun-1
positive regulation of kinase activity (GO:0033674)	2/39	0.131984	0.363319	0.0571178	0.217074	-1.37034	2.77504	R09D1.12;ver-1
regulation of macromolecule metabolic process (GO:0060255)	3/68	0.0987859	0.363319	0.0291771	0.190614	-1.16511	2.697	daf-16;lit-1;spk-1
nuclear mRNA surveillance (GO:0071028)	1/11	0.16495	0.366393	0.108105	0.217074	-1.49491	2.69399	eol-1
positive regulation of intracellular signal transduction (GO:1902533)	2/40	0.137511	0.363319	0.0596189	0.217074	-1.26615	2.51211	R09D1.12;ver-1
male mating behavior (GO:0060179)	1/19	0.267599	0.433338	0.173721	0.264267	-1.88425	2.48394	stam-1
spliceosomal complex assembly (GO:0000245)	1/12	0.178527	0.376557	0.116578	0.221675	-1.43805	2.47778	spk-1
positive regulation of phosphorylation (GO:0042327)	2/47	0.177432	0.376557	0.0781271	0.217074	-1.40381	2.42742	R09D1.12;ver-1
axon regeneration (GO:0031103)	1/16	0.23067	0.404882	0.149689	0.2424	-1.61481	2.36855	vhp-1
short-term memory (GO:0007614)	1/18	0.25549	0.430389	0.165785	0.260076	-1.71894	2.34562	daf-16
positive regulation of cell proliferation (GO:0008284)	2/46	0.171617	0.376557	0.075382	0.217074	-1.31267	2.31357	R09D1.12;ver-1
peptidyl-serine modification (GO:0018209)	4/121	0.134761	0.363319	0.0299161	0.190614	-1.14537	2.2956	Y39G8B.5;akt-2;lit-1;T19D12.5
negative regulation of developmental growth (GO:0048640)	1/19	0.267599	0.433338	0.173721	0.264267	-1.69272	2.23146	daf-16
asymmetric protein localization involved in cell fate determination (GO:0045167)	1/21	0.291232	0.454032	0.189372	0.284624	-1.7073	2.10619	lit-1
neuron projection fasciculation (GO:0106030)	1/11	0.16495	0.366393	0.108105	0.217074	-1.16218	2.09438	fln-1
peptidyl-serine phosphorylation (GO:0018105)	4/120	0.131882	0.363319	0.0291581	0.190614	-1.02221	2.07084	Y39G8B.5;akt-2;lit-1;T19D12.5
endodermal cell fate commitment (GO:0001711)	1/19	0.267599	0.433338	0.173721	0.264267	-1.56362	2.06126	lit-1
response to cadmium ion (GO:0046686)	1/19	0.267599	0.433338	0.173721	0.264267	-1.5296	2.01642	vhp-1
calcium ion transport (GO:0006816)	1/22	0.302761	0.45779	0.197088	0.28761	-1.5969	1.90799	mca-1
cellular calcium ion homeostasis (GO:0006874)	1/22	0.302761	0.45779	0.197088	0.28761	-1.58311	1.89151	mca-1
activation of MAPK activity (GO:0000187)	1/16	0.23067	0.404882	0.149689	0.2424	-1.27368	1.8682	tir-1
peptide transport (GO:0015833)	1/13	0.191884	0.383798	0.124972	0.227165	-1.09586	1.80912	npp-9
cellular divalent inorganic cation homeostasis (GO:0072503)	1/22	0.302761	0.45779	0.197088	0.28761	-1.47192	1.75866	mca-1
double-strand break repair via homologous recombination (GO:0000724)	1/22	0.302761	0.45779	0.197088	0.28761	-1.47121	1.75782	sld-5
positive regulation of synaptic transmission (GO:0050806)	1/23	0.314104	0.469286	0.204731	0.297038	-1.49041	1.72594	daf-16
regulation of signal transduction (GO:0009966)	2/52	0.206912	0.390489	0.0923084	0.217074	-1.02907	1.62125	R09D1.12;ver-1
response to light stimulus (GO:0009416)	1/24	0.325263	0.474656	0.212304	0.300535	-1.41396	1.58805	daf-16
regulation of axon guidance (GO:1902667)	1/27	0.357664	0.495987	0.2346	0.320025	-1.54327	1.58673	let-756
positive regulation of cellular protein localization (GO:1903829)	1/24	0.325263	0.474656	0.212304	0.300535	-1.40222	1.57487	vhp-1
MAPK cascade (GO:0000165)	1/24	0.325263	0.474656	0.212304	0.300535	-1.39921	1.57148	vhp-1
positive regulation of growth rate (GO:0040010)	1/25	0.33624	0.482265	0.219806	0.308219	-1.43818	1.56752	peb-1
negative regulation of transcription from RNA polymerase II promoter (GO:0000122)	3/93	0.192664	0.383798	0.0619568	0.217074	-0.94729	1.56001	daf-16;jun-1;F57B9.3
regulation of cell proliferation (GO:0042127)	3/100	0.222056	0.39529	0.0732836	0.217074	-1.03036	1.55051	R09D1.12;ver-1;jun-1
nucleus organization (GO:0006997)	1/28	0.368116	0.502159	0.241894	0.324681	-1.54328	1.54229	npp-9
calcium ion homeostasis (GO:0055074)	1/17	0.243181	0.418072	0.157775	0.253171	-1.07748	1.5235	mca-1
regulation of apoptotic process (GO:0042981)	3/92	0.188548	0.383798	0.0604119	0.217074	-0.908121	1.51511	daf-16;R09D1.12;ver-1
cellular metal ion homeostasis (GO:0006875)	1/26	0.34704	0.486631	0.227238	0.313388	-1.42992	1.51331	mca-1
cellular response to organic substance (GO:0071310)	1/26	0.34704	0.486631	0.227238	0.313388	-1.41801	1.5007	jun-1
protein localization to cilium (GO:0061512)	1/26	0.34704	0.486631	0.227238	0.313388	-1.41467	1.49717	stam-1
negative regulation of signal transduction (GO:0009968)	2/53	0.212873	0.390757	0.0952303	0.217074	-0.966072	1.49457	R09D1.12;ver-1
endodermal cell fate specification (GO:0001714)	1/18	0.25549	0.430389	0.165785	0.260076	-1.07636	1.46877	lit-1
negative regulation of programmed cell death (GO:0043069)	2/58	0.242878	0.418072	0.110226	0.219577	-1.03114	1.45927	R09D1.12;ver-1
regulation of axon extension involved in axon guidance (GO:0048841)	1/19	0.267599	0.433338	0.173721	0.264267	-1.10117	1.45163	let-756
regulation of axon extension (GO:0030516)	1/30	0.388514	0.515964	0.256277	0.336783	-1.50029	1.41841	let-756
positive regulation of programmed cell death (GO:0043068)	1/28	0.368116	0.502159	0.241894	0.324681	-1.41893	1.41802	daf-16
positive regulation of gene expression (GO:0010628)	3/99	0.2178	0.390757	0.0716116	0.217074	-0.928354	1.41498	daf-16;tir-1;jun-1
regulation of gene expression (GO:0010468)	5/204	0.238449	0.41563	0.0465207	0.217074	-0.966632	1.38576	daf-16;tir-1;lit-1;spk-1;jun-1
negative regulation of apoptotic process (GO:0043066)	2/59	0.248905	0.425002	0.113297	0.221675	-0.987953	1.37393	R09D1.12;ver-1
response to UV (GO:0009411)	1/24	0.325263	0.474656	0.212304	0.300535	-1.22224	1.37273	daf-16
negative regulation of intracellular signal transduction (GO:1902532)	1/27	0.357664	0.495987	0.2346	0.320025	-1.26833	1.30405	stam-1
fatty acid biosynthetic process (GO:0006633)	1/28	0.368116	0.502159	0.241894	0.324681	-1.29567	1.29484	fat-6
positive regulation of MAP kinase activity (GO:0043406)	1/21	0.291232	0.454032	0.189372	0.284624	-1.04626	1.2907	tir-1
regulation of cell cycle (GO:0051726)	2/66	0.291135	0.454032	0.135388	0.231173	-1.03248	1.27405	daf-16;jun-1
protein import into nucleus (GO:0006606)	1/31	0.398466	0.523639	0.263369	0.34075	-1.35693	1.24855	npp-9
regulation of cell cycle process (GO:0010564)	1/32	0.408256	0.525499	0.270393	0.342772	-1.36129	1.21953	daf-16
regulation of growth rate (GO:0040009)	1/30	0.388514	0.515964	0.256277	0.336783	-1.27195	1.20253	peb-1
axon development (GO:0061564)	1/30	0.388514	0.515964	0.256277	0.336783	-1.27063	1.20129	fln-1
positive regulation of developmental growth (GO:0048639)	2/65	0.28511	0.452927	0.132174	0.229147	-0.94116	1.18104	daf-16;sma-1
actin filament organization (GO:0007015)	1/32	0.408256	0.525499	0.270393	0.342772	-1.31015	1.17371	fln-1
post-embryonic animal organ development (GO:0048569)	2/75	0.344918	0.486631	0.165054	0.260076	-1.09677	1.16745	peb-1;klf-3
asymmetric protein localization (GO:0008105)	1/31	0.398466	0.523639	0.263369	0.34075	-1.26346	1.16255	lit-1
regulation of developmental growth (GO:0048638)	2/63	0.273045	0.439323	0.125801	0.227165	-0.885008	1.14884	daf-16;akt-2
defecation (GO:0030421)	1/32	0.408256	0.525499	0.270393	0.342772	-1.27928	1.14606	shn-1
protein localization to membrane (GO:0072657)	1/36	0.445854	0.540624	0.297842	0.355993	-1.39462	1.12653	dlg-1
response to metal ion (GO:0010038)	1/29	0.378399	0.510635	0.249119	0.332601	-1.14751	1.11516	vhp-1
protein phosphorylation (GO:0006468)	5/212	0.262776	0.433338	0.0531685	0.217074	-0.818401	1.09375	Y39G8B.5;akt-2;lit-1;spk-1;T19D12.5
nucleotide biosynthetic process (GO:0009165)	1/33	0.417887	0.529746	0.277353	0.346346	-1.24975	1.09046	F54H12.2
phosphorylation (GO:0016310)	3/113	0.278597	0.4454	0.0965698	0.217074	-0.849427	1.08556	akt-2;lit-1;spk-1
negative regulation of multicellular organismal process (GO:0051241)	1/22	0.302761	0.45779	0.197088	0.28761	-0.87354	1.04371	daf-16
positive regulation of protein phosphorylation (GO:0001934)	2/69	0.309167	0.464677	0.145137	0.2381	-0.875029	1.02717	R09D1.12;ver-1
protein dephosphorylation (GO:0006470)	1/34	0.427362	0.531029	0.284247	0.349735	-1.18138	1.00432	vhp-1
vulval development (GO:0040025)	2/73	0.333059	0.480447	0.158358	0.253171	-0.885257	0.973284	peb-1;klf-3
activation of protein kinase activity (GO:0032147)	1/33	0.417887	0.529746	0.277353	0.346346	-1.10236	0.961855	tir-1
Wnt signaling pathway (GO:0016055)	1/36	0.445854	0.540624	0.297842	0.355993	-1.17123	0.946076	lit-1
positive regulation of growth (GO:0045927)	1/34	0.427362	0.531029	0.284247	0.349735	-1.08571	0.922991	peb-1
regulation of protein phosphorylation (GO:0001932)	1/35	0.436684	0.537292	0.291077	0.355468	-1.08085	0.895537	vhp-1
negative regulation of transcription, DNA-templated (GO:0045892)	3/125	0.331857	0.480447	0.120415	0.227165	-0.801959	0.884602	daf-16;jun-1;F57B9.3
embryonic body morphogenesis (GO:0010172)	1/38	0.463749	0.556943	0.311185	0.366701	-1.14494	0.879786	sma-1
neuron differentiation (GO:0030182)	1/38	0.463749	0.556943	0.311185	0.366701	-1.04029	0.799368	mec-17
nuclear-transcribed mRNA catabolic process (GO:0000956)	1/41	0.489518	0.582318	0.330734	0.386112	-1.0544	0.753195	eol-1
peptide biosynthetic process (GO:0043043)	1/44	0.514053	0.608619	0.349739	0.404536	-1.10505	0.735329	F57B9.3
digestive tract morphogenesis (GO:0048546)	1/32	0.408256	0.525499	0.270393	0.342772	-0.804611	0.720819	lit-1
regulation of dauer larval development (GO:0061065)	1/33	0.417887	0.529746	0.277353	0.346346	-0.813641	0.709937	daf-16
regulation of multicellular organism growth (GO:0040014)	2/89	0.4256	0.531029	0.213128	0.300535	-0.822378	0.702522	daf-16;sma-1
positive regulation of developmental process (GO:0051094)	1/34	0.427362	0.531029	0.284247	0.349735	-0.826229	0.702396	jun-1
axonogenesis (GO:0007409)	1/41	0.489518	0.582318	0.330734	0.386112	-0.934392	0.667467	fln-1
negative regulation of macromolecule metabolic process (GO:0010605)	1/47	0.537412	0.630329	0.368214	0.422017	-1.0096	0.626949	tir-1
extracellular matrix organization (GO:0030198)	1/47	0.537412	0.630329	0.368214	0.422017	-1.00763	0.62573	fbl-1
cellular protein modification process (GO:0006464)	4/191	0.376278	0.510518	0.112021	0.221397	-0.632329	0.618056	akt-2;lit-1;spk-1;vhp-1
chloride transmembrane transport (GO:1902476)	1/50	0.559651	0.650335	0.386175	0.438597	-1.04009	0.603712	glc-1
dephosphorylation (GO:0016311)	1/36	0.445854	0.540624	0.297842	0.355993	-0.718663	0.580511	vhp-1
nematode larval development (GO:0002119)	6/324	0.431163	0.533113	0.0897072	0.217074	-0.661993	0.556913	daf-16;let-756;peb-1;sma-1;klf-3;vhp-1
chloride transport (GO:0006821)	1/51	0.566824	0.655636	0.39205	0.441276	-0.965168	0.547932	glc-1
regulation of nucleic acid-templated transcription (GO:1903506)	1/52	0.573882	0.660754	0.39787	0.445828	-0.980216	0.544345	daf-16
endocytosis (GO:0006897)	1/56	0.600982	0.682713	0.420609	0.467136	-1.00008	0.509232	cup-16
positive regulation of nematode larval development (GO:0061063)	1/55	0.594373	0.681221	0.415004	0.46296	-0.974921	0.507202	daf-16
positive regulation of multicellular organism growth (GO:0040018)	1/50	0.559651	0.650335	0.386175	0.438597	-0.848991	0.49279	sma-1
inorganic anion transmembrane transport (GO:0098661)	1/61	0.632454	0.705538	0.447851	0.490876	-0.871525	0.399287	glc-1
regulation of nematode larval development (GO:0061062)	1/61	0.632454	0.705538	0.447851	0.490876	-0.861501	0.394695	daf-16
regulation of cellular macromolecule biosynthetic process (GO:2000112)	1/61	0.632454	0.705538	0.447851	0.490876	-0.82926	0.379924	daf-16
endosomal transport (GO:0016197)	1/62	0.638445	0.705946	0.453147	0.494522	-0.810512	0.363693	stam-1
cellular protein metabolic process (GO:0044267)	1/66	0.661451	0.726677	0.473838	0.514862	-0.794381	0.328334	F57B9.3
gene expression (GO:0010467)	1/67	0.66697	0.727867	0.478889	0.518108	-0.75243	0.304742	F57B9.3
cellular macromolecule biosynthetic process (GO:0034645)	1/73	0.698254	0.748982	0.508215	0.545136	-0.815356	0.292853	F57B9.3
vesicle-mediated transport (GO:0016192)	2/124	0.601114	0.682713	0.336452	0.39097	-0.566707	0.288438	cup-16;stam-1
positive regulation of locomotion (GO:0040017)	1/72	0.693251	0.747842	0.503442	0.542335	-0.74825	0.274131	fbl-1
positive regulation of transcription from RNA polymerase II promoter (GO:0045944)	3/196	0.620212	0.701231	0.291739	0.355468	-0.556932	0.266043	daf-16;tir-1;jun-1
anterograde trans-synaptic signaling (GO:0098916)	2/139	0.662984	0.726677	0.388169	0.438876	-0.624947	0.256856	dlg-1;glc-1
positive regulation of transcription, DNA-templated (GO:0045893)	3/201	0.637156	0.705946	0.304837	0.362626	-0.535717	0.241469	daf-16;tir-1;jun-1
embryo development ending in birth or egg hatching (GO:0009792)	4/286	0.686036	0.745433	0.294703	0.355993	-0.591614	0.222935	dlg-1;lit-1;npp-9;spk-1
cellular response to DNA damage stimulus (GO:0006974)	1/80	0.731068	0.771	0.540388	0.567521	-0.672215	0.210571	daf-16
nematode male tail tip morphogenesis (GO:0045138)	1/80	0.731068	0.771	0.540388	0.567521	-0.669276	0.20965	ver-1
mRNA splicing, via spliceosome (GO:0000398)	1/75	0.708017	0.753018	0.517626	0.548203	-0.599588	0.20703	spk-1
axon guidance (GO:0007411)	1/74	0.703175	0.751051	0.512943	0.545545	-0.573055	0.201801	fln-1
ribonucleoprotein complex assembly (GO:0022618)	1/91	0.775592	0.814534	0.586823	0.61372	-0.749821	0.190551	spk-1
regulation of transcription from RNA polymerase II promoter (GO:0006357)	5/358	0.694212	0.747842	0.258954	0.338529	-0.468797	0.171101	daf-16;tir-1;jun-1;klf-3;F57B9.3
translation (GO:0006412)	1/97	0.796697	0.826326	0.61018	0.632873	-0.734795	0.167005	F57B9.3
dauer larval development (GO:0040024)	1/96	0.793322	0.82624	0.606379	0.63154	-0.687363	0.159143	daf-16
positive regulation of multicellular organismal process (GO:0051240)	1/108	0.830382	0.854204	0.649688	0.665598	-0.68038	0.126462	sma-1
negative regulation of gene expression (GO:0010629)	1/107	0.827565	0.854204	0.646265	0.664805	-0.658361	0.124607	tir-1
chemical synaptic transmission (GO:0007268)	2/177	0.785418	0.821416	0.510465	0.54522	-0.477821	0.115412	dlg-1;glc-1
protein transport (GO:0015031)	1/116	0.851328	0.868632	0.675928	0.686874	-0.638019	0.102694	npp-9
ion transport (GO:0006811)	1/121	0.863089	0.877066	0.69134	0.699703	-0.678394	0.0998854	glc-1
ion transmembrane transport (GO:0034220)	1/116	0.851328	0.868632	0.675928	0.686874	-0.497306	0.0800452	glc-1
transmembrane transport (GO:0055085)	1/145	0.907844	0.915136	0.755869	0.76194	-0.606206	0.0586099	glc-1
regulation of transcription, DNA-templated (GO:0006355)	2/227	0.886186	0.896906	0.645995	0.664805	-0.413802	0.0499991	daf-16;klf-3
detection of chemical stimulus involved in sensory perception (GO:0050907)	1/217	0.971977	0.975864	0.880009	0.883529	-0.521028	0.0148095	srh-239
sensory perception of chemical stimulus (GO:0007606)	1/231	0.977779	0.977779	0.895611	0.895611	-0.269705	0.00606085	srh-239

## Sheet: JU1400-nau up KEGG
Term	Overlap	P.value	Adjusted P.value	Old.P.value	Old.Adjusted.P.value	Z.score	Combined.Score	Genes
MAPK signaling pathway	6/77	0.00158333	0.04275	5.49363e-06	0.000148328	-1.2273	7.91391	let-756;akt-2;lit-1;ver-1;fln-1;vhp-1
FoxO signaling pathway	4/59	0.0154642	0.208766	0.000430398	0.00581038	-1.75533	7.3184	mfb-1;daf-16;akt-2;lit-1
Folate biosynthesis	1/14	0.205024	0.746746	0.0856354	0.316814	-2.4604	3.89881	F49H6.5
Ascorbate and aldarate metabolism	1/21	0.291232	0.746746	0.12317	0.316814	-2.15101	2.65357	C54E4.5
Biosynthesis of unsaturated fatty acids	1/22	0.302761	0.746746	0.128411	0.316814	-2.04878	2.44791	fat-6
Retinol metabolism	1/22	0.302761	0.746746	0.128411	0.316814	-2.04094	2.43854	sodh-1
Tyrosine metabolism	1/24	0.325263	0.746746	0.138804	0.316814	-1.90605	2.14073	sodh-1
Longevity regulating pathway	3/93	0.192664	0.746746	0.0179959	0.161963	-1.20349	1.98193	daf-16;akt-2;fat-6
AGE-RAGE signaling pathway in diabetic complications	1/29	0.378399	0.746746	0.164274	0.316814	-1.75543	1.70594	akt-2
Mitophagy	1/29	0.378399	0.746746	0.164274	0.316814	-1.69302	1.64528	daf-16
Wnt signaling pathway	2/76	0.350823	0.746746	0.0768981	0.316814	-1.2675	1.32767	skr-4;lit-1
ErbB signaling pathway	1/38	0.463749	0.746746	0.208327	0.322848	-1.68254	1.29288	akt-2
Inositol phosphate metabolism	1/34	0.427362	0.746746	0.189027	0.322848	-1.51291	1.28616	C54E4.5
TGF-beta signaling pathway	1/41	0.489518	0.746746	0.222514	0.322848	-1.41324	1.00952	skr-4
Autophagy	2/85	0.403031	0.746746	0.0928262	0.316814	-1.07469	0.976619	W07B8.4;akt-2
Metabolism of xenobiotics by cytochrome P450	1/40	0.481069	0.746746	0.217812	0.322848	-1.32966	0.972969	sodh-1
Glycolysis / Gluconeogenesis	1/42	0.497831	0.746746	0.227189	0.322848	-1.34301	0.936744	sodh-1
Fatty acid degradation	1/50	0.559651	0.755529	0.263641	0.355915	-1.11823	0.649069	sodh-1
Lysosome	2/99	0.479974	0.746746	0.119336	0.316814	-0.878084	0.644534	tag-196;W07B8.4
Calcium signaling pathway	1/60	0.626364	0.805325	0.306912	0.394601	-1.06495	0.498207	mca-1
RNA transport	2/112	0.54574	0.755529	0.145487	0.316814	-0.604813	0.366283	npp-9;F57B9.3
Drug metabolism	1/72	0.693251	0.847651	0.35565	0.43648	-0.65823	0.241151	sodh-1
mTOR signaling pathway	1/78	0.722073	0.847651	0.378781	0.444655	-0.627745	0.204412	akt-2
Ubiquitin mediated proteolysis	1/87	0.760323	0.855363	0.412003	0.463503	-0.400887	0.109848	skr-4
Endocytosis	1/105	0.82179	0.870813	0.473452	0.511328	-0.352624	0.0692097	stam-1
Spliceosome	1/111	0.838561	0.870813	0.492542	0.511486	-0.186911	0.032909	rnp-6
Protein processing in endoplasmic reticulum	1/136	0.89309	0.89309	0.565235	0.565235	0.176656	-0.019974	skr-4

## Sheet: JU1400-nau down GO MF
Term	Overlap	P.value	Adjusted P.value	Old.P.value	Old.Adjusted.P.value	Z.score	Combined.Score	Genes
dipeptidyl-peptidase activity (GO:0008239)	8/13	9.83868e-11	4.20604e-09	4.11939e-07	2.34805e-05	-2.5115	57.8703	F56F10.1;K12H4.7;pcp-1;pcp-2;pcp-3;F19C7.4;pcp-4;C26B9.5
UDP-glycosyltransferase activity (GO:0008194)	18/96	8.15401e-12	1.39434e-09	1.29073e-07	1.98777e-05	-2.10701	53.7973	ugt-51;ugt-62;F14B6.6;ugt-26;ugt-47;ugt-46;ugt-6;ugt-23;ugt-5;ugt-22;ugt-21;ugt-54;F14B6.4;ugt-53;ugt-30;ugt-19;ugt-17;ugt-49
fatty acid elongase activity (GO:0009922)	5/10	1.5708e-06	4.47678e-05	0.000147832	0.00421322	-3.09594	41.3739	elo-5;elo-6;elo-9;elo-1;elo-2
fatty acid synthase activity (GO:0004312)	5/11	2.82437e-06	6.89954e-05	0.000208617	0.00509621	-2.88319	36.8392	elo-5;elo-6;elo-9;elo-1;elo-2
aminopeptidase activity (GO:0004177)	9/27	6.2806e-09	2.14797e-07	4.29127e-06	0.000146762	-1.85853	35.0998	F56F10.1;K12H4.7;pcp-1;pcp-2;T16G12.1;pcp-3;F19C7.4;pcp-4;C26B9.5
transferase activity, transferring hexosyl groups (GO:0016758)	18/109	7.51619e-11	4.20604e-09	6.90516e-07	2.95196e-05	-1.3517	31.51	ugt-51;ugt-62;F14B6.6;ugt-26;ugt-47;ugt-46;ugt-6;ugt-23;ugt-5;ugt-22;ugt-21;ugt-54;F14B6.4;ugt-53;ugt-30;ugt-19;ugt-17;ugt-49
glucuronosyltransferase activity (GO:0015020)	16/78	2.84534e-11	2.43277e-09	2.32487e-07	1.98777e-05	-1.23503	29.9898	ugt-51;ugt-62;ugt-26;ugt-47;ugt-46;ugt-6;ugt-23;ugt-5;ugt-22;ugt-21;ugt-54;ugt-53;ugt-30;ugt-19;ugt-17;ugt-49
protein transmembrane transporter activity (GO:0008320)	3/7	0.000415414	0.00736607	0.0049865	0.0947434	-3.32596	25.8967	Y38F2AR.9;emo-1;sec-61
C-acyltransferase activity (GO:0016408)	3/6	0.000241578	0.00516373	0.00358772	0.0766875	-2.65741	22.1318	acaa-2;kat-1;T02G5.7
serine-type exopeptidase activity (GO:0070008)	3/10	0.00135146	0.017777	0.010948	0.144008	-2.73578	18.0741	F32A5.3;K10C2.1;Y16B4A.2
serine-type carboxypeptidase activity (GO:0004185)	3/10	0.00135146	0.017777	0.010948	0.144008	-2.72733	18.0183	F32A5.3;K10C2.1;Y16B4A.2
CoA hydrolase activity (GO:0016289)	4/16	0.000430764	0.00736607	0.0055865	0.0955291	-2.22634	17.254	T05E7.1;C17C3.1;W03D8.8;hach-1
stearoyl-CoA 9-desaturase activity (GO:0004768)	2/7	0.010614	0.0648211	0.0416219	0.28945	-3.39577	15.4358	fat-7;fat-6
enoyl-CoA hydratase activity (GO:0004300)	2/8	0.0139343	0.0669119	0.0507807	0.28945	-3.51886	15.0375	ech-7;ech-6
acyl-CoA dehydrogenase activity (GO:0003995)	3/12	0.00239275	0.0272774	0.016494	0.188032	-2.4763	14.9452	acox-1.4;acox-1.3;ivd-1
acyl-CoA hydrolase activity (GO:0047617)	3/14	0.00382354	0.0326913	0.0233486	0.238452	-2.62092	14.5895	T05E7.1;C17C3.1;W03D8.8
acyl-CoA desaturase activity (GO:0016215)	2/7	0.010614	0.0648211	0.0416219	0.28945	-3.14994	14.3183	fat-7;fat-6
acyl-CoA oxidase activity (GO:0003997)	2/8	0.0139343	0.0669119	0.0507807	0.28945	-3.26504	13.9528	acox-1.4;acox-1.3
oxidoreductase activity, acting on the CH-CH group of donors, NAD or NADP as acceptor (GO:0016628)	2/6	0.00770011	0.0572486	0.0331699	0.28945	-2.75259	13.3955	F52H2.6;dpyd-1
ammonium transmembrane transporter activity (GO:0008519)	3/11	0.00182612	0.0223047	0.0135591	0.165615	-2.0282	12.789	amt-4;amt-1;rhr-1
solute:proton symporter activity (GO:0015295)	2/8	0.0139343	0.0669119	0.0507807	0.28945	-2.86581	12.2467	hmit-1.1;pept-1
oxidoreductase activity, acting on the CH-CH group of donors, oxygen as acceptor (GO:0016634)	2/8	0.0139343	0.0669119	0.0507807	0.28945	-2.73771	11.6994	acox-1.4;acox-1.3
flavin adenine dinucleotide binding (GO:0050660)	5/30	0.00060345	0.0093809	0.00876355	0.136233	-1.57193	11.6525	acox-1.4;acox-1.3;F27D4.1;F54D5.12;F15E6.6
iron ion binding (GO:0005506)	3/15	0.00469714	0.0382481	0.0272706	0.25907	-2.11417	11.3336	ftn-2;fat-7;fat-6
transition metal ion binding (GO:0046914)	6/62	0.00323103	0.0306948	0.0393662	0.28945	-1.95739	11.2255	sod-1;hizr-1;ftn-2;fat-7;fat-6;T16G12.1
acetyltransferase activity (GO:0016407)	2/10	0.0217127	0.0949264	0.0709685	0.337101	-2.73777	10.4853	dbt-1;D2023.4
endonuclease activity (GO:0004519)	3/19	0.00933406	0.0634387	0.0462131	0.28945	-2.18628	10.2188	nuc-1;ire-1;C46G7.1
carboxypeptidase activity (GO:0004180)	4/26	0.00294089	0.0295819	0.0237058	0.238452	-1.6279	9.48909	F32A5.3;K10C2.1;gcp-2.1;Y16B4A.2
transferase activity, transferring pentosyl groups (GO:0016763)	2/12	0.0308797	0.117343	0.0932684	0.370905	-2.45615	8.54166	T19B4.3;hprt-1
hydro-lyase activity (GO:0016836)	3/23	0.0159236	0.0735927	0.0701188	0.337101	-2.01737	8.35182	aco-1;ech-7;ech-6
aspartic-type peptidase activity (GO:0070001)	3/19	0.00933406	0.0634387	0.0462131	0.28945	-1.78494	8.34298	asp-3;asp-14;asp-13
transaminase activity (GO:0008483)	2/11	0.0261319	0.106394	0.0818814	0.350043	-2.22929	8.12487	bcat-1;oatr-1
cation transmembrane transporter activity (GO:0008324)	3/22	0.0140867	0.0669119	0.0637014	0.32038	-1.87095	7.97499	amt-4;amt-1;rhr-1
aspartic-type endopeptidase activity (GO:0004190)	3/22	0.0140867	0.0669119	0.0637014	0.32038	-1.82918	7.79692	asp-3;asp-14;asp-13
carboxy-lyase activity (GO:0016831)	2/11	0.0261319	0.106394	0.0818814	0.350043	-2.05623	7.49413	F53F10.2;smd-1
proton-transporting ATPase activity, rotational mechanism (GO:0046961)	2/12	0.0308797	0.117343	0.0932684	0.370905	-2.15013	7.47741	vha-6;vha-11
carboxylic ester hydrolase activity (GO:0052689)	4/36	0.00964566	0.0634387	0.0595353	0.318142	-1.56711	7.27333	ZC376.3;ZC376.2;abhd-3.2;T02B5.3
cysteine-type endopeptidase activity (GO:0004197)	5/49	0.00561619	0.0436531	0.0487341	0.28945	-1.38056	7.15422	cpl-1;Y40H7A.10;F57F5.1;F32H5.1;R09F10.1
steroid hydroxylase activity (GO:0008395)	4/40	0.0139126	0.0669119	0.0790419	0.350043	-1.66507	7.11812	cyp-35A2;cyp-35B2;cyp-33E2;cyp-35A5
metal ion transmembrane transporter activity (GO:0046873)	1/6	0.132454	0.319663	0.233036	0.586018	-3.41377	6.90101	smf-3
endopeptidase activity (GO:0004175)	8/103	0.00289594	0.0295819	0.0530232	0.292483	-1.17722	6.88022	cpl-1;Y40H7A.10;F57F5.1;F32H5.1;asp-3;R09F10.1;asp-14;asp-13
cysteine-type peptidase activity (GO:0008234)	5/44	0.00351777	0.0316599	0.0340209	0.28945	-1.21748	6.87867	cpl-1;Y40H7A.10;F57F5.1;F32H5.1;R09F10.1
mitogen-activated protein kinase binding (GO:0051019)	1/6	0.132454	0.319663	0.233036	0.586018	-3.12741	6.32212	gck-1
peptidase activator activity involved in apoptotic process (GO:0016505)	2/15	0.0469207	0.154297	0.129792	0.438213	-2.06233	6.30929	cpl-1;R09F10.1
oxidoreductase activity, acting on paired donors, with incorporation or reduction of molecular oxygen, reduced flavin or flavoprotein as one donor, and incorporation of one atom of oxygen (GO:0016712)	4/40	0.0139126	0.0669119	0.0790419	0.350043	-1.47566	6.3084	cyp-35A2;cyp-35B2;cyp-33E2;cyp-35A5
endoribonuclease activity (GO:0004521)	2/16	0.052812	0.167238	0.142607	0.468957	-2.04442	6.01267	ire-1;C46G7.1
hydrogen-exporting ATPase activity (GO:0036442)	2/15	0.0469207	0.154297	0.129792	0.438213	-1.92322	5.88371	vha-6;vha-11
lipase activity (GO:0016298)	3/26	0.022205	0.0949264	0.0910115	0.370905	-1.5324	5.83453	abhd-3.2;lipl-5;lipl-2
ribonuclease activity (GO:0004540)	2/19	0.071905	0.208403	0.182432	0.557069	-2.20007	5.79148	ire-1;C46G7.1
S-adenosylmethionine-dependent methyltransferase activity (GO:0008757)	2/17	0.0589495	0.18328	0.155676	0.502274	-1.9945	5.64656	pmt-2;comt-4
methyltransferase activity (GO:0008168)	3/29	0.0296476	0.117343	0.114156	0.424362	-1.52729	5.37359	pmt-2;comt-4;gcst-1
nucleotidase activity (GO:0008252)	1/6	0.132454	0.319663	0.233036	0.586018	-2.65651	5.37018	F25B5.3
calcium-dependent protein serine/threonine kinase activity (GO:0009931)	1/6	0.132454	0.319663	0.233036	0.586018	-2.64937	5.35575	pkc-2
oxidoreductase activity, acting on the CH-CH group of donors, quinone or related compound as acceptor (GO:0016635)	1/6	0.132454	0.319663	0.233036	0.586018	-2.62263	5.30169	dhod-1
enhancer binding (GO:0035326)	1/6	0.132454	0.319663	0.233036	0.586018	-2.54865	5.15216	hizr-1
ferrous iron binding (GO:0008198)	1/7	0.152761	0.319663	0.261589	0.588575	-2.69884	5.0708	ftn-2
ether hydrolase activity (GO:0016803)	1/6	0.132454	0.319663	0.233036	0.586018	-2.49671	5.04716	ltah-1.2
cysteine-type endopeptidase activator activity involved in apoptotic process (GO:0008656)	2/15	0.0469207	0.154297	0.129792	0.438213	-1.64955	5.04647	cpl-1;R09F10.1
P-P-bond-hydrolysis-driven transmembrane transporter activity (GO:0015405)	4/45	0.0207137	0.0932116	0.107315	0.407799	-1.26523	4.90526	Y38F2AR.9;mrp-3;emo-1;pgp-13
glutathione transferase activity (GO:0004364)	2/13	0.0359384	0.130755	0.10508	0.407799	-1.466	4.87584	gst-10;gst-4
deoxyribonuclease activity (GO:0004536)	1/7	0.152761	0.319663	0.261589	0.588575	-2.56742	4.82387	nuc-1
nucleotidyltransferase activity (GO:0016779)	1/7	0.152761	0.319663	0.261589	0.588575	-2.55783	4.80586	hint-3
oxidoreductase activity, acting on the CH-OH group of donors, NAD or NADP as acceptor (GO:0016616)	3/31	0.0352501	0.130755	0.130695	0.438213	-1.3752	4.60044	dhs-3;gspd-1;mdh-2
ATPase activity, coupled to transmembrane movement of ions, rotational mechanism (GO:0044769)	2/19	0.071905	0.208403	0.182432	0.557069	-1.72475	4.54024	vha-6;vha-11
G-protein coupled peptide receptor activity (GO:0008528)	2/19	0.071905	0.208403	0.182432	0.557069	-1.71179	4.50614	ZC266.1;fshr-1
aldehyde-lyase activity (GO:0016832)	1/8	0.172593	0.343179	0.289085	0.61391	-2.47696	4.35157	spl-1
RNA polymerase II transcription factor activity, sequence-specific transcription regulatory region DNA binding (GO:0001133)	1/7	0.152761	0.319663	0.261589	0.588575	-2.26768	4.26071	nhr-8
phosphatidylinositol-3,5-bisphosphate binding (GO:0080025)	1/8	0.172593	0.343179	0.289085	0.61391	-2.35903	4.1444	tag-138
amino acid binding (GO:0016597)	1/6	0.132454	0.319663	0.233036	0.586018	-2.03982	4.12353	gldc-1
ATPase activity, coupled to transmembrane movement of ions, phosphorylative mechanism (GO:0015662)	1/9	0.191962	0.356799	0.315563	0.61391	-2.4605	4.06095	vha-11
receptor tyrosine kinase binding (GO:0030971)	1/9	0.191962	0.356799	0.315563	0.61391	-2.37591	3.92133	shc-1
heme binding (GO:0020037)	4/57	0.0442408	0.154297	0.190038	0.570113	-1.24133	3.87059	cyp-35A2;cyp-35B2;cyp-33E2;cyp-35A5
oxidoreductase activity, acting on the aldehyde or oxo group of donors, NAD or NADP as acceptor (GO:0016620)	2/14	0.0412909	0.147099	0.117269	0.426659	-1.2044	3.83855	alh-8;fard-1
zinc ion binding (GO:0008270)	3/40	0.0665465	0.203204	0.213564	0.586018	-1.29711	3.51498	sod-1;hizr-1;T16G12.1
alditol:NADP+ 1-oxidoreductase activity (GO:0004032)	1/12	0.247396	0.38722	0.389259	0.622107	-2.44047	3.40876	C07D8.6
protein tyrosine kinase binding (GO:1990782)	1/10	0.210879	0.371755	0.341061	0.61391	-2.18984	3.40843	shc-1
copper ion binding (GO:0005507)	1/7	0.152761	0.319663	0.261589	0.588575	-1.80725	3.39561	sod-1
acetylgalactosaminyltransferase activity (GO:0008376)	2/22	0.092835	0.26458	0.223637	0.586018	-1.33253	3.16733	F14B6.6;F14B6.4
phosphatidylinositol binding (GO:0035091)	2/26	0.123016	0.319663	0.279447	0.61391	-1.49068	3.12364	itr-1;tag-138
glucosidase activity (GO:0015926)	1/7	0.152761	0.319663	0.261589	0.588575	-1.65201	3.10393	hpo-13
metal ion binding (GO:0046872)	4/59	0.049182	0.158682	0.205445	0.586018	-1.00651	3.03183	calu-1;itr-1;hprt-1;Y22D7AL.10
intramolecular oxidoreductase activity, interconverting aldoses and ketoses (GO:0016861)	1/7	0.152761	0.319663	0.261589	0.588575	-1.60708	3.01952	rpia-1
monocarboxylic acid transmembrane transporter activity (GO:0008028)	1/10	0.210879	0.371755	0.341061	0.61391	-1.93613	3.01353	mpc-1
ATPase binding (GO:0051117)	1/11	0.229353	0.380771	0.365615	0.619011	-1.97241	2.90436	vha-6
phosphatidylinositol kinase activity (GO:0052742)	1/9	0.191962	0.356799	0.315563	0.61391	-1.74877	2.88627	Y75B8A.24
water channel activity (GO:0015250)	1/10	0.210879	0.371755	0.341061	0.61391	-1.82777	2.84487	aqp-11
magnesium ion binding (GO:0000287)	1/11	0.229353	0.380771	0.365615	0.619011	-1.92061	2.82808	hprt-1
phosphoric ester hydrolase activity (GO:0042578)	2/27	0.130893	0.319663	0.293405	0.61391	-1.37117	2.7881	F25B5.3;asm-2
myosin binding (GO:0017022)	1/8	0.172593	0.343179	0.289085	0.61391	-1.49846	2.63252	itr-1
UDP-glucosyltransferase activity (GO:0035251)	1/12	0.247396	0.38722	0.389259	0.622107	-1.8825	2.62941	cgt-2
FAD binding (GO:0071949)	1/11	0.229353	0.380771	0.365615	0.619011	-1.75698	2.58714	F54D5.12
mitogen-activated protein kinase kinase kinase binding (GO:0031435)	1/9	0.191962	0.356799	0.315563	0.61391	-1.53272	2.52969	shc-1
oxidoreductase activity, acting on single donors with incorporation of molecular oxygen, incorporation of two atoms of oxygen (GO:0016702)	1/12	0.247396	0.38722	0.389259	0.622107	-1.76836	2.46998	C31H2.4
amino acid transmembrane transporter activity (GO:0015171)	2/29	0.146973	0.319663	0.321198	0.61391	-1.27842	2.45139	Y32F6A.4;aat-4
N-methyltransferase activity (GO:0008170)	1/10	0.210879	0.371755	0.341061	0.61391	-1.56196	2.43115	pmt-2
metalloexopeptidase activity (GO:0008235)	2/28	0.138882	0.319663	0.307327	0.61391	-1.20332	2.37552	T16G12.1;gcp-2.1
ligand-dependent nuclear receptor transcription coactivator activity (GO:0030374)	1/7	0.152761	0.319663	0.261589	0.588575	-1.26182	2.37082	nhr-8
hydrogen ion transmembrane transporter activity (GO:0015078)	2/30	0.155158	0.319663	0.335	0.61391	-1.26592	2.35881	vha-6;vha-11
translation elongation factor activity (GO:0003746)	1/11	0.229353	0.380771	0.365615	0.619011	-1.58566	2.33486	cgp-1
alcohol dehydrogenase (NADP+) activity (GO:0008106)	1/12	0.247396	0.38722	0.389259	0.622107	-1.61645	2.2578	C07D8.6
endodeoxyribonuclease activity, producing 3'-phosphomonoesters (GO:0016889)	1/11	0.229353	0.380771	0.365615	0.619011	-1.53167	2.25537	nuc-1
acetylglucosaminyltransferase activity (GO:0008375)	2/30	0.155158	0.319663	0.335	0.61391	-1.16461	2.17003	F14B6.6;F14B6.4
metalloaminopeptidase activity (GO:0070006)	1/14	0.282228	0.411498	0.433953	0.662553	-1.66151	2.10188	T16G12.1
enhancer sequence-specific DNA binding (GO:0001158)	1/11	0.229353	0.380771	0.365615	0.619011	-1.42336	2.09588	hizr-1
N-acyltransferase activity (GO:0016410)	1/13	0.265018	0.39407	0.412028	0.640516	-1.57495	2.09147	D2023.4
phosphoric diester hydrolase activity (GO:0008081)	1/13	0.265018	0.39407	0.412028	0.640516	-1.54819	2.05592	asm-2
adenylyltransferase activity (GO:0070566)	1/14	0.282228	0.411498	0.433953	0.662553	-1.55679	1.9694	hint-3
N-acetyltransferase activity (GO:0008080)	1/13	0.265018	0.39407	0.412028	0.640516	-1.43177	1.90133	D2023.4
gap junction hemi-channel activity (GO:0055077)	1/17	0.331481	0.464617	0.49497	0.717287	-1.60275	1.76973	inx-17
signal sequence binding (GO:0005048)	1/18	0.347138	0.478715	0.51382	0.732193	-1.51477	1.60267	sec-61
metallocarboxypeptidase activity (GO:0004181)	1/15	0.299035	0.429706	0.455065	0.688638	-1.29078	1.55822	gcp-2.1
endodeoxyribonuclease activity (GO:0004520)	1/17	0.331481	0.464617	0.49497	0.717287	-1.3363	1.47552	nuc-1
transcription regulatory region sequence-specific DNA binding (GO:0000976)	5/120	0.150775	0.319663	0.499335	0.717532	-0.746435	1.41223	hizr-1;nfi-1;nhr-8;skn-1;zip-3
aldo-keto reductase (NADP) activity (GO:0004033)	1/12	0.247396	0.38722	0.389259	0.622107	-0.979402	1.36799	C07D8.6
channel activity (GO:0015267)	1/9	0.191962	0.356799	0.315563	0.61391	-0.81895	1.35164	spp-1
protein transporter activity (GO:0008565)	1/23	0.4201	0.532127	0.598081	0.768961	-1.40291	1.21669	sec-61
L-amino acid transmembrane transporter activity (GO:0015179)	1/22	0.40619	0.526201	0.582479	0.768961	-1.29826	1.16965	aat-4
water transmembrane transporter activity (GO:0005372)	1/10	0.210879	0.371755	0.341061	0.61391	-0.739495	1.151	aqp-11
hydrolase activity, acting on acid anhydrides, catalyzing transmembrane movement of substances (GO:0016820)	2/41	0.249089	0.38722	0.479076	0.717287	-0.794159	1.10384	mrp-3;pgp-13
RNA polymerase II transcription cofactor activity (GO:0001104)	1/23	0.4201	0.532127	0.598081	0.768961	-1.16051	1.00647	mdt-18
mitogen-activated protein kinase kinase binding (GO:0031434)	2/34	0.188661	0.356799	0.389271	0.622107	-0.598031	0.997396	shc-1;F09G2.1
actin binding (GO:0003779)	2/52	0.344444	0.478715	0.602726	0.76915	-0.896873	0.955908	add-1;tag-138
MAP kinase activity (GO:0004707)	1/20	0.377362	0.504132	0.549447	0.751644	-0.958286	0.933898	C49C3.10
hydrolase activity, hydrolyzing O-glycosyl compounds (GO:0004553)	1/19	0.362429	0.491868	0.53197	0.739569	-0.906086	0.919611	gba-4
transferase activity, transferring acyl groups other than amino-acyl groups (GO:0016747)	1/22	0.40619	0.526201	0.582479	0.768961	-1.0011	0.901925	dbt-1
transition metal ion transmembrane transporter activity (GO:0046915)	1/23	0.4201	0.532127	0.598081	0.768961	-0.965659	0.837479	smf-3
phospholipase activity (GO:0004620)	1/21	0.391947	0.51556	0.566276	0.768517	-0.875831	0.820329	asm-2
wide pore channel activity (GO:0022829)	1/27	0.472565	0.581357	0.654904	0.817434	-1.08665	0.814531	inx-17
phosphatidylinositol bisphosphate binding (GO:1902936)	1/19	0.362429	0.491868	0.53197	0.739569	-0.725669	0.736501	tag-138
ATPase activity, coupled to transmembrane movement of substances (GO:0042626)	2/42	0.257805	0.393613	0.491251	0.717287	-0.526782	0.71408	mrp-3;pgp-13
carboxylic acid transmembrane transporter activity (GO:0046943)	1/24	0.433686	0.545296	0.613103	0.776597	-0.827647	0.691446	Y32F6A.4
adenyl ribonucleotide binding (GO:0032559)	1/31	0.520293	0.625335	0.703736	0.865747	-0.893263	0.583625	T19B4.3
RNA polymerase II regulatory region DNA binding (GO:0001012)	4/106	0.236603	0.38722	0.590208	0.768961	-0.404907	0.583623	nfi-1;nhr-8;skn-1;zip-3
phosphatase activity (GO:0016791)	1/35	0.56371	0.641459	0.745696	0.884547	-0.91774	0.526062	F25B5.3
calcium ion binding (GO:0005509)	2/45	0.283958	0.411498	0.526689	0.739569	-0.392827	0.494542	calu-1;itr-1
ATPase activity, coupled to movement of substances (GO:0043492)	2/50	0.327292	0.464617	0.581971	0.768961	-0.393196	0.439162	mrp-3;pgp-13
actin filament binding (GO:0051015)	2/42	0.257805	0.393613	0.491251	0.717287	-0.322637	0.437351	add-1;tag-138
RNA polymerase II regulatory region sequence-specific DNA binding (GO:0000977)	4/134	0.383553	0.508431	0.762586	0.88709	-0.451635	0.432791	nfi-1;nhr-8;skn-1;zip-3
sequence-specific double-stranded DNA binding (GO:1990837)	1/35	0.56371	0.641459	0.745696	0.884547	-0.748195	0.428877	nhr-8
MAP kinase kinase kinase activity (GO:0004709)	1/36	0.573937	0.641459	0.755228	0.884547	-0.686629	0.381241	F09G2.1
gap junction channel activity (GO:0005243)	1/26	0.459911	0.574049	0.641494	0.806585	-0.458976	0.356497	inx-17
protein homodimerization activity (GO:0042803)	1/42	0.630467	0.695547	0.805405	0.912082	-0.772726	0.356455	sod-1
transmembrane receptor protein tyrosine kinase activity (GO:0004714)	1/31	0.520293	0.625335	0.703736	0.865747	-0.412702	0.269644	F09G2.1
phosphotransferase activity, alcohol group as acceptor (GO:0016773)	2/90	0.625914	0.695009	0.863298	0.952412	-0.480681	0.225219	Y75B8A.24;pyk-2
transmembrane receptor protein kinase activity (GO:0019199)	1/32	0.531535	0.625335	0.71483	0.873114	-0.346777	0.219158	F09G2.1
translation factor activity, RNA binding (GO:0008135)	1/36	0.573937	0.641459	0.755228	0.884547	-0.318055	0.176595	cgp-1
chloride transmembrane transporter activity (GO:0015108)	2/74	0.519567	0.625335	0.781555	0.903013	-0.260957	0.170864	lgc-54;best-7
chloride channel activity (GO:0005254)	2/76	0.533912	0.625335	0.793711	0.904831	-0.267188	0.167667	lgc-54;best-7
protein serine/threonine kinase activity (GO:0004674)	6/250	0.532458	0.625335	0.922615	0.970871	-0.258865	0.16315	pkc-1;pkc-2;kin-4;gck-1;ire-1;pik-1
substrate-specific channel activity (GO:0022838)	1/20	0.377362	0.504132	0.549447	0.751644	-0.156301	0.152323	aqp-11
GTPase regulator activity (GO:0030695)	1/60	0.758965	0.806106	0.902418	0.970871	-0.407281	0.112328	hgap-2
potassium ion leak channel activity (GO:0022841)	1/48	0.67951	0.740103	0.845348	0.944801	-0.26494	0.102369	twk-26
sequence-specific DNA binding (GO:0043565)	2/105	0.708191	0.76646	0.913575	0.970871	-0.269649	0.0930401	nfi-1;skn-1
protein kinase regulator activity (GO:0019887)	1/35	0.56371	0.641459	0.745696	0.884547	-0.159735	0.0915627	kdin-1
transcription coactivator activity (GO:0003713)	1/36	0.573937	0.641459	0.755228	0.884547	-0.145254	0.0806502	nhr-8
extracellular ligand-gated ion channel activity (GO:0005230)	1/101	0.909061	0.927471	0.97997	0.997793	-0.325409	0.0310256	lgc-54
kinase activity (GO:0016301)	1/96	0.897571	0.924606	0.975683	0.997793	-0.263137	0.0284356	Y75B8A.24
DNA binding (GO:0003677)	2/211	0.959756	0.967753	0.997545	0.997793	-0.0093477	0.000383972	nfi-1;skn-1
nucleoside-triphosphatase activity (GO:0017111)	1/149	0.971025	0.971025	0.996925	0.997793	0.0517171	-0.00152065	C52B11.5
protein tyrosine kinase activity (GO:0004713)	1/77	0.839061	0.874875	0.949293	0.989812	0.027114	-0.00475775	F09G2.1
G-protein coupled receptor activity (GO:0004930)	2/214	0.962094	0.967753	0.997793	0.997793	0.190228	-0.00735106	ZC266.1;fshr-1
potassium channel activity (GO:0005267)	1/66	0.790981	0.834925	0.922525	0.970871	0.074335	-0.0174301	twk-26
ligand-gated ion channel activity (GO:0015276)	1/102	0.911199	0.927471	0.980732	0.997793	0.187573	-0.0174431	lgc-54
protein kinase activity (GO:0004672)	7/276	0.468253	0.580226	0.91116	0.970871	0.0587019	-0.0445399	pkc-1;pkc-2;kin-4;gck-1;F09G2.1;ire-1;pik-1
GTPase activity (GO:0003924)	1/92	0.887344	0.919611	0.971606	0.997793	0.398664	-0.0476493	C52B11.5
kinase binding (GO:0019900)	1/67	0.795889	0.834951	0.92545	0.970871	0.217673	-0.0496939	shc-1
transcription regulatory region DNA binding (GO:0044212)	1/57	0.741166	0.792121	0.890498	0.969906	0.199061	-0.059625	nhr-8
anion channel activity (GO:0005253)	2/75	0.526776	0.625335	0.787709	0.904015	0.21616	-0.138554	lgc-54;best-7
protein kinase binding (GO:0019901)	3/125	0.562971	0.641459	0.862385	0.952412	0.309965	-0.178083	shc-1;gck-1;F09G2.1
leak channel activity (GO:0022840)	1/48	0.67951	0.740103	0.845348	0.944801	0.727179	-0.28097	twk-26
GTPase activator activity (GO:0005096)	1/55	0.728578	0.783565	0.881759	0.966544	0.91134	-0.288586	hgap-2

[truncated: 14 more sheets: JU1400-nau down GO BP, JU1400-nau down KEGG, JU1400-nir up GO MF, JU1400-nir up GO BP, JU1400-nir up KEGG, JU1400-nir down GO MF, JU1400-nir down GO BP, JU1400-nir down KEGG, JU1400-nfe up GO MF, JU1400-nfe up GO BP, JU1400-nfe up KEGG, JU1400-nfe down GO MF, JU1400-nfe down GO BP, JU1400-nfe down KEGG]
