# Supplementary material for: High-throughput phenotyping of infection by diverse microsporidia species reveals a wild C. elegans strain with opposing resistance and susceptibility traits
Source: PLoS Pathog. 2023 Mar 9;19(3):e1011225. doi: 10.1371/journal.ppat.1011225 (PMC10030041; doi:10.1371/journal.ppat.1011225)
Supplement: S1 Data — (XLSX) [file ppat.1011225.s035.xlsx]

## Sheet: f2.S2.mod.z-score
spore.species	spore.strain	dose	series	AB1	AB3	CB4856	ED3017	ED3021	ED3040	ED3042	GXW1	JU1400	JU300	JU322	JU360	JU397	JU533	JU642	LKC34	MY1	MY2	MY6	PX174	VC20019
N.parisii	ERTm1	3	9M-rep1	0.0315819	0.949877	0.539072	-0.345558	1.60488	0.886158	0.595348	0.0816764	-0.0271898	0.963799	-0.446593	0.212429	-0.00119227	-0.897927	-1.4302	1.26569	0.35619	-1.11714	0.0276018	0.0073963	-0.769669
N.parisii	ERTm1	3	9M-rep2	0.0768481	0.686657	0.757381	0.315089	0.772073	0.454944	0.344662	-0.00441331	-0.176684	0.71774	-0.212431	0.249775	-0.836689	-2.00099	-1.70091	-0.454944	0.589343	-0.528988	-0.684635	-0.425564	-0.487614
N.parisii	ERTm1	2	5M-rep1	0.450227	0.90047	-0.235803	0.785084	1.18738	0.667429	0.807784	1.23281	1.28768	-0.0892946	0.996158	0.5856	0.0565838	-0.933776	0.296461	0.648961	0.576178	-1.05976	0.509838	0.299467	-0.119157
N.parisii	ERTm1	2	5M-rep2	-0.0025864	0.584708	-0.888824	0.595443	0.790425	0.708669	0.726592	0.00677472	-0.227856	-0.495672	0.0317548	0.0474824	0.0921724	0.401387	0.00152272	1.51449	0.321558	0.200654	-0.0484447	-0.435813	-0.14815
N.parisii	ERTm1	1	2M-rep1	0.912727	0.253944	-0.286964	0.745935	0.786045	0.599126	1.02972	0.319109	0.30798	0.306064	0.890493	0.191327	0.808818	0.200999	0.222522	2.31737	0.166023	0.166865	-0.217955	0.216839	0.532819
N.parisii	ERTm1	1	2M-rep2	0.454944	0.146587	-0.143803	-0.0544469	0.280708	0.592721	0.673391	-0.216523	0.433443	0.0554018	-0.183807	-0.223223	0.0904616	0.454944	-0.896207	1.03323	0.0339938	0.144611	0.0967118	-0.454944	0.558687
Control	ERTm1	0	0M-rep1	0.877488	-0.16907	-0.114081	0.0544469	0.368381	0.0186612	0.452454	-0.454555	0.536628	0.155331	0.453252	-0.0804422	0.963658	-0.0363089	0.288346	-0.0214057	-0.117664	0.0269315	-0.0276018	-0.249676	0.805294
Control	ERTm1	0	0M-rep2	-0.499752	-0.361852	-0.774736	0.424703	-0.245552	-0.190031	0.557084	-1.54508	0.428295	-0.374022	0.227111	-0.328354	-0.709294	-0.8031	-0.351367	0.486271	-0.191116	0.716763	-0.798611	-0.430979	0.695448
N.ironsii	ERTm5	3	22M-rep1	-0.0717177	-0.0704634	2.48632	0.63531	-0.3658	-1.03851	-0.725747	-1.76895	-1.78168	2.19359	-0.797959	-0.147292	-0.276407	-2.00099	-2.4393	-0.153902	-0.631332	-2.83283	-0.128813	-0.169395	-0.769669
N.ironsii	ERTm5	3	22M-rep2	-0.941341	0.125507	2.88142	-0.0863729	-0.681899	-1.03851	-0.772595	-1.17695	-1.78168	2.69877	-0.934277	-0.802206	-1.17406	-2.00099	-3.03596	-0.454944	-1.14459	-3.50296	-0.98487	0.279707	-0.769669
N.ironsii	ERTm5	2	11M-rep1	0.155912	-0.193887	0.741264	0.112338	-0.319491	-0.272434	0.502254	-0.159149	0.425381	0.640465	0.287794	0.624216	-0.184517	0.0640285	0.569046	0.720372	0.131842	-0.986809	0.473728	0.691475	-0.487614
N.ironsii	ERTm5	2	11M-rep2	-0.107309	0.10763	1.15695	0.520042	0.0303015	-0.762379	-0.521625	0.0393357	-0.18999	1.19737	0.394744	0.282468	0.115562	-0.933776	-0.323054	1.26209	-0.166867	-0.883257	0.336553	-0.0073963	-0.444696
N.ironsii	ERTm5	1	5M-rep11	-0.0196627	-0.361876	0.114081	-0.2587	0.0468544	0.321518	0.0220251	-1.06201	-0.0724777	0.274485	0.454944	0.00592446	0.00119227	-0.323112	0.00622705	-0.324824	-0.0795236	0.074347	0.341061	-0.0669592	-0.149913
N.ironsii	ERTm5	1	5M-rep21	0.0025864	-0.389909	0.363994	-0.330404	-0.0455461	0.0132504	-0.0636206	-1.04175	-0.155962	0.320561	0.158151	-0.00592446	0.0893395	-0.933776	0.22096	0.387708	-0.258479	0.00686394	0.184468	-0.260241	-0.245805
Control	ERTm5	0	0M-rep3	-0.537202	-1.46315	0.269902	-0.31377	-0.402436	-0.158535	-0.0984352	-1.43886	-0.454944	-0.0638196	-0.897562	-0.0353994	-0.434871	-0.862277	-0.452408	-0.454944	-0.0339938	0.264389	-0.563585	-0.755059	0.340828
Control	ERTm5	0	0M-rep4	-0.102	-1.12127	1.18636	-1.13046	-0.651816	-0.0132504	-0.454988	-0.348252	-0.0499021	1.0452	-1.01846	-0.381536	-0.0268948	-0.933776	-0.278542	-0.454944	-0.420773	-0.0200535	-1.24328	-0.914738	0.270278
N.ferruginous	LUAm1	3	113M-rep1	1.65269	0.714657	-0.979208	1.13433	0.446105	-1.9043	-2.52693	1.48382	-6.4308	-0.502402	1.22167	-2.67687	2.58755	-0.359992	1.12703	2.14254	-6.04918	0.0064592	0.713416	1.4865	0.721269
N.ferruginous	LUAm1	3	113M-rep2	1.64005	0.501329	-1.37586	1.0574	0.632269	-1.9043	-1.56667	1.31868	-6.4308	0.143672	0.645851	-2.73592	2.59778	-0.933776	1.10559	2.40697	-6.04918	0.410691	0.338146	1.41703	0.731747
N.ferruginous	LUAm1	2	56M-rep1	0.683849	0.224452	-0.610363	0.694382	0.159547	-0.346124	-0.497586	0.766408	-3.33139	-0.576801	0.29117	-0.268477	1.36378	0.643856	1.68422	-0.454944	-4.52693	0.0205729	0.776885	0.814407	0.606507
N.ferruginous	LUAm1	2	56M-rep2	0.821767	0.121345	-0.15389	0.454944	0.254781	-0.731253	-0.544551	1.37906	-3.33139	-0.135273	1.08856	-0.624547	1.39526	0.0363089	1.17986	-0.454944	-4.25013	0.108837	0.453421	0.890309	0.734119
N.ferruginous	LUAm1	1	28M-rep1	0.569457	-0.454944	-0.23843	0.53744	0.369829	0.527425	-0.108439	0.00441331	-1.40828	-0.314495	0.800374	-0.480428	0.454944	0.1781	1.27458	-0.454944	-2.16789	-0.146025	1.13377	0.549866	0.35979
N.ferruginous	LUAm1	1	28M-rep2	-0.00962025	-0.466123	-1.17878	-0.261682	-0.195009	-0.0959984	-0.0753297	0.644422	-1.78168	-1.73446	0.502769	-0.684121	-0.574689	0.0993993	1.19705	-0.454944	-1.85287	0.0930525	1.28709	0.552146	0.21786
Control	LUAm1	0	0M-rep5	-0.165401	-0.633395	-1.06878	-0.428548	-0.45638	-0.0848664	0.0831736	-0.454944	0.324443	-1.28303	0.526438	0.00770367	-0.331812	1.5484	-0.182012	-2.93215	0.0966198	0.69579	-0.797572	-0.491031	0.286833
Control	LUAm1	0	0M-rep6	-0.32753	-1.18246	-0.454944	-0.327009	-0.728816	0.128548	-0.124527	-0.0861653	0.413909	-0.872024	-0.943164	-0.161983	-0.530788	0.427133	-0.454944	-0.454944	-0.129904	0.783934	-1.28255	-0.519788	0.321592
N.ausubeli	ERTm2	2	7M-rep1	0.559937	0.866453	0.58803	0.846675	0.53949	0.607169	-0.0220251	0.692663	1.10626	0.629165	-0.0317548	1.33429	0.566044	-0.933776	-0.327429	0.410982	0.454944	-1.60025	0.0660635	0.557175	-0.220818
N.ausubeli	ERTm2	2	7M-rep2	0.542928	0.550758	0.328597	0.0582067	0.454944	0.401424	0.29012	-0.318084	0.0271898	-0.0554018	-0.157114	1.20141	0.10424	0.32276	0.0362565	-0.454944	0.426488	-0.915081	-0.103476	-0.117585	-0.418884
N.ausubeli	ERTm2	3	9M-rep11	0.582696	0.000720202	-0.385009	-0.659577	-0.728816	0.96306	0.0589806	1.06233	1.12125	-0.546498	-0.882635	2.03077	0.737469	0.446858	-0.340014	-0.454944	0.939951	-2.07555	-0.454944	1.07423	-1.33378
N.ausubeli	ERTm2	3	9M-rep21	-0.165924	-0.327505	0.268058	-0.426907	-0.171401	0.143446	-0.0981117	0.419762	0.695631	-0.245886	-0.179769	1.88401	-0.823066	0.618082	-0.671645	0.776873	1.02464	-2.42839	-0.367197	1.04176	-0.769669
N.ausubeli	ERTm2	1	5M-rep12	-0.192993	0.149115	0.229996	-0.431216	-0.0303015	0.307002	0.454944	0.0184259	0.865978	-0.130884	-0.109501	0.914854	-0.022418	-0.40346	0.242327	-0.373	0.827293	-1.21155	0.34573	0.173852	-0.454944
N.ausubeli	ERTm2	1	5M-rep22	-0.523381	-0.000720202	0.329257	-0.652795	-0.728816	-0.297703	-0.353132	-1.15864	0.0647548	0.0869603	-0.227398	0.99455	-0.646627	0.413399	-0.577141	0.0444249	0.564493	-0.454944	0.0639193	-0.196372	0.00776055
Control	ERTm2	0	0M-rep7	-0.759937	-2.0608	0.3678	-1.34145	-0.728816	-0.083809	0.0565753	0.118043	0.166429	0.169427	-0.770077	-0.506524	-0.213562	0.439011	-0.00152272	0.226756	0.270471	0.295792	-0.992953	-0.324439	-0.00776055
Control	ERTm2	0	0M-rep8	-0.134429	-1.25283	-0.203941	-0.455555	-1.15689	-0.466163	0.324179	-0.25404	0.81884	-0.454944	-0.0451455	0.454944	-0.0347528	0.357716	0.532693	0.0214057	0.815844	-0.0064592	-1.20622	0.516069	0.134486

## Sheet: f3A.JU1400.L2FC.timecourse
strain.entry	type	dose	0	2	4	6	8
9M-rep1	N. parisii	3	0	-1.41213	-1.95892	-3.3156	-3.78439
9M-rep2	N. parisii	3	0	-1.11816	-1.38921	-2.94298	-3.97983
5M-rep1	N. parisii	2	0	-0.77705	-0.987024	-1.94889	-2.06534
5M-rep2	N. parisii	2	0	-0.900849	-1.35542	-2.69142	-4.04674
2M-rep1	N. parisii	1	0	-0.598159	-1.03269	-1.90491	-3.34619
2M-rep2	N. parisii	1	0	-0.75276	-1.26803	-2.43587	-3.18216
0M-rep1	control	0	0	-0.958214	-0.888297	-1.9556	-3.04726
0M-rep2	control	0	0	-0.8681	-1.40636	-2.45543	-3.18889
22M-rep1	N. ironsii	3	0	-1.10337	-2.37947	-4.33957	-6.07819
22M-rep2	N. ironsii	3	0	-1.15284	-2.02473	-4.64992	-6.07819
11M-rep1	N. ironsii	2	0	-0.256275	-1.65398	-3.04415	-3.1927
11M-rep2	N. ironsii	2	0	-0.580295	-1.53455	-3.22477	-3.99723
5M-rep11	N. ironsii	1	0	-0.57912	-1.21335	-2.70956	-3.8436
5M-rep21	N. ironsii	1	0	-0.675143	-1.59518	-2.57876	-3.95274
0M-rep3	control	0	0	-0.459701	-1.55894	-2.81091	-4.34363
0M-rep4	control	0	0	-0.822504	-1.39571	-2.59707	-3.81408
113M-rep1	N. ferruginous	3	0	-4.42949	-6.07819	-6.07819	-6.07819
113M-rep2	N. ferruginous	3	0	-3.36626	-6.07819	-6.07819	-6.07819
56M-rep1	N. ferruginous	2	0	-2.09706	-3.66021	-6.07819	-6.07819
56M-rep2	N. ferruginous	2	0	-1.6143	-4.2075	-6.07819	-6.07819
28M-rep1	N. ferruginous	1	0	-1.17886	-2.48392	-3.82012	-5.59
28M-rep2	N. ferruginous	1	0	-1.17556	-2.5357	-3.93131	-6.07819
0M-rep5	control	0	0	-0.638654	-1.4431	-2.66253	-3.32467
0M-rep6	control	0	0	-0.544524	-1.11967	-1.99248	-3.2077
7M-rep1	N. ausubeli	2	0	-0.958214	-1.38121	-1.65901	-2.30254
7M-rep2	N. ausubeli	2	0	-0.958214	-1.50545	-2.64695	-3.71329
9M-rep11	N. ausubeli	3	0	-0.185583	-0.846176	-1.62687	-2.28294
9M-rep21	N. ausubeli	3	0	-0.319272	-0.939608	-2.30086	-2.83938
5M-rep12	N. ausubeli	1	0	0.141976	-1.62742	-1.88876	-2.61667
5M-rep22	N. ausubeli	1	0	-0.147768	-1.65111	-2.53003	-3.66418
0M-rep7	control	0	0	0.0483433	-1.23683	-1.89363	-3.53125
0M-rep8	control	0	0	-0.39227	-1.21633	-2.24122	-2.6783
JU1400.mean	control.mean	0	1e-05	-0.579453	-1.28315	-2.32611	-3.39197

## Sheet: f3B.MY1.L2FC.timecourse
strain.entry	type	dose	0	2	4	6	8
9M-rep1	N. parisii	3	0	-0.291126	0.613812	0.527834	0.439293
9M-rep2	N. parisii	3	0	0.148126	0.879493	0.830348	0.763034
5M-rep1	N. parisii	2	0	-0.138233	0.368107	0.628867	0.744755
5M-rep2	N. parisii	2	0	0.0204855	0.465053	0.49571	0.391205
2M-rep1	N. parisii	1	0	-0.429198	0.451025	0.837765	0.175239
2M-rep2	N. parisii	1	0	-0.243439	0.405762	0.231375	-0.00808728
0M-rep1	control	0	0	-0.485596	0.350976	0.472776	-0.21867
0M-rep2	control	0	0	0.0183611	0.67303	0.48274	-0.320659
22M-rep1	N. ironsii	3	0	0.121365	-0.134075	-0.319741	-0.931914
22M-rep2	N. ironsii	3	0	-0.119255	0.204883	-0.591806	-1.6446
11M-rep1	N. ironsii	2	0	-0.33825	0.549667	0.170994	0.127778
11M-rep2	N. ironsii	2	0	-0.0696958	0.338752	-0.229291	-0.286989
5M-rep11	N. ironsii	1	0	0.185575	0.253769	0.241724	-0.16571
5M-rep21	N. ironsii	1	0	0.0796925	0.292994	0.0382965	-0.414196
0M-rep3	control	0	0	0.324705	0.682206	0.124389	-0.10249
0M-rep4	control	0	0	0.0597561	0.337887	-0.0442323	-0.639547
113M-rep1	N. ferruginous	3	0	-2.33434	-5.78199	-6.34109	-6.34109
113M-rep2	N. ferruginous	3	0	-1.9573	-5.59692	-6.34109	-6.34109
56M-rep1	N. ferruginous	2	0	-0.917979	-2.43868	-3.94887	-6.34109
56M-rep2	N. ferruginous	2	0	-0.854035	-2.5738	-4.36385	-5.95673
28M-rep1	N. ferruginous	1	0	-0.161328	-0.315786	-1.72074	-3.06547
28M-rep2	N. ferruginous	1	0	-0.0461914	-0.508917	-1.30583	-2.62806
0M-rep5	control	0	0	0.466807	0.650677	0.295925	0.0788712
0M-rep6	control	0	0	0.459803	0.78472	0.367475	-0.235665
7M-rep1	N. ausubeli	2	0	-0.485596	0.427704	0.612704	0.576416
7M-rep2	N. ausubeli	2	0	-0.485596	0.371182	0.532203	0.536904
9M-rep11	N. ausubeli	3	0	0.592465	1.41699	1.41126	1.24986
9M-rep21	N. ausubeli	3	0	0.572819	1.41694	1.30263	1.36746
5M-rep12	N. ausubeli	1	0	0.452939	0.943398	0.907312	1.09344
5M-rep22	N. ausubeli	1	0	0.333286	0.907211	1.07482	0.728529
0M-rep7	control	0	0	0.415693	1.01994	0.704533	0.320269
0M-rep8	control	0	0	0.65652	0.844088	0.898968	1.07754
MY1.mean	control.mean	0	1e-05	0.239506	0.66794	0.412822	-0.00504401

## Sheet: f3D.LUAm1.N2.WI
exp.name	strain	spore.strain	spore.species	dose	spores	fixing.date	worm.number	new.spores	meronts	eggs	timepoint
N2-mock-0	N2	Mock	N.ferruginous	Mock	0	200707	1	0	0	18	72hpi
N2-mock-0	N2	Mock	N.ferruginous	Mock	0	200707	2	0	0	18	72hpi
N2-mock-0	N2	Mock	N.ferruginous	Mock	0	200707	3	0	0	9	72hpi
N2-mock-0	N2	Mock	N.ferruginous	Mock	0	200707	4	0	0	15	72hpi
N2-mock-0	N2	Mock	N.ferruginous	Mock	0	200707	5	0	0	15	72hpi
N2-mock-0	N2	Mock	N.ferruginous	Mock	0	200707	6	0	0	12	72hpi
N2-mock-0	N2	Mock	N.ferruginous	Mock	0	200707	7	0	0	18	72hpi
N2-mock-0	N2	Mock	N.ferruginous	Mock	0	200707	8	0	0	7	72hpi
N2-mock-0	N2	Mock	N.ferruginous	Mock	0	200707	9	0	0	17	72hpi
N2-mock-0	N2	Mock	N.ferruginous	Mock	0	200707	10	0	0	18	72hpi
N2-mock-0	N2	Mock	N.ferruginous	Mock	0	200707	11	0	0	16	72hpi
N2-mock-0	N2	Mock	N.ferruginous	Mock	0	200707	12	0	0	13	72hpi
N2-mock-0	N2	Mock	N.ferruginous	Mock	0	200707	13	0	0	15	72hpi
N2-mock-0	N2	Mock	N.ferruginous	Mock	0	200707	14	0	0	18	72hpi
N2-mock-0	N2	Mock	N.ferruginous	Mock	0	200707	15	0	0	20	72hpi
N2-mock-0	N2	Mock	N.ferruginous	Mock	0	200707	16	0	0	16	72hpi
N2-mock-0	N2	Mock	N.ferruginous	Mock	0	200707	17	0	0	21	72hpi
N2-mock-0	N2	Mock	N.ferruginous	Mock	0	200707	18	0	0	16	72hpi
N2-mock-0	N2	Mock	N.ferruginous	Mock	0	200707	19	0	0	19	72hpi
N2-mock-0	N2	Mock	N.ferruginous	Mock	0	200707	20	0	0	11	72hpi
N2-mock-0	N2	Mock	N.ferruginous	Mock	0	200707	21	0	0	15	72hpi
N2-mock-0	N2	Mock	N.ferruginous	Mock	0	200707	22	0	0	17	72hpi
N2-mock-0	N2	Mock	N.ferruginous	Mock	0	200707	23	0	0	21	72hpi
N2-mock-0	N2	Mock	N.ferruginous	Mock	0	200707	24	0	0	18	72hpi
N2-mock-0	N2	Mock	N.ferruginous	Mock	0	200707	25	0	0	24	72hpi
N2-mock-0	N2	Mock	N.ferruginous	Mock	0	200707	26	0	0	14	72hpi
N2-mock-0	N2	Mock	N.ferruginous	Mock	0	200707	27	0	0	26	72hpi
N2-mock-0	N2	Mock	N.ferruginous	Mock	0	200707	28	0	0	20	72hpi
N2-mock-0	N2	Mock	N.ferruginous	Mock	0	200707	29	0	0	14	72hpi
N2-mock-0	N2	Mock	N.ferruginous	Mock	0	200707	30	0	0	17	72hpi
N2-mock-0	N2	Mock	N.ferruginous	Mock	0	200707	31	0	0	18	72hpi
N2-mock-0	N2	Mock	N.ferruginous	Mock	0	200707	32	0	0	11	72hpi
N2-mock-0	N2	Mock	N.ferruginous	Mock	0	200707	33	0	0	17	72hpi
N2-mock-0	N2	Mock	N.ferruginous	Mock	0	200707	34	0	0	17	72hpi
N2-mock-0	N2	Mock	N.ferruginous	Mock	0	200707	35	0	0	12	72hpi
N2-mock-0	N2	Mock	N.ferruginous	Mock	0	200707	36	0	0	13	72hpi
N2-mock-0	N2	Mock	N.ferruginous	Mock	0	200707	37	0	0	19	72hpi
N2-mock-0	N2	Mock	N.ferruginous	Mock	0	200707	38	0	0	14	72hpi
N2-mock-0	N2	Mock	N.ferruginous	Mock	0	200707	39	0	0	11	72hpi
N2-mock-0	N2	Mock	N.ferruginous	Mock	0	200707	40	0	0	17	72hpi
N2-mock-0	N2	Mock	N.ferruginous	Mock	0	200707	41	0	0	13	72hpi
N2-mock-0	N2	Mock	N.ferruginous	Mock	0	200707	42	0	0	13	72hpi
N2-mock-0	N2	Mock	N.ferruginous	Mock	0	200707	43	0	0	19	72hpi
N2-mock-0	N2	Mock	N.ferruginous	Mock	0	200707	44	0	0	19	72hpi
N2-mock-0	N2	Mock	N.ferruginous	Mock	0	200707	45	0	0	17	72hpi
N2-mock-0	N2	Mock	N.ferruginous	Mock	0	200707	46	0	0	17	72hpi
N2-mock-0	N2	Mock	N.ferruginous	Mock	0	200707	47	0	0	15	72hpi
N2-mock-0	N2	Mock	N.ferruginous	Mock	0	200707	48	0	0	19	72hpi
N2-mock-0	N2	Mock	N.ferruginous	Mock	0	200707	49	0	0	21	72hpi
N2-mock-0	N2	Mock	N.ferruginous	Mock	0	200707	50	0	0	15	72hpi
N2-LUAm1-10	N2	Luam1	N.ferruginous	Medium	10	200707	1	0	1	7	72hpi
N2-LUAm1-10	N2	Luam1	N.ferruginous	Medium	10	200707	2	0	1	3	72hpi
N2-LUAm1-10	N2	Luam1	N.ferruginous	Medium	10	200707	3	0	1	10	72hpi
N2-LUAm1-10	N2	Luam1	N.ferruginous	Medium	10	200707	4	0	1	8	72hpi
N2-LUAm1-10	N2	Luam1	N.ferruginous	Medium	10	200707	5	0	1	14	72hpi
N2-LUAm1-10	N2	Luam1	N.ferruginous	Medium	10	200707	6	0	1	9	72hpi
N2-LUAm1-10	N2	Luam1	N.ferruginous	Medium	10	200707	7	0	1	8	72hpi
N2-LUAm1-10	N2	Luam1	N.ferruginous	Medium	10	200707	8	0	1	16	72hpi
N2-LUAm1-10	N2	Luam1	N.ferruginous	Medium	10	200707	9	0	1	10	72hpi
N2-LUAm1-10	N2	Luam1	N.ferruginous	Medium	10	200707	10	0	1	18	72hpi
N2-LUAm1-10	N2	Luam1	N.ferruginous	Medium	10	200707	11	0	1	15	72hpi
N2-LUAm1-10	N2	Luam1	N.ferruginous	Medium	10	200707	12	0	1	12	72hpi
N2-LUAm1-10	N2	Luam1	N.ferruginous	Medium	10	200707	13	0	1	15	72hpi
N2-LUAm1-10	N2	Luam1	N.ferruginous	Medium	10	200707	14	0	1	12	72hpi
N2-LUAm1-10	N2	Luam1	N.ferruginous	Medium	10	200707	15	0	1	7	72hpi
N2-LUAm1-10	N2	Luam1	N.ferruginous	Medium	10	200707	16	0	1	10	72hpi
N2-LUAm1-10	N2	Luam1	N.ferruginous	Medium	10	200707	17	0	1	9	72hpi
N2-LUAm1-10	N2	Luam1	N.ferruginous	Medium	10	200707	18	0	1	14	72hpi
N2-LUAm1-10	N2	Luam1	N.ferruginous	Medium	10	200707	19	0	1	12	72hpi
N2-LUAm1-10	N2	Luam1	N.ferruginous	Medium	10	200707	20	0	1	18	72hpi
N2-LUAm1-10	N2	Luam1	N.ferruginous	Medium	10	200707	21	0	1	7	72hpi
N2-LUAm1-10	N2	Luam1	N.ferruginous	Medium	10	200707	22	0	1	10	72hpi
N2-LUAm1-10	N2	Luam1	N.ferruginous	Medium	10	200707	23	0	1	13	72hpi
N2-LUAm1-10	N2	Luam1	N.ferruginous	Medium	10	200707	24	0	1	5	72hpi
N2-LUAm1-10	N2	Luam1	N.ferruginous	Medium	10	200707	25	0	1	11	72hpi
N2-LUAm1-10	N2	Luam1	N.ferruginous	Medium	10	200707	26	0	1	16	72hpi
N2-LUAm1-10	N2	Luam1	N.ferruginous	Medium	10	200707	27	0	1	13	72hpi
N2-LUAm1-10	N2	Luam1	N.ferruginous	Medium	10	200707	28	0	1	11	72hpi
N2-LUAm1-10	N2	Luam1	N.ferruginous	Medium	10	200707	29	0	1	6	72hpi
N2-LUAm1-10	N2	Luam1	N.ferruginous	Medium	10	200707	30	0	1	8	72hpi
N2-LUAm1-10	N2	Luam1	N.ferruginous	Medium	10	200707	31	0	1	7	72hpi
N2-LUAm1-10	N2	Luam1	N.ferruginous	Medium	10	200707	32	0	1	8	72hpi
N2-LUAm1-10	N2	Luam1	N.ferruginous	Medium	10	200707	33	0	1	10	72hpi
N2-LUAm1-10	N2	Luam1	N.ferruginous	Medium	10	200707	34	0	1	13	72hpi
N2-LUAm1-10	N2	Luam1	N.ferruginous	Medium	10	200707	35	0	1	9	72hpi
N2-LUAm1-10	N2	Luam1	N.ferruginous	Medium	10	200707	36	0	1	6	72hpi
N2-LUAm1-10	N2	Luam1	N.ferruginous	Medium	10	200707	37	0	1	8	72hpi
N2-LUAm1-10	N2	Luam1	N.ferruginous	Medium	10	200707	38	0	1	11	72hpi
N2-LUAm1-10	N2	Luam1	N.ferruginous	Medium	10	200707	39	0	1	9	72hpi
N2-LUAm1-10	N2	Luam1	N.ferruginous	Medium	10	200707	40	0	1	10	72hpi
N2-LUAm1-10	N2	Luam1	N.ferruginous	Medium	10	200707	41	0	1	11	72hpi
N2-LUAm1-10	N2	Luam1	N.ferruginous	Medium	10	200707	42	0	1	8	72hpi
N2-LUAm1-10	N2	Luam1	N.ferruginous	Medium	10	200707	43	0	1	11	72hpi
N2-LUAm1-10	N2	Luam1	N.ferruginous	Medium	10	200707	44	0	1	13	72hpi
N2-LUAm1-10	N2	Luam1	N.ferruginous	Medium	10	200707	45	0	1	6	72hpi
N2-LUAm1-10	N2	Luam1	N.ferruginous	Medium	10	200707	46	0	1	3	72hpi
N2-LUAm1-10	N2	Luam1	N.ferruginous	Medium	10	200707	47	0	1	5	72hpi
N2-LUAm1-10	N2	Luam1	N.ferruginous	Medium	10	200707	48	0	1	10	72hpi
N2-LUAm1-10	N2	Luam1	N.ferruginous	Medium	10	200707	49	0	1	11	72hpi
N2-LUAm1-10	N2	Luam1	N.ferruginous	Medium	10	200707	50	0	1	6	72hpi
JU1400-mock-0	JU1400	Mock	N.ferruginous	Mock	0	200707	1	0	0	10	72hpi
JU1400-mock-0	JU1400	Mock	N.ferruginous	Mock	0	200707	2	0	0	9	72hpi
JU1400-mock-0	JU1400	Mock	N.ferruginous	Mock	0	200707	3	0	0	13	72hpi
JU1400-mock-0	JU1400	Mock	N.ferruginous	Mock	0	200707	4	0	0	10	72hpi
JU1400-mock-0	JU1400	Mock	N.ferruginous	Mock	0	200707	5	0	0	11	72hpi
JU1400-mock-0	JU1400	Mock	N.ferruginous	Mock	0	200707	6	0	0	9	72hpi
JU1400-mock-0	JU1400	Mock	N.ferruginous	Mock	0	200707	7	0	0	9	72hpi
JU1400-mock-0	JU1400	Mock	N.ferruginous	Mock	0	200707	8	0	0	10	72hpi
JU1400-mock-0	JU1400	Mock	N.ferruginous	Mock	0	200707	9	0	0	9	72hpi
JU1400-mock-0	JU1400	Mock	N.ferruginous	Mock	0	200707	10	0	0	10	72hpi
JU1400-mock-0	JU1400	Mock	N.ferruginous	Mock	0	200707	11	0	0	10	72hpi
JU1400-mock-0	JU1400	Mock	N.ferruginous	Mock	0	200707	12	0	0	10	72hpi
JU1400-mock-0	JU1400	Mock	N.ferruginous	Mock	0	200707	13	0	0	9	72hpi
JU1400-mock-0	JU1400	Mock	N.ferruginous	Mock	0	200707	14	0	0	12	72hpi
JU1400-mock-0	JU1400	Mock	N.ferruginous	Mock	0	200707	15	0	0	12	72hpi
JU1400-mock-0	JU1400	Mock	N.ferruginous	Mock	0	200707	16	0	0	6	72hpi
JU1400-mock-0	JU1400	Mock	N.ferruginous	Mock	0	200707	17	0	0	11	72hpi
JU1400-mock-0	JU1400	Mock	N.ferruginous	Mock	0	200707	18	0	0	4	72hpi
JU1400-mock-0	JU1400	Mock	N.ferruginous	Mock	0	200707	19	0	0	9	72hpi
JU1400-mock-0	JU1400	Mock	N.ferruginous	Mock	0	200707	20	0	0	11	72hpi
JU1400-mock-0	JU1400	Mock	N.ferruginous	Mock	0	200707	21	0	0	13	72hpi
JU1400-mock-0	JU1400	Mock	N.ferruginous	Mock	0	200707	22	0	0	9	72hpi
JU1400-mock-0	JU1400	Mock	N.ferruginous	Mock	0	200707	23	0	0	7	72hpi
JU1400-mock-0	JU1400	Mock	N.ferruginous	Mock	0	200707	24	0	0	15	72hpi
JU1400-mock-0	JU1400	Mock	N.ferruginous	Mock	0	200707	25	0	0	8	72hpi
JU1400-mock-0	JU1400	Mock	N.ferruginous	Mock	0	200707	26	0	0	8	72hpi
JU1400-mock-0	JU1400	Mock	N.ferruginous	Mock	0	200707	27	0	0	9	72hpi
JU1400-mock-0	JU1400	Mock	N.ferruginous	Mock	0	200707	28	0	0	12	72hpi
JU1400-mock-0	JU1400	Mock	N.ferruginous	Mock	0	200707	29	0	0	8	72hpi
JU1400-mock-0	JU1400	Mock	N.ferruginous	Mock	0	200707	30	0	0	7	72hpi
JU1400-mock-0	JU1400	Mock	N.ferruginous	Mock	0	200707	31	0	0	9	72hpi
JU1400-mock-0	JU1400	Mock	N.ferruginous	Mock	0	200707	32	0	0	9	72hpi
JU1400-mock-0	JU1400	Mock	N.ferruginous	Mock	0	200707	33	0	0	11	72hpi
JU1400-mock-0	JU1400	Mock	N.ferruginous	Mock	0	200707	34	0	0	11	72hpi
JU1400-mock-0	JU1400	Mock	N.ferruginous	Mock	0	200707	35	0	0	9	72hpi
JU1400-mock-0	JU1400	Mock	N.ferruginous	Mock	0	200707	36	0	0	11	72hpi
JU1400-mock-0	JU1400	Mock	N.ferruginous	Mock	0	200707	37	0	0	12	72hpi
JU1400-mock-0	JU1400	Mock	N.ferruginous	Mock	0	200707	38	0	0	6	72hpi
JU1400-mock-0	JU1400	Mock	N.ferruginous	Mock	0	200707	39	0	0	10	72hpi
JU1400-mock-0	JU1400	Mock	N.ferruginous	Mock	0	200707	40	0	0	8	72hpi
JU1400-mock-0	JU1400	Mock	N.ferruginous	Mock	0	200707	41	0	0	10	72hpi
JU1400-mock-0	JU1400	Mock	N.ferruginous	Mock	0	200707	42	0	0	13	72hpi
JU1400-mock-0	JU1400	Mock	N.ferruginous	Mock	0	200707	43	0	0	9	72hpi
JU1400-mock-0	JU1400	Mock	N.ferruginous	Mock	0	200707	44	0	0	12	72hpi
JU1400-mock-0	JU1400	Mock	N.ferruginous	Mock	0	200707	45	0	0	11	72hpi
JU1400-mock-0	JU1400	Mock	N.ferruginous	Mock	0	200707	46	0	0	9	72hpi
JU1400-mock-0	JU1400	Mock	N.ferruginous	Mock	0	200707	47	0	0	12	72hpi
JU1400-mock-0	JU1400	Mock	N.ferruginous	Mock	0	200707	48	0	0	8	72hpi
JU1400-mock-0	JU1400	Mock	N.ferruginous	Mock	0	200707	49	0	0	3	72hpi
JU1400-mock-0	JU1400	Mock	N.ferruginous	Mock	0	200707	50	0	0	11	72hpi
JU1400-LUAm1-10	JU1400	Luam1	N.ferruginous	Medium	10	200707	1	0	1	0	72hpi
JU1400-LUAm1-10	JU1400	Luam1	N.ferruginous	Medium	10	200707	2	0	1	0	72hpi
JU1400-LUAm1-10	JU1400	Luam1	N.ferruginous	Medium	10	200707	3	0	1	0	72hpi
JU1400-LUAm1-10	JU1400	Luam1	N.ferruginous	Medium	10	200707	4	0	1	0	72hpi
JU1400-LUAm1-10	JU1400	Luam1	N.ferruginous	Medium	10	200707	5	0	1	0	72hpi
JU1400-LUAm1-10	JU1400	Luam1	N.ferruginous	Medium	10	200707	6	0	1	0	72hpi
JU1400-LUAm1-10	JU1400	Luam1	N.ferruginous	Medium	10	200707	7	0	1	0	72hpi
JU1400-LUAm1-10	JU1400	Luam1	N.ferruginous	Medium	10	200707	8	0	1	0	72hpi
JU1400-LUAm1-10	JU1400	Luam1	N.ferruginous	Medium	10	200707	9	0	1	0	72hpi
JU1400-LUAm1-10	JU1400	Luam1	N.ferruginous	Medium	10	200707	10	0	1	0	72hpi
JU1400-LUAm1-10	JU1400	Luam1	N.ferruginous	Medium	10	200707	11	0	1	3	72hpi
JU1400-LUAm1-10	JU1400	Luam1	N.ferruginous	Medium	10	200707	12	0	1	0	72hpi
JU1400-LUAm1-10	JU1400	Luam1	N.ferruginous	Medium	10	200707	13	0	1	0	72hpi
JU1400-LUAm1-10	JU1400	Luam1	N.ferruginous	Medium	10	200707	14	0	1	0	72hpi
JU1400-LUAm1-10	JU1400	Luam1	N.ferruginous	Medium	10	200707	15	0	1	0	72hpi
JU1400-LUAm1-10	JU1400	Luam1	N.ferruginous	Medium	10	200707	16	0	1	0	72hpi
JU1400-LUAm1-10	JU1400	Luam1	N.ferruginous	Medium	10	200707	17	0	1	0	72hpi
JU1400-LUAm1-10	JU1400	Luam1	N.ferruginous	Medium	10	200707	18	0	1	0	72hpi
JU1400-LUAm1-10	JU1400	Luam1	N.ferruginous	Medium	10	200707	19	0	1	0	72hpi
JU1400-LUAm1-10	JU1400	Luam1	N.ferruginous	Medium	10	200707	20	0	1	0	72hpi
JU1400-LUAm1-10	JU1400	Luam1	N.ferruginous	Medium	10	200707	21	0	1	0	72hpi
JU1400-LUAm1-10	JU1400	Luam1	N.ferruginous	Medium	10	200707	22	0	1	0	72hpi
JU1400-LUAm1-10	JU1400	Luam1	N.ferruginous	Medium	10	200707	23	0	1	0	72hpi
JU1400-LUAm1-10	JU1400	Luam1	N.ferruginous	Medium	10	200707	24	0	1	2	72hpi
JU1400-LUAm1-10	JU1400	Luam1	N.ferruginous	Medium	10	200707	25	0	1	0	72hpi
JU1400-LUAm1-10	JU1400	Luam1	N.ferruginous	Medium	10	200707	26	0	1	0	72hpi
JU1400-LUAm1-10	JU1400	Luam1	N.ferruginous	Medium	10	200707	27	0	1	0	72hpi
JU1400-LUAm1-10	JU1400	Luam1	N.ferruginous	Medium	10	200707	28	0	1	0	72hpi
JU1400-LUAm1-10	JU1400	Luam1	N.ferruginous	Medium	10	200707	29	0	1	0	72hpi
JU1400-LUAm1-10	JU1400	Luam1	N.ferruginous	Medium	10	200707	30	0	1	0	72hpi
JU1400-LUAm1-10	JU1400	Luam1	N.ferruginous	Medium	10	200707	31	0	1	0	72hpi
JU1400-LUAm1-10	JU1400	Luam1	N.ferruginous	Medium	10	200707	32	0	1	0	72hpi
JU1400-LUAm1-10	JU1400	Luam1	N.ferruginous	Medium	10	200707	33	0	1	0	72hpi
JU1400-LUAm1-10	JU1400	Luam1	N.ferruginous	Medium	10	200707	34	0	1	0	72hpi
JU1400-LUAm1-10	JU1400	Luam1	N.ferruginous	Medium	10	200707	35	0	1	0	72hpi
JU1400-LUAm1-10	JU1400	Luam1	N.ferruginous	Medium	10	200707	36	0	1	0	72hpi
JU1400-LUAm1-10	JU1400	Luam1	N.ferruginous	Medium	10	200707	37	0	1	0	72hpi
JU1400-LUAm1-10	JU1400	Luam1	N.ferruginous	Medium	10	200707	38	0	1	0	72hpi
JU1400-LUAm1-10	JU1400	Luam1	N.ferruginous	Medium	10	200707	39	0	1	0	72hpi
JU1400-LUAm1-10	JU1400	Luam1	N.ferruginous	Medium	10	200707	40	0	1	0	72hpi
JU1400-LUAm1-10	JU1400	Luam1	N.ferruginous	Medium	10	200707	41	0	1	0	72hpi
JU1400-LUAm1-10	JU1400	Luam1	N.ferruginous	Medium	10	200707	42	0	0	0	72hpi
JU1400-LUAm1-10	JU1400	Luam1	N.ferruginous	Medium	10	200707	43	0	1	0	72hpi
JU1400-LUAm1-10	JU1400	Luam1	N.ferruginous	Medium	10	200707	44	0	1	0	72hpi
JU1400-LUAm1-10	JU1400	Luam1	N.ferruginous	Medium	10	200707	45	0	1	0	72hpi
JU1400-LUAm1-10	JU1400	Luam1	N.ferruginous	Medium	10	200707	46	0	0	0	72hpi
JU1400-LUAm1-10	JU1400	Luam1	N.ferruginous	Medium	10	200707	47	0	1	0	72hpi
JU1400-LUAm1-10	JU1400	Luam1	N.ferruginous	Medium	10	200707	48	0	1	0	72hpi
JU1400-LUAm1-10	JU1400	Luam1	N.ferruginous	Medium	10	200707	49	0	1	0	72hpi
JU1400-LUAm1-10	JU1400	Luam1	N.ferruginous	Medium	10	200707	50	0	1	0	72hpi
MY1-mock-0	MY1	Mock	N.ferruginous	Mock	0	200707	1	0	0	11	72hpi
MY1-mock-0	MY1	Mock	N.ferruginous	Mock	0	200707	2	0	0	9	72hpi
MY1-mock-0	MY1	Mock	N.ferruginous	Mock	0	200707	3	0	0	10	72hpi
MY1-mock-0	MY1	Mock	N.ferruginous	Mock	0	200707	4	0	0	11	72hpi
MY1-mock-0	MY1	Mock	N.ferruginous	Mock	0	200707	5	0	0	10	72hpi
MY1-mock-0	MY1	Mock	N.ferruginous	Mock	0	200707	6	0	0	21	72hpi
MY1-mock-0	MY1	Mock	N.ferruginous	Mock	0	200707	7	0	0	16	72hpi
MY1-mock-0	MY1	Mock	N.ferruginous	Mock	0	200707	8	0	0	9	72hpi
MY1-mock-0	MY1	Mock	N.ferruginous	Mock	0	200707	9	0	0	4	72hpi
MY1-mock-0	MY1	Mock	N.ferruginous	Mock	0	200707	10	0	0	7	72hpi
MY1-mock-0	MY1	Mock	N.ferruginous	Mock	0	200707	11	0	0	17	72hpi
MY1-mock-0	MY1	Mock	N.ferruginous	Mock	0	200707	12	0	0	16	72hpi
MY1-mock-0	MY1	Mock	N.ferruginous	Mock	0	200707	13	0	0	9	72hpi
MY1-mock-0	MY1	Mock	N.ferruginous	Mock	0	200707	14	0	0	10	72hpi
MY1-mock-0	MY1	Mock	N.ferruginous	Mock	0	200707	15	0	0	12	72hpi
MY1-mock-0	MY1	Mock	N.ferruginous	Mock	0	200707	16	0	0	11	72hpi
MY1-mock-0	MY1	Mock	N.ferruginous	Mock	0	200707	17	0	0	13	72hpi
MY1-mock-0	MY1	Mock	N.ferruginous	Mock	0	200707	18	0	0	13	72hpi
MY1-mock-0	MY1	Mock	N.ferruginous	Mock	0	200707	19	0	0	14	72hpi
MY1-mock-0	MY1	Mock	N.ferruginous	Mock	0	200707	20	0	0	10	72hpi
MY1-mock-0	MY1	Mock	N.ferruginous	Mock	0	200707	21	0	0	13	72hpi
MY1-mock-0	MY1	Mock	N.ferruginous	Mock	0	200707	22	0	0	9	72hpi
MY1-mock-0	MY1	Mock	N.ferruginous	Mock	0	200707	23	0	0	11	72hpi
MY1-mock-0	MY1	Mock	N.ferruginous	Mock	0	200707	24	0	0	10	72hpi
MY1-mock-0	MY1	Mock	N.ferruginous	Mock	0	200707	25	0	0	13	72hpi
MY1-mock-0	MY1	Mock	N.ferruginous	Mock	0	200707	26	0	0	11	72hpi
MY1-mock-0	MY1	Mock	N.ferruginous	Mock	0	200707	27	0	0	7	72hpi
MY1-mock-0	MY1	Mock	N.ferruginous	Mock	0	200707	28	0	0	7	72hpi
MY1-mock-0	MY1	Mock	N.ferruginous	Mock	0	200707	29	0	0	12	72hpi
MY1-mock-0	MY1	Mock	N.ferruginous	Mock	0	200707	30	0	0	8	72hpi
MY1-mock-0	MY1	Mock	N.ferruginous	Mock	0	200707	31	0	0	9	72hpi
MY1-mock-0	MY1	Mock	N.ferruginous	Mock	0	200707	32	0	0	8	72hpi
MY1-mock-0	MY1	Mock	N.ferruginous	Mock	0	200707	33	0	0	17	72hpi
MY1-mock-0	MY1	Mock	N.ferruginous	Mock	0	200707	34	0	0	8	72hpi
MY1-mock-0	MY1	Mock	N.ferruginous	Mock	0	200707	35	0	0	10	72hpi
MY1-mock-0	MY1	Mock	N.ferruginous	Mock	0	200707	36	0	0	10	72hpi
MY1-mock-0	MY1	Mock	N.ferruginous	Mock	0	200707	37	0	0	10	72hpi
MY1-mock-0	MY1	Mock	N.ferruginous	Mock	0	200707	38	0	0	10	72hpi
MY1-mock-0	MY1	Mock	N.ferruginous	Mock	0	200707	39	0	0	10	72hpi
MY1-mock-0	MY1	Mock	N.ferruginous	Mock	0	200707	40	0	0	9	72hpi
MY1-mock-0	MY1	Mock	N.ferruginous	Mock	0	200707	41	0	0	13	72hpi
MY1-mock-0	MY1	Mock	N.ferruginous	Mock	0	200707	42	0	0	10	72hpi
MY1-mock-0	MY1	Mock	N.ferruginous	Mock	0	200707	43	0	0	15	72hpi
MY1-mock-0	MY1	Mock	N.ferruginous	Mock	0	200707	44	0	0	21	72hpi
MY1-mock-0	MY1	Mock	N.ferruginous	Mock	0	200707	45	0	0	16	72hpi
MY1-mock-0	MY1	Mock	N.ferruginous	Mock	0	200707	46	0	0	16	72hpi
MY1-mock-0	MY1	Mock	N.ferruginous	Mock	0	200707	47	0	0	18	72hpi
MY1-mock-0	MY1	Mock	N.ferruginous	Mock	0	200707	48	0	0	8	72hpi
MY1-mock-0	MY1	Mock	N.ferruginous	Mock	0	200707	49	0	0	10	72hpi
MY1-mock-0	MY1	Mock	N.ferruginous	Mock	0	200707	50	0	0	10	72hpi
MY1-LUAm1-10	MY1	Luam1	N.ferruginous	Medium	10	200707	1	0	1	0	72hpi
MY1-LUAm1-10	MY1	Luam1	N.ferruginous	Medium	10	200707	2	0	1	0	72hpi
MY1-LUAm1-10	MY1	Luam1	N.ferruginous	Medium	10	200707	3	0	1	1	72hpi
MY1-LUAm1-10	MY1	Luam1	N.ferruginous	Medium	10	200707	4	0	1	0	72hpi
MY1-LUAm1-10	MY1	Luam1	N.ferruginous	Medium	10	200707	5	0	1	0	72hpi
MY1-LUAm1-10	MY1	Luam1	N.ferruginous	Medium	10	200707	6	0	1	0	72hpi
MY1-LUAm1-10	MY1	Luam1	N.ferruginous	Medium	10	200707	7	0	1	0	72hpi
MY1-LUAm1-10	MY1	Luam1	N.ferruginous	Medium	10	200707	8	0	1	0	72hpi
MY1-LUAm1-10	MY1	Luam1	N.ferruginous	Medium	10	200707	9	0	1	0	72hpi
MY1-LUAm1-10	MY1	Luam1	N.ferruginous	Medium	10	200707	10	0	1	0	72hpi
MY1-LUAm1-10	MY1	Luam1	N.ferruginous	Medium	10	200707	11	0	1	0	72hpi
MY1-LUAm1-10	MY1	Luam1	N.ferruginous	Medium	10	200707	12	0	1	0	72hpi
MY1-LUAm1-10	MY1	Luam1	N.ferruginous	Medium	10	200707	13	0	1	0	72hpi
MY1-LUAm1-10	MY1	Luam1	N.ferruginous	Medium	10	200707	14	0	1	0	72hpi
MY1-LUAm1-10	MY1	Luam1	N.ferruginous	Medium	10	200707	15	0	1	0	72hpi
MY1-LUAm1-10	MY1	Luam1	N.ferruginous	Medium	10	200707	16	0	1	0	72hpi
MY1-LUAm1-10	MY1	Luam1	N.ferruginous	Medium	10	200707	17	0	1	0	72hpi
MY1-LUAm1-10	MY1	Luam1	N.ferruginous	Medium	10	200707	18	0	1	0	72hpi
MY1-LUAm1-10	MY1	Luam1	N.ferruginous	Medium	10	200707	19	0	1	0	72hpi
MY1-LUAm1-10	MY1	Luam1	N.ferruginous	Medium	10	200707	20	0	1	0	72hpi
MY1-LUAm1-10	MY1	Luam1	N.ferruginous	Medium	10	200707	21	0	1	0	72hpi
MY1-LUAm1-10	MY1	Luam1	N.ferruginous	Medium	10	200707	22	0	1	0	72hpi
MY1-LUAm1-10	MY1	Luam1	N.ferruginous	Medium	10	200707	23	0	1	0	72hpi
MY1-LUAm1-10	MY1	Luam1	N.ferruginous	Medium	10	200707	24	0	1	0	72hpi
MY1-LUAm1-10	MY1	Luam1	N.ferruginous	Medium	10	200707	25	0	1	0	72hpi
MY1-LUAm1-10	MY1	Luam1	N.ferruginous	Medium	10	200707	26	0	0	1	72hpi
MY1-LUAm1-10	MY1	Luam1	N.ferruginous	Medium	10	200707	27	0	1	0	72hpi
MY1-LUAm1-10	MY1	Luam1	N.ferruginous	Medium	10	200707	28	0	1	0	72hpi
MY1-LUAm1-10	MY1	Luam1	N.ferruginous	Medium	10	200707	29	0	1	0	72hpi
MY1-LUAm1-10	MY1	Luam1	N.ferruginous	Medium	10	200707	30	0	1	0	72hpi
MY1-LUAm1-10	MY1	Luam1	N.ferruginous	Medium	10	200707	31	0	1	0	72hpi
MY1-LUAm1-10	MY1	Luam1	N.ferruginous	Medium	10	200707	32	0	1	0	72hpi
MY1-LUAm1-10	MY1	Luam1	N.ferruginous	Medium	10	200707	33	0	1	0	72hpi
MY1-LUAm1-10	MY1	Luam1	N.ferruginous	Medium	10	200707	34	0	1	0	72hpi
MY1-LUAm1-10	MY1	Luam1	N.ferruginous	Medium	10	200707	35	0	1	0	72hpi
MY1-LUAm1-10	MY1	Luam1	N.ferruginous	Medium	10	200707	36	0	0	0	72hpi
MY1-LUAm1-10	MY1	Luam1	N.ferruginous	Medium	10	200707	37	0	1	0	72hpi
MY1-LUAm1-10	MY1	Luam1	N.ferruginous	Medium	10	200707	38	0	1	0	72hpi
MY1-LUAm1-10	MY1	Luam1	N.ferruginous	Medium	10	200707	39	0	1	0	72hpi
MY1-LUAm1-10	MY1	Luam1	N.ferruginous	Medium	10	200707	40	0	1	0	72hpi
MY1-LUAm1-10	MY1	Luam1	N.ferruginous	Medium	10	200707	41	0	1	0	72hpi
N2-mock-0	N2	Mock	N.ferruginous	Mock	0	200714	1	0	0	11	72hpi
N2-mock-0	N2	Mock	N.ferruginous	Mock	0	200714	2	0	0	19	72hpi
N2-mock-0	N2	Mock	N.ferruginous	Mock	0	200714	3	0	0	13	72hpi
N2-mock-0	N2	Mock	N.ferruginous	Mock	0	200714	4	0	0	13	72hpi
N2-mock-0	N2	Mock	N.ferruginous	Mock	0	200714	5	0	0	10	72hpi
N2-mock-0	N2	Mock	N.ferruginous	Mock	0	200714	6	0	0	17	72hpi
N2-mock-0	N2	Mock	N.ferruginous	Mock	0	200714	7	0	0	14	72hpi
N2-mock-0	N2	Mock	N.ferruginous	Mock	0	200714	8	0	0	15	72hpi
N2-mock-0	N2	Mock	N.ferruginous	Mock	0	200714	9	0	0	12	72hpi
N2-mock-0	N2	Mock	N.ferruginous	Mock	0	200714	10	0	0	22	72hpi
N2-mock-0	N2	Mock	N.ferruginous	Mock	0	200714	11	0	0	18	72hpi
N2-mock-0	N2	Mock	N.ferruginous	Mock	0	200714	12	0	0	20	72hpi
N2-mock-0	N2	Mock	N.ferruginous	Mock	0	200714	13	0	0	2	72hpi
N2-mock-0	N2	Mock	N.ferruginous	Mock	0	200714	14	0	0	16	72hpi
N2-mock-0	N2	Mock	N.ferruginous	Mock	0	200714	15	0	0	15	72hpi
N2-mock-0	N2	Mock	N.ferruginous	Mock	0	200714	16	0	0	18	72hpi
N2-mock-0	N2	Mock	N.ferruginous	Mock	0	200714	17	0	0	14	72hpi
N2-mock-0	N2	Mock	N.ferruginous	Mock	0	200714	18	0	0	15	72hpi
N2-mock-0	N2	Mock	N.ferruginous	Mock	0	200714	19	0	0	13	72hpi
N2-mock-0	N2	Mock	N.ferruginous	Mock	0	200714	20	0	0	12	72hpi
N2-mock-0	N2	Mock	N.ferruginous	Mock	0	200714	21	0	0	19	72hpi
N2-mock-0	N2	Mock	N.ferruginous	Mock	0	200714	22	0	0	20	72hpi
N2-mock-0	N2	Mock	N.ferruginous	Mock	0	200714	23	0	0	17	72hpi
N2-mock-0	N2	Mock	N.ferruginous	Mock	0	200714	24	0	0	21	72hpi
N2-mock-0	N2	Mock	N.ferruginous	Mock	0	200714	25	0	0	10	72hpi
N2-mock-0	N2	Mock	N.ferruginous	Mock	0	200714	26	0	0	13	72hpi
N2-mock-0	N2	Mock	N.ferruginous	Mock	0	200714	27	0	0	16	72hpi
N2-mock-0	N2	Mock	N.ferruginous	Mock	0	200714	28	0	0	17	72hpi
N2-mock-0	N2	Mock	N.ferruginous	Mock	0	200714	29	0	0	15	72hpi
N2-mock-0	N2	Mock	N.ferruginous	Mock	0	200714	30	0	0	19	72hpi
N2-mock-0	N2	Mock	N.ferruginous	Mock	0	200714	31	0	0	15	72hpi
N2-mock-0	N2	Mock	N.ferruginous	Mock	0	200714	32	0	0	12	72hpi
N2-mock-0	N2	Mock	N.ferruginous	Mock	0	200714	33	0	0	10	72hpi
N2-mock-0	N2	Mock	N.ferruginous	Mock	0	200714	34	0	0	16	72hpi
N2-mock-0	N2	Mock	N.ferruginous	Mock	0	200714	35	0	0	20	72hpi
N2-mock-0	N2	Mock	N.ferruginous	Mock	0	200714	36	0	0	13	72hpi
N2-mock-0	N2	Mock	N.ferruginous	Mock	0	200714	37	0	0	21	72hpi
N2-mock-0	N2	Mock	N.ferruginous	Mock	0	200714	38	0	0	13	72hpi
N2-mock-0	N2	Mock	N.ferruginous	Mock	0	200714	39	0	0	19	72hpi
N2-mock-0	N2	Mock	N.ferruginous	Mock	0	200714	40	0	0	15	72hpi
N2-mock-0	N2	Mock	N.ferruginous	Mock	0	200714	41	0	0	15	72hpi
N2-mock-0	N2	Mock	N.ferruginous	Mock	0	200714	42	0	0	16	72hpi
N2-mock-0	N2	Mock	N.ferruginous	Mock	0	200714	43	0	0	16	72hpi
N2-mock-0	N2	Mock	N.ferruginous	Mock	0	200714	44	0	0	8	72hpi
N2-mock-0	N2	Mock	N.ferruginous	Mock	0	200714	45	0	0	18	72hpi
N2-mock-0	N2	Mock	N.ferruginous	Mock	0	200714	46	0	0	13	72hpi
N2-mock-0	N2	Mock	N.ferruginous	Mock	0	200714	47	0	0	17	72hpi
N2-mock-0	N2	Mock	N.ferruginous	Mock	0	200714	48	0	0	22	72hpi
N2-mock-0	N2	Mock	N.ferruginous	Mock	0	200714	49	0	0	17	72hpi
N2-mock-0	N2	Mock	N.ferruginous	Mock	0	200714	50	0	0	10	72hpi
N2-LUAm1-10	N2	Luam1	N.ferruginous	Medium	10	200714	1	0	1	11	72hpi
N2-LUAm1-10	N2	Luam1	N.ferruginous	Medium	10	200714	2	0	1	9	72hpi
N2-LUAm1-10	N2	Luam1	N.ferruginous	Medium	10	200714	3	0	1	4	72hpi
N2-LUAm1-10	N2	Luam1	N.ferruginous	Medium	10	200714	4	0	1	10	72hpi
N2-LUAm1-10	N2	Luam1	N.ferruginous	Medium	10	200714	5	0	1	9	72hpi
N2-LUAm1-10	N2	Luam1	N.ferruginous	Medium	10	200714	6	0	1	8	72hpi
N2-LUAm1-10	N2	Luam1	N.ferruginous	Medium	10	200714	7	0	1	1	72hpi
N2-LUAm1-10	N2	Luam1	N.ferruginous	Medium	10	200714	8	0	1	10	72hpi
N2-LUAm1-10	N2	Luam1	N.ferruginous	Medium	10	200714	9	0	1	19	72hpi
N2-LUAm1-10	N2	Luam1	N.ferruginous	Medium	10	200714	10	0	1	10	72hpi
N2-LUAm1-10	N2	Luam1	N.ferruginous	Medium	10	200714	11	0	1	7	72hpi
N2-LUAm1-10	N2	Luam1	N.ferruginous	Medium	10	200714	12	0	1	0	72hpi
N2-LUAm1-10	N2	Luam1	N.ferruginous	Medium	10	200714	13	0	1	9	72hpi
N2-LUAm1-10	N2	Luam1	N.ferruginous	Medium	10	200714	14	0	1	7	72hpi
N2-LUAm1-10	N2	Luam1	N.ferruginous	Medium	10	200714	15	0	1	13	72hpi
N2-LUAm1-10	N2	Luam1	N.ferruginous	Medium	10	200714	16	0	1	8	72hpi
N2-LUAm1-10	N2	Luam1	N.ferruginous	Medium	10	200714	17	0	1	10	72hpi
N2-LUAm1-10	N2	Luam1	N.ferruginous	Medium	10	200714	18	0	1	10	72hpi
N2-LUAm1-10	N2	Luam1	N.ferruginous	Medium	10	200714	19	0	1	15	72hpi
N2-LUAm1-10	N2	Luam1	N.ferruginous	Medium	10	200714	20	0	1	5	72hpi
N2-LUAm1-10	N2	Luam1	N.ferruginous	Medium	10	200714	21	0	1	8	72hpi
N2-LUAm1-10	N2	Luam1	N.ferruginous	Medium	10	200714	22	0	1	8	72hpi
N2-LUAm1-10	N2	Luam1	N.ferruginous	Medium	10	200714	23	0	1	8	72hpi
N2-LUAm1-10	N2	Luam1	N.ferruginous	Medium	10	200714	24	0	1	9	72hpi
N2-LUAm1-10	N2	Luam1	N.ferruginous	Medium	10	200714	25	0	1	12	72hpi
N2-LUAm1-10	N2	Luam1	N.ferruginous	Medium	10	200714	26	0	1	16	72hpi
N2-LUAm1-10	N2	Luam1	N.ferruginous	Medium	10	200714	27	0	1	8	72hpi
N2-LUAm1-10	N2	Luam1	N.ferruginous	Medium	10	200714	28	0	1	0	72hpi
N2-LUAm1-10	N2	Luam1	N.ferruginous	Medium	10	200714	29	0	1	10	72hpi
N2-LUAm1-10	N2	Luam1	N.ferruginous	Medium	10	200714	30	0	1	8	72hpi
N2-LUAm1-10	N2	Luam1	N.ferruginous	Medium	10	200714	31	0	1	11	72hpi
N2-LUAm1-10	N2	Luam1	N.ferruginous	Medium	10	200714	32	0	1	10	72hpi
N2-LUAm1-10	N2	Luam1	N.ferruginous	Medium	10	200714	33	0	1	10	72hpi
N2-LUAm1-10	N2	Luam1	N.ferruginous	Medium	10	200714	34	0	1	19	72hpi
N2-LUAm1-10	N2	Luam1	N.ferruginous	Medium	10	200714	35	0	1	9	72hpi
N2-LUAm1-10	N2	Luam1	N.ferruginous	Medium	10	200714	36	0	1	8	72hpi
N2-LUAm1-10	N2	Luam1	N.ferruginous	Medium	10	200714	37	0	1	9	72hpi
N2-LUAm1-10	N2	Luam1	N.ferruginous	Medium	10	200714	38	0	1	8	72hpi
N2-LUAm1-10	N2	Luam1	N.ferruginous	Medium	10	200714	39	0	1	7	72hpi
N2-LUAm1-10	N2	Luam1	N.ferruginous	Medium	10	200714	40	0	1	3	72hpi
N2-LUAm1-10	N2	Luam1	N.ferruginous	Medium	10	200714	41	0	1	14	72hpi
N2-LUAm1-10	N2	Luam1	N.ferruginous	Medium	10	200714	42	0	1	12	72hpi
N2-LUAm1-10	N2	Luam1	N.ferruginous	Medium	10	200714	43	0	1	7	72hpi
N2-LUAm1-10	N2	Luam1	N.ferruginous	Medium	10	200714	44	0	1	12	72hpi
N2-LUAm1-10	N2	Luam1	N.ferruginous	Medium	10	200714	45	0	1	0	72hpi
N2-LUAm1-10	N2	Luam1	N.ferruginous	Medium	10	200714	46	0	1	5	72hpi
N2-LUAm1-10	N2	Luam1	N.ferruginous	Medium	10	200714	47	0	1	9	72hpi
N2-LUAm1-10	N2	Luam1	N.ferruginous	Medium	10	200714	48	0	1	6	72hpi
N2-LUAm1-10	N2	Luam1	N.ferruginous	Medium	10	200714	49	0	1	4	72hpi
N2-LUAm1-10	N2	Luam1	N.ferruginous	Medium	10	200714	50	0	1	7	72hpi
JU1400-mock-0	JU1400	Mock	N.ferruginous	Mock	0	200714	1	0	0	8	72hpi
JU1400-mock-0	JU1400	Mock	N.ferruginous	Mock	0	200714	2	0	0	14	72hpi
JU1400-mock-0	JU1400	Mock	N.ferruginous	Mock	0	200714	3	0	0	4	72hpi
JU1400-mock-0	JU1400	Mock	N.ferruginous	Mock	0	200714	4	0	0	10	72hpi
JU1400-mock-0	JU1400	Mock	N.ferruginous	Mock	0	200714	5	0	0	8	72hpi
JU1400-mock-0	JU1400	Mock	N.ferruginous	Mock	0	200714	6	0	0	7	72hpi
JU1400-mock-0	JU1400	Mock	N.ferruginous	Mock	0	200714	7	0	0	9	72hpi
JU1400-mock-0	JU1400	Mock	N.ferruginous	Mock	0	200714	8	0	0	7	72hpi
JU1400-mock-0	JU1400	Mock	N.ferruginous	Mock	0	200714	9	0	0	7	72hpi
JU1400-mock-0	JU1400	Mock	N.ferruginous	Mock	0	200714	10	0	0	10	72hpi
JU1400-mock-0	JU1400	Mock	N.ferruginous	Mock	0	200714	11	0	0	10	72hpi
JU1400-mock-0	JU1400	Mock	N.ferruginous	Mock	0	200714	12	0	0	5	72hpi
JU1400-mock-0	JU1400	Mock	N.ferruginous	Mock	0	200714	13	0	0	10	72hpi
JU1400-mock-0	JU1400	Mock	N.ferruginous	Mock	0	200714	14	0	0	12	72hpi
JU1400-mock-0	JU1400	Mock	N.ferruginous	Mock	0	200714	15	0	0	7	72hpi
JU1400-mock-0	JU1400	Mock	N.ferruginous	Mock	0	200714	16	0	0	13	72hpi
JU1400-mock-0	JU1400	Mock	N.ferruginous	Mock	0	200714	17	0	0	8	72hpi
JU1400-mock-0	JU1400	Mock	N.ferruginous	Mock	0	200714	18	0	0	9	72hpi
JU1400-mock-0	JU1400	Mock	N.ferruginous	Mock	0	200714	19	0	0	8	72hpi
JU1400-mock-0	JU1400	Mock	N.ferruginous	Mock	0	200714	20	0	0	10	72hpi
JU1400-mock-0	JU1400	Mock	N.ferruginous	Mock	0	200714	21	0	0	10	72hpi
JU1400-mock-0	JU1400	Mock	N.ferruginous	Mock	0	200714	22	0	0	11	72hpi
JU1400-mock-0	JU1400	Mock	N.ferruginous	Mock	0	200714	23	0	0	12	72hpi
JU1400-mock-0	JU1400	Mock	N.ferruginous	Mock	0	200714	24	0	0	7	72hpi
JU1400-mock-0	JU1400	Mock	N.ferruginous	Mock	0	200714	25	0	0	7	72hpi
JU1400-mock-0	JU1400	Mock	N.ferruginous	Mock	0	200714	26	0	0	8	72hpi
JU1400-mock-0	JU1400	Mock	N.ferruginous	Mock	0	200714	27	0	0	6	72hpi
JU1400-mock-0	JU1400	Mock	N.ferruginous	Mock	0	200714	28	0	0	11	72hpi
JU1400-mock-0	JU1400	Mock	N.ferruginous	Mock	0	200714	29	0	0	8	72hpi
JU1400-mock-0	JU1400	Mock	N.ferruginous	Mock	0	200714	30	0	0	8	72hpi
JU1400-mock-0	JU1400	Mock	N.ferruginous	Mock	0	200714	31	0	0	9	72hpi
JU1400-mock-0	JU1400	Mock	N.ferruginous	Mock	0	200714	32	0	0	4	72hpi
JU1400-mock-0	JU1400	Mock	N.ferruginous	Mock	0	200714	33	0	0	10	72hpi
JU1400-mock-0	JU1400	Mock	N.ferruginous	Mock	0	200714	34	0	0	10	72hpi
JU1400-mock-0	JU1400	Mock	N.ferruginous	Mock	0	200714	35	0	0	14	72hpi
JU1400-mock-0	JU1400	Mock	N.ferruginous	Mock	0	200714	36	0	0	7	72hpi
JU1400-mock-0	JU1400	Mock	N.ferruginous	Mock	0	200714	37	0	0	5	72hpi
JU1400-mock-0	JU1400	Mock	N.ferruginous	Mock	0	200714	38	0	0	5	72hpi
JU1400-mock-0	JU1400	Mock	N.ferruginous	Mock	0	200714	39	0	0	15	72hpi
JU1400-mock-0	JU1400	Mock	N.ferruginous	Mock	0	200714	40	0	0	10	72hpi
JU1400-mock-0	JU1400	Mock	N.ferruginous	Mock	0	200714	41	0	0	9	72hpi
JU1400-mock-0	JU1400	Mock	N.ferruginous	Mock	0	200714	42	0	0	7	72hpi
JU1400-mock-0	JU1400	Mock	N.ferruginous	Mock	0	200714	43	0	0	13	72hpi
JU1400-mock-0	JU1400	Mock	N.ferruginous	Mock	0	200714	44	0	0	8	72hpi
JU1400-mock-0	JU1400	Mock	N.ferruginous	Mock	0	200714	45	0	0	9	72hpi
JU1400-mock-0	JU1400	Mock	N.ferruginous	Mock	0	200714	46	0	0	5	72hpi
JU1400-mock-0	JU1400	Mock	N.ferruginous	Mock	0	200714	47	0	0	12	72hpi
JU1400-mock-0	JU1400	Mock	N.ferruginous	Mock	0	200714	48	0	0	8	72hpi
JU1400-mock-0	JU1400	Mock	N.ferruginous	Mock	0	200714	49	0	0	11	72hpi
JU1400-mock-0	JU1400	Mock	N.ferruginous	Mock	0	200714	50	0	0	7	72hpi
JU1400-LUAm1-10	JU1400	Luam1	N.ferruginous	Medium	10	200714	1	0	0	0	72hpi
JU1400-LUAm1-10	JU1400	Luam1	N.ferruginous	Medium	10	200714	2	0	1	0	72hpi
JU1400-LUAm1-10	JU1400	Luam1	N.ferruginous	Medium	10	200714	3	0	1	0	72hpi
JU1400-LUAm1-10	JU1400	Luam1	N.ferruginous	Medium	10	200714	4	0	0	0	72hpi
JU1400-LUAm1-10	JU1400	Luam1	N.ferruginous	Medium	10	200714	5	0	1	0	72hpi
JU1400-LUAm1-10	JU1400	Luam1	N.ferruginous	Medium	10	200714	6	0	1	0	72hpi
JU1400-LUAm1-10	JU1400	Luam1	N.ferruginous	Medium	10	200714	7	0	1	0	72hpi
JU1400-LUAm1-10	JU1400	Luam1	N.ferruginous	Medium	10	200714	8	0	1	0	72hpi
JU1400-LUAm1-10	JU1400	Luam1	N.ferruginous	Medium	10	200714	9	0	1	0	72hpi
JU1400-LUAm1-10	JU1400	Luam1	N.ferruginous	Medium	10	200714	10	0	1	0	72hpi
JU1400-LUAm1-10	JU1400	Luam1	N.ferruginous	Medium	10	200714	11	0	1	0	72hpi
JU1400-LUAm1-10	JU1400	Luam1	N.ferruginous	Medium	10	200714	12	0	1	0	72hpi
JU1400-LUAm1-10	JU1400	Luam1	N.ferruginous	Medium	10	200714	13	0	1	0	72hpi
JU1400-LUAm1-10	JU1400	Luam1	N.ferruginous	Medium	10	200714	14	0	1	0	72hpi
JU1400-LUAm1-10	JU1400	Luam1	N.ferruginous	Medium	10	200714	15	0	1	0	72hpi
JU1400-LUAm1-10	JU1400	Luam1	N.ferruginous	Medium	10	200714	16	0	1	0	72hpi
JU1400-LUAm1-10	JU1400	Luam1	N.ferruginous	Medium	10	200714	17	0	1	0	72hpi
JU1400-LUAm1-10	JU1400	Luam1	N.ferruginous	Medium	10	200714	18	0	1	0	72hpi
JU1400-LUAm1-10	JU1400	Luam1	N.ferruginous	Medium	10	200714	19	0	1	0	72hpi
JU1400-LUAm1-10	JU1400	Luam1	N.ferruginous	Medium	10	200714	20	0	1	0	72hpi
JU1400-LUAm1-10	JU1400	Luam1	N.ferruginous	Medium	10	200714	21	0	1	0	72hpi
JU1400-LUAm1-10	JU1400	Luam1	N.ferruginous	Medium	10	200714	22	0	1	0	72hpi
JU1400-LUAm1-10	JU1400	Luam1	N.ferruginous	Medium	10	200714	23	0	1	0	72hpi
JU1400-LUAm1-10	JU1400	Luam1	N.ferruginous	Medium	10	200714	24	0	1	0	72hpi
JU1400-LUAm1-10	JU1400	Luam1	N.ferruginous	Medium	10	200714	25	0	1	0	72hpi
JU1400-LUAm1-10	JU1400	Luam1	N.ferruginous	Medium	10	200714	26	0	1	0	72hpi
JU1400-LUAm1-10	JU1400	Luam1	N.ferruginous	Medium	10	200714	27	0	1	0	72hpi
JU1400-LUAm1-10	JU1400	Luam1	N.ferruginous	Medium	10	200714	28	0	1	0	72hpi
JU1400-LUAm1-10	JU1400	Luam1	N.ferruginous	Medium	10	200714	29	0	1	0	72hpi
JU1400-LUAm1-10	JU1400	Luam1	N.ferruginous	Medium	10	200714	30	0	1	0	72hpi
JU1400-LUAm1-10	JU1400	Luam1	N.ferruginous	Medium	10	200714	31	0	1	0	72hpi
JU1400-LUAm1-10	JU1400	Luam1	N.ferruginous	Medium	10	200714	32	0	1	0	72hpi
JU1400-LUAm1-10	JU1400	Luam1	N.ferruginous	Medium	10	200714	33	0	1	0	72hpi
JU1400-LUAm1-10	JU1400	Luam1	N.ferruginous	Medium	10	200714	34	0	1	0	72hpi
JU1400-LUAm1-10	JU1400	Luam1	N.ferruginous	Medium	10	200714	35	0	1	7	72hpi
JU1400-LUAm1-10	JU1400	Luam1	N.ferruginous	Medium	10	200714	36	0	1	1	72hpi
JU1400-LUAm1-10	JU1400	Luam1	N.ferruginous	Medium	10	200714	37	0	1	1	72hpi
JU1400-LUAm1-10	JU1400	Luam1	N.ferruginous	Medium	10	200714	38	0	0	0	72hpi
JU1400-LUAm1-10	JU1400	Luam1	N.ferruginous	Medium	10	200714	39	0	1	0	72hpi
JU1400-LUAm1-10	JU1400	Luam1	N.ferruginous	Medium	10	200714	40	0	1	0	72hpi
JU1400-LUAm1-10	JU1400	Luam1	N.ferruginous	Medium	10	200714	41	0	1	0	72hpi
JU1400-LUAm1-10	JU1400	Luam1	N.ferruginous	Medium	10	200714	42	0	1	0	72hpi
JU1400-LUAm1-10	JU1400	Luam1	N.ferruginous	Medium	10	200714	43	0	1	0	72hpi
JU1400-LUAm1-10	JU1400	Luam1	N.ferruginous	Medium	10	200714	44	0	1	3	72hpi
JU1400-LUAm1-10	JU1400	Luam1	N.ferruginous	Medium	10	200714	45	0	1	0	72hpi
JU1400-LUAm1-10	JU1400	Luam1	N.ferruginous	Medium	10	200714	46	0	1	0	72hpi
JU1400-LUAm1-10	JU1400	Luam1	N.ferruginous	Medium	10	200714	47	0	1	0	72hpi
JU1400-LUAm1-10	JU1400	Luam1	N.ferruginous	Medium	10	200714	48	0	1	0	72hpi
JU1400-LUAm1-10	JU1400	Luam1	N.ferruginous	Medium	10	200714	49	0	1	0	72hpi
JU1400-LUAm1-10	JU1400	Luam1	N.ferruginous	Medium	10	200714	50	0	1	0	72hpi
MY1-mock-0	MY1	Mock	N.ferruginous	Mock	0	200714	1	0	0	6	72hpi
MY1-mock-0	MY1	Mock	N.ferruginous	Mock	0	200714	2	0	0	10	72hpi
MY1-mock-0	MY1	Mock	N.ferruginous	Mock	0	200714	3	0	0	23	72hpi
MY1-mock-0	MY1	Mock	N.ferruginous	Mock	0	200714	4	0	0	13	72hpi
MY1-mock-0	MY1	Mock	N.ferruginous	Mock	0	200714	5	0	0	12	72hpi
MY1-mock-0	MY1	Mock	N.ferruginous	Mock	0	200714	6	0	0	16	72hpi
MY1-mock-0	MY1	Mock	N.ferruginous	Mock	0	200714	7	0	0	17	72hpi
MY1-mock-0	MY1	Mock	N.ferruginous	Mock	0	200714	8	0	0	9	72hpi
MY1-mock-0	MY1	Mock	N.ferruginous	Mock	0	200714	9	0	0	7	72hpi
MY1-mock-0	MY1	Mock	N.ferruginous	Mock	0	200714	10	0	0	13	72hpi
MY1-mock-0	MY1	Mock	N.ferruginous	Mock	0	200714	11	0	0	8	72hpi
MY1-mock-0	MY1	Mock	N.ferruginous	Mock	0	200714	12	0	0	10	72hpi
MY1-mock-0	MY1	Mock	N.ferruginous	Mock	0	200714	13	0	0	13	72hpi
MY1-mock-0	MY1	Mock	N.ferruginous	Mock	0	200714	14	0	0	10	72hpi
MY1-mock-0	MY1	Mock	N.ferruginous	Mock	0	200714	15	0	0	13	72hpi
MY1-mock-0	MY1	Mock	N.ferruginous	Mock	0	200714	16	0	0	11	72hpi
MY1-mock-0	MY1	Mock	N.ferruginous	Mock	0	200714	17	0	0	13	72hpi
MY1-mock-0	MY1	Mock	N.ferruginous	Mock	0	200714	18	0	0	7	72hpi
MY1-mock-0	MY1	Mock	N.ferruginous	Mock	0	200714	19	0	0	17	72hpi
MY1-mock-0	MY1	Mock	N.ferruginous	Mock	0	200714	20	0	0	10	72hpi
MY1-mock-0	MY1	Mock	N.ferruginous	Mock	0	200714	21	0	0	11	72hpi
MY1-mock-0	MY1	Mock	N.ferruginous	Mock	0	200714	22	0	0	14	72hpi
MY1-mock-0	MY1	Mock	N.ferruginous	Mock	0	200714	23	0	0	10	72hpi
MY1-mock-0	MY1	Mock	N.ferruginous	Mock	0	200714	24	0	0	11	72hpi
MY1-mock-0	MY1	Mock	N.ferruginous	Mock	0	200714	25	0	0	12	72hpi
MY1-mock-0	MY1	Mock	N.ferruginous	Mock	0	200714	26	0	0	16	72hpi
MY1-mock-0	MY1	Mock	N.ferruginous	Mock	0	200714	27	0	0	9	72hpi
MY1-mock-0	MY1	Mock	N.ferruginous	Mock	0	200714	28	0	0	11	72hpi
MY1-mock-0	MY1	Mock	N.ferruginous	Mock	0	200714	29	0	0	15	72hpi
MY1-mock-0	MY1	Mock	N.ferruginous	Mock	0	200714	30	0	0	12	72hpi
MY1-mock-0	MY1	Mock	N.ferruginous	Mock	0	200714	31	0	0	8	72hpi
MY1-mock-0	MY1	Mock	N.ferruginous	Mock	0	200714	32	0	0	12	72hpi
MY1-mock-0	MY1	Mock	N.ferruginous	Mock	0	200714	33	0	0	9	72hpi
MY1-mock-0	MY1	Mock	N.ferruginous	Mock	0	200714	34	0	0	16	72hpi
MY1-mock-0	MY1	Mock	N.ferruginous	Mock	0	200714	35	0	0	12	72hpi
MY1-mock-0	MY1	Mock	N.ferruginous	Mock	0	200714	36	0	0	12	72hpi
MY1-mock-0	MY1	Mock	N.ferruginous	Mock	0	200714	37	0	0	13	72hpi
MY1-mock-0	MY1	Mock	N.ferruginous	Mock	0	200714	38	0	0	15	72hpi
MY1-mock-0	MY1	Mock	N.ferruginous	Mock	0	200714	39	0	0	12	72hpi
MY1-mock-0	MY1	Mock	N.ferruginous	Mock	0	200714	40	0	0	9	72hpi
MY1-mock-0	MY1	Mock	N.ferruginous	Mock	0	200714	41	0	0	15	72hpi
MY1-mock-0	MY1	Mock	N.ferruginous	Mock	0	200714	42	0	0	17	72hpi
MY1-mock-0	MY1	Mock	N.ferruginous	Mock	0	200714	43	0	0	16	72hpi
MY1-mock-0	MY1	Mock	N.ferruginous	Mock	0	200714	44	0	0	11	72hpi
MY1-mock-0	MY1	Mock	N.ferruginous	Mock	0	200714	45	0	0	10	72hpi
MY1-mock-0	MY1	Mock	N.ferruginous	Mock	0	200714	46	0	0	14	72hpi
MY1-mock-0	MY1	Mock	N.ferruginous	Mock	0	200714	47	0	0	15	72hpi
MY1-mock-0	MY1	Mock	N.ferruginous	Mock	0	200714	48	0	0	9	72hpi
MY1-mock-0	MY1	Mock	N.ferruginous	Mock	0	200714	49	0	0	15	72hpi
MY1-mock-0	MY1	Mock	N.ferruginous	Mock	0	200714	50	0	0	13	72hpi
MY1-LUAm1-10	MY1	Luam1	N.ferruginous	Medium	10	200714	1	0	1	0	72hpi
MY1-LUAm1-10	MY1	Luam1	N.ferruginous	Medium	10	200714	2	0	1	0	72hpi
MY1-LUAm1-10	MY1	Luam1	N.ferruginous	Medium	10	200714	3	0	1	0	72hpi
MY1-LUAm1-10	MY1	Luam1	N.ferruginous	Medium	10	200714	4	0	1	0	72hpi
MY1-LUAm1-10	MY1	Luam1	N.ferruginous	Medium	10	200714	5	0	1	0	72hpi
MY1-LUAm1-10	MY1	Luam1	N.ferruginous	Medium	10	200714	6	0	1	0	72hpi
MY1-LUAm1-10	MY1	Luam1	N.ferruginous	Medium	10	200714	7	0	1	0	72hpi
MY1-LUAm1-10	MY1	Luam1	N.ferruginous	Medium	10	200714	8	0	1	0	72hpi
MY1-LUAm1-10	MY1	Luam1	N.ferruginous	Medium	10	200714	9	0	1	6	72hpi
MY1-LUAm1-10	MY1	Luam1	N.ferruginous	Medium	10	200714	10	0	1	0	72hpi
MY1-LUAm1-10	MY1	Luam1	N.ferruginous	Medium	10	200714	11	0	1	0	72hpi
MY1-LUAm1-10	MY1	Luam1	N.ferruginous	Medium	10	200714	12	0	1	0	72hpi
MY1-LUAm1-10	MY1	Luam1	N.ferruginous	Medium	10	200714	13	0	1	0	72hpi
MY1-LUAm1-10	MY1	Luam1	N.ferruginous	Medium	10	200714	14	0	1	0	72hpi
MY1-LUAm1-10	MY1	Luam1	N.ferruginous	Medium	10	200714	15	0	1	3	72hpi
MY1-LUAm1-10	MY1	Luam1	N.ferruginous	Medium	10	200714	16	0	1	0	72hpi
MY1-LUAm1-10	MY1	Luam1	N.ferruginous	Medium	10	200714	17	0	1	0	72hpi
MY1-LUAm1-10	MY1	Luam1	N.ferruginous	Medium	10	200714	18	0	1	0	72hpi
MY1-LUAm1-10	MY1	Luam1	N.ferruginous	Medium	10	200714	19	0	1	0	72hpi
MY1-LUAm1-10	MY1	Luam1	N.ferruginous	Medium	10	200714	20	0	1	3	72hpi
MY1-LUAm1-10	MY1	Luam1	N.ferruginous	Medium	10	200714	21	0	1	0	72hpi
MY1-LUAm1-10	MY1	Luam1	N.ferruginous	Medium	10	200714	22	0	1	0	72hpi
MY1-LUAm1-10	MY1	Luam1	N.ferruginous	Medium	10	200714	23	0	1	0	72hpi
MY1-LUAm1-10	MY1	Luam1	N.ferruginous	Medium	10	200714	24	0	1	0	72hpi
MY1-LUAm1-10	MY1	Luam1	N.ferruginous	Medium	10	200714	25	0	1	0	72hpi
MY1-LUAm1-10	MY1	Luam1	N.ferruginous	Medium	10	200714	26	0	1	6	72hpi
MY1-LUAm1-10	MY1	Luam1	N.ferruginous	Medium	10	200714	27	0	1	0	72hpi
MY1-LUAm1-10	MY1	Luam1	N.ferruginous	Medium	10	200714	28	0	1	0	72hpi
MY1-LUAm1-10	MY1	Luam1	N.ferruginous	Medium	10	200714	29	0	1	0	72hpi
MY1-LUAm1-10	MY1	Luam1	N.ferruginous	Medium	10	200714	30	0	1	1	72hpi
MY1-LUAm1-10	MY1	Luam1	N.ferruginous	Medium	10	200714	31	0	1	2	72hpi
MY1-LUAm1-10	MY1	Luam1	N.ferruginous	Medium	10	200714	32	0	1	0	72hpi
MY1-LUAm1-10	MY1	Luam1	N.ferruginous	Medium	10	200714	33	0	1	1	72hpi
MY1-LUAm1-10	MY1	Luam1	N.ferruginous	Medium	10	200714	34	0	1	0	72hpi
MY1-LUAm1-10	MY1	Luam1	N.ferruginous	Medium	10	200714	35	0	1	0	72hpi
MY1-LUAm1-10	MY1	Luam1	N.ferruginous	Medium	10	200714	36	0	1	0	72hpi
MY1-LUAm1-10	MY1	Luam1	N.ferruginous	Medium	10	200714	37	0	1	0	72hpi
MY1-LUAm1-10	MY1	Luam1	N.ferruginous	Medium	10	200714	38	0	1	0	72hpi
MY1-LUAm1-10	MY1	Luam1	N.ferruginous	Medium	10	200714	39	0	1	0	72hpi
MY1-LUAm1-10	MY1	Luam1	N.ferruginous	Medium	10	200714	40	0	1	0	72hpi
MY1-LUAm1-10	MY1	Luam1	N.ferruginous	Medium	10	200714	41	0	0	0	72hpi
MY1-LUAm1-10	MY1	Luam1	N.ferruginous	Medium	10	200714	42	0	1	0	72hpi
MY1-LUAm1-10	MY1	Luam1	N.ferruginous	Medium	10	200714	43	0	1	0	72hpi
MY1-LUAm1-10	MY1	Luam1	N.ferruginous	Medium	10	200714	44	0	1	4	72hpi
MY1-LUAm1-10	MY1	Luam1	N.ferruginous	Medium	10	200714	45	0	1	0	72hpi
MY1-LUAm1-10	MY1	Luam1	N.ferruginous	Medium	10	200714	46	0	1	0	72hpi
MY1-LUAm1-10	MY1	Luam1	N.ferruginous	Medium	10	200714	47	0	1	0	72hpi
MY1-LUAm1-10	MY1	Luam1	N.ferruginous	Medium	10	200714	48	0	1	0	72hpi
MY1-LUAm1-10	MY1	Luam1	N.ferruginous	Medium	10	200714	49	0	1	0	72hpi
MY1-LUAm1-10	MY1	Luam1	N.ferruginous	Medium	10	200714	50	0	1	0	72hpi
N2-mock-0	N2	Mock	N.ferruginous	Mock	0	200721	1	0	0	20	72hpi
N2-mock-0	N2	Mock	N.ferruginous	Mock	0	200721	2	0	0	19	72hpi
N2-mock-0	N2	Mock	N.ferruginous	Mock	0	200721	3	0	0	16	72hpi
N2-mock-0	N2	Mock	N.ferruginous	Mock	0	200721	4	0	0	6	72hpi
N2-mock-0	N2	Mock	N.ferruginous	Mock	0	200721	5	0	0	15	72hpi
N2-mock-0	N2	Mock	N.ferruginous	Mock	0	200721	6	0	0	17	72hpi
N2-mock-0	N2	Mock	N.ferruginous	Mock	0	200721	7	0	0	11	72hpi
N2-mock-0	N2	Mock	N.ferruginous	Mock	0	200721	8	0	0	13	72hpi
N2-mock-0	N2	Mock	N.ferruginous	Mock	0	200721	9	0	0	18	72hpi
N2-mock-0	N2	Mock	N.ferruginous	Mock	0	200721	10	0	0	0	72hpi
N2-mock-0	N2	Mock	N.ferruginous	Mock	0	200721	11	0	0	0	72hpi
N2-mock-0	N2	Mock	N.ferruginous	Mock	0	200721	12	0	0	18	72hpi
N2-mock-0	N2	Mock	N.ferruginous	Mock	0	200721	13	0	0	15	72hpi
N2-mock-0	N2	Mock	N.ferruginous	Mock	0	200721	14	0	0	17	72hpi
N2-mock-0	N2	Mock	N.ferruginous	Mock	0	200721	15	0	0	0	72hpi
N2-mock-0	N2	Mock	N.ferruginous	Mock	0	200721	16	0	0	14	72hpi
N2-mock-0	N2	Mock	N.ferruginous	Mock	0	200721	17	0	0	16	72hpi
N2-mock-0	N2	Mock	N.ferruginous	Mock	0	200721	18	0	0	17	72hpi
N2-mock-0	N2	Mock	N.ferruginous	Mock	0	200721	19	0	0	17	72hpi
N2-mock-0	N2	Mock	N.ferruginous	Mock	0	200721	20	0	0	20	72hpi
N2-mock-0	N2	Mock	N.ferruginous	Mock	0	200721	21	0	0	19	72hpi
N2-mock-0	N2	Mock	N.ferruginous	Mock	0	200721	22	0	0	11	72hpi
N2-mock-0	N2	Mock	N.ferruginous	Mock	0	200721	23	0	0	22	72hpi
N2-mock-0	N2	Mock	N.ferruginous	Mock	0	200721	24	0	0	21	72hpi
N2-mock-0	N2	Mock	N.ferruginous	Mock	0	200721	25	0	0	17	72hpi
N2-mock-0	N2	Mock	N.ferruginous	Mock	0	200721	26	0	0	17	72hpi
N2-mock-0	N2	Mock	N.ferruginous	Mock	0	200721	27	0	0	22	72hpi
N2-mock-0	N2	Mock	N.ferruginous	Mock	0	200721	28	0	0	15	72hpi
N2-mock-0	N2	Mock	N.ferruginous	Mock	0	200721	29	0	0	26	72hpi
N2-mock-0	N2	Mock	N.ferruginous	Mock	0	200721	30	0	0	16	72hpi
N2-mock-0	N2	Mock	N.ferruginous	Mock	0	200721	31	0	0	19	72hpi
N2-mock-0	N2	Mock	N.ferruginous	Mock	0	200721	32	0	0	15	72hpi
N2-mock-0	N2	Mock	N.ferruginous	Mock	0	200721	33	0	0	21	72hpi
N2-mock-0	N2	Mock	N.ferruginous	Mock	0	200721	34	0	0	18	72hpi
N2-mock-0	N2	Mock	N.ferruginous	Mock	0	200721	35	0	0	20	72hpi
N2-mock-0	N2	Mock	N.ferruginous	Mock	0	200721	36	0	0	20	72hpi
N2-mock-0	N2	Mock	N.ferruginous	Mock	0	200721	37	0	0	12	72hpi
N2-mock-0	N2	Mock	N.ferruginous	Mock	0	200721	38	0	0	17	72hpi
N2-mock-0	N2	Mock	N.ferruginous	Mock	0	200721	39	0	0	18	72hpi
N2-mock-0	N2	Mock	N.ferruginous	Mock	0	200721	40	0	0	16	72hpi
N2-mock-0	N2	Mock	N.ferruginous	Mock	0	200721	41	0	0	16	72hpi
N2-mock-0	N2	Mock	N.ferruginous	Mock	0	200721	42	0	0	12	72hpi
N2-mock-0	N2	Mock	N.ferruginous	Mock	0	200721	43	0	0	19	72hpi
N2-mock-0	N2	Mock	N.ferruginous	Mock	0	200721	44	0	0	19	72hpi
N2-mock-0	N2	Mock	N.ferruginous	Mock	0	200721	45	0	0	15	72hpi
N2-mock-0	N2	Mock	N.ferruginous	Mock	0	200721	46	0	0	15	72hpi
N2-mock-0	N2	Mock	N.ferruginous	Mock	0	200721	47	0	0	20	72hpi
N2-mock-0	N2	Mock	N.ferruginous	Mock	0	200721	48	0	0	15	72hpi
N2-mock-0	N2	Mock	N.ferruginous	Mock	0	200721	49	0	0	15	72hpi
N2-mock-0	N2	Mock	N.ferruginous	Mock	0	200721	50	0	0	11	72hpi
N2-LUAm1-10	N2	Luam1	N.ferruginous	Medium	10	200721	1	0	1	10	72hpi
N2-LUAm1-10	N2	Luam1	N.ferruginous	Medium	10	200721	2	0	1	13	72hpi
N2-LUAm1-10	N2	Luam1	N.ferruginous	Medium	10	200721	3	0	1	11	72hpi
N2-LUAm1-10	N2	Luam1	N.ferruginous	Medium	10	200721	4	0	1	12	72hpi
N2-LUAm1-10	N2	Luam1	N.ferruginous	Medium	10	200721	5	0	1	11	72hpi
N2-LUAm1-10	N2	Luam1	N.ferruginous	Medium	10	200721	6	0	1	15	72hpi
N2-LUAm1-10	N2	Luam1	N.ferruginous	Medium	10	200721	7	0	1	8	72hpi
N2-LUAm1-10	N2	Luam1	N.ferruginous	Medium	10	200721	8	0	1	11	72hpi
N2-LUAm1-10	N2	Luam1	N.ferruginous	Medium	10	200721	9	0	1	14	72hpi
N2-LUAm1-10	N2	Luam1	N.ferruginous	Medium	10	200721	10	0	1	4	72hpi
N2-LUAm1-10	N2	Luam1	N.ferruginous	Medium	10	200721	11	0	1	14	72hpi
N2-LUAm1-10	N2	Luam1	N.ferruginous	Medium	10	200721	12	0	1	13	72hpi
N2-LUAm1-10	N2	Luam1	N.ferruginous	Medium	10	200721	13	0	1	15	72hpi
N2-LUAm1-10	N2	Luam1	N.ferruginous	Medium	10	200721	14	0	1	13	72hpi
N2-LUAm1-10	N2	Luam1	N.ferruginous	Medium	10	200721	15	0	1	12	72hpi
N2-LUAm1-10	N2	Luam1	N.ferruginous	Medium	10	200721	16	0	1	12	72hpi
N2-LUAm1-10	N2	Luam1	N.ferruginous	Medium	10	200721	17	0	1	8	72hpi
N2-LUAm1-10	N2	Luam1	N.ferruginous	Medium	10	200721	18	0	1	7	72hpi
N2-LUAm1-10	N2	Luam1	N.ferruginous	Medium	10	200721	19	0	1	16	72hpi
N2-LUAm1-10	N2	Luam1	N.ferruginous	Medium	10	200721	20	0	1	9	72hpi
N2-LUAm1-10	N2	Luam1	N.ferruginous	Medium	10	200721	21	0	1	8	72hpi
N2-LUAm1-10	N2	Luam1	N.ferruginous	Medium	10	200721	22	0	1	10	72hpi
N2-LUAm1-10	N2	Luam1	N.ferruginous	Medium	10	200721	23	0	1	12	72hpi
N2-LUAm1-10	N2	Luam1	N.ferruginous	Medium	10	200721	24	0	1	15	72hpi
N2-LUAm1-10	N2	Luam1	N.ferruginous	Medium	10	200721	25	0	1	14	72hpi
N2-LUAm1-10	N2	Luam1	N.ferruginous	Medium	10	200721	26	0	1	18	72hpi
N2-LUAm1-10	N2	Luam1	N.ferruginous	Medium	10	200721	27	0	1	14	72hpi
N2-LUAm1-10	N2	Luam1	N.ferruginous	Medium	10	200721	28	0	1	7	72hpi
N2-LUAm1-10	N2	Luam1	N.ferruginous	Medium	10	200721	29	0	1	14	72hpi
N2-LUAm1-10	N2	Luam1	N.ferruginous	Medium	10	200721	30	0	1	8	72hpi
N2-LUAm1-10	N2	Luam1	N.ferruginous	Medium	10	200721	31	0	1	16	72hpi
N2-LUAm1-10	N2	Luam1	N.ferruginous	Medium	10	200721	32	0	1	11	72hpi
N2-LUAm1-10	N2	Luam1	N.ferruginous	Medium	10	200721	33	0	1	12	72hpi
N2-LUAm1-10	N2	Luam1	N.ferruginous	Medium	10	200721	34	0	1	8	72hpi
N2-LUAm1-10	N2	Luam1	N.ferruginous	Medium	10	200721	35	0	1	11	72hpi
N2-LUAm1-10	N2	Luam1	N.ferruginous	Medium	10	200721	36	0	1	10	72hpi
N2-LUAm1-10	N2	Luam1	N.ferruginous	Medium	10	200721	37	0	1	11	72hpi
N2-LUAm1-10	N2	Luam1	N.ferruginous	Medium	10	200721	38	0	1	9	72hpi
N2-LUAm1-10	N2	Luam1	N.ferruginous	Medium	10	200721	39	0	1	11	72hpi
N2-LUAm1-10	N2	Luam1	N.ferruginous	Medium	10	200721	40	0	1	11	72hpi
N2-LUAm1-10	N2	Luam1	N.ferruginous	Medium	10	200721	41	0	1	7	72hpi
N2-LUAm1-10	N2	Luam1	N.ferruginous	Medium	10	200721	42	0	1	11	72hpi
N2-LUAm1-10	N2	Luam1	N.ferruginous	Medium	10	200721	43	0	1	19	72hpi
N2-LUAm1-10	N2	Luam1	N.ferruginous	Medium	10	200721	44	0	1	14	72hpi
N2-LUAm1-10	N2	Luam1	N.ferruginous	Medium	10	200721	45	0	1	16	72hpi
N2-LUAm1-10	N2	Luam1	N.ferruginous	Medium	10	200721	46	0	1	4	72hpi
N2-LUAm1-10	N2	Luam1	N.ferruginous	Medium	10	200721	47	0	1	17	72hpi
N2-LUAm1-10	N2	Luam1	N.ferruginous	Medium	10	200721	48	0	1	16	72hpi
N2-LUAm1-10	N2	Luam1	N.ferruginous	Medium	10	200721	49	0	1	22	72hpi
N2-LUAm1-10	N2	Luam1	N.ferruginous	Medium	10	200721	50	0	1	15	72hpi
JU1400-mock-0	JU1400	Mock	N.ferruginous	Mock	0	200721	1	0	0	7	72hpi
JU1400-mock-0	JU1400	Mock	N.ferruginous	Mock	0	200721	2	0	0	0	72hpi
JU1400-mock-0	JU1400	Mock	N.ferruginous	Mock	0	200721	3	0	0	10	72hpi
JU1400-mock-0	JU1400	Mock	N.ferruginous	Mock	0	200721	4	0	0	10	72hpi
JU1400-mock-0	JU1400	Mock	N.ferruginous	Mock	0	200721	5	0	0	11	72hpi
JU1400-mock-0	JU1400	Mock	N.ferruginous	Mock	0	200721	6	0	0	8	72hpi
JU1400-mock-0	JU1400	Mock	N.ferruginous	Mock	0	200721	7	0	0	6	72hpi
JU1400-mock-0	JU1400	Mock	N.ferruginous	Mock	0	200721	8	0	0	9	72hpi
JU1400-mock-0	JU1400	Mock	N.ferruginous	Mock	0	200721	9	0	0	7	72hpi
JU1400-mock-0	JU1400	Mock	N.ferruginous	Mock	0	200721	10	0	0	10	72hpi
JU1400-mock-0	JU1400	Mock	N.ferruginous	Mock	0	200721	11	0	0	24	72hpi
JU1400-mock-0	JU1400	Mock	N.ferruginous	Mock	0	200721	12	0	0	9	72hpi
JU1400-mock-0	JU1400	Mock	N.ferruginous	Mock	0	200721	13	0	0	10	72hpi
JU1400-mock-0	JU1400	Mock	N.ferruginous	Mock	0	200721	14	0	0	15	72hpi
JU1400-mock-0	JU1400	Mock	N.ferruginous	Mock	0	200721	15	0	0	9	72hpi
JU1400-mock-0	JU1400	Mock	N.ferruginous	Mock	0	200721	16	0	0	9	72hpi
JU1400-mock-0	JU1400	Mock	N.ferruginous	Mock	0	200721	17	0	0	13	72hpi
JU1400-mock-0	JU1400	Mock	N.ferruginous	Mock	0	200721	18	0	0	13	72hpi
JU1400-mock-0	JU1400	Mock	N.ferruginous	Mock	0	200721	19	0	0	23	72hpi
JU1400-mock-0	JU1400	Mock	N.ferruginous	Mock	0	200721	20	0	0	15	72hpi
JU1400-mock-0	JU1400	Mock	N.ferruginous	Mock	0	200721	21	0	0	9	72hpi
JU1400-mock-0	JU1400	Mock	N.ferruginous	Mock	0	200721	22	0	0	11	72hpi
JU1400-mock-0	JU1400	Mock	N.ferruginous	Mock	0	200721	23	0	0	9	72hpi
JU1400-mock-0	JU1400	Mock	N.ferruginous	Mock	0	200721	24	0	0	6	72hpi
JU1400-mock-0	JU1400	Mock	N.ferruginous	Mock	0	200721	25	0	0	10	72hpi
JU1400-mock-0	JU1400	Mock	N.ferruginous	Mock	0	200721	26	0	0	10	72hpi
JU1400-mock-0	JU1400	Mock	N.ferruginous	Mock	0	200721	27	0	0	15	72hpi
JU1400-mock-0	JU1400	Mock	N.ferruginous	Mock	0	200721	28	0	0	10	72hpi
JU1400-mock-0	JU1400	Mock	N.ferruginous	Mock	0	200721	29	0	0	8	72hpi
JU1400-mock-0	JU1400	Mock	N.ferruginous	Mock	0	200721	30	0	0	9	72hpi
JU1400-mock-0	JU1400	Mock	N.ferruginous	Mock	0	200721	31	0	0	9	72hpi
JU1400-mock-0	JU1400	Mock	N.ferruginous	Mock	0	200721	32	0	0	9	72hpi
JU1400-mock-0	JU1400	Mock	N.ferruginous	Mock	0	200721	33	0	0	16	72hpi
JU1400-mock-0	JU1400	Mock	N.ferruginous	Mock	0	200721	34	0	0	13	72hpi
JU1400-mock-0	JU1400	Mock	N.ferruginous	Mock	0	200721	35	0	0	16	72hpi
JU1400-mock-0	JU1400	Mock	N.ferruginous	Mock	0	200721	36	0	0	8	72hpi
JU1400-mock-0	JU1400	Mock	N.ferruginous	Mock	0	200721	37	0	0	12	72hpi
JU1400-mock-0	JU1400	Mock	N.ferruginous	Mock	0	200721	38	0	0	9	72hpi
JU1400-mock-0	JU1400	Mock	N.ferruginous	Mock	0	200721	39	0	0	12	72hpi
JU1400-mock-0	JU1400	Mock	N.ferruginous	Mock	0	200721	40	0	0	10	72hpi
JU1400-mock-0	JU1400	Mock	N.ferruginous	Mock	0	200721	41	0	0	19	72hpi
JU1400-mock-0	JU1400	Mock	N.ferruginous	Mock	0	200721	42	0	0	13	72hpi
JU1400-mock-0	JU1400	Mock	N.ferruginous	Mock	0	200721	43	0	0	15	72hpi
JU1400-mock-0	JU1400	Mock	N.ferruginous	Mock	0	200721	44	0	0	10	72hpi
JU1400-mock-0	JU1400	Mock	N.ferruginous	Mock	0	200721	45	0	0	10	72hpi
JU1400-mock-0	JU1400	Mock	N.ferruginous	Mock	0	200721	46	0	0	12	72hpi
JU1400-mock-0	JU1400	Mock	N.ferruginous	Mock	0	200721	47	0	0	13	72hpi
JU1400-mock-0	JU1400	Mock	N.ferruginous	Mock	0	200721	48	0	0	13	72hpi
JU1400-mock-0	JU1400	Mock	N.ferruginous	Mock	0	200721	49	0	0	8	72hpi
JU1400-mock-0	JU1400	Mock	N.ferruginous	Mock	0	200721	50	0	0	19	72hpi
JU1400-LUAm1-10	JU1400	Luam1	N.ferruginous	Medium	10	200721	1	0	1	0	72hpi
JU1400-LUAm1-10	JU1400	Luam1	N.ferruginous	Medium	10	200721	2	0	1	0	72hpi
JU1400-LUAm1-10	JU1400	Luam1	N.ferruginous	Medium	10	200721	3	0	1	0	72hpi
JU1400-LUAm1-10	JU1400	Luam1	N.ferruginous	Medium	10	200721	4	0	1	0	72hpi
JU1400-LUAm1-10	JU1400	Luam1	N.ferruginous	Medium	10	200721	5	0	1	0	72hpi
JU1400-LUAm1-10	JU1400	Luam1	N.ferruginous	Medium	10	200721	6	0	1	0	72hpi
JU1400-LUAm1-10	JU1400	Luam1	N.ferruginous	Medium	10	200721	7	0	1	0	72hpi
JU1400-LUAm1-10	JU1400	Luam1	N.ferruginous	Medium	10	200721	8	0	1	0	72hpi
JU1400-LUAm1-10	JU1400	Luam1	N.ferruginous	Medium	10	200721	9	0	1	3	72hpi
JU1400-LUAm1-10	JU1400	Luam1	N.ferruginous	Medium	10	200721	10	0	1	0	72hpi
JU1400-LUAm1-10	JU1400	Luam1	N.ferruginous	Medium	10	200721	11	0	1	0	72hpi
JU1400-LUAm1-10	JU1400	Luam1	N.ferruginous	Medium	10	200721	12	0	1	0	72hpi
JU1400-LUAm1-10	JU1400	Luam1	N.ferruginous	Medium	10	200721	13	0	1	0	72hpi
JU1400-LUAm1-10	JU1400	Luam1	N.ferruginous	Medium	10	200721	14	0	1	3	72hpi
JU1400-LUAm1-10	JU1400	Luam1	N.ferruginous	Medium	10	200721	15	0	1	0	72hpi
JU1400-LUAm1-10	JU1400	Luam1	N.ferruginous	Medium	10	200721	16	0	1	0	72hpi
JU1400-LUAm1-10	JU1400	Luam1	N.ferruginous	Medium	10	200721	17	0	1	0	72hpi
JU1400-LUAm1-10	JU1400	Luam1	N.ferruginous	Medium	10	200721	18	0	1	0	72hpi
JU1400-LUAm1-10	JU1400	Luam1	N.ferruginous	Medium	10	200721	19	0	1	0	72hpi
JU1400-LUAm1-10	JU1400	Luam1	N.ferruginous	Medium	10	200721	20	0	1	0	72hpi
JU1400-LUAm1-10	JU1400	Luam1	N.ferruginous	Medium	10	200721	21	0	1	1	72hpi
JU1400-LUAm1-10	JU1400	Luam1	N.ferruginous	Medium	10	200721	22	0	1	0	72hpi
JU1400-LUAm1-10	JU1400	Luam1	N.ferruginous	Medium	10	200721	23	0	1	0	72hpi
JU1400-LUAm1-10	JU1400	Luam1	N.ferruginous	Medium	10	200721	24	0	1	0	72hpi
JU1400-LUAm1-10	JU1400	Luam1	N.ferruginous	Medium	10	200721	25	0	1	3	72hpi
JU1400-LUAm1-10	JU1400	Luam1	N.ferruginous	Medium	10	200721	26	0	1	0	72hpi
JU1400-LUAm1-10	JU1400	Luam1	N.ferruginous	Medium	10	200721	27	0	1	0	72hpi
JU1400-LUAm1-10	JU1400	Luam1	N.ferruginous	Medium	10	200721	28	0	1	0	72hpi
JU1400-LUAm1-10	JU1400	Luam1	N.ferruginous	Medium	10	200721	29	0	1	0	72hpi
JU1400-LUAm1-10	JU1400	Luam1	N.ferruginous	Medium	10	200721	30	0	0	0	72hpi
JU1400-LUAm1-10	JU1400	Luam1	N.ferruginous	Medium	10	200721	31	0	1	0	72hpi
JU1400-LUAm1-10	JU1400	Luam1	N.ferruginous	Medium	10	200721	32	0	1	0	72hpi
JU1400-LUAm1-10	JU1400	Luam1	N.ferruginous	Medium	10	200721	33	0	1	0	72hpi
JU1400-LUAm1-10	JU1400	Luam1	N.ferruginous	Medium	10	200721	34	0	1	0	72hpi
JU1400-LUAm1-10	JU1400	Luam1	N.ferruginous	Medium	10	200721	35	0	1	1	72hpi
JU1400-LUAm1-10	JU1400	Luam1	N.ferruginous	Medium	10	200721	36	0	1	0	72hpi
JU1400-LUAm1-10	JU1400	Luam1	N.ferruginous	Medium	10	200721	37	0	1	0	72hpi
JU1400-LUAm1-10	JU1400	Luam1	N.ferruginous	Medium	10	200721	38	0	1	0	72hpi
JU1400-LUAm1-10	JU1400	Luam1	N.ferruginous	Medium	10	200721	39	0	1	1	72hpi
JU1400-LUAm1-10	JU1400	Luam1	N.ferruginous	Medium	10	200721	40	0	1	0	72hpi
JU1400-LUAm1-10	JU1400	Luam1	N.ferruginous	Medium	10	200721	41	0	1	0	72hpi
JU1400-LUAm1-10	JU1400	Luam1	N.ferruginous	Medium	10	200721	42	0	1	2	72hpi
JU1400-LUAm1-10	JU1400	Luam1	N.ferruginous	Medium	10	200721	43	0	1	0	72hpi
JU1400-LUAm1-10	JU1400	Luam1	N.ferruginous	Medium	10	200721	44	0	1	0	72hpi
JU1400-LUAm1-10	JU1400	Luam1	N.ferruginous	Medium	10	200721	45	0	1	1	72hpi
JU1400-LUAm1-10	JU1400	Luam1	N.ferruginous	Medium	10	200721	46	0	1	2	72hpi
JU1400-LUAm1-10	JU1400	Luam1	N.ferruginous	Medium	10	200721	47	0	1	0	72hpi
JU1400-LUAm1-10	JU1400	Luam1	N.ferruginous	Medium	10	200721	48	0	1	0	72hpi
JU1400-LUAm1-10	JU1400	Luam1	N.ferruginous	Medium	10	200721	49	0	1	3	72hpi
JU1400-LUAm1-10	JU1400	Luam1	N.ferruginous	Medium	10	200721	50	0	1	1	72hpi
MY1-mock-0	MY1	Mock	N.ferruginous	Mock	0	200721	1	0	0	10	72hpi
MY1-mock-0	MY1	Mock	N.ferruginous	Mock	0	200721	2	0	0	11	72hpi
MY1-mock-0	MY1	Mock	N.ferruginous	Mock	0	200721	3	0	0	8	72hpi
MY1-mock-0	MY1	Mock	N.ferruginous	Mock	0	200721	4	0	0	0	72hpi
MY1-mock-0	MY1	Mock	N.ferruginous	Mock	0	200721	5	0	0	16	72hpi
MY1-mock-0	MY1	Mock	N.ferruginous	Mock	0	200721	6	0	0	11	72hpi
MY1-mock-0	MY1	Mock	N.ferruginous	Mock	0	200721	7	0	0	0	72hpi
MY1-mock-0	MY1	Mock	N.ferruginous	Mock	0	200721	8	0	0	17	72hpi
MY1-mock-0	MY1	Mock	N.ferruginous	Mock	0	200721	9	0	0	3	72hpi
MY1-mock-0	MY1	Mock	N.ferruginous	Mock	0	200721	10	0	0	11	72hpi
MY1-mock-0	MY1	Mock	N.ferruginous	Mock	0	200721	11	0	0	6	72hpi
MY1-mock-0	MY1	Mock	N.ferruginous	Mock	0	200721	12	0	0	18	72hpi
MY1-mock-0	MY1	Mock	N.ferruginous	Mock	0	200721	13	0	0	9	72hpi
MY1-mock-0	MY1	Mock	N.ferruginous	Mock	0	200721	14	0	0	14	72hpi
MY1-mock-0	MY1	Mock	N.ferruginous	Mock	0	200721	15	0	0	15	72hpi
MY1-mock-0	MY1	Mock	N.ferruginous	Mock	0	200721	16	0	0	11	72hpi
MY1-mock-0	MY1	Mock	N.ferruginous	Mock	0	200721	17	0	0	1	72hpi
MY1-mock-0	MY1	Mock	N.ferruginous	Mock	0	200721	18	0	0	16	72hpi
MY1-mock-0	MY1	Mock	N.ferruginous	Mock	0	200721	19	0	0	5	72hpi
MY1-mock-0	MY1	Mock	N.ferruginous	Mock	0	200721	20	0	0	5	72hpi
MY1-mock-0	MY1	Mock	N.ferruginous	Mock	0	200721	21	0	0	7	72hpi
MY1-mock-0	MY1	Mock	N.ferruginous	Mock	0	200721	22	0	0	14	72hpi
MY1-mock-0	MY1	Mock	N.ferruginous	Mock	0	200721	23	0	0	17	72hpi
MY1-mock-0	MY1	Mock	N.ferruginous	Mock	0	200721	24	0	0	0	72hpi
MY1-mock-0	MY1	Mock	N.ferruginous	Mock	0	200721	25	0	0	16	72hpi
MY1-mock-0	MY1	Mock	N.ferruginous	Mock	0	200721	26	0	0	7	72hpi
MY1-mock-0	MY1	Mock	N.ferruginous	Mock	0	200721	27	0	0	18	72hpi
MY1-mock-0	MY1	Mock	N.ferruginous	Mock	0	200721	28	0	0	7	72hpi
MY1-mock-0	MY1	Mock	N.ferruginous	Mock	0	200721	29	0	0	3	72hpi
MY1-mock-0	MY1	Mock	N.ferruginous	Mock	0	200721	30	0	0	1	72hpi
MY1-mock-0	MY1	Mock	N.ferruginous	Mock	0	200721	31	0	0	5	72hpi
MY1-mock-0	MY1	Mock	N.ferruginous	Mock	0	200721	32	0	0	4	72hpi
MY1-mock-0	MY1	Mock	N.ferruginous	Mock	0	200721	33	0	0	10	72hpi
MY1-mock-0	MY1	Mock	N.ferruginous	Mock	0	200721	34	0	0	10	72hpi
MY1-mock-0	MY1	Mock	N.ferruginous	Mock	0	200721	35	0	0	6	72hpi
MY1-mock-0	MY1	Mock	N.ferruginous	Mock	0	200721	36	0	0	14	72hpi
MY1-mock-0	MY1	Mock	N.ferruginous	Mock	0	200721	37	0	0	9	72hpi
MY1-mock-0	MY1	Mock	N.ferruginous	Mock	0	200721	38	0	0	9	72hpi
MY1-mock-0	MY1	Mock	N.ferruginous	Mock	0	200721	39	0	0	7	72hpi
MY1-mock-0	MY1	Mock	N.ferruginous	Mock	0	200721	40	0	0	6	72hpi
MY1-mock-0	MY1	Mock	N.ferruginous	Mock	0	200721	41	0	0	14	72hpi
MY1-mock-0	MY1	Mock	N.ferruginous	Mock	0	200721	42	0	0	11	72hpi
MY1-mock-0	MY1	Mock	N.ferruginous	Mock	0	200721	43	0	0	6	72hpi
MY1-mock-0	MY1	Mock	N.ferruginous	Mock	0	200721	44	0	0	12	72hpi
MY1-mock-0	MY1	Mock	N.ferruginous	Mock	0	200721	45	0	0	21	72hpi
MY1-mock-0	MY1	Mock	N.ferruginous	Mock	0	200721	46	0	0	6	72hpi
MY1-mock-0	MY1	Mock	N.ferruginous	Mock	0	200721	47	0	0	19	72hpi
MY1-mock-0	MY1	Mock	N.ferruginous	Mock	0	200721	48	0	0	10	72hpi
MY1-mock-0	MY1	Mock	N.ferruginous	Mock	0	200721	49	0	0	9	72hpi
MY1-mock-0	MY1	Mock	N.ferruginous	Mock	0	200721	50	0	0	11	72hpi
MY1-LUAm1-10	MY1	Luam1	N.ferruginous	Medium	10	200721	1	0	1	0	72hpi
MY1-LUAm1-10	MY1	Luam1	N.ferruginous	Medium	10	200721	2	0	1	3	72hpi
MY1-LUAm1-10	MY1	Luam1	N.ferruginous	Medium	10	200721	3	0	1	0	72hpi
MY1-LUAm1-10	MY1	Luam1	N.ferruginous	Medium	10	200721	4	0	1	0	72hpi
MY1-LUAm1-10	MY1	Luam1	N.ferruginous	Medium	10	200721	5	0	1	1	72hpi
MY1-LUAm1-10	MY1	Luam1	N.ferruginous	Medium	10	200721	6	0	1	0	72hpi
MY1-LUAm1-10	MY1	Luam1	N.ferruginous	Medium	10	200721	7	0	1	0	72hpi
MY1-LUAm1-10	MY1	Luam1	N.ferruginous	Medium	10	200721	8	0	1	0	72hpi
MY1-LUAm1-10	MY1	Luam1	N.ferruginous	Medium	10	200721	9	0	1	0	72hpi
MY1-LUAm1-10	MY1	Luam1	N.ferruginous	Medium	10	200721	10	0	1	0	72hpi
MY1-LUAm1-10	MY1	Luam1	N.ferruginous	Medium	10	200721	11	0	1	0	72hpi
MY1-LUAm1-10	MY1	Luam1	N.ferruginous	Medium	10	200721	12	0	1	0	72hpi
MY1-LUAm1-10	MY1	Luam1	N.ferruginous	Medium	10	200721	13	0	1	0	72hpi
MY1-LUAm1-10	MY1	Luam1	N.ferruginous	Medium	10	200721	14	0	1	0	72hpi
MY1-LUAm1-10	MY1	Luam1	N.ferruginous	Medium	10	200721	15	0	1	0	72hpi
MY1-LUAm1-10	MY1	Luam1	N.ferruginous	Medium	10	200721	16	0	1	0	72hpi
MY1-LUAm1-10	MY1	Luam1	N.ferruginous	Medium	10	200721	17	0	1	0	72hpi
MY1-LUAm1-10	MY1	Luam1	N.ferruginous	Medium	10	200721	18	0	1	0	72hpi
MY1-LUAm1-10	MY1	Luam1	N.ferruginous	Medium	10	200721	19	0	1	1	72hpi
MY1-LUAm1-10	MY1	Luam1	N.ferruginous	Medium	10	200721	20	0	1	0	72hpi
MY1-LUAm1-10	MY1	Luam1	N.ferruginous	Medium	10	200721	21	0	0	0	72hpi
MY1-LUAm1-10	MY1	Luam1	N.ferruginous	Medium	10	200721	22	0	1	5	72hpi
MY1-LUAm1-10	MY1	Luam1	N.ferruginous	Medium	10	200721	23	0	1	0	72hpi
MY1-LUAm1-10	MY1	Luam1	N.ferruginous	Medium	10	200721	24	0	1	0	72hpi
MY1-LUAm1-10	MY1	Luam1	N.ferruginous	Medium	10	200721	25	0	1	0	72hpi
MY1-LUAm1-10	MY1	Luam1	N.ferruginous	Medium	10	200721	26	0	1	0	72hpi
MY1-LUAm1-10	MY1	Luam1	N.ferruginous	Medium	10	200721	27	0	1	0	72hpi
MY1-LUAm1-10	MY1	Luam1	N.ferruginous	Medium	10	200721	28	0	1	0	72hpi
MY1-LUAm1-10	MY1	Luam1	N.ferruginous	Medium	10	200721	29	0	1	0	72hpi
MY1-LUAm1-10	MY1	Luam1	N.ferruginous	Medium	10	200721	30	0	1	0	72hpi
MY1-LUAm1-10	MY1	Luam1	N.ferruginous	Medium	10	200721	31	0	1	0	72hpi
MY1-LUAm1-10	MY1	Luam1	N.ferruginous	Medium	10	200721	32	0	1	0	72hpi
MY1-LUAm1-10	MY1	Luam1	N.ferruginous	Medium	10	200721	33	0	1	0	72hpi
MY1-LUAm1-10	MY1	Luam1	N.ferruginous	Medium	10	200721	34	0	1	0	72hpi
MY1-LUAm1-10	MY1	Luam1	N.ferruginous	Medium	10	200721	35	0	1	4	72hpi
MY1-LUAm1-10	MY1	Luam1	N.ferruginous	Medium	10	200721	36	0	1	0	72hpi
MY1-LUAm1-10	MY1	Luam1	N.ferruginous	Medium	10	200721	37	0	1	0	72hpi
MY1-LUAm1-10	MY1	Luam1	N.ferruginous	Medium	10	200721	38	0	1	0	72hpi
MY1-LUAm1-10	MY1	Luam1	N.ferruginous	Medium	10	200721	39	0	1	0	72hpi
MY1-LUAm1-10	MY1	Luam1	N.ferruginous	Medium	10	200721	40	0	1	0	72hpi
MY1-LUAm1-10	MY1	Luam1	N.ferruginous	Medium	10	200721	41	0	1	0	72hpi
MY1-LUAm1-10	MY1	Luam1	N.ferruginous	Medium	10	200721	42	0	1	0	72hpi
MY1-LUAm1-10	MY1	Luam1	N.ferruginous	Medium	10	200721	43	0	1	0	72hpi
MY1-LUAm1-10	MY1	Luam1	N.ferruginous	Medium	10	200721	44	0	1	0	72hpi
MY1-LUAm1-10	MY1	Luam1	N.ferruginous	Medium	10	200721	45	0	1	0	72hpi
MY1-LUAm1-10	MY1	Luam1	N.ferruginous	Medium	10	200721	46	0	1	0	72hpi
MY1-LUAm1-10	MY1	Luam1	N.ferruginous	Medium	10	200721	47	0	1	0	72hpi
MY1-LUAm1-10	MY1	Luam1	N.ferruginous	Medium	10	200721	48	0	1	0	72hpi
MY1-LUAm1-10	MY1	Luam1	N.ferruginous	Medium	10	200721	49	0	1	0	72hpi
MY1-LUAm1-10	MY1	Luam1	N.ferruginous	Medium	10	200721	50	0	1	0	72hpi

## Sheet: f3E.LUAm1.pulse.3h
exp.name	strain	spore.strain	spore.species	dose	spores	fixing.date	worm.number	sporoplasms	timepoint	variable
N2-LUAm1-1.8	N2	LUAm1	N.ferruginous	pulse-3H	1.8	rep1	1	0	3hpi	pulse-3H
N2-LUAm1-1.8	N2	LUAm1	N.ferruginous	pulse-3H	1.8	rep1	2	0	3hpi	pulse-3H
N2-LUAm1-1.8	N2	LUAm1	N.ferruginous	pulse-3H	1.8	rep1	3	4	3hpi	pulse-3H
N2-LUAm1-1.8	N2	LUAm1	N.ferruginous	pulse-3H	1.8	rep1	4	6	3hpi	pulse-3H
N2-LUAm1-1.8	N2	LUAm1	N.ferruginous	pulse-3H	1.8	rep1	5	6	3hpi	pulse-3H
N2-LUAm1-1.8	N2	LUAm1	N.ferruginous	pulse-3H	1.8	rep1	6	9	3hpi	pulse-3H
N2-LUAm1-1.8	N2	LUAm1	N.ferruginous	pulse-3H	1.8	rep1	7	1	3hpi	pulse-3H
N2-LUAm1-1.8	N2	LUAm1	N.ferruginous	pulse-3H	1.8	rep1	8	3	3hpi	pulse-3H
N2-LUAm1-1.8	N2	LUAm1	N.ferruginous	pulse-3H	1.8	rep1	9	2	3hpi	pulse-3H
N2-LUAm1-1.8	N2	LUAm1	N.ferruginous	pulse-3H	1.8	rep1	10	4	3hpi	pulse-3H
N2-LUAm1-1.8	N2	LUAm1	N.ferruginous	pulse-3H	1.8	rep1	11	4	3hpi	pulse-3H
N2-LUAm1-1.8	N2	LUAm1	N.ferruginous	pulse-3H	1.8	rep1	12	1	3hpi	pulse-3H
N2-LUAm1-1.8	N2	LUAm1	N.ferruginous	pulse-3H	1.8	rep1	13	5	3hpi	pulse-3H
N2-LUAm1-1.8	N2	LUAm1	N.ferruginous	pulse-3H	1.8	rep1	14	2	3hpi	pulse-3H
N2-LUAm1-1.8	N2	LUAm1	N.ferruginous	pulse-3H	1.8	rep1	15	4	3hpi	pulse-3H
N2-LUAm1-1.8	N2	LUAm1	N.ferruginous	pulse-3H	1.8	rep1	16	6	3hpi	pulse-3H
N2-LUAm1-1.8	N2	LUAm1	N.ferruginous	pulse-3H	1.8	rep1	17	2	3hpi	pulse-3H
N2-LUAm1-1.8	N2	LUAm1	N.ferruginous	pulse-3H	1.8	rep1	18	3	3hpi	pulse-3H
N2-LUAm1-1.8	N2	LUAm1	N.ferruginous	pulse-3H	1.8	rep1	19	0	3hpi	pulse-3H
N2-LUAm1-1.8	N2	LUAm1	N.ferruginous	pulse-3H	1.8	rep1	20	3	3hpi	pulse-3H
N2-LUAm1-1.8	N2	LUAm1	N.ferruginous	pulse-3H	1.8	rep1	21	7	3hpi	pulse-3H
N2-LUAm1-1.8	N2	LUAm1	N.ferruginous	pulse-3H	1.8	rep1	22	6	3hpi	pulse-3H
N2-LUAm1-1.8	N2	LUAm1	N.ferruginous	pulse-3H	1.8	rep1	23	4	3hpi	pulse-3H
N2-LUAm1-1.8	N2	LUAm1	N.ferruginous	pulse-3H	1.8	rep1	24	4	3hpi	pulse-3H
N2-LUAm1-1.8	N2	LUAm1	N.ferruginous	pulse-3H	1.8	rep1	25	5	3hpi	pulse-3H
N2-LUAm1-1.8	N2	LUAm1	N.ferruginous	pulse-3H	1.8	rep1	26	4	3hpi	pulse-3H
N2-LUAm1-1.8	N2	LUAm1	N.ferruginous	pulse-3H	1.8	rep1	27	2	3hpi	pulse-3H
N2-LUAm1-1.8	N2	LUAm1	N.ferruginous	pulse-3H	1.8	rep1	28	6	3hpi	pulse-3H
N2-LUAm1-1.8	N2	LUAm1	N.ferruginous	pulse-3H	1.8	rep1	29	6	3hpi	pulse-3H
N2-LUAm1-1.8	N2	LUAm1	N.ferruginous	pulse-3H	1.8	rep1	30	3	3hpi	pulse-3H
N2-LUAm1-1.8	N2	LUAm1	N.ferruginous	pulse-3H	1.8	rep1	31	5	3hpi	pulse-3H
N2-LUAm1-1.8	N2	LUAm1	N.ferruginous	pulse-3H	1.8	rep1	32	6	3hpi	pulse-3H
N2-LUAm1-1.8	N2	LUAm1	N.ferruginous	pulse-3H	1.8	rep1	33	7	3hpi	pulse-3H
N2-LUAm1-1.8	N2	LUAm1	N.ferruginous	pulse-3H	1.8	rep1	34	0	3hpi	pulse-3H
N2-LUAm1-1.8	N2	LUAm1	N.ferruginous	pulse-3H	1.8	rep1	35	2	3hpi	pulse-3H
N2-LUAm1-1.8	N2	LUAm1	N.ferruginous	pulse-3H	1.8	rep1	36	4	3hpi	pulse-3H
N2-LUAm1-1.8	N2	LUAm1	N.ferruginous	pulse-3H	1.8	rep1	37	3	3hpi	pulse-3H
N2-LUAm1-1.8	N2	LUAm1	N.ferruginous	pulse-3H	1.8	rep1	38	3	3hpi	pulse-3H
N2-LUAm1-1.8	N2	LUAm1	N.ferruginous	pulse-3H	1.8	rep1	39	1	3hpi	pulse-3H
N2-LUAm1-1.8	N2	LUAm1	N.ferruginous	pulse-3H	1.8	rep1	40	1	3hpi	pulse-3H
JU1400-LUAm1-1.8	JU1400	LUAm1	N.ferruginous	pulse-3H	1.8	rep1	1	4	3hpi	pulse-3H
JU1400-LUAm1-1.8	JU1400	LUAm1	N.ferruginous	pulse-3H	1.8	rep1	2	4	3hpi	pulse-3H
JU1400-LUAm1-1.8	JU1400	LUAm1	N.ferruginous	pulse-3H	1.8	rep1	3	6	3hpi	pulse-3H
JU1400-LUAm1-1.8	JU1400	LUAm1	N.ferruginous	pulse-3H	1.8	rep1	4	3	3hpi	pulse-3H
JU1400-LUAm1-1.8	JU1400	LUAm1	N.ferruginous	pulse-3H	1.8	rep1	5	5	3hpi	pulse-3H
JU1400-LUAm1-1.8	JU1400	LUAm1	N.ferruginous	pulse-3H	1.8	rep1	6	6	3hpi	pulse-3H
JU1400-LUAm1-1.8	JU1400	LUAm1	N.ferruginous	pulse-3H	1.8	rep1	7	3	3hpi	pulse-3H
JU1400-LUAm1-1.8	JU1400	LUAm1	N.ferruginous	pulse-3H	1.8	rep1	8	1	3hpi	pulse-3H
JU1400-LUAm1-1.8	JU1400	LUAm1	N.ferruginous	pulse-3H	1.8	rep1	9	6	3hpi	pulse-3H
JU1400-LUAm1-1.8	JU1400	LUAm1	N.ferruginous	pulse-3H	1.8	rep1	10	3	3hpi	pulse-3H
JU1400-LUAm1-1.8	JU1400	LUAm1	N.ferruginous	pulse-3H	1.8	rep1	11	5	3hpi	pulse-3H
JU1400-LUAm1-1.8	JU1400	LUAm1	N.ferruginous	pulse-3H	1.8	rep1	12	4	3hpi	pulse-3H
JU1400-LUAm1-1.8	JU1400	LUAm1	N.ferruginous	pulse-3H	1.8	rep1	13	4	3hpi	pulse-3H
JU1400-LUAm1-1.8	JU1400	LUAm1	N.ferruginous	pulse-3H	1.8	rep1	14	3	3hpi	pulse-3H
JU1400-LUAm1-1.8	JU1400	LUAm1	N.ferruginous	pulse-3H	1.8	rep1	15	3	3hpi	pulse-3H
JU1400-LUAm1-1.8	JU1400	LUAm1	N.ferruginous	pulse-3H	1.8	rep1	16	4	3hpi	pulse-3H
JU1400-LUAm1-1.8	JU1400	LUAm1	N.ferruginous	pulse-3H	1.8	rep1	17	1	3hpi	pulse-3H
JU1400-LUAm1-1.8	JU1400	LUAm1	N.ferruginous	pulse-3H	1.8	rep1	18	3	3hpi	pulse-3H
JU1400-LUAm1-1.8	JU1400	LUAm1	N.ferruginous	pulse-3H	1.8	rep1	19	3	3hpi	pulse-3H
JU1400-LUAm1-1.8	JU1400	LUAm1	N.ferruginous	pulse-3H	1.8	rep1	20	4	3hpi	pulse-3H
JU1400-LUAm1-1.8	JU1400	LUAm1	N.ferruginous	pulse-3H	1.8	rep1	21	6	3hpi	pulse-3H
JU1400-LUAm1-1.8	JU1400	LUAm1	N.ferruginous	pulse-3H	1.8	rep1	22	4	3hpi	pulse-3H
JU1400-LUAm1-1.8	JU1400	LUAm1	N.ferruginous	pulse-3H	1.8	rep1	23	3	3hpi	pulse-3H
JU1400-LUAm1-1.8	JU1400	LUAm1	N.ferruginous	pulse-3H	1.8	rep1	24	3	3hpi	pulse-3H
JU1400-LUAm1-1.8	JU1400	LUAm1	N.ferruginous	pulse-3H	1.8	rep1	25	4	3hpi	pulse-3H
JU1400-LUAm1-1.8	JU1400	LUAm1	N.ferruginous	pulse-3H	1.8	rep1	26	7	3hpi	pulse-3H
JU1400-LUAm1-1.8	JU1400	LUAm1	N.ferruginous	pulse-3H	1.8	rep1	27	8	3hpi	pulse-3H
JU1400-LUAm1-1.8	JU1400	LUAm1	N.ferruginous	pulse-3H	1.8	rep1	28	3	3hpi	pulse-3H
JU1400-LUAm1-1.8	JU1400	LUAm1	N.ferruginous	pulse-3H	1.8	rep1	29	4	3hpi	pulse-3H
JU1400-LUAm1-1.8	JU1400	LUAm1	N.ferruginous	pulse-3H	1.8	rep1	30	3	3hpi	pulse-3H
JU1400-LUAm1-1.8	JU1400	LUAm1	N.ferruginous	pulse-3H	1.8	rep1	31	7	3hpi	pulse-3H
JU1400-LUAm1-1.8	JU1400	LUAm1	N.ferruginous	pulse-3H	1.8	rep1	32	6	3hpi	pulse-3H
JU1400-LUAm1-1.8	JU1400	LUAm1	N.ferruginous	pulse-3H	1.8	rep1	33	4	3hpi	pulse-3H
JU1400-LUAm1-1.8	JU1400	LUAm1	N.ferruginous	pulse-3H	1.8	rep1	34	2	3hpi	pulse-3H
JU1400-LUAm1-1.8	JU1400	LUAm1	N.ferruginous	pulse-3H	1.8	rep1	35	3	3hpi	pulse-3H
JU1400-LUAm1-1.8	JU1400	LUAm1	N.ferruginous	pulse-3H	1.8	rep1	36	5	3hpi	pulse-3H
JU1400-LUAm1-1.8	JU1400	LUAm1	N.ferruginous	pulse-3H	1.8	rep1	37	4	3hpi	pulse-3H
JU1400-LUAm1-1.8	JU1400	LUAm1	N.ferruginous	pulse-3H	1.8	rep1	38	1	3hpi	pulse-3H
JU1400-LUAm1-1.8	JU1400	LUAm1	N.ferruginous	pulse-3H	1.8	rep1	39	2	3hpi	pulse-3H
JU1400-LUAm1-1.8	JU1400	LUAm1	N.ferruginous	pulse-3H	1.8	rep1	40	6	3hpi	pulse-3H
N2-LUAm1-1.8	N2	LUAm1	N.ferruginous	pulse-3H	1.8	rep2	1	2	3hpi	pulse-3H
N2-LUAm1-1.8	N2	LUAm1	N.ferruginous	pulse-3H	1.8	rep2	2	6	3hpi	pulse-3H
N2-LUAm1-1.8	N2	LUAm1	N.ferruginous	pulse-3H	1.8	rep2	3	5	3hpi	pulse-3H
N2-LUAm1-1.8	N2	LUAm1	N.ferruginous	pulse-3H	1.8	rep2	4	0	3hpi	pulse-3H
N2-LUAm1-1.8	N2	LUAm1	N.ferruginous	pulse-3H	1.8	rep2	5	6	3hpi	pulse-3H
N2-LUAm1-1.8	N2	LUAm1	N.ferruginous	pulse-3H	1.8	rep2	6	2	3hpi	pulse-3H
N2-LUAm1-1.8	N2	LUAm1	N.ferruginous	pulse-3H	1.8	rep2	7	8	3hpi	pulse-3H
N2-LUAm1-1.8	N2	LUAm1	N.ferruginous	pulse-3H	1.8	rep2	8	4	3hpi	pulse-3H
N2-LUAm1-1.8	N2	LUAm1	N.ferruginous	pulse-3H	1.8	rep2	9	1	3hpi	pulse-3H
N2-LUAm1-1.8	N2	LUAm1	N.ferruginous	pulse-3H	1.8	rep2	10	2	3hpi	pulse-3H
N2-LUAm1-1.8	N2	LUAm1	N.ferruginous	pulse-3H	1.8	rep2	11	6	3hpi	pulse-3H
N2-LUAm1-1.8	N2	LUAm1	N.ferruginous	pulse-3H	1.8	rep2	12	0	3hpi	pulse-3H
N2-LUAm1-1.8	N2	LUAm1	N.ferruginous	pulse-3H	1.8	rep2	13	1	3hpi	pulse-3H
N2-LUAm1-1.8	N2	LUAm1	N.ferruginous	pulse-3H	1.8	rep2	14	3	3hpi	pulse-3H
N2-LUAm1-1.8	N2	LUAm1	N.ferruginous	pulse-3H	1.8	rep2	15	4	3hpi	pulse-3H
N2-LUAm1-1.8	N2	LUAm1	N.ferruginous	pulse-3H	1.8	rep2	16	3	3hpi	pulse-3H
N2-LUAm1-1.8	N2	LUAm1	N.ferruginous	pulse-3H	1.8	rep2	17	2	3hpi	pulse-3H
N2-LUAm1-1.8	N2	LUAm1	N.ferruginous	pulse-3H	1.8	rep2	18	3	3hpi	pulse-3H
N2-LUAm1-1.8	N2	LUAm1	N.ferruginous	pulse-3H	1.8	rep2	19	5	3hpi	pulse-3H
N2-LUAm1-1.8	N2	LUAm1	N.ferruginous	pulse-3H	1.8	rep2	20	0	3hpi	pulse-3H
N2-LUAm1-1.8	N2	LUAm1	N.ferruginous	pulse-3H	1.8	rep2	21	3	3hpi	pulse-3H
N2-LUAm1-1.8	N2	LUAm1	N.ferruginous	pulse-3H	1.8	rep2	22	5	3hpi	pulse-3H
N2-LUAm1-1.8	N2	LUAm1	N.ferruginous	pulse-3H	1.8	rep2	23	2	3hpi	pulse-3H
N2-LUAm1-1.8	N2	LUAm1	N.ferruginous	pulse-3H	1.8	rep2	24	5	3hpi	pulse-3H
N2-LUAm1-1.8	N2	LUAm1	N.ferruginous	pulse-3H	1.8	rep2	25	4	3hpi	pulse-3H
N2-LUAm1-1.8	N2	LUAm1	N.ferruginous	pulse-3H	1.8	rep2	26	3	3hpi	pulse-3H
N2-LUAm1-1.8	N2	LUAm1	N.ferruginous	pulse-3H	1.8	rep2	27	3	3hpi	pulse-3H
N2-LUAm1-1.8	N2	LUAm1	N.ferruginous	pulse-3H	1.8	rep2	28	7	3hpi	pulse-3H
N2-LUAm1-1.8	N2	LUAm1	N.ferruginous	pulse-3H	1.8	rep2	29	7	3hpi	pulse-3H
N2-LUAm1-1.8	N2	LUAm1	N.ferruginous	pulse-3H	1.8	rep2	30	2	3hpi	pulse-3H
N2-LUAm1-1.8	N2	LUAm1	N.ferruginous	pulse-3H	1.8	rep2	31	3	3hpi	pulse-3H
N2-LUAm1-1.8	N2	LUAm1	N.ferruginous	pulse-3H	1.8	rep2	32	2	3hpi	pulse-3H
N2-LUAm1-1.8	N2	LUAm1	N.ferruginous	pulse-3H	1.8	rep2	33	6	3hpi	pulse-3H
N2-LUAm1-1.8	N2	LUAm1	N.ferruginous	pulse-3H	1.8	rep2	34	6	3hpi	pulse-3H
N2-LUAm1-1.8	N2	LUAm1	N.ferruginous	pulse-3H	1.8	rep2	35	3	3hpi	pulse-3H
N2-LUAm1-1.8	N2	LUAm1	N.ferruginous	pulse-3H	1.8	rep2	36	5	3hpi	pulse-3H
N2-LUAm1-1.8	N2	LUAm1	N.ferruginous	pulse-3H	1.8	rep2	37	2	3hpi	pulse-3H
N2-LUAm1-1.8	N2	LUAm1	N.ferruginous	pulse-3H	1.8	rep2	38	3	3hpi	pulse-3H
N2-LUAm1-1.8	N2	LUAm1	N.ferruginous	pulse-3H	1.8	rep2	39	2	3hpi	pulse-3H
N2-LUAm1-1.8	N2	LUAm1	N.ferruginous	pulse-3H	1.8	rep2	40	0	3hpi	pulse-3H
JU1400-LUAm1-1.8	JU1400	LUAm1	N.ferruginous	pulse-3H	1.8	rep2	1	6	3hpi	pulse-3H
JU1400-LUAm1-1.8	JU1400	LUAm1	N.ferruginous	pulse-3H	1.8	rep2	2	3	3hpi	pulse-3H
JU1400-LUAm1-1.8	JU1400	LUAm1	N.ferruginous	pulse-3H	1.8	rep2	3	3	3hpi	pulse-3H
JU1400-LUAm1-1.8	JU1400	LUAm1	N.ferruginous	pulse-3H	1.8	rep2	4	6	3hpi	pulse-3H
JU1400-LUAm1-1.8	JU1400	LUAm1	N.ferruginous	pulse-3H	1.8	rep2	5	2	3hpi	pulse-3H
JU1400-LUAm1-1.8	JU1400	LUAm1	N.ferruginous	pulse-3H	1.8	rep2	6	4	3hpi	pulse-3H
JU1400-LUAm1-1.8	JU1400	LUAm1	N.ferruginous	pulse-3H	1.8	rep2	7	5	3hpi	pulse-3H
JU1400-LUAm1-1.8	JU1400	LUAm1	N.ferruginous	pulse-3H	1.8	rep2	8	0	3hpi	pulse-3H
JU1400-LUAm1-1.8	JU1400	LUAm1	N.ferruginous	pulse-3H	1.8	rep2	9	6	3hpi	pulse-3H
JU1400-LUAm1-1.8	JU1400	LUAm1	N.ferruginous	pulse-3H	1.8	rep2	10	1	3hpi	pulse-3H
JU1400-LUAm1-1.8	JU1400	LUAm1	N.ferruginous	pulse-3H	1.8	rep2	11	3	3hpi	pulse-3H
JU1400-LUAm1-1.8	JU1400	LUAm1	N.ferruginous	pulse-3H	1.8	rep2	12	3	3hpi	pulse-3H
JU1400-LUAm1-1.8	JU1400	LUAm1	N.ferruginous	pulse-3H	1.8	rep2	13	4	3hpi	pulse-3H
JU1400-LUAm1-1.8	JU1400	LUAm1	N.ferruginous	pulse-3H	1.8	rep2	14	2	3hpi	pulse-3H
JU1400-LUAm1-1.8	JU1400	LUAm1	N.ferruginous	pulse-3H	1.8	rep2	15	1	3hpi	pulse-3H
JU1400-LUAm1-1.8	JU1400	LUAm1	N.ferruginous	pulse-3H	1.8	rep2	16	2	3hpi	pulse-3H
JU1400-LUAm1-1.8	JU1400	LUAm1	N.ferruginous	pulse-3H	1.8	rep2	17	3	3hpi	pulse-3H
JU1400-LUAm1-1.8	JU1400	LUAm1	N.ferruginous	pulse-3H	1.8	rep2	18	3	3hpi	pulse-3H
JU1400-LUAm1-1.8	JU1400	LUAm1	N.ferruginous	pulse-3H	1.8	rep2	19	4	3hpi	pulse-3H
JU1400-LUAm1-1.8	JU1400	LUAm1	N.ferruginous	pulse-3H	1.8	rep2	20	3	3hpi	pulse-3H
JU1400-LUAm1-1.8	JU1400	LUAm1	N.ferruginous	pulse-3H	1.8	rep2	21	5	3hpi	pulse-3H
JU1400-LUAm1-1.8	JU1400	LUAm1	N.ferruginous	pulse-3H	1.8	rep2	22	4	3hpi	pulse-3H
JU1400-LUAm1-1.8	JU1400	LUAm1	N.ferruginous	pulse-3H	1.8	rep2	23	6	3hpi	pulse-3H
JU1400-LUAm1-1.8	JU1400	LUAm1	N.ferruginous	pulse-3H	1.8	rep2	24	2	3hpi	pulse-3H
JU1400-LUAm1-1.8	JU1400	LUAm1	N.ferruginous	pulse-3H	1.8	rep2	25	5	3hpi	pulse-3H
JU1400-LUAm1-1.8	JU1400	LUAm1	N.ferruginous	pulse-3H	1.8	rep2	26	2	3hpi	pulse-3H
JU1400-LUAm1-1.8	JU1400	LUAm1	N.ferruginous	pulse-3H	1.8	rep2	27	3	3hpi	pulse-3H
JU1400-LUAm1-1.8	JU1400	LUAm1	N.ferruginous	pulse-3H	1.8	rep2	28	4	3hpi	pulse-3H
JU1400-LUAm1-1.8	JU1400	LUAm1	N.ferruginous	pulse-3H	1.8	rep2	29	4	3hpi	pulse-3H
JU1400-LUAm1-1.8	JU1400	LUAm1	N.ferruginous	pulse-3H	1.8	rep2	30	1	3hpi	pulse-3H
JU1400-LUAm1-1.8	JU1400	LUAm1	N.ferruginous	pulse-3H	1.8	rep2	31	4	3hpi	pulse-3H
JU1400-LUAm1-1.8	JU1400	LUAm1	N.ferruginous	pulse-3H	1.8	rep2	32	5	3hpi	pulse-3H
JU1400-LUAm1-1.8	JU1400	LUAm1	N.ferruginous	pulse-3H	1.8	rep2	33	2	3hpi	pulse-3H
JU1400-LUAm1-1.8	JU1400	LUAm1	N.ferruginous	pulse-3H	1.8	rep2	34	5	3hpi	pulse-3H
JU1400-LUAm1-1.8	JU1400	LUAm1	N.ferruginous	pulse-3H	1.8	rep2	35	5	3hpi	pulse-3H
JU1400-LUAm1-1.8	JU1400	LUAm1	N.ferruginous	pulse-3H	1.8	rep2	36	4	3hpi	pulse-3H
JU1400-LUAm1-1.8	JU1400	LUAm1	N.ferruginous	pulse-3H	1.8	rep2	37	4	3hpi	pulse-3H
JU1400-LUAm1-1.8	JU1400	LUAm1	N.ferruginous	pulse-3H	1.8	rep2	38	2	3hpi	pulse-3H
JU1400-LUAm1-1.8	JU1400	LUAm1	N.ferruginous	pulse-3H	1.8	rep2	39	6	3hpi	pulse-3H
JU1400-LUAm1-1.8	JU1400	LUAm1	N.ferruginous	pulse-3H	1.8	rep2	40	4	3hpi	pulse-3H
N2-LUAm1-1.8	N2	LUAm1	N.ferruginous	pulse-3H	1.8	rep3	1	2	3hpi	pulse-3H
N2-LUAm1-1.8	N2	LUAm1	N.ferruginous	pulse-3H	1.8	rep3	2	4	3hpi	pulse-3H
N2-LUAm1-1.8	N2	LUAm1	N.ferruginous	pulse-3H	1.8	rep3	3	3	3hpi	pulse-3H
N2-LUAm1-1.8	N2	LUAm1	N.ferruginous	pulse-3H	1.8	rep3	4	5	3hpi	pulse-3H
N2-LUAm1-1.8	N2	LUAm1	N.ferruginous	pulse-3H	1.8	rep3	5	4	3hpi	pulse-3H
N2-LUAm1-1.8	N2	LUAm1	N.ferruginous	pulse-3H	1.8	rep3	6	3	3hpi	pulse-3H
N2-LUAm1-1.8	N2	LUAm1	N.ferruginous	pulse-3H	1.8	rep3	7	4	3hpi	pulse-3H
N2-LUAm1-1.8	N2	LUAm1	N.ferruginous	pulse-3H	1.8	rep3	8	3	3hpi	pulse-3H
N2-LUAm1-1.8	N2	LUAm1	N.ferruginous	pulse-3H	1.8	rep3	9	2	3hpi	pulse-3H
N2-LUAm1-1.8	N2	LUAm1	N.ferruginous	pulse-3H	1.8	rep3	10	4	3hpi	pulse-3H
N2-LUAm1-1.8	N2	LUAm1	N.ferruginous	pulse-3H	1.8	rep3	11	5	3hpi	pulse-3H
N2-LUAm1-1.8	N2	LUAm1	N.ferruginous	pulse-3H	1.8	rep3	12	6	3hpi	pulse-3H
N2-LUAm1-1.8	N2	LUAm1	N.ferruginous	pulse-3H	1.8	rep3	13	2	3hpi	pulse-3H
N2-LUAm1-1.8	N2	LUAm1	N.ferruginous	pulse-3H	1.8	rep3	14	5	3hpi	pulse-3H
N2-LUAm1-1.8	N2	LUAm1	N.ferruginous	pulse-3H	1.8	rep3	15	0	3hpi	pulse-3H
N2-LUAm1-1.8	N2	LUAm1	N.ferruginous	pulse-3H	1.8	rep3	16	3	3hpi	pulse-3H
N2-LUAm1-1.8	N2	LUAm1	N.ferruginous	pulse-3H	1.8	rep3	17	2	3hpi	pulse-3H
N2-LUAm1-1.8	N2	LUAm1	N.ferruginous	pulse-3H	1.8	rep3	18	8	3hpi	pulse-3H
N2-LUAm1-1.8	N2	LUAm1	N.ferruginous	pulse-3H	1.8	rep3	19	1	3hpi	pulse-3H
N2-LUAm1-1.8	N2	LUAm1	N.ferruginous	pulse-3H	1.8	rep3	20	2	3hpi	pulse-3H
N2-LUAm1-1.8	N2	LUAm1	N.ferruginous	pulse-3H	1.8	rep3	21	4	3hpi	pulse-3H
N2-LUAm1-1.8	N2	LUAm1	N.ferruginous	pulse-3H	1.8	rep3	22	2	3hpi	pulse-3H
N2-LUAm1-1.8	N2	LUAm1	N.ferruginous	pulse-3H	1.8	rep3	23	4	3hpi	pulse-3H
N2-LUAm1-1.8	N2	LUAm1	N.ferruginous	pulse-3H	1.8	rep3	24	4	3hpi	pulse-3H
N2-LUAm1-1.8	N2	LUAm1	N.ferruginous	pulse-3H	1.8	rep3	25	0	3hpi	pulse-3H
N2-LUAm1-1.8	N2	LUAm1	N.ferruginous	pulse-3H	1.8	rep3	26	3	3hpi	pulse-3H
N2-LUAm1-1.8	N2	LUAm1	N.ferruginous	pulse-3H	1.8	rep3	27	3	3hpi	pulse-3H
N2-LUAm1-1.8	N2	LUAm1	N.ferruginous	pulse-3H	1.8	rep3	28	5	3hpi	pulse-3H
N2-LUAm1-1.8	N2	LUAm1	N.ferruginous	pulse-3H	1.8	rep3	29	4	3hpi	pulse-3H
N2-LUAm1-1.8	N2	LUAm1	N.ferruginous	pulse-3H	1.8	rep3	30	0	3hpi	pulse-3H
N2-LUAm1-1.8	N2	LUAm1	N.ferruginous	pulse-3H	1.8	rep3	31	1	3hpi	pulse-3H
N2-LUAm1-1.8	N2	LUAm1	N.ferruginous	pulse-3H	1.8	rep3	32	5	3hpi	pulse-3H
N2-LUAm1-1.8	N2	LUAm1	N.ferruginous	pulse-3H	1.8	rep3	33	3	3hpi	pulse-3H
N2-LUAm1-1.8	N2	LUAm1	N.ferruginous	pulse-3H	1.8	rep3	34	3	3hpi	pulse-3H
N2-LUAm1-1.8	N2	LUAm1	N.ferruginous	pulse-3H	1.8	rep3	35	0	3hpi	pulse-3H
N2-LUAm1-1.8	N2	LUAm1	N.ferruginous	pulse-3H	1.8	rep3	36	1	3hpi	pulse-3H
N2-LUAm1-1.8	N2	LUAm1	N.ferruginous	pulse-3H	1.8	rep3	37	4	3hpi	pulse-3H
N2-LUAm1-1.8	N2	LUAm1	N.ferruginous	pulse-3H	1.8	rep3	38	3	3hpi	pulse-3H
N2-LUAm1-1.8	N2	LUAm1	N.ferruginous	pulse-3H	1.8	rep3	39	4	3hpi	pulse-3H
N2-LUAm1-1.8	N2	LUAm1	N.ferruginous	pulse-3H	1.8	rep3	40	3	3hpi	pulse-3H
JU1400-LUAm1-1.8	JU1400	LUAm1	N.ferruginous	pulse-3H	1.8	rep3	1	7	3hpi	pulse-3H
JU1400-LUAm1-1.8	JU1400	LUAm1	N.ferruginous	pulse-3H	1.8	rep3	2	4	3hpi	pulse-3H
JU1400-LUAm1-1.8	JU1400	LUAm1	N.ferruginous	pulse-3H	1.8	rep3	3	1	3hpi	pulse-3H
JU1400-LUAm1-1.8	JU1400	LUAm1	N.ferruginous	pulse-3H	1.8	rep3	4	6	3hpi	pulse-3H
JU1400-LUAm1-1.8	JU1400	LUAm1	N.ferruginous	pulse-3H	1.8	rep3	5	4	3hpi	pulse-3H
JU1400-LUAm1-1.8	JU1400	LUAm1	N.ferruginous	pulse-3H	1.8	rep3	6	3	3hpi	pulse-3H
JU1400-LUAm1-1.8	JU1400	LUAm1	N.ferruginous	pulse-3H	1.8	rep3	7	4	3hpi	pulse-3H
JU1400-LUAm1-1.8	JU1400	LUAm1	N.ferruginous	pulse-3H	1.8	rep3	8	1	3hpi	pulse-3H
JU1400-LUAm1-1.8	JU1400	LUAm1	N.ferruginous	pulse-3H	1.8	rep3	9	1	3hpi	pulse-3H
JU1400-LUAm1-1.8	JU1400	LUAm1	N.ferruginous	pulse-3H	1.8	rep3	10	5	3hpi	pulse-3H
JU1400-LUAm1-1.8	JU1400	LUAm1	N.ferruginous	pulse-3H	1.8	rep3	11	3	3hpi	pulse-3H
JU1400-LUAm1-1.8	JU1400	LUAm1	N.ferruginous	pulse-3H	1.8	rep3	12	11	3hpi	pulse-3H
JU1400-LUAm1-1.8	JU1400	LUAm1	N.ferruginous	pulse-3H	1.8	rep3	13	1	3hpi	pulse-3H
JU1400-LUAm1-1.8	JU1400	LUAm1	N.ferruginous	pulse-3H	1.8	rep3	14	3	3hpi	pulse-3H
JU1400-LUAm1-1.8	JU1400	LUAm1	N.ferruginous	pulse-3H	1.8	rep3	15	0	3hpi	pulse-3H
JU1400-LUAm1-1.8	JU1400	LUAm1	N.ferruginous	pulse-3H	1.8	rep3	16	1	3hpi	pulse-3H
JU1400-LUAm1-1.8	JU1400	LUAm1	N.ferruginous	pulse-3H	1.8	rep3	17	5	3hpi	pulse-3H
JU1400-LUAm1-1.8	JU1400	LUAm1	N.ferruginous	pulse-3H	1.8	rep3	18	6	3hpi	pulse-3H
JU1400-LUAm1-1.8	JU1400	LUAm1	N.ferruginous	pulse-3H	1.8	rep3	19	7	3hpi	pulse-3H
JU1400-LUAm1-1.8	JU1400	LUAm1	N.ferruginous	pulse-3H	1.8	rep3	20	2	3hpi	pulse-3H
JU1400-LUAm1-1.8	JU1400	LUAm1	N.ferruginous	pulse-3H	1.8	rep3	21	3	3hpi	pulse-3H
JU1400-LUAm1-1.8	JU1400	LUAm1	N.ferruginous	pulse-3H	1.8	rep3	22	3	3hpi	pulse-3H
JU1400-LUAm1-1.8	JU1400	LUAm1	N.ferruginous	pulse-3H	1.8	rep3	23	4	3hpi	pulse-3H
JU1400-LUAm1-1.8	JU1400	LUAm1	N.ferruginous	pulse-3H	1.8	rep3	24	2	3hpi	pulse-3H
JU1400-LUAm1-1.8	JU1400	LUAm1	N.ferruginous	pulse-3H	1.8	rep3	25	3	3hpi	pulse-3H
JU1400-LUAm1-1.8	JU1400	LUAm1	N.ferruginous	pulse-3H	1.8	rep3	26	3	3hpi	pulse-3H
JU1400-LUAm1-1.8	JU1400	LUAm1	N.ferruginous	pulse-3H	1.8	rep3	27	3	3hpi	pulse-3H
JU1400-LUAm1-1.8	JU1400	LUAm1	N.ferruginous	pulse-3H	1.8	rep3	28	6	3hpi	pulse-3H
JU1400-LUAm1-1.8	JU1400	LUAm1	N.ferruginous	pulse-3H	1.8	rep3	29	3	3hpi	pulse-3H
JU1400-LUAm1-1.8	JU1400	LUAm1	N.ferruginous	pulse-3H	1.8	rep3	30	6	3hpi	pulse-3H
JU1400-LUAm1-1.8	JU1400	LUAm1	N.ferruginous	pulse-3H	1.8	rep3	31	3	3hpi	pulse-3H
JU1400-LUAm1-1.8	JU1400	LUAm1	N.ferruginous	pulse-3H	1.8	rep3	32	3	3hpi	pulse-3H
JU1400-LUAm1-1.8	JU1400	LUAm1	N.ferruginous	pulse-3H	1.8	rep3	33	4	3hpi	pulse-3H
JU1400-LUAm1-1.8	JU1400	LUAm1	N.ferruginous	pulse-3H	1.8	rep3	34	4	3hpi	pulse-3H
JU1400-LUAm1-1.8	JU1400	LUAm1	N.ferruginous	pulse-3H	1.8	rep3	35	3	3hpi	pulse-3H
JU1400-LUAm1-1.8	JU1400	LUAm1	N.ferruginous	pulse-3H	1.8	rep3	36	2	3hpi	pulse-3H
JU1400-LUAm1-1.8	JU1400	LUAm1	N.ferruginous	pulse-3H	1.8	rep3	37	5	3hpi	pulse-3H
JU1400-LUAm1-1.8	JU1400	LUAm1	N.ferruginous	pulse-3H	1.8	rep3	38	5	3hpi	pulse-3H
JU1400-LUAm1-1.8	JU1400	LUAm1	N.ferruginous	pulse-3H	1.8	rep3	39	3	3hpi	pulse-3H
JU1400-LUAm1-1.8	JU1400	LUAm1	N.ferruginous	pulse-3H	1.8	rep3	40	2	3hpi	pulse-3H

## Sheet: f3F.fS8CD.LUAm1.pulse.72h
exp.name	strain	spore.strain	spore.species	dose	spores	fixing.date	worm.number	area	percent.infected	area.infected	timepoint	variable
N2-LUAm1-1.8	N2	LUAm1	N.ferruginous	pulse-72H	1.8	rep1	1	49838	18.53	9234.99	72hpi	pulse-72H
N2-LUAm1-1.8	N2	LUAm1	N.ferruginous	pulse-72H	1.8	rep1	2	50425	0	0	72hpi	pulse-72H
N2-LUAm1-1.8	N2	LUAm1	N.ferruginous	pulse-72H	1.8	rep1	3	45532.7	31.16	14188	72hpi	pulse-72H
N2-LUAm1-1.8	N2	LUAm1	N.ferruginous	pulse-72H	1.8	rep1	4	46458.6	3.88	1802.59	72hpi	pulse-72H
N2-LUAm1-1.8	N2	LUAm1	N.ferruginous	pulse-72H	1.8	rep1	5	49214.7	0	0	72hpi	pulse-72H
N2-LUAm1-1.8	N2	LUAm1	N.ferruginous	pulse-72H	1.8	rep1	6	39732.6	23.54	9353.05	72hpi	pulse-72H
N2-LUAm1-1.8	N2	LUAm1	N.ferruginous	pulse-72H	1.8	rep1	7	46445.3	1.65	766.348	72hpi	pulse-72H
N2-LUAm1-1.8	N2	LUAm1	N.ferruginous	pulse-72H	1.8	rep1	8	37570	0	0	72hpi	pulse-72H
N2-LUAm1-1.8	N2	LUAm1	N.ferruginous	pulse-72H	1.8	rep1	9	47835.4	8.6	4113.84	72hpi	pulse-72H
N2-LUAm1-1.8	N2	LUAm1	N.ferruginous	pulse-72H	1.8	rep1	10	48308.6	18.57	8970.91	72hpi	pulse-72H
N2-LUAm1-1.8	N2	LUAm1	N.ferruginous	pulse-72H	1.8	rep1	11	45018.2	2.61	1174.98	72hpi	pulse-72H
N2-LUAm1-1.8	N2	LUAm1	N.ferruginous	pulse-72H	1.8	rep1	12	48314.4	6.17	2981	72hpi	pulse-72H
N2-LUAm1-1.8	N2	LUAm1	N.ferruginous	pulse-72H	1.8	rep1	13	42274.4	0	0	72hpi	pulse-72H
N2-LUAm1-1.8	N2	LUAm1	N.ferruginous	pulse-72H	1.8	rep1	14	46192.2	11.75	5427.59	72hpi	pulse-72H
N2-LUAm1-1.8	N2	LUAm1	N.ferruginous	pulse-72H	1.8	rep1	15	47841.2	24.6	11768.9	72hpi	pulse-72H
N2-LUAm1-1.8	N2	LUAm1	N.ferruginous	pulse-72H	1.8	rep1	16	54775.7	12.64	6923.65	72hpi	pulse-72H
N2-LUAm1-1.8	N2	LUAm1	N.ferruginous	pulse-72H	1.8	rep1	17	49907.3	7.39	3688.15	72hpi	pulse-72H
N2-LUAm1-1.8	N2	LUAm1	N.ferruginous	pulse-72H	1.8	rep1	18	51371.5	12.13	6231.37	72hpi	pulse-72H
N2-LUAm1-1.8	N2	LUAm1	N.ferruginous	pulse-72H	1.8	rep1	19	46004.3	6.83	3142.09	72hpi	pulse-72H
N2-LUAm1-1.8	N2	LUAm1	N.ferruginous	pulse-72H	1.8	rep1	20	56162.5	6.35	3566.32	72hpi	pulse-72H
N2-LUAm1-1.8	N2	LUAm1	N.ferruginous	pulse-72H	1.8	rep1	21	36877.4	1.44	531.035	72hpi	pulse-72H
N2-LUAm1-1.8	N2	LUAm1	N.ferruginous	pulse-72H	1.8	rep1	22	61289	0	0	72hpi	pulse-72H
N2-LUAm1-1.8	N2	LUAm1	N.ferruginous	pulse-72H	1.8	rep1	23	53928.2	4.29	2313.52	72hpi	pulse-72H
N2-LUAm1-1.8	N2	LUAm1	N.ferruginous	pulse-72H	1.8	rep1	24	55403.2	5.53	3063.79	72hpi	pulse-72H
N2-LUAm1-1.8	N2	LUAm1	N.ferruginous	pulse-72H	1.8	rep1	25	42755.1	3.33	1423.74	72hpi	pulse-72H
N2-LUAm1-1.8	N2	LUAm1	N.ferruginous	pulse-72H	1.8	rep1	26	49786.9	8.29	4127.33	72hpi	pulse-72H
N2-LUAm1-1.8	N2	LUAm1	N.ferruginous	pulse-72H	1.8	rep1	27	42260.4	0	0	72hpi	pulse-72H
N2-LUAm1-1.8	N2	LUAm1	N.ferruginous	pulse-72H	1.8	rep1	28	43788.9	5.5	2408.39	72hpi	pulse-72H
N2-LUAm1-1.8	N2	LUAm1	N.ferruginous	pulse-72H	1.8	rep1	29	66987.7	0	0	72hpi	pulse-72H
N2-LUAm1-1.8	N2	LUAm1	N.ferruginous	pulse-72H	1.8	rep1	30	48613.7	12.3	5979.49	72hpi	pulse-72H
N2-LUAm1-1.8	N2	LUAm1	N.ferruginous	pulse-72H	1.8	rep1	31	64561.3	5.04	3253.89	72hpi	pulse-72H
N2-LUAm1-1.8	N2	LUAm1	N.ferruginous	pulse-72H	1.8	rep1	32	61471.2	14.49	8907.18	72hpi	pulse-72H
N2-LUAm1-1.8	N2	LUAm1	N.ferruginous	pulse-72H	1.8	rep1	33	51706.3	7.4	3826.26	72hpi	pulse-72H
N2-LUAm1-1.8	N2	LUAm1	N.ferruginous	pulse-72H	1.8	rep1	34	50740.8	0	0	72hpi	pulse-72H
N2-LUAm1-1.8	N2	LUAm1	N.ferruginous	pulse-72H	1.8	rep1	35	49611.3	4.89	2425.99	72hpi	pulse-72H
N2-LUAm1-1.8	N2	LUAm1	N.ferruginous	pulse-72H	1.8	rep1	36	51585.1	11.57	5968.39	72hpi	pulse-72H
N2-LUAm1-1.8	N2	LUAm1	N.ferruginous	pulse-72H	1.8	rep1	37	61552.8	3.54	2178.97	72hpi	pulse-72H
N2-LUAm1-1.8	N2	LUAm1	N.ferruginous	pulse-72H	1.8	rep1	38	56200.4	5.74	3225.9	72hpi	pulse-72H
N2-LUAm1-1.8	N2	LUAm1	N.ferruginous	pulse-72H	1.8	rep1	39	40576.8	0	0	72hpi	pulse-72H
N2-LUAm1-1.8	N2	LUAm1	N.ferruginous	pulse-72H	1.8	rep1	40	42748.5	0	0	72hpi	pulse-72H
N2-LUAm1-1.8	N2	LUAm1	N.ferruginous	pulse-72H	1.8	rep1	41	56930.1	10.33	5880.88	72hpi	pulse-72H
JU1400-LUAm1-1.8	JU1400	LUAm1	N.ferruginous	pulse-72H	1.8	rep1	1	45357.9	7.8	3537.92	72hpi	pulse-72H
JU1400-LUAm1-1.8	JU1400	LUAm1	N.ferruginous	pulse-72H	1.8	rep1	2	52311.4	11.11	5811.8	72hpi	pulse-72H
JU1400-LUAm1-1.8	JU1400	LUAm1	N.ferruginous	pulse-72H	1.8	rep1	3	46403.3	0	0	72hpi	pulse-72H
JU1400-LUAm1-1.8	JU1400	LUAm1	N.ferruginous	pulse-72H	1.8	rep1	4	41027.8	21.74	8919.44	72hpi	pulse-72H
JU1400-LUAm1-1.8	JU1400	LUAm1	N.ferruginous	pulse-72H	1.8	rep1	5	61903.2	10.5	6499.84	72hpi	pulse-72H
JU1400-LUAm1-1.8	JU1400	LUAm1	N.ferruginous	pulse-72H	1.8	rep1	6	46407.4	0.26	120.659	72hpi	pulse-72H
JU1400-LUAm1-1.8	JU1400	LUAm1	N.ferruginous	pulse-72H	1.8	rep1	7	54186.2	3.22	1744.8	72hpi	pulse-72H
JU1400-LUAm1-1.8	JU1400	LUAm1	N.ferruginous	pulse-72H	1.8	rep1	8	51533.9	2.77	1427.49	72hpi	pulse-72H
JU1400-LUAm1-1.8	JU1400	LUAm1	N.ferruginous	pulse-72H	1.8	rep1	9	48839.6	21.48	10490.7	72hpi	pulse-72H
JU1400-LUAm1-1.8	JU1400	LUAm1	N.ferruginous	pulse-72H	1.8	rep1	10	52935.5	17.98	9517.81	72hpi	pulse-72H
JU1400-LUAm1-1.8	JU1400	LUAm1	N.ferruginous	pulse-72H	1.8	rep1	11	77641.4	6.23	4837.06	72hpi	pulse-72H
JU1400-LUAm1-1.8	JU1400	LUAm1	N.ferruginous	pulse-72H	1.8	rep1	12	53873.8	8.56	4611.6	72hpi	pulse-72H
JU1400-LUAm1-1.8	JU1400	LUAm1	N.ferruginous	pulse-72H	1.8	rep1	13	62807.7	8.9	5589.88	72hpi	pulse-72H
JU1400-LUAm1-1.8	JU1400	LUAm1	N.ferruginous	pulse-72H	1.8	rep1	14	52087.2	6.49	3380.46	72hpi	pulse-72H
JU1400-LUAm1-1.8	JU1400	LUAm1	N.ferruginous	pulse-72H	1.8	rep1	15	67177.3	0	0	72hpi	pulse-72H
JU1400-LUAm1-1.8	JU1400	LUAm1	N.ferruginous	pulse-72H	1.8	rep1	16	53503.6	0	0	72hpi	pulse-72H
JU1400-LUAm1-1.8	JU1400	LUAm1	N.ferruginous	pulse-72H	1.8	rep1	17	50083.7	0	0	72hpi	pulse-72H
JU1400-LUAm1-1.8	JU1400	LUAm1	N.ferruginous	pulse-72H	1.8	rep1	18	20361.8	48.53	9881.58	72hpi	pulse-72H
JU1400-LUAm1-1.8	JU1400	LUAm1	N.ferruginous	pulse-72H	1.8	rep1	19	45851.7	3.88	1779.05	72hpi	pulse-72H
JU1400-LUAm1-1.8	JU1400	LUAm1	N.ferruginous	pulse-72H	1.8	rep1	20	68286.2	5.73	3912.8	72hpi	pulse-72H
JU1400-LUAm1-1.8	JU1400	LUAm1	N.ferruginous	pulse-72H	1.8	rep1	21	48071.2	0	0	72hpi	pulse-72H
JU1400-LUAm1-1.8	JU1400	LUAm1	N.ferruginous	pulse-72H	1.8	rep1	22	64274.4	5.11	3284.42	72hpi	pulse-72H
JU1400-LUAm1-1.8	JU1400	LUAm1	N.ferruginous	pulse-72H	1.8	rep1	23	39713.6	0	0	72hpi	pulse-72H
JU1400-LUAm1-1.8	JU1400	LUAm1	N.ferruginous	pulse-72H	1.8	rep1	24	44976.2	0	0	72hpi	pulse-72H
JU1400-LUAm1-1.8	JU1400	LUAm1	N.ferruginous	pulse-72H	1.8	rep1	25	44484.8	8.36	3718.93	72hpi	pulse-72H
JU1400-LUAm1-1.8	JU1400	LUAm1	N.ferruginous	pulse-72H	1.8	rep1	26	60023.4	2.76	1656.65	72hpi	pulse-72H
JU1400-LUAm1-1.8	JU1400	LUAm1	N.ferruginous	pulse-72H	1.8	rep1	27	42517.6	19.42	8256.92	72hpi	pulse-72H
JU1400-LUAm1-1.8	JU1400	LUAm1	N.ferruginous	pulse-72H	1.8	rep1	28	57923.5	16.88	9777.49	72hpi	pulse-72H
JU1400-LUAm1-1.8	JU1400	LUAm1	N.ferruginous	pulse-72H	1.8	rep1	29	52686.6	13.13	6917.74	72hpi	pulse-72H
JU1400-LUAm1-1.8	JU1400	LUAm1	N.ferruginous	pulse-72H	1.8	rep1	30	24819.7	22.38	5554.64	72hpi	pulse-72H
JU1400-LUAm1-1.8	JU1400	LUAm1	N.ferruginous	pulse-72H	1.8	rep1	31	38049	8.7	3310.26	72hpi	pulse-72H
JU1400-LUAm1-1.8	JU1400	LUAm1	N.ferruginous	pulse-72H	1.8	rep1	32	36415.8	26.51	9653.82	72hpi	pulse-72H
N2-LUAm1-1.8	N2	LUAm1	N.ferruginous	pulse-72H	1.8	rep2	1	52920.7	23.62	12499.9	72hpi	pulse-72H
N2-LUAm1-1.8	N2	LUAm1	N.ferruginous	pulse-72H	1.8	rep2	2	44998.4	15.33	6898.26	72hpi	pulse-72H
N2-LUAm1-1.8	N2	LUAm1	N.ferruginous	pulse-72H	1.8	rep2	3	50605.6	12.54	6345.94	72hpi	pulse-72H
N2-LUAm1-1.8	N2	LUAm1	N.ferruginous	pulse-72H	1.8	rep2	4	40139.8	10.12	4062.15	72hpi	pulse-72H
N2-LUAm1-1.8	N2	LUAm1	N.ferruginous	pulse-72H	1.8	rep2	5	39481.9	30.04	11860.4	72hpi	pulse-72H
N2-LUAm1-1.8	N2	LUAm1	N.ferruginous	pulse-72H	1.8	rep2	6	39812.5	2.19	871.895	72hpi	pulse-72H
N2-LUAm1-1.8	N2	LUAm1	N.ferruginous	pulse-72H	1.8	rep2	7	35010.9	36.87	12908.5	72hpi	pulse-72H
N2-LUAm1-1.8	N2	LUAm1	N.ferruginous	pulse-72H	1.8	rep2	8	40852.2	5.7	2328.57	72hpi	pulse-72H
N2-LUAm1-1.8	N2	LUAm1	N.ferruginous	pulse-72H	1.8	rep2	9	53486.3	12.11	6477.19	72hpi	pulse-72H
N2-LUAm1-1.8	N2	LUAm1	N.ferruginous	pulse-72H	1.8	rep2	10	40168.7	0	0	72hpi	pulse-72H
N2-LUAm1-1.8	N2	LUAm1	N.ferruginous	pulse-72H	1.8	rep2	11	44596.1	14.02	6252.37	72hpi	pulse-72H
N2-LUAm1-1.8	N2	LUAm1	N.ferruginous	pulse-72H	1.8	rep2	12	45916.1	0	0	72hpi	pulse-72H
N2-LUAm1-1.8	N2	LUAm1	N.ferruginous	pulse-72H	1.8	rep2	13	49679.7	13.6	6756.44	72hpi	pulse-72H
N2-LUAm1-1.8	N2	LUAm1	N.ferruginous	pulse-72H	1.8	rep2	14	34145.2	0	0	72hpi	pulse-72H
N2-LUAm1-1.8	N2	LUAm1	N.ferruginous	pulse-72H	1.8	rep2	15	47455.3	2.44	1157.91	72hpi	pulse-72H
N2-LUAm1-1.8	N2	LUAm1	N.ferruginous	pulse-72H	1.8	rep2	16	37123.1	1.8	668.217	72hpi	pulse-72H
N2-LUAm1-1.8	N2	LUAm1	N.ferruginous	pulse-72H	1.8	rep2	17	45611.8	0	0	72hpi	pulse-72H
N2-LUAm1-1.8	N2	LUAm1	N.ferruginous	pulse-72H	1.8	rep2	18	40186.8	37.14	14925.4	72hpi	pulse-72H
N2-LUAm1-1.8	N2	LUAm1	N.ferruginous	pulse-72H	1.8	rep2	19	39334.3	12.07	4747.66	72hpi	pulse-72H
N2-LUAm1-1.8	N2	LUAm1	N.ferruginous	pulse-72H	1.8	rep2	20	37745.6	29.09	10980.2	72hpi	pulse-72H
N2-LUAm1-1.8	N2	LUAm1	N.ferruginous	pulse-72H	1.8	rep2	21	55098.9	16.25	8953.58	72hpi	pulse-72H
N2-LUAm1-1.8	N2	LUAm1	N.ferruginous	pulse-72H	1.8	rep2	22	47499	8.45	4013.67	72hpi	pulse-72H
N2-LUAm1-1.8	N2	LUAm1	N.ferruginous	pulse-72H	1.8	rep2	23	43042.8	2.79	1200.89	72hpi	pulse-72H
N2-LUAm1-1.8	N2	LUAm1	N.ferruginous	pulse-72H	1.8	rep2	24	41614.8	9.2	3828.56	72hpi	pulse-72H
N2-LUAm1-1.8	N2	LUAm1	N.ferruginous	pulse-72H	1.8	rep2	25	48236.1	17.18	8286.96	72hpi	pulse-72H
N2-LUAm1-1.8	N2	LUAm1	N.ferruginous	pulse-72H	1.8	rep2	26	58047.2	15.1	8765.13	72hpi	pulse-72H
N2-LUAm1-1.8	N2	LUAm1	N.ferruginous	pulse-72H	1.8	rep2	27	50790.3	29.73	15100	72hpi	pulse-72H
N2-LUAm1-1.8	N2	LUAm1	N.ferruginous	pulse-72H	1.8	rep2	28	56230.9	0	0	72hpi	pulse-72H
N2-LUAm1-1.8	N2	LUAm1	N.ferruginous	pulse-72H	1.8	rep2	29	55756.8	0	0	72hpi	pulse-72H
N2-LUAm1-1.8	N2	LUAm1	N.ferruginous	pulse-72H	1.8	rep2	30	47986.3	9.84	4721.85	72hpi	pulse-72H
N2-LUAm1-1.8	N2	LUAm1	N.ferruginous	pulse-72H	1.8	rep2	31	63877.8	10.63	6790.21	72hpi	pulse-72H
N2-LUAm1-1.8	N2	LUAm1	N.ferruginous	pulse-72H	1.8	rep2	32	51127.5	22.62	11565	72hpi	pulse-72H
N2-LUAm1-1.8	N2	LUAm1	N.ferruginous	pulse-72H	1.8	rep2	33	45474.1	7.97	3624.29	72hpi	pulse-72H
JU1400-LUAm1-1.8	JU1400	LUAm1	N.ferruginous	pulse-72H	1.8	rep2	1	55695	3.01	1676.42	72hpi	pulse-72H
JU1400-LUAm1-1.8	JU1400	LUAm1	N.ferruginous	pulse-72H	1.8	rep2	2	21232.4	0	0	72hpi	pulse-72H
JU1400-LUAm1-1.8	JU1400	LUAm1	N.ferruginous	pulse-72H	1.8	rep2	3	47739.8	14.77	7051.16	72hpi	pulse-72H
JU1400-LUAm1-1.8	JU1400	LUAm1	N.ferruginous	pulse-72H	1.8	rep2	4	22382.5	47.67	10669.8	72hpi	pulse-72H
JU1400-LUAm1-1.8	JU1400	LUAm1	N.ferruginous	pulse-72H	1.8	rep2	5	20495.3	31.69	6494.98	72hpi	pulse-72H
JU1400-LUAm1-1.8	JU1400	LUAm1	N.ferruginous	pulse-72H	1.8	rep2	6	26140.5	29.82	7795.09	72hpi	pulse-72H
JU1400-LUAm1-1.8	JU1400	LUAm1	N.ferruginous	pulse-72H	1.8	rep2	7	46611.1	15.65	7294.63	72hpi	pulse-72H
JU1400-LUAm1-1.8	JU1400	LUAm1	N.ferruginous	pulse-72H	1.8	rep2	8	49938.6	8.99	4489.48	72hpi	pulse-72H
JU1400-LUAm1-1.8	JU1400	LUAm1	N.ferruginous	pulse-72H	1.8	rep2	9	43234.1	19.08	8249.06	72hpi	pulse-72H
JU1400-LUAm1-1.8	JU1400	LUAm1	N.ferruginous	pulse-72H	1.8	rep2	10	45609.3	13.07	5961.14	72hpi	pulse-72H
JU1400-LUAm1-1.8	JU1400	LUAm1	N.ferruginous	pulse-72H	1.8	rep2	11	19271	29.03	5594.38	72hpi	pulse-72H
JU1400-LUAm1-1.8	JU1400	LUAm1	N.ferruginous	pulse-72H	1.8	rep2	12	47087.6	13.5	6356.83	72hpi	pulse-72H
JU1400-LUAm1-1.8	JU1400	LUAm1	N.ferruginous	pulse-72H	1.8	rep2	13	52816.8	0.32	169.014	72hpi	pulse-72H
JU1400-LUAm1-1.8	JU1400	LUAm1	N.ferruginous	pulse-72H	1.8	rep2	14	52510.1	17.47	9173.52	72hpi	pulse-72H
JU1400-LUAm1-1.8	JU1400	LUAm1	N.ferruginous	pulse-72H	1.8	rep2	15	35662.2	29.43	10495.4	72hpi	pulse-72H
JU1400-LUAm1-1.8	JU1400	LUAm1	N.ferruginous	pulse-72H	1.8	rep2	16	44863.2	32.3	14490.8	72hpi	pulse-72H
JU1400-LUAm1-1.8	JU1400	LUAm1	N.ferruginous	pulse-72H	1.8	rep2	17	43901.1	0	0	72hpi	pulse-72H
JU1400-LUAm1-1.8	JU1400	LUAm1	N.ferruginous	pulse-72H	1.8	rep2	18	30736	35.34	10862.1	72hpi	pulse-72H
JU1400-LUAm1-1.8	JU1400	LUAm1	N.ferruginous	pulse-72H	1.8	rep2	19	58125.5	7.87	4574.48	72hpi	pulse-72H
JU1400-LUAm1-1.8	JU1400	LUAm1	N.ferruginous	pulse-72H	1.8	rep2	20	19427.7	0	0	72hpi	pulse-72H
JU1400-LUAm1-1.8	JU1400	LUAm1	N.ferruginous	pulse-72H	1.8	rep2	21	20298.3	75.23	15270.4	72hpi	pulse-72H
JU1400-LUAm1-1.8	JU1400	LUAm1	N.ferruginous	pulse-72H	1.8	rep2	22	30017.1	6.74	2023.15	72hpi	pulse-72H
JU1400-LUAm1-1.8	JU1400	LUAm1	N.ferruginous	pulse-72H	1.8	rep2	23	46434.6	10.53	4889.57	72hpi	pulse-72H
JU1400-LUAm1-1.8	JU1400	LUAm1	N.ferruginous	pulse-72H	1.8	rep2	24	35500.6	26.83	9524.81	72hpi	pulse-72H
JU1400-LUAm1-1.8	JU1400	LUAm1	N.ferruginous	pulse-72H	1.8	rep2	25	53173	0.03	15.9519	72hpi	pulse-72H
JU1400-LUAm1-1.8	JU1400	LUAm1	N.ferruginous	pulse-72H	1.8	rep2	26	45203.7	3.52	1591.17	72hpi	pulse-72H
JU1400-LUAm1-1.8	JU1400	LUAm1	N.ferruginous	pulse-72H	1.8	rep2	27	21199.4	53.79	11403.2	72hpi	pulse-72H
JU1400-LUAm1-1.8	JU1400	LUAm1	N.ferruginous	pulse-72H	1.8	rep2	28	48626.9	32.82	15959.3	72hpi	pulse-72H
JU1400-LUAm1-1.8	JU1400	LUAm1	N.ferruginous	pulse-72H	1.8	rep2	29	56850.9	13.09	7441.79	72hpi	pulse-72H
JU1400-LUAm1-1.8	JU1400	LUAm1	N.ferruginous	pulse-72H	1.8	rep2	30	44169.8	11.21	4951.44	72hpi	pulse-72H
JU1400-LUAm1-1.8	JU1400	LUAm1	N.ferruginous	pulse-72H	1.8	rep2	31	50101	23.51	11778.8	72hpi	pulse-72H
JU1400-LUAm1-1.8	JU1400	LUAm1	N.ferruginous	pulse-72H	1.8	rep2	32	52730.2	19.82	10451.1	72hpi	pulse-72H
JU1400-LUAm1-1.8	JU1400	LUAm1	N.ferruginous	pulse-72H	1.8	rep2	33	21389.9	0	0	72hpi	pulse-72H
JU1400-LUAm1-1.8	JU1400	LUAm1	N.ferruginous	pulse-72H	1.8	rep2	34	19951.2	29.04	5793.83	72hpi	pulse-72H
JU1400-LUAm1-1.8	JU1400	LUAm1	N.ferruginous	pulse-72H	1.8	rep2	35	62388.8	9.81	6120.35	72hpi	pulse-72H
JU1400-LUAm1-1.8	JU1400	LUAm1	N.ferruginous	pulse-72H	1.8	rep2	36	65060.1	2.22	1444.33	72hpi	pulse-72H
JU1400-LUAm1-1.8	JU1400	LUAm1	N.ferruginous	pulse-72H	1.8	rep2	37	37443.9	35.15	13161.5	72hpi	pulse-72H
JU1400-LUAm1-1.8	JU1400	LUAm1	N.ferruginous	pulse-72H	1.8	rep2	38	42322.2	0	0	72hpi	pulse-72H
JU1400-LUAm1-1.8	JU1400	LUAm1	N.ferruginous	pulse-72H	1.8	rep2	39	25006	19.91	4978.69	72hpi	pulse-72H
JU1400-LUAm1-1.8	JU1400	LUAm1	N.ferruginous	pulse-72H	1.8	rep2	40	48070.4	7.65	3677.38	72hpi	pulse-72H
JU1400-LUAm1-1.8	JU1400	LUAm1	N.ferruginous	pulse-72H	1.8	rep2	41	49721.8	7.89	3923.05	72hpi	pulse-72H
JU1400-LUAm1-1.8	JU1400	LUAm1	N.ferruginous	pulse-72H	1.8	rep2	42	68120.5	0.01	6.81205	72hpi	pulse-72H
JU1400-LUAm1-1.8	JU1400	LUAm1	N.ferruginous	pulse-72H	1.8	rep2	43	48522.2	0	0	72hpi	pulse-72H
JU1400-LUAm1-1.8	JU1400	LUAm1	N.ferruginous	pulse-72H	1.8	rep2	44	21971.1	23.21	5099.5	72hpi	pulse-72H
JU1400-LUAm1-1.8	JU1400	LUAm1	N.ferruginous	pulse-72H	1.8	rep2	45	43064.2	12.12	5219.38	72hpi	pulse-72H
JU1400-LUAm1-1.8	JU1400	LUAm1	N.ferruginous	pulse-72H	1.8	rep2	46	67417.2	2.03	1368.57	72hpi	pulse-72H
JU1400-LUAm1-1.8	JU1400	LUAm1	N.ferruginous	pulse-72H	1.8	rep2	47	29485.3	30.47	8984.17	72hpi	pulse-72H
JU1400-LUAm1-1.8	JU1400	LUAm1	N.ferruginous	pulse-72H	1.8	rep2	48	24719.1	15.88	3925.39	72hpi	pulse-72H
JU1400-LUAm1-1.8	JU1400	LUAm1	N.ferruginous	pulse-72H	1.8	rep2	49	56050.4	0	0	72hpi	pulse-72H
JU1400-LUAm1-1.8	JU1400	LUAm1	N.ferruginous	pulse-72H	1.8	rep2	50	48809.1	23.72	11577.5	72hpi	pulse-72H
JU1400-LUAm1-1.8	JU1400	LUAm1	N.ferruginous	pulse-72H	1.8	rep2	51	26297.1	2.43	639.02	72hpi	pulse-72H
JU1400-LUAm1-1.8	JU1400	LUAm1	N.ferruginous	pulse-72H	1.8	rep2	52	47319.3	3.23	1528.41	72hpi	pulse-72H
JU1400-LUAm1-1.8	JU1400	LUAm1	N.ferruginous	pulse-72H	1.8	rep2	53	75145.8	0	0	72hpi	pulse-72H
N2-LUAm1-1.8	N2	LUAm1	N.ferruginous	pulse-72H	1.8	rep3	1	63315.5	2.51	1589.22	72hpi	pulse-72H
N2-LUAm1-1.8	N2	LUAm1	N.ferruginous	pulse-72H	1.8	rep3	2	65212.6	3.63	2367.22	72hpi	pulse-72H
N2-LUAm1-1.8	N2	LUAm1	N.ferruginous	pulse-72H	1.8	rep3	3	58795.8	2.87	1687.44	72hpi	pulse-72H
N2-LUAm1-1.8	N2	LUAm1	N.ferruginous	pulse-72H	1.8	rep3	4	71614.6	6.59	4719.4	72hpi	pulse-72H
N2-LUAm1-1.8	N2	LUAm1	N.ferruginous	pulse-72H	1.8	rep3	5	45492.3	7.62	3466.51	72hpi	pulse-72H
N2-LUAm1-1.8	N2	LUAm1	N.ferruginous	pulse-72H	1.8	rep3	6	53864.7	0.01	5.38647	72hpi	pulse-72H
N2-LUAm1-1.8	N2	LUAm1	N.ferruginous	pulse-72H	1.8	rep3	7	56054.5	8.41	4714.18	72hpi	pulse-72H
N2-LUAm1-1.8	N2	LUAm1	N.ferruginous	pulse-72H	1.8	rep3	8	52395.5	16.17	8472.35	72hpi	pulse-72H
N2-LUAm1-1.8	N2	LUAm1	N.ferruginous	pulse-72H	1.8	rep3	9	67813.8	3.79	2570.14	72hpi	pulse-72H
N2-LUAm1-1.8	N2	LUAm1	N.ferruginous	pulse-72H	1.8	rep3	10	57625.1	16.03	9237.3	72hpi	pulse-72H
N2-LUAm1-1.8	N2	LUAm1	N.ferruginous	pulse-72H	1.8	rep3	11	48609.6	12.02	5842.87	72hpi	pulse-72H
N2-LUAm1-1.8	N2	LUAm1	N.ferruginous	pulse-72H	1.8	rep3	12	62837.3	2.04	1281.88	72hpi	pulse-72H
N2-LUAm1-1.8	N2	LUAm1	N.ferruginous	pulse-72H	1.8	rep3	13	48572.5	5.03	2443.2	72hpi	pulse-72H
N2-LUAm1-1.8	N2	LUAm1	N.ferruginous	pulse-72H	1.8	rep3	14	43041.1	7.35	3163.52	72hpi	pulse-72H
N2-LUAm1-1.8	N2	LUAm1	N.ferruginous	pulse-72H	1.8	rep3	15	53654.5	5.31	2849.05	72hpi	pulse-72H
N2-LUAm1-1.8	N2	LUAm1	N.ferruginous	pulse-72H	1.8	rep3	16	53483	10.65	5695.94	72hpi	pulse-72H
N2-LUAm1-1.8	N2	LUAm1	N.ferruginous	pulse-72H	1.8	rep3	17	52980.1	14.11	7475.49	72hpi	pulse-72H
N2-LUAm1-1.8	N2	LUAm1	N.ferruginous	pulse-72H	1.8	rep3	18	56274.6	5.78	3252.67	72hpi	pulse-72H
N2-LUAm1-1.8	N2	LUAm1	N.ferruginous	pulse-72H	1.8	rep3	19	57560.8	9.12	5249.54	72hpi	pulse-72H
N2-LUAm1-1.8	N2	LUAm1	N.ferruginous	pulse-72H	1.8	rep3	20	52970.2	6.24	3305.34	72hpi	pulse-72H
N2-LUAm1-1.8	N2	LUAm1	N.ferruginous	pulse-72H	1.8	rep3	21	54105.4	5.41	2927.1	72hpi	pulse-72H
N2-LUAm1-1.8	N2	LUAm1	N.ferruginous	pulse-72H	1.8	rep3	22	54981	7.13	3920.15	72hpi	pulse-72H
N2-LUAm1-1.8	N2	LUAm1	N.ferruginous	pulse-72H	1.8	rep3	23	51356.7	10.37	5325.69	72hpi	pulse-72H
N2-LUAm1-1.8	N2	LUAm1	N.ferruginous	pulse-72H	1.8	rep3	24	55604.3	3.83	2129.65	72hpi	pulse-72H
N2-LUAm1-1.8	N2	LUAm1	N.ferruginous	pulse-72H	1.8	rep3	25	59465.3	6.64	3948.5	72hpi	pulse-72H
N2-LUAm1-1.8	N2	LUAm1	N.ferruginous	pulse-72H	1.8	rep3	26	56398.3	5.27	2972.19	72hpi	pulse-72H
N2-LUAm1-1.8	N2	LUAm1	N.ferruginous	pulse-72H	1.8	rep3	27	54570.4	6.09	3323.34	72hpi	pulse-72H
N2-LUAm1-1.8	N2	LUAm1	N.ferruginous	pulse-72H	1.8	rep3	28	64797.9	8.38	5430.07	72hpi	pulse-72H
N2-LUAm1-1.8	N2	LUAm1	N.ferruginous	pulse-72H	1.8	rep3	29	50766.4	16.6	8427.22	72hpi	pulse-72H
N2-LUAm1-1.8	N2	LUAm1	N.ferruginous	pulse-72H	1.8	rep3	30	61656.7	4.86	2996.52	72hpi	pulse-72H
N2-LUAm1-1.8	N2	LUAm1	N.ferruginous	pulse-72H	1.8	rep3	31	54570.4	6.09	3323.34	72hpi	pulse-72H
N2-LUAm1-1.8	N2	LUAm1	N.ferruginous	pulse-72H	1.8	rep3	32	55465.8	2.53	1403.29	72hpi	pulse-72H
N2-LUAm1-1.8	N2	LUAm1	N.ferruginous	pulse-72H	1.8	rep3	33	48298.8	14.05	6785.97	72hpi	pulse-72H
N2-LUAm1-1.8	N2	LUAm1	N.ferruginous	pulse-72H	1.8	rep3	34	46771	3.76	1758.59	72hpi	pulse-72H
N2-LUAm1-1.8	N2	LUAm1	N.ferruginous	pulse-72H	1.8	rep3	35	45938.3	1.65	757.982	72hpi	pulse-72H
N2-LUAm1-1.8	N2	LUAm1	N.ferruginous	pulse-72H	1.8	rep3	36	46672.9	14.33	6688.23	72hpi	pulse-72H
N2-LUAm1-1.8	N2	LUAm1	N.ferruginous	pulse-72H	1.8	rep3	37	57606.9	12.6	7258.48	72hpi	pulse-72H
N2-LUAm1-1.8	N2	LUAm1	N.ferruginous	pulse-72H	1.8	rep3	38	52217.4	20.91	10918.7	72hpi	pulse-72H
N2-LUAm1-1.8	N2	LUAm1	N.ferruginous	pulse-72H	1.8	rep3	39	39418.4	11.87	4678.97	72hpi	pulse-72H
N2-LUAm1-1.8	N2	LUAm1	N.ferruginous	pulse-72H	1.8	rep3	40	51755.7	1.05	543.435	72hpi	pulse-72H
JU1400-LUAm1-1.8	JU1400	LUAm1	N.ferruginous	pulse-72H	1.8	rep3	1	51464.7	15.67	8064.52	72hpi	pulse-72H
JU1400-LUAm1-1.8	JU1400	LUAm1	N.ferruginous	pulse-72H	1.8	rep3	2	29339.4	0	0	72hpi	pulse-72H
JU1400-LUAm1-1.8	JU1400	LUAm1	N.ferruginous	pulse-72H	1.8	rep3	3	38194.1	0	0	72hpi	pulse-72H
JU1400-LUAm1-1.8	JU1400	LUAm1	N.ferruginous	pulse-72H	1.8	rep3	4	55774.2	9.67	5393.36	72hpi	pulse-72H
JU1400-LUAm1-1.8	JU1400	LUAm1	N.ferruginous	pulse-72H	1.8	rep3	5	59269.9	9.75	5778.81	72hpi	pulse-72H
JU1400-LUAm1-1.8	JU1400	LUAm1	N.ferruginous	pulse-72H	1.8	rep3	6	46985.4	9.05	4252.18	72hpi	pulse-72H
JU1400-LUAm1-1.8	JU1400	LUAm1	N.ferruginous	pulse-72H	1.8	rep3	7	24320.9	8.52	2072.14	72hpi	pulse-72H
JU1400-LUAm1-1.8	JU1400	LUAm1	N.ferruginous	pulse-72H	1.8	rep3	8	53328	6.27	3343.66	72hpi	pulse-72H
JU1400-LUAm1-1.8	JU1400	LUAm1	N.ferruginous	pulse-72H	1.8	rep3	9	54913.4	11.02	6051.46	72hpi	pulse-72H
JU1400-LUAm1-1.8	JU1400	LUAm1	N.ferruginous	pulse-72H	1.8	rep3	10	30312.2	47.91	14522.6	72hpi	pulse-72H
JU1400-LUAm1-1.8	JU1400	LUAm1	N.ferruginous	pulse-72H	1.8	rep3	11	29327.8	25.04	7343.69	72hpi	pulse-72H
JU1400-LUAm1-1.8	JU1400	LUAm1	N.ferruginous	pulse-72H	1.8	rep3	12	40512.5	0	0	72hpi	pulse-72H
JU1400-LUAm1-1.8	JU1400	LUAm1	N.ferruginous	pulse-72H	1.8	rep3	13	55836	13.69	7643.95	72hpi	pulse-72H
JU1400-LUAm1-1.8	JU1400	LUAm1	N.ferruginous	pulse-72H	1.8	rep3	14	61372.3	10.07	6180.19	72hpi	pulse-72H
JU1400-LUAm1-1.8	JU1400	LUAm1	N.ferruginous	pulse-72H	1.8	rep3	15	27761.3	0	0	72hpi	pulse-72H
JU1400-LUAm1-1.8	JU1400	LUAm1	N.ferruginous	pulse-72H	1.8	rep3	16	24936.7	29.99	7478.53	72hpi	pulse-72H
JU1400-LUAm1-1.8	JU1400	LUAm1	N.ferruginous	pulse-72H	1.8	rep3	17	25901.4	15.03	3892.97	72hpi	pulse-72H
JU1400-LUAm1-1.8	JU1400	LUAm1	N.ferruginous	pulse-72H	1.8	rep3	18	28763.1	2.9	834.129	72hpi	pulse-72H
JU1400-LUAm1-1.8	JU1400	LUAm1	N.ferruginous	pulse-72H	1.8	rep3	19	33034.6	23.24	7677.25	72hpi	pulse-72H
JU1400-LUAm1-1.8	JU1400	LUAm1	N.ferruginous	pulse-72H	1.8	rep3	20	55777.5	0	0	72hpi	pulse-72H
JU1400-LUAm1-1.8	JU1400	LUAm1	N.ferruginous	pulse-72H	1.8	rep3	21	55720.6	8.7	4847.69	72hpi	pulse-72H
JU1400-LUAm1-1.8	JU1400	LUAm1	N.ferruginous	pulse-72H	1.8	rep3	22	29763.2	0	0	72hpi	pulse-72H
JU1400-LUAm1-1.8	JU1400	LUAm1	N.ferruginous	pulse-72H	1.8	rep3	23	22609.3	40.88	9242.67	72hpi	pulse-72H
JU1400-LUAm1-1.8	JU1400	LUAm1	N.ferruginous	pulse-72H	1.8	rep3	24	26528	22.16	5878.59	72hpi	pulse-72H
JU1400-LUAm1-1.8	JU1400	LUAm1	N.ferruginous	pulse-72H	1.8	rep3	25	68223.6	8.31	5669.38	72hpi	pulse-72H
JU1400-LUAm1-1.8	JU1400	LUAm1	N.ferruginous	pulse-72H	1.8	rep3	26	37585.7	3.19	1198.98	72hpi	pulse-72H
JU1400-LUAm1-1.8	JU1400	LUAm1	N.ferruginous	pulse-72H	1.8	rep3	27	26683.8	3.22	859.218	72hpi	pulse-72H
JU1400-LUAm1-1.8	JU1400	LUAm1	N.ferruginous	pulse-72H	1.8	rep3	28	32662	18.28	5970.61	72hpi	pulse-72H
JU1400-LUAm1-1.8	JU1400	LUAm1	N.ferruginous	pulse-72H	1.8	rep3	29	25782.6	14.78	3810.67	72hpi	pulse-72H

## Sheet: f4AC.fS10C.ERTm5.72h
exp.name	strain	spore.strain	spore.species	dose	spores	fixing.date	worm.number	new.spores	meronts	eggs	timepoint
N2-mock-0	N2	Mock	N.ferruginous	Mock	0	200707	1	0	0	18	72hpi
N2-mock-0	N2	Mock	N.ferruginous	Mock	0	200707	2	0	0	18	72hpi
N2-mock-0	N2	Mock	N.ferruginous	Mock	0	200707	3	0	0	9	72hpi
N2-mock-0	N2	Mock	N.ferruginous	Mock	0	200707	4	0	0	15	72hpi
N2-mock-0	N2	Mock	N.ferruginous	Mock	0	200707	5	0	0	15	72hpi
N2-mock-0	N2	Mock	N.ferruginous	Mock	0	200707	6	0	0	12	72hpi
N2-mock-0	N2	Mock	N.ferruginous	Mock	0	200707	7	0	0	18	72hpi
N2-mock-0	N2	Mock	N.ferruginous	Mock	0	200707	8	0	0	7	72hpi
N2-mock-0	N2	Mock	N.ferruginous	Mock	0	200707	9	0	0	17	72hpi
N2-mock-0	N2	Mock	N.ferruginous	Mock	0	200707	10	0	0	18	72hpi
N2-mock-0	N2	Mock	N.ferruginous	Mock	0	200707	11	0	0	16	72hpi
N2-mock-0	N2	Mock	N.ferruginous	Mock	0	200707	12	0	0	13	72hpi
N2-mock-0	N2	Mock	N.ferruginous	Mock	0	200707	13	0	0	15	72hpi
N2-mock-0	N2	Mock	N.ferruginous	Mock	0	200707	14	0	0	18	72hpi
N2-mock-0	N2	Mock	N.ferruginous	Mock	0	200707	15	0	0	20	72hpi
N2-mock-0	N2	Mock	N.ferruginous	Mock	0	200707	16	0	0	16	72hpi
N2-mock-0	N2	Mock	N.ferruginous	Mock	0	200707	17	0	0	21	72hpi
N2-mock-0	N2	Mock	N.ferruginous	Mock	0	200707	18	0	0	16	72hpi
N2-mock-0	N2	Mock	N.ferruginous	Mock	0	200707	19	0	0	19	72hpi
N2-mock-0	N2	Mock	N.ferruginous	Mock	0	200707	20	0	0	11	72hpi
N2-mock-0	N2	Mock	N.ferruginous	Mock	0	200707	21	0	0	15	72hpi
N2-mock-0	N2	Mock	N.ferruginous	Mock	0	200707	22	0	0	17	72hpi
N2-mock-0	N2	Mock	N.ferruginous	Mock	0	200707	23	0	0	21	72hpi
N2-mock-0	N2	Mock	N.ferruginous	Mock	0	200707	24	0	0	18	72hpi
N2-mock-0	N2	Mock	N.ferruginous	Mock	0	200707	25	0	0	24	72hpi
N2-mock-0	N2	Mock	N.ferruginous	Mock	0	200707	26	0	0	14	72hpi
N2-mock-0	N2	Mock	N.ferruginous	Mock	0	200707	27	0	0	26	72hpi
N2-mock-0	N2	Mock	N.ferruginous	Mock	0	200707	28	0	0	20	72hpi
N2-mock-0	N2	Mock	N.ferruginous	Mock	0	200707	29	0	0	14	72hpi
N2-mock-0	N2	Mock	N.ferruginous	Mock	0	200707	30	0	0	17	72hpi
N2-mock-0	N2	Mock	N.ferruginous	Mock	0	200707	31	0	0	18	72hpi
N2-mock-0	N2	Mock	N.ferruginous	Mock	0	200707	32	0	0	11	72hpi
N2-mock-0	N2	Mock	N.ferruginous	Mock	0	200707	33	0	0	17	72hpi
N2-mock-0	N2	Mock	N.ferruginous	Mock	0	200707	34	0	0	17	72hpi
N2-mock-0	N2	Mock	N.ferruginous	Mock	0	200707	35	0	0	12	72hpi
N2-mock-0	N2	Mock	N.ferruginous	Mock	0	200707	36	0	0	13	72hpi
N2-mock-0	N2	Mock	N.ferruginous	Mock	0	200707	37	0	0	19	72hpi
N2-mock-0	N2	Mock	N.ferruginous	Mock	0	200707	38	0	0	14	72hpi
N2-mock-0	N2	Mock	N.ferruginous	Mock	0	200707	39	0	0	11	72hpi
N2-mock-0	N2	Mock	N.ferruginous	Mock	0	200707	40	0	0	17	72hpi
N2-mock-0	N2	Mock	N.ferruginous	Mock	0	200707	41	0	0	13	72hpi
N2-mock-0	N2	Mock	N.ferruginous	Mock	0	200707	42	0	0	13	72hpi
N2-mock-0	N2	Mock	N.ferruginous	Mock	0	200707	43	0	0	19	72hpi
N2-mock-0	N2	Mock	N.ferruginous	Mock	0	200707	44	0	0	19	72hpi
N2-mock-0	N2	Mock	N.ferruginous	Mock	0	200707	45	0	0	17	72hpi
N2-mock-0	N2	Mock	N.ferruginous	Mock	0	200707	46	0	0	17	72hpi
N2-mock-0	N2	Mock	N.ferruginous	Mock	0	200707	47	0	0	15	72hpi
N2-mock-0	N2	Mock	N.ferruginous	Mock	0	200707	48	0	0	19	72hpi
N2-mock-0	N2	Mock	N.ferruginous	Mock	0	200707	49	0	0	21	72hpi
N2-mock-0	N2	Mock	N.ferruginous	Mock	0	200707	50	0	0	15	72hpi
JU1400-mock-0	JU1400	Mock	N.ferruginous	Mock	0	200707	1	0	0	10	72hpi
JU1400-mock-0	JU1400	Mock	N.ferruginous	Mock	0	200707	2	0	0	9	72hpi
JU1400-mock-0	JU1400	Mock	N.ferruginous	Mock	0	200707	3	0	0	13	72hpi
JU1400-mock-0	JU1400	Mock	N.ferruginous	Mock	0	200707	4	0	0	10	72hpi
JU1400-mock-0	JU1400	Mock	N.ferruginous	Mock	0	200707	5	0	0	11	72hpi
JU1400-mock-0	JU1400	Mock	N.ferruginous	Mock	0	200707	6	0	0	9	72hpi
JU1400-mock-0	JU1400	Mock	N.ferruginous	Mock	0	200707	7	0	0	9	72hpi
JU1400-mock-0	JU1400	Mock	N.ferruginous	Mock	0	200707	8	0	0	10	72hpi
JU1400-mock-0	JU1400	Mock	N.ferruginous	Mock	0	200707	9	0	0	9	72hpi
JU1400-mock-0	JU1400	Mock	N.ferruginous	Mock	0	200707	10	0	0	10	72hpi
JU1400-mock-0	JU1400	Mock	N.ferruginous	Mock	0	200707	11	0	0	10	72hpi
JU1400-mock-0	JU1400	Mock	N.ferruginous	Mock	0	200707	12	0	0	10	72hpi
JU1400-mock-0	JU1400	Mock	N.ferruginous	Mock	0	200707	13	0	0	9	72hpi
JU1400-mock-0	JU1400	Mock	N.ferruginous	Mock	0	200707	14	0	0	12	72hpi
JU1400-mock-0	JU1400	Mock	N.ferruginous	Mock	0	200707	15	0	0	12	72hpi
JU1400-mock-0	JU1400	Mock	N.ferruginous	Mock	0	200707	16	0	0	6	72hpi
JU1400-mock-0	JU1400	Mock	N.ferruginous	Mock	0	200707	17	0	0	11	72hpi
JU1400-mock-0	JU1400	Mock	N.ferruginous	Mock	0	200707	18	0	0	4	72hpi
JU1400-mock-0	JU1400	Mock	N.ferruginous	Mock	0	200707	19	0	0	9	72hpi
JU1400-mock-0	JU1400	Mock	N.ferruginous	Mock	0	200707	20	0	0	11	72hpi
JU1400-mock-0	JU1400	Mock	N.ferruginous	Mock	0	200707	21	0	0	13	72hpi
JU1400-mock-0	JU1400	Mock	N.ferruginous	Mock	0	200707	22	0	0	9	72hpi
JU1400-mock-0	JU1400	Mock	N.ferruginous	Mock	0	200707	23	0	0	7	72hpi
JU1400-mock-0	JU1400	Mock	N.ferruginous	Mock	0	200707	24	0	0	15	72hpi
JU1400-mock-0	JU1400	Mock	N.ferruginous	Mock	0	200707	25	0	0	8	72hpi
JU1400-mock-0	JU1400	Mock	N.ferruginous	Mock	0	200707	26	0	0	8	72hpi
JU1400-mock-0	JU1400	Mock	N.ferruginous	Mock	0	200707	27	0	0	9	72hpi
JU1400-mock-0	JU1400	Mock	N.ferruginous	Mock	0	200707	28	0	0	12	72hpi
JU1400-mock-0	JU1400	Mock	N.ferruginous	Mock	0	200707	29	0	0	8	72hpi
JU1400-mock-0	JU1400	Mock	N.ferruginous	Mock	0	200707	30	0	0	7	72hpi
JU1400-mock-0	JU1400	Mock	N.ferruginous	Mock	0	200707	31	0	0	9	72hpi
JU1400-mock-0	JU1400	Mock	N.ferruginous	Mock	0	200707	32	0	0	9	72hpi
JU1400-mock-0	JU1400	Mock	N.ferruginous	Mock	0	200707	33	0	0	11	72hpi
JU1400-mock-0	JU1400	Mock	N.ferruginous	Mock	0	200707	34	0	0	11	72hpi
JU1400-mock-0	JU1400	Mock	N.ferruginous	Mock	0	200707	35	0	0	9	72hpi
JU1400-mock-0	JU1400	Mock	N.ferruginous	Mock	0	200707	36	0	0	11	72hpi
JU1400-mock-0	JU1400	Mock	N.ferruginous	Mock	0	200707	37	0	0	12	72hpi
JU1400-mock-0	JU1400	Mock	N.ferruginous	Mock	0	200707	38	0	0	6	72hpi
JU1400-mock-0	JU1400	Mock	N.ferruginous	Mock	0	200707	39	0	0	10	72hpi
JU1400-mock-0	JU1400	Mock	N.ferruginous	Mock	0	200707	40	0	0	8	72hpi
JU1400-mock-0	JU1400	Mock	N.ferruginous	Mock	0	200707	41	0	0	10	72hpi
JU1400-mock-0	JU1400	Mock	N.ferruginous	Mock	0	200707	42	0	0	13	72hpi
JU1400-mock-0	JU1400	Mock	N.ferruginous	Mock	0	200707	43	0	0	9	72hpi
JU1400-mock-0	JU1400	Mock	N.ferruginous	Mock	0	200707	44	0	0	12	72hpi
JU1400-mock-0	JU1400	Mock	N.ferruginous	Mock	0	200707	45	0	0	11	72hpi
JU1400-mock-0	JU1400	Mock	N.ferruginous	Mock	0	200707	46	0	0	9	72hpi
JU1400-mock-0	JU1400	Mock	N.ferruginous	Mock	0	200707	47	0	0	12	72hpi
JU1400-mock-0	JU1400	Mock	N.ferruginous	Mock	0	200707	48	0	0	8	72hpi
JU1400-mock-0	JU1400	Mock	N.ferruginous	Mock	0	200707	49	0	0	3	72hpi
JU1400-mock-0	JU1400	Mock	N.ferruginous	Mock	0	200707	50	0	0	11	72hpi
N2-ERTm5-1.75	N2	Ertm5	N.ironsii	Medium	1.75	200707	1	1	1	9	72hpi
N2-ERTm5-1.75	N2	Ertm5	N.ironsii	Medium	1.75	200707	2	0	1	13	72hpi
N2-ERTm5-1.75	N2	Ertm5	N.ironsii	Medium	1.75	200707	3	0	1	0	72hpi
N2-ERTm5-1.75	N2	Ertm5	N.ironsii	Medium	1.75	200707	4	1	1	8	72hpi
N2-ERTm5-1.75	N2	Ertm5	N.ironsii	Medium	1.75	200707	5	1	1	7	72hpi
N2-ERTm5-1.75	N2	Ertm5	N.ironsii	Medium	1.75	200707	6	0	1	0	72hpi
N2-ERTm5-1.75	N2	Ertm5	N.ironsii	Medium	1.75	200707	7	0	1	11	72hpi
N2-ERTm5-1.75	N2	Ertm5	N.ironsii	Medium	1.75	200707	8	1	1	10	72hpi
N2-ERTm5-1.75	N2	Ertm5	N.ironsii	Medium	1.75	200707	9	1	1	7	72hpi
N2-ERTm5-1.75	N2	Ertm5	N.ironsii	Medium	1.75	200707	10	0	1	0	72hpi
N2-ERTm5-1.75	N2	Ertm5	N.ironsii	Medium	1.75	200707	11	0	1	6	72hpi
N2-ERTm5-1.75	N2	Ertm5	N.ironsii	Medium	1.75	200707	12	1	1	10	72hpi
N2-ERTm5-1.75	N2	Ertm5	N.ironsii	Medium	1.75	200707	13	0	1	4	72hpi
N2-ERTm5-1.75	N2	Ertm5	N.ironsii	Medium	1.75	200707	14	1	1	7	72hpi
N2-ERTm5-1.75	N2	Ertm5	N.ironsii	Medium	1.75	200707	15	1	1	13	72hpi
N2-ERTm5-1.75	N2	Ertm5	N.ironsii	Medium	1.75	200707	16	1	1	14	72hpi
N2-ERTm5-1.75	N2	Ertm5	N.ironsii	Medium	1.75	200707	17	1	1	4	72hpi
N2-ERTm5-1.75	N2	Ertm5	N.ironsii	Medium	1.75	200707	18	1	1	18	72hpi
N2-ERTm5-1.75	N2	Ertm5	N.ironsii	Medium	1.75	200707	19	1	1	3	72hpi
N2-ERTm5-1.75	N2	Ertm5	N.ironsii	Medium	1.75	200707	20	0	1	5	72hpi
N2-ERTm5-1.75	N2	Ertm5	N.ironsii	Medium	1.75	200707	21	0	1	10	72hpi
N2-ERTm5-1.75	N2	Ertm5	N.ironsii	Medium	1.75	200707	22	0	1	7	72hpi
N2-ERTm5-1.75	N2	Ertm5	N.ironsii	Medium	1.75	200707	23	1	1	9	72hpi
N2-ERTm5-1.75	N2	Ertm5	N.ironsii	Medium	1.75	200707	24	1	1	12	72hpi
N2-ERTm5-1.75	N2	Ertm5	N.ironsii	Medium	1.75	200707	25	1	1	12	72hpi
N2-ERTm5-1.75	N2	Ertm5	N.ironsii	Medium	1.75	200707	26	1	1	8	72hpi
N2-ERTm5-1.75	N2	Ertm5	N.ironsii	Medium	1.75	200707	27	0	1	6	72hpi
N2-ERTm5-1.75	N2	Ertm5	N.ironsii	Medium	1.75	200707	28	1	1	10	72hpi
N2-ERTm5-1.75	N2	Ertm5	N.ironsii	Medium	1.75	200707	29	1	1	13	72hpi
N2-ERTm5-1.75	N2	Ertm5	N.ironsii	Medium	1.75	200707	30	0	1	2	72hpi
N2-ERTm5-1.75	N2	Ertm5	N.ironsii	Medium	1.75	200707	31	0	1	9	72hpi
N2-ERTm5-1.75	N2	Ertm5	N.ironsii	Medium	1.75	200707	32	1	1	11	72hpi
N2-ERTm5-1.75	N2	Ertm5	N.ironsii	Medium	1.75	200707	33	1	1	9	72hpi
N2-ERTm5-1.75	N2	Ertm5	N.ironsii	Medium	1.75	200707	34	1	1	3	72hpi
N2-ERTm5-1.75	N2	Ertm5	N.ironsii	Medium	1.75	200707	35	1	1	13	72hpi
N2-ERTm5-1.75	N2	Ertm5	N.ironsii	Medium	1.75	200707	36	0	1	12	72hpi
N2-ERTm5-1.75	N2	Ertm5	N.ironsii	Medium	1.75	200707	37	0	1	0	72hpi
N2-ERTm5-1.75	N2	Ertm5	N.ironsii	Medium	1.75	200707	38	1	1	12	72hpi
N2-ERTm5-1.75	N2	Ertm5	N.ironsii	Medium	1.75	200707	39	1	1	10	72hpi
N2-ERTm5-1.75	N2	Ertm5	N.ironsii	Medium	1.75	200707	40	1	1	20	72hpi
N2-ERTm5-1.75	N2	Ertm5	N.ironsii	Medium	1.75	200707	41	1	1	13	72hpi
N2-ERTm5-1.75	N2	Ertm5	N.ironsii	Medium	1.75	200707	42	1	1	0	72hpi
N2-ERTm5-1.75	N2	Ertm5	N.ironsii	Medium	1.75	200707	43	1	1	9	72hpi
N2-ERTm5-1.75	N2	Ertm5	N.ironsii	Medium	1.75	200707	44	1	1	10	72hpi
N2-ERTm5-1.75	N2	Ertm5	N.ironsii	Medium	1.75	200707	45	1	1	12	72hpi
N2-ERTm5-1.75	N2	Ertm5	N.ironsii	Medium	1.75	200707	46	1	1	10	72hpi
N2-ERTm5-1.75	N2	Ertm5	N.ironsii	Medium	1.75	200707	47	1	1	9	72hpi
N2-ERTm5-3.5	N2	Ertm5	N.ironsii	High	3.5	200707	1	1	1	1	72hpi
N2-ERTm5-3.5	N2	Ertm5	N.ironsii	High	3.5	200707	2	1	1	4	72hpi
N2-ERTm5-3.5	N2	Ertm5	N.ironsii	High	3.5	200707	3	0	1	12	72hpi
N2-ERTm5-3.5	N2	Ertm5	N.ironsii	High	3.5	200707	4	1	1	13	72hpi
N2-ERTm5-3.5	N2	Ertm5	N.ironsii	High	3.5	200707	5	1	1	0	72hpi
N2-ERTm5-3.5	N2	Ertm5	N.ironsii	High	3.5	200707	6	1	1	7	72hpi
N2-ERTm5-3.5	N2	Ertm5	N.ironsii	High	3.5	200707	7	0	1	8	72hpi
N2-ERTm5-3.5	N2	Ertm5	N.ironsii	High	3.5	200707	8	1	1	9	72hpi
N2-ERTm5-3.5	N2	Ertm5	N.ironsii	High	3.5	200707	9	1	1	16	72hpi
N2-ERTm5-3.5	N2	Ertm5	N.ironsii	High	3.5	200707	10	0	1	0	72hpi
N2-ERTm5-3.5	N2	Ertm5	N.ironsii	High	3.5	200707	11	1	1	0	72hpi
N2-ERTm5-3.5	N2	Ertm5	N.ironsii	High	3.5	200707	12	0	1	5	72hpi
N2-ERTm5-3.5	N2	Ertm5	N.ironsii	High	3.5	200707	13	1	1	6	72hpi
N2-ERTm5-3.5	N2	Ertm5	N.ironsii	High	3.5	200707	14	1	1	5	72hpi
N2-ERTm5-3.5	N2	Ertm5	N.ironsii	High	3.5	200707	15	0	1	6	72hpi
N2-ERTm5-3.5	N2	Ertm5	N.ironsii	High	3.5	200707	16	1	1	0	72hpi
N2-ERTm5-3.5	N2	Ertm5	N.ironsii	High	3.5	200707	17	1	1	8	72hpi
N2-ERTm5-3.5	N2	Ertm5	N.ironsii	High	3.5	200707	18	1	1	7	72hpi
N2-ERTm5-3.5	N2	Ertm5	N.ironsii	High	3.5	200707	19	1	1	10	72hpi
N2-ERTm5-3.5	N2	Ertm5	N.ironsii	High	3.5	200707	20	1	1	3	72hpi
N2-ERTm5-3.5	N2	Ertm5	N.ironsii	High	3.5	200707	21	1	1	0	72hpi
N2-ERTm5-3.5	N2	Ertm5	N.ironsii	High	3.5	200707	22	1	1	0	72hpi
N2-ERTm5-3.5	N2	Ertm5	N.ironsii	High	3.5	200707	23	1	1	6	72hpi
N2-ERTm5-3.5	N2	Ertm5	N.ironsii	High	3.5	200707	24	1	1	0	72hpi
N2-ERTm5-3.5	N2	Ertm5	N.ironsii	High	3.5	200707	25	1	1	2	72hpi
N2-ERTm5-3.5	N2	Ertm5	N.ironsii	High	3.5	200707	26	1	1	0	72hpi
N2-ERTm5-3.5	N2	Ertm5	N.ironsii	High	3.5	200707	27	1	1	11	72hpi
N2-ERTm5-3.5	N2	Ertm5	N.ironsii	High	3.5	200707	28	0	1	0	72hpi
N2-ERTm5-3.5	N2	Ertm5	N.ironsii	High	3.5	200707	29	1	1	8	72hpi
N2-ERTm5-3.5	N2	Ertm5	N.ironsii	High	3.5	200707	30	1	1	0	72hpi
N2-ERTm5-3.5	N2	Ertm5	N.ironsii	High	3.5	200707	31	1	1	8	72hpi
N2-ERTm5-3.5	N2	Ertm5	N.ironsii	High	3.5	200707	32	1	1	4	72hpi
N2-ERTm5-3.5	N2	Ertm5	N.ironsii	High	3.5	200707	33	1	1	0	72hpi
N2-ERTm5-3.5	N2	Ertm5	N.ironsii	High	3.5	200707	34	1	1	5	72hpi
N2-ERTm5-3.5	N2	Ertm5	N.ironsii	High	3.5	200707	35	1	1	0	72hpi
N2-ERTm5-3.5	N2	Ertm5	N.ironsii	High	3.5	200707	36	1	1	0	72hpi
N2-ERTm5-3.5	N2	Ertm5	N.ironsii	High	3.5	200707	37	1	1	7	72hpi
N2-ERTm5-3.5	N2	Ertm5	N.ironsii	High	3.5	200707	38	1	1	0	72hpi
N2-ERTm5-3.5	N2	Ertm5	N.ironsii	High	3.5	200707	39	1	1	4	72hpi
N2-ERTm5-3.5	N2	Ertm5	N.ironsii	High	3.5	200707	40	1	1	1	72hpi
N2-ERTm5-3.5	N2	Ertm5	N.ironsii	High	3.5	200707	41	0	1	2	72hpi
N2-ERTm5-3.5	N2	Ertm5	N.ironsii	High	3.5	200707	42	1	1	4	72hpi
N2-ERTm5-3.5	N2	Ertm5	N.ironsii	High	3.5	200707	43	1	1	9	72hpi
N2-ERTm5-3.5	N2	Ertm5	N.ironsii	High	3.5	200707	44	1	1	11	72hpi
N2-ERTm5-3.5	N2	Ertm5	N.ironsii	High	3.5	200707	45	1	1	4	72hpi
N2-ERTm5-3.5	N2	Ertm5	N.ironsii	High	3.5	200707	46	1	1	0	72hpi
N2-ERTm5-3.5	N2	Ertm5	N.ironsii	High	3.5	200707	47	1	1	0	72hpi
N2-ERTm5-3.5	N2	Ertm5	N.ironsii	High	3.5	200707	48	0	1	9	72hpi
N2-ERTm5-3.5	N2	Ertm5	N.ironsii	High	3.5	200707	49	1	1	7	72hpi
N2-ERTm5-3.5	N2	Ertm5	N.ironsii	High	3.5	200707	50	1	1	9	72hpi
JU1400-ERTm5-1.75	JU1400	Ertm5	N.ironsii	Medium	1.75	200707	1	0	0	3	72hpi
JU1400-ERTm5-1.75	JU1400	Ertm5	N.ironsii	Medium	1.75	200707	2	0	0	3	72hpi
JU1400-ERTm5-1.75	JU1400	Ertm5	N.ironsii	Medium	1.75	200707	3	0	0	5	72hpi
JU1400-ERTm5-1.75	JU1400	Ertm5	N.ironsii	Medium	1.75	200707	4	0	1	8	72hpi
JU1400-ERTm5-1.75	JU1400	Ertm5	N.ironsii	Medium	1.75	200707	5	0	0	5	72hpi
JU1400-ERTm5-1.75	JU1400	Ertm5	N.ironsii	Medium	1.75	200707	6	0	0	3	72hpi
JU1400-ERTm5-1.75	JU1400	Ertm5	N.ironsii	Medium	1.75	200707	7	0	0	0	72hpi
JU1400-ERTm5-1.75	JU1400	Ertm5	N.ironsii	Medium	1.75	200707	8	0	0	0	72hpi
JU1400-ERTm5-1.75	JU1400	Ertm5	N.ironsii	Medium	1.75	200707	9	0	1	0	72hpi
JU1400-ERTm5-1.75	JU1400	Ertm5	N.ironsii	Medium	1.75	200707	10	0	0	5	72hpi
JU1400-ERTm5-1.75	JU1400	Ertm5	N.ironsii	Medium	1.75	200707	11	0	0	0	72hpi
JU1400-ERTm5-1.75	JU1400	Ertm5	N.ironsii	Medium	1.75	200707	12	0	1	0	72hpi
JU1400-ERTm5-1.75	JU1400	Ertm5	N.ironsii	Medium	1.75	200707	13	0	0	0	72hpi
JU1400-ERTm5-1.75	JU1400	Ertm5	N.ironsii	Medium	1.75	200707	14	0	0	3	72hpi
JU1400-ERTm5-1.75	JU1400	Ertm5	N.ironsii	Medium	1.75	200707	15	0	0	2	72hpi
JU1400-ERTm5-1.75	JU1400	Ertm5	N.ironsii	Medium	1.75	200707	16	0	1	7	72hpi
JU1400-ERTm5-1.75	JU1400	Ertm5	N.ironsii	Medium	1.75	200707	17	0	0	0	72hpi
JU1400-ERTm5-1.75	JU1400	Ertm5	N.ironsii	Medium	1.75	200707	18	0	0	2	72hpi
JU1400-ERTm5-1.75	JU1400	Ertm5	N.ironsii	Medium	1.75	200707	19	0	0	3	72hpi
JU1400-ERTm5-1.75	JU1400	Ertm5	N.ironsii	Medium	1.75	200707	20	0	0	9	72hpi
JU1400-ERTm5-1.75	JU1400	Ertm5	N.ironsii	Medium	1.75	200707	21	0	0	3	72hpi
JU1400-ERTm5-1.75	JU1400	Ertm5	N.ironsii	Medium	1.75	200707	22	0	1	4	72hpi
JU1400-ERTm5-1.75	JU1400	Ertm5	N.ironsii	Medium	1.75	200707	23	0	0	0	72hpi
JU1400-ERTm5-1.75	JU1400	Ertm5	N.ironsii	Medium	1.75	200707	24	0	0	2	72hpi
JU1400-ERTm5-1.75	JU1400	Ertm5	N.ironsii	Medium	1.75	200707	25	0	0	6	72hpi
JU1400-ERTm5-1.75	JU1400	Ertm5	N.ironsii	Medium	1.75	200707	26	0	0	9	72hpi
JU1400-ERTm5-1.75	JU1400	Ertm5	N.ironsii	Medium	1.75	200707	27	0	0	0	72hpi
JU1400-ERTm5-1.75	JU1400	Ertm5	N.ironsii	Medium	1.75	200707	28	0	1	2	72hpi
JU1400-ERTm5-1.75	JU1400	Ertm5	N.ironsii	Medium	1.75	200707	29	0	0	7	72hpi
JU1400-ERTm5-1.75	JU1400	Ertm5	N.ironsii	Medium	1.75	200707	30	0	0	3	72hpi
JU1400-ERTm5-1.75	JU1400	Ertm5	N.ironsii	Medium	1.75	200707	31	0	0	7	72hpi
JU1400-ERTm5-1.75	JU1400	Ertm5	N.ironsii	Medium	1.75	200707	32	0	0	3	72hpi
JU1400-ERTm5-1.75	JU1400	Ertm5	N.ironsii	Medium	1.75	200707	33	0	0	6	72hpi
JU1400-ERTm5-1.75	JU1400	Ertm5	N.ironsii	Medium	1.75	200707	34	0	0	0	72hpi
JU1400-ERTm5-1.75	JU1400	Ertm5	N.ironsii	Medium	1.75	200707	35	0	1	3	72hpi
JU1400-ERTm5-1.75	JU1400	Ertm5	N.ironsii	Medium	1.75	200707	36	0	0	0	72hpi
JU1400-ERTm5-1.75	JU1400	Ertm5	N.ironsii	Medium	1.75	200707	37	0	0	8	72hpi
JU1400-ERTm5-1.75	JU1400	Ertm5	N.ironsii	Medium	1.75	200707	38	0	0	3	72hpi
JU1400-ERTm5-1.75	JU1400	Ertm5	N.ironsii	Medium	1.75	200707	39	0	0	9	72hpi
JU1400-ERTm5-1.75	JU1400	Ertm5	N.ironsii	Medium	1.75	200707	40	0	0	5	72hpi
JU1400-ERTm5-1.75	JU1400	Ertm5	N.ironsii	Medium	1.75	200707	41	0	0	0	72hpi
JU1400-ERTm5-1.75	JU1400	Ertm5	N.ironsii	Medium	1.75	200707	42	0	0	2	72hpi
JU1400-ERTm5-1.75	JU1400	Ertm5	N.ironsii	Medium	1.75	200707	43	0	1	3	72hpi
JU1400-ERTm5-1.75	JU1400	Ertm5	N.ironsii	Medium	1.75	200707	44	0	0	4	72hpi
JU1400-ERTm5-1.75	JU1400	Ertm5	N.ironsii	Medium	1.75	200707	45	0	0	0	72hpi
JU1400-ERTm5-1.75	JU1400	Ertm5	N.ironsii	Medium	1.75	200707	46	0	0	3	72hpi
JU1400-ERTm5-1.75	JU1400	Ertm5	N.ironsii	Medium	1.75	200707	47	0	0	10	72hpi
JU1400-ERTm5-1.75	JU1400	Ertm5	N.ironsii	Medium	1.75	200707	48	0	0	3	72hpi
JU1400-ERTm5-1.75	JU1400	Ertm5	N.ironsii	Medium	1.75	200707	49	0	0	6	72hpi
JU1400-ERTm5-1.75	JU1400	Ertm5	N.ironsii	Medium	1.75	200707	50	0	0	4	72hpi
JU1400-ERTm5-3.5	JU1400	Ertm5	N.ironsii	High	3.5	200707	1	0	0	10	72hpi
JU1400-ERTm5-3.5	JU1400	Ertm5	N.ironsii	High	3.5	200707	2	0	0	0	72hpi
JU1400-ERTm5-3.5	JU1400	Ertm5	N.ironsii	High	3.5	200707	3	0	0	3	72hpi
JU1400-ERTm5-3.5	JU1400	Ertm5	N.ironsii	High	3.5	200707	4	0	0	5	72hpi
JU1400-ERTm5-3.5	JU1400	Ertm5	N.ironsii	High	3.5	200707	5	0	0	1	72hpi
JU1400-ERTm5-3.5	JU1400	Ertm5	N.ironsii	High	3.5	200707	6	0	0	3	72hpi
JU1400-ERTm5-3.5	JU1400	Ertm5	N.ironsii	High	3.5	200707	7	0	0	0	72hpi
JU1400-ERTm5-3.5	JU1400	Ertm5	N.ironsii	High	3.5	200707	8	0	0	0	72hpi
JU1400-ERTm5-3.5	JU1400	Ertm5	N.ironsii	High	3.5	200707	9	0	0	3	72hpi
JU1400-ERTm5-3.5	JU1400	Ertm5	N.ironsii	High	3.5	200707	10	0	0	5	72hpi
JU1400-ERTm5-3.5	JU1400	Ertm5	N.ironsii	High	3.5	200707	11	0	1	2	72hpi
JU1400-ERTm5-3.5	JU1400	Ertm5	N.ironsii	High	3.5	200707	12	0	0	0	72hpi
JU1400-ERTm5-3.5	JU1400	Ertm5	N.ironsii	High	3.5	200707	13	0	0	0	72hpi
JU1400-ERTm5-3.5	JU1400	Ertm5	N.ironsii	High	3.5	200707	14	0	0	2	72hpi
JU1400-ERTm5-3.5	JU1400	Ertm5	N.ironsii	High	3.5	200707	15	0	0	0	72hpi
JU1400-ERTm5-3.5	JU1400	Ertm5	N.ironsii	High	3.5	200707	16	0	0	0	72hpi
JU1400-ERTm5-3.5	JU1400	Ertm5	N.ironsii	High	3.5	200707	17	0	0	0	72hpi
JU1400-ERTm5-3.5	JU1400	Ertm5	N.ironsii	High	3.5	200707	18	0	0	0	72hpi
JU1400-ERTm5-3.5	JU1400	Ertm5	N.ironsii	High	3.5	200707	19	0	0	5	72hpi
JU1400-ERTm5-3.5	JU1400	Ertm5	N.ironsii	High	3.5	200707	20	0	0	7	72hpi
JU1400-ERTm5-3.5	JU1400	Ertm5	N.ironsii	High	3.5	200707	21	0	0	0	72hpi
JU1400-ERTm5-3.5	JU1400	Ertm5	N.ironsii	High	3.5	200707	22	0	0	11	72hpi
JU1400-ERTm5-3.5	JU1400	Ertm5	N.ironsii	High	3.5	200707	23	0	0	0	72hpi
JU1400-ERTm5-3.5	JU1400	Ertm5	N.ironsii	High	3.5	200707	24	0	1	3	72hpi
JU1400-ERTm5-3.5	JU1400	Ertm5	N.ironsii	High	3.5	200707	25	0	0	4	72hpi
JU1400-ERTm5-3.5	JU1400	Ertm5	N.ironsii	High	3.5	200707	26	0	0	5	72hpi
JU1400-ERTm5-3.5	JU1400	Ertm5	N.ironsii	High	3.5	200707	27	0	0	12	72hpi
JU1400-ERTm5-3.5	JU1400	Ertm5	N.ironsii	High	3.5	200707	28	0	1	2	72hpi
JU1400-ERTm5-3.5	JU1400	Ertm5	N.ironsii	High	3.5	200707	29	0	0	0	72hpi
JU1400-ERTm5-3.5	JU1400	Ertm5	N.ironsii	High	3.5	200707	30	0	0	0	72hpi
JU1400-ERTm5-3.5	JU1400	Ertm5	N.ironsii	High	3.5	200707	31	0	0	3	72hpi
JU1400-ERTm5-3.5	JU1400	Ertm5	N.ironsii	High	3.5	200707	32	0	0	7	72hpi
JU1400-ERTm5-3.5	JU1400	Ertm5	N.ironsii	High	3.5	200707	33	0	0	2	72hpi
JU1400-ERTm5-3.5	JU1400	Ertm5	N.ironsii	High	3.5	200707	34	0	0	0	72hpi
JU1400-ERTm5-3.5	JU1400	Ertm5	N.ironsii	High	3.5	200707	35	0	0	3	72hpi
JU1400-ERTm5-3.5	JU1400	Ertm5	N.ironsii	High	3.5	200707	36	0	0	0	72hpi
JU1400-ERTm5-3.5	JU1400	Ertm5	N.ironsii	High	3.5	200707	37	0	0	5	72hpi
JU1400-ERTm5-3.5	JU1400	Ertm5	N.ironsii	High	3.5	200707	38	0	0	2	72hpi
JU1400-ERTm5-3.5	JU1400	Ertm5	N.ironsii	High	3.5	200707	39	0	0	0	72hpi
JU1400-ERTm5-3.5	JU1400	Ertm5	N.ironsii	High	3.5	200707	40	0	0	6	72hpi
JU1400-ERTm5-3.5	JU1400	Ertm5	N.ironsii	High	3.5	200707	41	0	0	0	72hpi
JU1400-ERTm5-3.5	JU1400	Ertm5	N.ironsii	High	3.5	200707	42	0	0	0	72hpi
JU1400-ERTm5-3.5	JU1400	Ertm5	N.ironsii	High	3.5	200707	43	0	0	0	72hpi
JU1400-ERTm5-3.5	JU1400	Ertm5	N.ironsii	High	3.5	200707	44	0	0	4	72hpi
JU1400-ERTm5-3.5	JU1400	Ertm5	N.ironsii	High	3.5	200707	45	0	0	7	72hpi
JU1400-ERTm5-3.5	JU1400	Ertm5	N.ironsii	High	3.5	200707	46	0	0	0	72hpi
JU1400-ERTm5-3.5	JU1400	Ertm5	N.ironsii	High	3.5	200707	47	0	0	3	72hpi
JU1400-ERTm5-3.5	JU1400	Ertm5	N.ironsii	High	3.5	200707	48	0	0	16	72hpi
JU1400-ERTm5-3.5	JU1400	Ertm5	N.ironsii	High	3.5	200707	49	0	0	5	72hpi
JU1400-ERTm5-3.5	JU1400	Ertm5	N.ironsii	High	3.5	200707	50	0	0	2	72hpi
N2-mock-0	N2	Mock	N.ferruginous	Mock	0	200714	1	0	0	11	72hpi
N2-mock-0	N2	Mock	N.ferruginous	Mock	0	200714	2	0	0	19	72hpi
N2-mock-0	N2	Mock	N.ferruginous	Mock	0	200714	3	0	0	13	72hpi
N2-mock-0	N2	Mock	N.ferruginous	Mock	0	200714	4	0	0	13	72hpi
N2-mock-0	N2	Mock	N.ferruginous	Mock	0	200714	5	0	0	10	72hpi
N2-mock-0	N2	Mock	N.ferruginous	Mock	0	200714	6	0	0	17	72hpi
N2-mock-0	N2	Mock	N.ferruginous	Mock	0	200714	7	0	0	14	72hpi
N2-mock-0	N2	Mock	N.ferruginous	Mock	0	200714	8	0	0	15	72hpi
N2-mock-0	N2	Mock	N.ferruginous	Mock	0	200714	9	0	0	12	72hpi
N2-mock-0	N2	Mock	N.ferruginous	Mock	0	200714	10	0	0	22	72hpi
N2-mock-0	N2	Mock	N.ferruginous	Mock	0	200714	11	0	0	18	72hpi
N2-mock-0	N2	Mock	N.ferruginous	Mock	0	200714	12	0	0	20	72hpi
N2-mock-0	N2	Mock	N.ferruginous	Mock	0	200714	13	0	0	2	72hpi
N2-mock-0	N2	Mock	N.ferruginous	Mock	0	200714	14	0	0	16	72hpi
N2-mock-0	N2	Mock	N.ferruginous	Mock	0	200714	15	0	0	15	72hpi
N2-mock-0	N2	Mock	N.ferruginous	Mock	0	200714	16	0	0	18	72hpi
N2-mock-0	N2	Mock	N.ferruginous	Mock	0	200714	17	0	0	14	72hpi
N2-mock-0	N2	Mock	N.ferruginous	Mock	0	200714	18	0	0	15	72hpi
N2-mock-0	N2	Mock	N.ferruginous	Mock	0	200714	19	0	0	13	72hpi
N2-mock-0	N2	Mock	N.ferruginous	Mock	0	200714	20	0	0	12	72hpi
N2-mock-0	N2	Mock	N.ferruginous	Mock	0	200714	21	0	0	19	72hpi
N2-mock-0	N2	Mock	N.ferruginous	Mock	0	200714	22	0	0	20	72hpi
N2-mock-0	N2	Mock	N.ferruginous	Mock	0	200714	23	0	0	17	72hpi
N2-mock-0	N2	Mock	N.ferruginous	Mock	0	200714	24	0	0	21	72hpi
N2-mock-0	N2	Mock	N.ferruginous	Mock	0	200714	25	0	0	10	72hpi
N2-mock-0	N2	Mock	N.ferruginous	Mock	0	200714	26	0	0	13	72hpi
N2-mock-0	N2	Mock	N.ferruginous	Mock	0	200714	27	0	0	16	72hpi
N2-mock-0	N2	Mock	N.ferruginous	Mock	0	200714	28	0	0	17	72hpi
N2-mock-0	N2	Mock	N.ferruginous	Mock	0	200714	29	0	0	15	72hpi
N2-mock-0	N2	Mock	N.ferruginous	Mock	0	200714	30	0	0	19	72hpi
N2-mock-0	N2	Mock	N.ferruginous	Mock	0	200714	31	0	0	15	72hpi
N2-mock-0	N2	Mock	N.ferruginous	Mock	0	200714	32	0	0	12	72hpi
N2-mock-0	N2	Mock	N.ferruginous	Mock	0	200714	33	0	0	10	72hpi
N2-mock-0	N2	Mock	N.ferruginous	Mock	0	200714	34	0	0	16	72hpi
N2-mock-0	N2	Mock	N.ferruginous	Mock	0	200714	35	0	0	20	72hpi
N2-mock-0	N2	Mock	N.ferruginous	Mock	0	200714	36	0	0	13	72hpi
N2-mock-0	N2	Mock	N.ferruginous	Mock	0	200714	37	0	0	21	72hpi
N2-mock-0	N2	Mock	N.ferruginous	Mock	0	200714	38	0	0	13	72hpi
N2-mock-0	N2	Mock	N.ferruginous	Mock	0	200714	39	0	0	19	72hpi
N2-mock-0	N2	Mock	N.ferruginous	Mock	0	200714	40	0	0	15	72hpi
N2-mock-0	N2	Mock	N.ferruginous	Mock	0	200714	41	0	0	15	72hpi
N2-mock-0	N2	Mock	N.ferruginous	Mock	0	200714	42	0	0	16	72hpi
N2-mock-0	N2	Mock	N.ferruginous	Mock	0	200714	43	0	0	16	72hpi
N2-mock-0	N2	Mock	N.ferruginous	Mock	0	200714	44	0	0	8	72hpi
N2-mock-0	N2	Mock	N.ferruginous	Mock	0	200714	45	0	0	18	72hpi
N2-mock-0	N2	Mock	N.ferruginous	Mock	0	200714	46	0	0	13	72hpi
N2-mock-0	N2	Mock	N.ferruginous	Mock	0	200714	47	0	0	17	72hpi
N2-mock-0	N2	Mock	N.ferruginous	Mock	0	200714	48	0	0	22	72hpi
N2-mock-0	N2	Mock	N.ferruginous	Mock	0	200714	49	0	0	17	72hpi
N2-mock-0	N2	Mock	N.ferruginous	Mock	0	200714	50	0	0	10	72hpi
JU1400-mock-0	JU1400	Mock	N.ferruginous	Mock	0	200714	1	0	0	8	72hpi
JU1400-mock-0	JU1400	Mock	N.ferruginous	Mock	0	200714	2	0	0	14	72hpi
JU1400-mock-0	JU1400	Mock	N.ferruginous	Mock	0	200714	3	0	0	4	72hpi
JU1400-mock-0	JU1400	Mock	N.ferruginous	Mock	0	200714	4	0	0	10	72hpi
JU1400-mock-0	JU1400	Mock	N.ferruginous	Mock	0	200714	5	0	0	8	72hpi
JU1400-mock-0	JU1400	Mock	N.ferruginous	Mock	0	200714	6	0	0	7	72hpi
JU1400-mock-0	JU1400	Mock	N.ferruginous	Mock	0	200714	7	0	0	9	72hpi
JU1400-mock-0	JU1400	Mock	N.ferruginous	Mock	0	200714	8	0	0	7	72hpi
JU1400-mock-0	JU1400	Mock	N.ferruginous	Mock	0	200714	9	0	0	7	72hpi
JU1400-mock-0	JU1400	Mock	N.ferruginous	Mock	0	200714	10	0	0	10	72hpi
JU1400-mock-0	JU1400	Mock	N.ferruginous	Mock	0	200714	11	0	0	10	72hpi
JU1400-mock-0	JU1400	Mock	N.ferruginous	Mock	0	200714	12	0	0	5	72hpi
JU1400-mock-0	JU1400	Mock	N.ferruginous	Mock	0	200714	13	0	0	10	72hpi
JU1400-mock-0	JU1400	Mock	N.ferruginous	Mock	0	200714	14	0	0	12	72hpi
JU1400-mock-0	JU1400	Mock	N.ferruginous	Mock	0	200714	15	0	0	7	72hpi
JU1400-mock-0	JU1400	Mock	N.ferruginous	Mock	0	200714	16	0	0	13	72hpi
JU1400-mock-0	JU1400	Mock	N.ferruginous	Mock	0	200714	17	0	0	8	72hpi
JU1400-mock-0	JU1400	Mock	N.ferruginous	Mock	0	200714	18	0	0	9	72hpi
JU1400-mock-0	JU1400	Mock	N.ferruginous	Mock	0	200714	19	0	0	8	72hpi
JU1400-mock-0	JU1400	Mock	N.ferruginous	Mock	0	200714	20	0	0	10	72hpi
JU1400-mock-0	JU1400	Mock	N.ferruginous	Mock	0	200714	21	0	0	10	72hpi
JU1400-mock-0	JU1400	Mock	N.ferruginous	Mock	0	200714	22	0	0	11	72hpi
JU1400-mock-0	JU1400	Mock	N.ferruginous	Mock	0	200714	23	0	0	12	72hpi
JU1400-mock-0	JU1400	Mock	N.ferruginous	Mock	0	200714	24	0	0	7	72hpi
JU1400-mock-0	JU1400	Mock	N.ferruginous	Mock	0	200714	25	0	0	7	72hpi
JU1400-mock-0	JU1400	Mock	N.ferruginous	Mock	0	200714	26	0	0	8	72hpi
JU1400-mock-0	JU1400	Mock	N.ferruginous	Mock	0	200714	27	0	0	6	72hpi
JU1400-mock-0	JU1400	Mock	N.ferruginous	Mock	0	200714	28	0	0	11	72hpi
JU1400-mock-0	JU1400	Mock	N.ferruginous	Mock	0	200714	29	0	0	8	72hpi
JU1400-mock-0	JU1400	Mock	N.ferruginous	Mock	0	200714	30	0	0	8	72hpi
JU1400-mock-0	JU1400	Mock	N.ferruginous	Mock	0	200714	31	0	0	9	72hpi
JU1400-mock-0	JU1400	Mock	N.ferruginous	Mock	0	200714	32	0	0	4	72hpi
JU1400-mock-0	JU1400	Mock	N.ferruginous	Mock	0	200714	33	0	0	10	72hpi
JU1400-mock-0	JU1400	Mock	N.ferruginous	Mock	0	200714	34	0	0	10	72hpi
JU1400-mock-0	JU1400	Mock	N.ferruginous	Mock	0	200714	35	0	0	14	72hpi
JU1400-mock-0	JU1400	Mock	N.ferruginous	Mock	0	200714	36	0	0	7	72hpi
JU1400-mock-0	JU1400	Mock	N.ferruginous	Mock	0	200714	37	0	0	5	72hpi
JU1400-mock-0	JU1400	Mock	N.ferruginous	Mock	0	200714	38	0	0	5	72hpi
JU1400-mock-0	JU1400	Mock	N.ferruginous	Mock	0	200714	39	0	0	15	72hpi
JU1400-mock-0	JU1400	Mock	N.ferruginous	Mock	0	200714	40	0	0	10	72hpi
JU1400-mock-0	JU1400	Mock	N.ferruginous	Mock	0	200714	41	0	0	9	72hpi
JU1400-mock-0	JU1400	Mock	N.ferruginous	Mock	0	200714	42	0	0	7	72hpi
JU1400-mock-0	JU1400	Mock	N.ferruginous	Mock	0	200714	43	0	0	13	72hpi
JU1400-mock-0	JU1400	Mock	N.ferruginous	Mock	0	200714	44	0	0	8	72hpi
JU1400-mock-0	JU1400	Mock	N.ferruginous	Mock	0	200714	45	0	0	9	72hpi
JU1400-mock-0	JU1400	Mock	N.ferruginous	Mock	0	200714	46	0	0	5	72hpi
JU1400-mock-0	JU1400	Mock	N.ferruginous	Mock	0	200714	47	0	0	12	72hpi
JU1400-mock-0	JU1400	Mock	N.ferruginous	Mock	0	200714	48	0	0	8	72hpi
JU1400-mock-0	JU1400	Mock	N.ferruginous	Mock	0	200714	49	0	0	11	72hpi
JU1400-mock-0	JU1400	Mock	N.ferruginous	Mock	0	200714	50	0	0	7	72hpi
N2-ERTm5-1.75	N2	Ertm5	N.ironsii	Medium	1.75	200714	1	1	1	16	72hpi
N2-ERTm5-1.75	N2	Ertm5	N.ironsii	Medium	1.75	200714	2	1	1	14	72hpi
N2-ERTm5-1.75	N2	Ertm5	N.ironsii	Medium	1.75	200714	3	1	1	15	72hpi
N2-ERTm5-1.75	N2	Ertm5	N.ironsii	Medium	1.75	200714	4	1	1	8	72hpi
N2-ERTm5-1.75	N2	Ertm5	N.ironsii	Medium	1.75	200714	5	1	1	14	72hpi
N2-ERTm5-1.75	N2	Ertm5	N.ironsii	Medium	1.75	200714	6	1	1	10	72hpi
N2-ERTm5-1.75	N2	Ertm5	N.ironsii	Medium	1.75	200714	7	0	1	15	72hpi
N2-ERTm5-1.75	N2	Ertm5	N.ironsii	Medium	1.75	200714	8	1	1	18	72hpi
N2-ERTm5-1.75	N2	Ertm5	N.ironsii	Medium	1.75	200714	9	1	1	7	72hpi
N2-ERTm5-1.75	N2	Ertm5	N.ironsii	Medium	1.75	200714	10	1	1	13	72hpi
N2-ERTm5-1.75	N2	Ertm5	N.ironsii	Medium	1.75	200714	11	1	1	17	72hpi
N2-ERTm5-1.75	N2	Ertm5	N.ironsii	Medium	1.75	200714	12	1	1	4	72hpi
N2-ERTm5-1.75	N2	Ertm5	N.ironsii	Medium	1.75	200714	13	1	1	17	72hpi
N2-ERTm5-1.75	N2	Ertm5	N.ironsii	Medium	1.75	200714	14	1	1	4	72hpi
N2-ERTm5-1.75	N2	Ertm5	N.ironsii	Medium	1.75	200714	15	1	1	8	72hpi
N2-ERTm5-1.75	N2	Ertm5	N.ironsii	Medium	1.75	200714	16	1	1	9	72hpi
N2-ERTm5-1.75	N2	Ertm5	N.ironsii	Medium	1.75	200714	17	1	1	12	72hpi
N2-ERTm5-1.75	N2	Ertm5	N.ironsii	Medium	1.75	200714	18	1	1	19	72hpi
N2-ERTm5-1.75	N2	Ertm5	N.ironsii	Medium	1.75	200714	19	1	1	15	72hpi
N2-ERTm5-1.75	N2	Ertm5	N.ironsii	Medium	1.75	200714	20	0	1	17	72hpi
N2-ERTm5-1.75	N2	Ertm5	N.ironsii	Medium	1.75	200714	21	1	1	24	72hpi
N2-ERTm5-1.75	N2	Ertm5	N.ironsii	Medium	1.75	200714	22	1	1	10	72hpi
N2-ERTm5-1.75	N2	Ertm5	N.ironsii	Medium	1.75	200714	23	1	1	12	72hpi
N2-ERTm5-1.75	N2	Ertm5	N.ironsii	Medium	1.75	200714	24	1	1	14	72hpi
N2-ERTm5-1.75	N2	Ertm5	N.ironsii	Medium	1.75	200714	25	1	1	8	72hpi
N2-ERTm5-1.75	N2	Ertm5	N.ironsii	Medium	1.75	200714	26	1	1	10	72hpi
N2-ERTm5-1.75	N2	Ertm5	N.ironsii	Medium	1.75	200714	27	1	1	8	72hpi
N2-ERTm5-1.75	N2	Ertm5	N.ironsii	Medium	1.75	200714	28	1	1	14	72hpi
N2-ERTm5-1.75	N2	Ertm5	N.ironsii	Medium	1.75	200714	29	1	1	16	72hpi
N2-ERTm5-1.75	N2	Ertm5	N.ironsii	Medium	1.75	200714	30	1	1	9	72hpi
N2-ERTm5-1.75	N2	Ertm5	N.ironsii	Medium	1.75	200714	31	1	1	7	72hpi
N2-ERTm5-1.75	N2	Ertm5	N.ironsii	Medium	1.75	200714	32	1	1	15	72hpi
N2-ERTm5-1.75	N2	Ertm5	N.ironsii	Medium	1.75	200714	33	1	1	16	72hpi
N2-ERTm5-1.75	N2	Ertm5	N.ironsii	Medium	1.75	200714	34	1	1	7	72hpi
N2-ERTm5-1.75	N2	Ertm5	N.ironsii	Medium	1.75	200714	35	1	1	12	72hpi
N2-ERTm5-1.75	N2	Ertm5	N.ironsii	Medium	1.75	200714	36	1	1	17	72hpi
N2-ERTm5-1.75	N2	Ertm5	N.ironsii	Medium	1.75	200714	37	1	1	15	72hpi
N2-ERTm5-1.75	N2	Ertm5	N.ironsii	Medium	1.75	200714	38	1	1	0	72hpi
N2-ERTm5-1.75	N2	Ertm5	N.ironsii	Medium	1.75	200714	39	1	1	15	72hpi
N2-ERTm5-1.75	N2	Ertm5	N.ironsii	Medium	1.75	200714	40	1	1	9	72hpi
N2-ERTm5-1.75	N2	Ertm5	N.ironsii	Medium	1.75	200714	41	1	1	16	72hpi
N2-ERTm5-1.75	N2	Ertm5	N.ironsii	Medium	1.75	200714	42	1	1	12	72hpi
N2-ERTm5-1.75	N2	Ertm5	N.ironsii	Medium	1.75	200714	43	1	1	15	72hpi
N2-ERTm5-1.75	N2	Ertm5	N.ironsii	Medium	1.75	200714	44	1	1	13	72hpi
N2-ERTm5-1.75	N2	Ertm5	N.ironsii	Medium	1.75	200714	45	1	1	8	72hpi
N2-ERTm5-1.75	N2	Ertm5	N.ironsii	Medium	1.75	200714	46	1	1	26	72hpi
N2-ERTm5-1.75	N2	Ertm5	N.ironsii	Medium	1.75	200714	47	1	1	5	72hpi
N2-ERTm5-1.75	N2	Ertm5	N.ironsii	Medium	1.75	200714	48	1	1	9	72hpi
N2-ERTm5-1.75	N2	Ertm5	N.ironsii	Medium	1.75	200714	49	1	1	13	72hpi
N2-ERTm5-1.75	N2	Ertm5	N.ironsii	Medium	1.75	200714	50	1	1	9	72hpi
N2-ERTm5-3.5	N2	Ertm5	N.ironsii	High	3.5	200714	1	1	1	9	72hpi
N2-ERTm5-3.5	N2	Ertm5	N.ironsii	High	3.5	200714	2	1	1	6	72hpi
N2-ERTm5-3.5	N2	Ertm5	N.ironsii	High	3.5	200714	3	1	1	11	72hpi
N2-ERTm5-3.5	N2	Ertm5	N.ironsii	High	3.5	200714	4	1	1	15	72hpi
N2-ERTm5-3.5	N2	Ertm5	N.ironsii	High	3.5	200714	5	1	1	7	72hpi
N2-ERTm5-3.5	N2	Ertm5	N.ironsii	High	3.5	200714	6	1	1	7	72hpi
N2-ERTm5-3.5	N2	Ertm5	N.ironsii	High	3.5	200714	7	1	1	0	72hpi
N2-ERTm5-3.5	N2	Ertm5	N.ironsii	High	3.5	200714	8	1	1	8	72hpi
N2-ERTm5-3.5	N2	Ertm5	N.ironsii	High	3.5	200714	9	1	1	0	72hpi
N2-ERTm5-3.5	N2	Ertm5	N.ironsii	High	3.5	200714	10	1	1	7	72hpi
N2-ERTm5-3.5	N2	Ertm5	N.ironsii	High	3.5	200714	11	1	1	12	72hpi
N2-ERTm5-3.5	N2	Ertm5	N.ironsii	High	3.5	200714	12	0	1	0	72hpi
N2-ERTm5-3.5	N2	Ertm5	N.ironsii	High	3.5	200714	13	1	1	11	72hpi
N2-ERTm5-3.5	N2	Ertm5	N.ironsii	High	3.5	200714	14	0	1	0	72hpi
N2-ERTm5-3.5	N2	Ertm5	N.ironsii	High	3.5	200714	15	0	1	0	72hpi
N2-ERTm5-3.5	N2	Ertm5	N.ironsii	High	3.5	200714	16	0	1	4	72hpi
N2-ERTm5-3.5	N2	Ertm5	N.ironsii	High	3.5	200714	17	1	1	7	72hpi
N2-ERTm5-3.5	N2	Ertm5	N.ironsii	High	3.5	200714	18	1	1	4	72hpi
N2-ERTm5-3.5	N2	Ertm5	N.ironsii	High	3.5	200714	19	1	1	0	72hpi
N2-ERTm5-3.5	N2	Ertm5	N.ironsii	High	3.5	200714	20	0	1	0	72hpi
N2-ERTm5-3.5	N2	Ertm5	N.ironsii	High	3.5	200714	21	0	1	0	72hpi
N2-ERTm5-3.5	N2	Ertm5	N.ironsii	High	3.5	200714	22	0	1	1	72hpi
N2-ERTm5-3.5	N2	Ertm5	N.ironsii	High	3.5	200714	23	1	1	11	72hpi
N2-ERTm5-3.5	N2	Ertm5	N.ironsii	High	3.5	200714	24	1	1	11	72hpi
N2-ERTm5-3.5	N2	Ertm5	N.ironsii	High	3.5	200714	25	1	1	5	72hpi
N2-ERTm5-3.5	N2	Ertm5	N.ironsii	High	3.5	200714	26	0	1	10	72hpi
N2-ERTm5-3.5	N2	Ertm5	N.ironsii	High	3.5	200714	27	1	1	8	72hpi
N2-ERTm5-3.5	N2	Ertm5	N.ironsii	High	3.5	200714	28	1	1	9	72hpi
N2-ERTm5-3.5	N2	Ertm5	N.ironsii	High	3.5	200714	29	1	1	0	72hpi
N2-ERTm5-3.5	N2	Ertm5	N.ironsii	High	3.5	200714	30	1	1	0	72hpi
N2-ERTm5-3.5	N2	Ertm5	N.ironsii	High	3.5	200714	31	0	1	0	72hpi
N2-ERTm5-3.5	N2	Ertm5	N.ironsii	High	3.5	200714	32	1	1	9	72hpi
N2-ERTm5-3.5	N2	Ertm5	N.ironsii	High	3.5	200714	33	1	1	10	72hpi
N2-ERTm5-3.5	N2	Ertm5	N.ironsii	High	3.5	200714	34	1	1	8	72hpi
N2-ERTm5-3.5	N2	Ertm5	N.ironsii	High	3.5	200714	35	1	1	1	72hpi
N2-ERTm5-3.5	N2	Ertm5	N.ironsii	High	3.5	200714	36	0	1	0	72hpi
N2-ERTm5-3.5	N2	Ertm5	N.ironsii	High	3.5	200714	37	1	1	0	72hpi
N2-ERTm5-3.5	N2	Ertm5	N.ironsii	High	3.5	200714	38	1	1	8	72hpi
N2-ERTm5-3.5	N2	Ertm5	N.ironsii	High	3.5	200714	39	1	1	0	72hpi
N2-ERTm5-3.5	N2	Ertm5	N.ironsii	High	3.5	200714	40	1	1	8	72hpi
N2-ERTm5-3.5	N2	Ertm5	N.ironsii	High	3.5	200714	41	0	1	4	72hpi
N2-ERTm5-3.5	N2	Ertm5	N.ironsii	High	3.5	200714	42	1	1	7	72hpi
N2-ERTm5-3.5	N2	Ertm5	N.ironsii	High	3.5	200714	43	1	1	12	72hpi
N2-ERTm5-3.5	N2	Ertm5	N.ironsii	High	3.5	200714	44	1	1	14	72hpi
N2-ERTm5-3.5	N2	Ertm5	N.ironsii	High	3.5	200714	45	1	1	12	72hpi
N2-ERTm5-3.5	N2	Ertm5	N.ironsii	High	3.5	200714	46	1	1	9	72hpi
N2-ERTm5-3.5	N2	Ertm5	N.ironsii	High	3.5	200714	47	1	1	6	72hpi
N2-ERTm5-3.5	N2	Ertm5	N.ironsii	High	3.5	200714	48	1	1	7	72hpi
N2-ERTm5-3.5	N2	Ertm5	N.ironsii	High	3.5	200714	49	1	1	9	72hpi
N2-ERTm5-3.5	N2	Ertm5	N.ironsii	High	3.5	200714	50	1	1	14	72hpi
JU1400-ERTm5-1.75	JU1400	Ertm5	N.ironsii	Medium	1.75	200714	1	0	0	10	72hpi
JU1400-ERTm5-1.75	JU1400	Ertm5	N.ironsii	Medium	1.75	200714	2	0	1	10	72hpi
JU1400-ERTm5-1.75	JU1400	Ertm5	N.ironsii	Medium	1.75	200714	3	0	1	8	72hpi
JU1400-ERTm5-1.75	JU1400	Ertm5	N.ironsii	Medium	1.75	200714	4	0	1	10	72hpi
JU1400-ERTm5-1.75	JU1400	Ertm5	N.ironsii	Medium	1.75	200714	5	0	1	8	72hpi
JU1400-ERTm5-1.75	JU1400	Ertm5	N.ironsii	Medium	1.75	200714	6	0	1	21	72hpi
JU1400-ERTm5-1.75	JU1400	Ertm5	N.ironsii	Medium	1.75	200714	7	0	1	12	72hpi
JU1400-ERTm5-1.75	JU1400	Ertm5	N.ironsii	Medium	1.75	200714	8	0	1	9	72hpi
JU1400-ERTm5-1.75	JU1400	Ertm5	N.ironsii	Medium	1.75	200714	9	0	1	5	72hpi
JU1400-ERTm5-1.75	JU1400	Ertm5	N.ironsii	Medium	1.75	200714	10	0	1	6	72hpi
JU1400-ERTm5-1.75	JU1400	Ertm5	N.ironsii	Medium	1.75	200714	11	0	0	3	72hpi
JU1400-ERTm5-1.75	JU1400	Ertm5	N.ironsii	Medium	1.75	200714	12	0	1	9	72hpi
JU1400-ERTm5-1.75	JU1400	Ertm5	N.ironsii	Medium	1.75	200714	13	0	0	5	72hpi
JU1400-ERTm5-1.75	JU1400	Ertm5	N.ironsii	Medium	1.75	200714	14	0	0	0	72hpi
JU1400-ERTm5-1.75	JU1400	Ertm5	N.ironsii	Medium	1.75	200714	15	0	0	6	72hpi
JU1400-ERTm5-1.75	JU1400	Ertm5	N.ironsii	Medium	1.75	200714	16	0	0	12	72hpi
JU1400-ERTm5-1.75	JU1400	Ertm5	N.ironsii	Medium	1.75	200714	17	0	0	1	72hpi
JU1400-ERTm5-1.75	JU1400	Ertm5	N.ironsii	Medium	1.75	200714	18	0	0	7	72hpi
JU1400-ERTm5-1.75	JU1400	Ertm5	N.ironsii	Medium	1.75	200714	19	0	0	11	72hpi
JU1400-ERTm5-1.75	JU1400	Ertm5	N.ironsii	Medium	1.75	200714	20	0	0	6	72hpi
JU1400-ERTm5-1.75	JU1400	Ertm5	N.ironsii	Medium	1.75	200714	21	0	1	9	72hpi
JU1400-ERTm5-1.75	JU1400	Ertm5	N.ironsii	Medium	1.75	200714	22	0	1	0	72hpi
JU1400-ERTm5-1.75	JU1400	Ertm5	N.ironsii	Medium	1.75	200714	23	0	0	9	72hpi
JU1400-ERTm5-1.75	JU1400	Ertm5	N.ironsii	Medium	1.75	200714	24	0	0	0	72hpi
JU1400-ERTm5-1.75	JU1400	Ertm5	N.ironsii	Medium	1.75	200714	25	0	1	6	72hpi
JU1400-ERTm5-1.75	JU1400	Ertm5	N.ironsii	Medium	1.75	200714	26	0	1	9	72hpi
JU1400-ERTm5-1.75	JU1400	Ertm5	N.ironsii	Medium	1.75	200714	27	0	0	6	72hpi
JU1400-ERTm5-1.75	JU1400	Ertm5	N.ironsii	Medium	1.75	200714	28	0	0	5	72hpi
JU1400-ERTm5-1.75	JU1400	Ertm5	N.ironsii	Medium	1.75	200714	29	0	0	7	72hpi
JU1400-ERTm5-1.75	JU1400	Ertm5	N.ironsii	Medium	1.75	200714	30	0	0	10	72hpi
JU1400-ERTm5-1.75	JU1400	Ertm5	N.ironsii	Medium	1.75	200714	31	0	1	7	72hpi
JU1400-ERTm5-1.75	JU1400	Ertm5	N.ironsii	Medium	1.75	200714	32	0	1	6	72hpi
JU1400-ERTm5-1.75	JU1400	Ertm5	N.ironsii	Medium	1.75	200714	33	0	1	13	72hpi
JU1400-ERTm5-1.75	JU1400	Ertm5	N.ironsii	Medium	1.75	200714	34	0	0	5	72hpi
JU1400-ERTm5-1.75	JU1400	Ertm5	N.ironsii	Medium	1.75	200714	35	0	0	8	72hpi
JU1400-ERTm5-1.75	JU1400	Ertm5	N.ironsii	Medium	1.75	200714	36	0	1	9	72hpi
JU1400-ERTm5-1.75	JU1400	Ertm5	N.ironsii	Medium	1.75	200714	37	0	0	0	72hpi
JU1400-ERTm5-1.75	JU1400	Ertm5	N.ironsii	Medium	1.75	200714	38	0	1	7	72hpi
JU1400-ERTm5-1.75	JU1400	Ertm5	N.ironsii	Medium	1.75	200714	39	0	1	12	72hpi
JU1400-ERTm5-1.75	JU1400	Ertm5	N.ironsii	Medium	1.75	200714	40	0	1	6	72hpi
JU1400-ERTm5-1.75	JU1400	Ertm5	N.ironsii	Medium	1.75	200714	41	0	0	6	72hpi
JU1400-ERTm5-1.75	JU1400	Ertm5	N.ironsii	Medium	1.75	200714	42	0	0	5	72hpi
JU1400-ERTm5-1.75	JU1400	Ertm5	N.ironsii	Medium	1.75	200714	43	0	0	9	72hpi
JU1400-ERTm5-1.75	JU1400	Ertm5	N.ironsii	Medium	1.75	200714	44	0	0	7	72hpi
JU1400-ERTm5-1.75	JU1400	Ertm5	N.ironsii	Medium	1.75	200714	45	0	0	4	72hpi
JU1400-ERTm5-1.75	JU1400	Ertm5	N.ironsii	Medium	1.75	200714	46	0	0	9	72hpi
JU1400-ERTm5-1.75	JU1400	Ertm5	N.ironsii	Medium	1.75	200714	47	0	1	7	72hpi
JU1400-ERTm5-1.75	JU1400	Ertm5	N.ironsii	Medium	1.75	200714	48	0	1	13	72hpi
JU1400-ERTm5-1.75	JU1400	Ertm5	N.ironsii	Medium	1.75	200714	49	0	0	12	72hpi
JU1400-ERTm5-1.75	JU1400	Ertm5	N.ironsii	Medium	1.75	200714	50	0	0	6	72hpi
JU1400-ERTm5-3.5	JU1400	Ertm5	N.ironsii	High	3.5	200714	1	0	0	3	72hpi
JU1400-ERTm5-3.5	JU1400	Ertm5	N.ironsii	High	3.5	200714	2	0	0	7	72hpi
JU1400-ERTm5-3.5	JU1400	Ertm5	N.ironsii	High	3.5	200714	3	0	0	4	72hpi
JU1400-ERTm5-3.5	JU1400	Ertm5	N.ironsii	High	3.5	200714	4	0	0	2	72hpi
JU1400-ERTm5-3.5	JU1400	Ertm5	N.ironsii	High	3.5	200714	5	0	0	5	72hpi
JU1400-ERTm5-3.5	JU1400	Ertm5	N.ironsii	High	3.5	200714	6	0	0	1	72hpi
JU1400-ERTm5-3.5	JU1400	Ertm5	N.ironsii	High	3.5	200714	7	0	0	0	72hpi
JU1400-ERTm5-3.5	JU1400	Ertm5	N.ironsii	High	3.5	200714	8	0	0	2	72hpi
JU1400-ERTm5-3.5	JU1400	Ertm5	N.ironsii	High	3.5	200714	9	0	0	3	72hpi
JU1400-ERTm5-3.5	JU1400	Ertm5	N.ironsii	High	3.5	200714	10	0	1	4	72hpi
JU1400-ERTm5-3.5	JU1400	Ertm5	N.ironsii	High	3.5	200714	11	0	0	4	72hpi
JU1400-ERTm5-3.5	JU1400	Ertm5	N.ironsii	High	3.5	200714	12	0	0	0	72hpi
JU1400-ERTm5-3.5	JU1400	Ertm5	N.ironsii	High	3.5	200714	13	0	0	4	72hpi
JU1400-ERTm5-3.5	JU1400	Ertm5	N.ironsii	High	3.5	200714	14	0	0	0	72hpi
JU1400-ERTm5-3.5	JU1400	Ertm5	N.ironsii	High	3.5	200714	15	0	0	5	72hpi
JU1400-ERTm5-3.5	JU1400	Ertm5	N.ironsii	High	3.5	200714	16	0	0	3	72hpi
JU1400-ERTm5-3.5	JU1400	Ertm5	N.ironsii	High	3.5	200714	17	0	0	5	72hpi
JU1400-ERTm5-3.5	JU1400	Ertm5	N.ironsii	High	3.5	200714	18	0	0	0	72hpi
JU1400-ERTm5-3.5	JU1400	Ertm5	N.ironsii	High	3.5	200714	19	0	0	4	72hpi
JU1400-ERTm5-3.5	JU1400	Ertm5	N.ironsii	High	3.5	200714	20	0	0	0	72hpi
JU1400-ERTm5-3.5	JU1400	Ertm5	N.ironsii	High	3.5	200714	21	0	0	2	72hpi
JU1400-ERTm5-3.5	JU1400	Ertm5	N.ironsii	High	3.5	200714	22	0	0	1	72hpi
JU1400-ERTm5-3.5	JU1400	Ertm5	N.ironsii	High	3.5	200714	23	0	0	2	72hpi
JU1400-ERTm5-3.5	JU1400	Ertm5	N.ironsii	High	3.5	200714	24	0	0	10	72hpi
JU1400-ERTm5-3.5	JU1400	Ertm5	N.ironsii	High	3.5	200714	25	0	0	3	72hpi
JU1400-ERTm5-3.5	JU1400	Ertm5	N.ironsii	High	3.5	200714	26	0	0	10	72hpi
JU1400-ERTm5-3.5	JU1400	Ertm5	N.ironsii	High	3.5	200714	27	0	0	0	72hpi
JU1400-ERTm5-3.5	JU1400	Ertm5	N.ironsii	High	3.5	200714	28	0	0	11	72hpi
JU1400-ERTm5-3.5	JU1400	Ertm5	N.ironsii	High	3.5	200714	29	0	0	9	72hpi
JU1400-ERTm5-3.5	JU1400	Ertm5	N.ironsii	High	3.5	200714	30	0	0	0	72hpi
JU1400-ERTm5-3.5	JU1400	Ertm5	N.ironsii	High	3.5	200714	31	0	0	2	72hpi
JU1400-ERTm5-3.5	JU1400	Ertm5	N.ironsii	High	3.5	200714	32	0	0	5	72hpi
JU1400-ERTm5-3.5	JU1400	Ertm5	N.ironsii	High	3.5	200714	33	0	1	5	72hpi
JU1400-ERTm5-3.5	JU1400	Ertm5	N.ironsii	High	3.5	200714	34	0	0	5	72hpi
JU1400-ERTm5-3.5	JU1400	Ertm5	N.ironsii	High	3.5	200714	35	0	0	1	72hpi
JU1400-ERTm5-3.5	JU1400	Ertm5	N.ironsii	High	3.5	200714	36	0	0	4	72hpi
JU1400-ERTm5-3.5	JU1400	Ertm5	N.ironsii	High	3.5	200714	37	0	0	0	72hpi
JU1400-ERTm5-3.5	JU1400	Ertm5	N.ironsii	High	3.5	200714	38	0	0	9	72hpi
JU1400-ERTm5-3.5	JU1400	Ertm5	N.ironsii	High	3.5	200714	39	0	0	0	72hpi
JU1400-ERTm5-3.5	JU1400	Ertm5	N.ironsii	High	3.5	200714	40	0	0	9	72hpi
JU1400-ERTm5-3.5	JU1400	Ertm5	N.ironsii	High	3.5	200714	41	0	0	1	72hpi
JU1400-ERTm5-3.5	JU1400	Ertm5	N.ironsii	High	3.5	200714	42	0	0	8	72hpi
JU1400-ERTm5-3.5	JU1400	Ertm5	N.ironsii	High	3.5	200714	43	0	0	0	72hpi
JU1400-ERTm5-3.5	JU1400	Ertm5	N.ironsii	High	3.5	200714	44	0	0	3	72hpi
JU1400-ERTm5-3.5	JU1400	Ertm5	N.ironsii	High	3.5	200714	45	0	0	2	72hpi
JU1400-ERTm5-3.5	JU1400	Ertm5	N.ironsii	High	3.5	200714	46	0	0	4	72hpi
JU1400-ERTm5-3.5	JU1400	Ertm5	N.ironsii	High	3.5	200714	47	0	0	7	72hpi
JU1400-ERTm5-3.5	JU1400	Ertm5	N.ironsii	High	3.5	200714	48	0	0	7	72hpi
JU1400-ERTm5-3.5	JU1400	Ertm5	N.ironsii	High	3.5	200714	49	0	0	2	72hpi
JU1400-ERTm5-3.5	JU1400	Ertm5	N.ironsii	High	3.5	200714	50	0	0	4	72hpi
N2-mock-0	N2	Mock	N.ferruginous	Mock	0	200721	1	0	0	20	72hpi
N2-mock-0	N2	Mock	N.ferruginous	Mock	0	200721	2	0	0	19	72hpi
N2-mock-0	N2	Mock	N.ferruginous	Mock	0	200721	3	0	0	16	72hpi
N2-mock-0	N2	Mock	N.ferruginous	Mock	0	200721	4	0	0	6	72hpi
N2-mock-0	N2	Mock	N.ferruginous	Mock	0	200721	5	0	0	15	72hpi
N2-mock-0	N2	Mock	N.ferruginous	Mock	0	200721	6	0	0	17	72hpi
N2-mock-0	N2	Mock	N.ferruginous	Mock	0	200721	7	0	0	11	72hpi
N2-mock-0	N2	Mock	N.ferruginous	Mock	0	200721	8	0	0	13	72hpi
N2-mock-0	N2	Mock	N.ferruginous	Mock	0	200721	9	0	0	18	72hpi
N2-mock-0	N2	Mock	N.ferruginous	Mock	0	200721	10	0	0	0	72hpi
N2-mock-0	N2	Mock	N.ferruginous	Mock	0	200721	11	0	0	0	72hpi
N2-mock-0	N2	Mock	N.ferruginous	Mock	0	200721	12	0	0	18	72hpi
N2-mock-0	N2	Mock	N.ferruginous	Mock	0	200721	13	0	0	15	72hpi
N2-mock-0	N2	Mock	N.ferruginous	Mock	0	200721	14	0	0	17	72hpi
N2-mock-0	N2	Mock	N.ferruginous	Mock	0	200721	15	0	0	0	72hpi
N2-mock-0	N2	Mock	N.ferruginous	Mock	0	200721	16	0	0	14	72hpi
N2-mock-0	N2	Mock	N.ferruginous	Mock	0	200721	17	0	0	16	72hpi
N2-mock-0	N2	Mock	N.ferruginous	Mock	0	200721	18	0	0	17	72hpi
N2-mock-0	N2	Mock	N.ferruginous	Mock	0	200721	19	0	0	17	72hpi
N2-mock-0	N2	Mock	N.ferruginous	Mock	0	200721	20	0	0	20	72hpi
N2-mock-0	N2	Mock	N.ferruginous	Mock	0	200721	21	0	0	19	72hpi
N2-mock-0	N2	Mock	N.ferruginous	Mock	0	200721	22	0	0	11	72hpi
N2-mock-0	N2	Mock	N.ferruginous	Mock	0	200721	23	0	0	22	72hpi
N2-mock-0	N2	Mock	N.ferruginous	Mock	0	200721	24	0	0	21	72hpi
N2-mock-0	N2	Mock	N.ferruginous	Mock	0	200721	25	0	0	17	72hpi
N2-mock-0	N2	Mock	N.ferruginous	Mock	0	200721	26	0	0	17	72hpi
N2-mock-0	N2	Mock	N.ferruginous	Mock	0	200721	27	0	0	22	72hpi
N2-mock-0	N2	Mock	N.ferruginous	Mock	0	200721	28	0	0	15	72hpi
N2-mock-0	N2	Mock	N.ferruginous	Mock	0	200721	29	0	0	26	72hpi
N2-mock-0	N2	Mock	N.ferruginous	Mock	0	200721	30	0	0	16	72hpi
N2-mock-0	N2	Mock	N.ferruginous	Mock	0	200721	31	0	0	19	72hpi
N2-mock-0	N2	Mock	N.ferruginous	Mock	0	200721	32	0	0	15	72hpi
N2-mock-0	N2	Mock	N.ferruginous	Mock	0	200721	33	0	0	21	72hpi
N2-mock-0	N2	Mock	N.ferruginous	Mock	0	200721	34	0	0	18	72hpi
N2-mock-0	N2	Mock	N.ferruginous	Mock	0	200721	35	0	0	20	72hpi
N2-mock-0	N2	Mock	N.ferruginous	Mock	0	200721	36	0	0	20	72hpi
N2-mock-0	N2	Mock	N.ferruginous	Mock	0	200721	37	0	0	12	72hpi
N2-mock-0	N2	Mock	N.ferruginous	Mock	0	200721	38	0	0	17	72hpi
N2-mock-0	N2	Mock	N.ferruginous	Mock	0	200721	39	0	0	18	72hpi
N2-mock-0	N2	Mock	N.ferruginous	Mock	0	200721	40	0	0	16	72hpi
N2-mock-0	N2	Mock	N.ferruginous	Mock	0	200721	41	0	0	16	72hpi
N2-mock-0	N2	Mock	N.ferruginous	Mock	0	200721	42	0	0	12	72hpi
N2-mock-0	N2	Mock	N.ferruginous	Mock	0	200721	43	0	0	19	72hpi
N2-mock-0	N2	Mock	N.ferruginous	Mock	0	200721	44	0	0	19	72hpi
N2-mock-0	N2	Mock	N.ferruginous	Mock	0	200721	45	0	0	15	72hpi
N2-mock-0	N2	Mock	N.ferruginous	Mock	0	200721	46	0	0	15	72hpi
N2-mock-0	N2	Mock	N.ferruginous	Mock	0	200721	47	0	0	20	72hpi
N2-mock-0	N2	Mock	N.ferruginous	Mock	0	200721	48	0	0	15	72hpi
N2-mock-0	N2	Mock	N.ferruginous	Mock	0	200721	49	0	0	15	72hpi
N2-mock-0	N2	Mock	N.ferruginous	Mock	0	200721	50	0	0	11	72hpi
JU1400-mock-0	JU1400	Mock	N.ferruginous	Mock	0	200721	1	0	0	7	72hpi
JU1400-mock-0	JU1400	Mock	N.ferruginous	Mock	0	200721	2	0	0	0	72hpi
JU1400-mock-0	JU1400	Mock	N.ferruginous	Mock	0	200721	3	0	0	10	72hpi
JU1400-mock-0	JU1400	Mock	N.ferruginous	Mock	0	200721	4	0	0	10	72hpi
JU1400-mock-0	JU1400	Mock	N.ferruginous	Mock	0	200721	5	0	0	11	72hpi
JU1400-mock-0	JU1400	Mock	N.ferruginous	Mock	0	200721	6	0	0	8	72hpi
JU1400-mock-0	JU1400	Mock	N.ferruginous	Mock	0	200721	7	0	0	6	72hpi
JU1400-mock-0	JU1400	Mock	N.ferruginous	Mock	0	200721	8	0	0	9	72hpi
JU1400-mock-0	JU1400	Mock	N.ferruginous	Mock	0	200721	9	0	0	7	72hpi
JU1400-mock-0	JU1400	Mock	N.ferruginous	Mock	0	200721	10	0	0	10	72hpi
JU1400-mock-0	JU1400	Mock	N.ferruginous	Mock	0	200721	11	0	0	24	72hpi
JU1400-mock-0	JU1400	Mock	N.ferruginous	Mock	0	200721	12	0	0	9	72hpi
JU1400-mock-0	JU1400	Mock	N.ferruginous	Mock	0	200721	13	0	0	10	72hpi
JU1400-mock-0	JU1400	Mock	N.ferruginous	Mock	0	200721	14	0	0	15	72hpi
JU1400-mock-0	JU1400	Mock	N.ferruginous	Mock	0	200721	15	0	0	9	72hpi
JU1400-mock-0	JU1400	Mock	N.ferruginous	Mock	0	200721	16	0	0	9	72hpi
JU1400-mock-0	JU1400	Mock	N.ferruginous	Mock	0	200721	17	0	0	13	72hpi
JU1400-mock-0	JU1400	Mock	N.ferruginous	Mock	0	200721	18	0	0	13	72hpi
JU1400-mock-0	JU1400	Mock	N.ferruginous	Mock	0	200721	19	0	0	23	72hpi
JU1400-mock-0	JU1400	Mock	N.ferruginous	Mock	0	200721	20	0	0	15	72hpi
JU1400-mock-0	JU1400	Mock	N.ferruginous	Mock	0	200721	21	0	0	9	72hpi
JU1400-mock-0	JU1400	Mock	N.ferruginous	Mock	0	200721	22	0	0	11	72hpi
JU1400-mock-0	JU1400	Mock	N.ferruginous	Mock	0	200721	23	0	0	9	72hpi
JU1400-mock-0	JU1400	Mock	N.ferruginous	Mock	0	200721	24	0	0	6	72hpi
JU1400-mock-0	JU1400	Mock	N.ferruginous	Mock	0	200721	25	0	0	10	72hpi
JU1400-mock-0	JU1400	Mock	N.ferruginous	Mock	0	200721	26	0	0	10	72hpi
JU1400-mock-0	JU1400	Mock	N.ferruginous	Mock	0	200721	27	0	0	15	72hpi
JU1400-mock-0	JU1400	Mock	N.ferruginous	Mock	0	200721	28	0	0	10	72hpi
JU1400-mock-0	JU1400	Mock	N.ferruginous	Mock	0	200721	29	0	0	8	72hpi
JU1400-mock-0	JU1400	Mock	N.ferruginous	Mock	0	200721	30	0	0	9	72hpi
JU1400-mock-0	JU1400	Mock	N.ferruginous	Mock	0	200721	31	0	0	9	72hpi
JU1400-mock-0	JU1400	Mock	N.ferruginous	Mock	0	200721	32	0	0	9	72hpi
JU1400-mock-0	JU1400	Mock	N.ferruginous	Mock	0	200721	33	0	0	16	72hpi
JU1400-mock-0	JU1400	Mock	N.ferruginous	Mock	0	200721	34	0	0	13	72hpi
JU1400-mock-0	JU1400	Mock	N.ferruginous	Mock	0	200721	35	0	0	16	72hpi
JU1400-mock-0	JU1400	Mock	N.ferruginous	Mock	0	200721	36	0	0	8	72hpi
JU1400-mock-0	JU1400	Mock	N.ferruginous	Mock	0	200721	37	0	0	12	72hpi
JU1400-mock-0	JU1400	Mock	N.ferruginous	Mock	0	200721	38	0	0	9	72hpi
JU1400-mock-0	JU1400	Mock	N.ferruginous	Mock	0	200721	39	0	0	12	72hpi
JU1400-mock-0	JU1400	Mock	N.ferruginous	Mock	0	200721	40	0	0	10	72hpi
JU1400-mock-0	JU1400	Mock	N.ferruginous	Mock	0	200721	41	0	0	19	72hpi
JU1400-mock-0	JU1400	Mock	N.ferruginous	Mock	0	200721	42	0	0	13	72hpi
JU1400-mock-0	JU1400	Mock	N.ferruginous	Mock	0	200721	43	0	0	15	72hpi
JU1400-mock-0	JU1400	Mock	N.ferruginous	Mock	0	200721	44	0	0	10	72hpi
JU1400-mock-0	JU1400	Mock	N.ferruginous	Mock	0	200721	45	0	0	10	72hpi
JU1400-mock-0	JU1400	Mock	N.ferruginous	Mock	0	200721	46	0	0	12	72hpi
JU1400-mock-0	JU1400	Mock	N.ferruginous	Mock	0	200721	47	0	0	13	72hpi
JU1400-mock-0	JU1400	Mock	N.ferruginous	Mock	0	200721	48	0	0	13	72hpi
JU1400-mock-0	JU1400	Mock	N.ferruginous	Mock	0	200721	49	0	0	8	72hpi
JU1400-mock-0	JU1400	Mock	N.ferruginous	Mock	0	200721	50	0	0	19	72hpi
N2-ERTm5-1.75	N2	Ertm5	N.ironsii	Medium	1.75	200721	1	1	1	8	72hpi
N2-ERTm5-1.75	N2	Ertm5	N.ironsii	Medium	1.75	200721	2	1	1	12	72hpi
N2-ERTm5-1.75	N2	Ertm5	N.ironsii	Medium	1.75	200721	3	1	1	12	72hpi
N2-ERTm5-1.75	N2	Ertm5	N.ironsii	Medium	1.75	200721	4	0	1	16	72hpi
N2-ERTm5-1.75	N2	Ertm5	N.ironsii	Medium	1.75	200721	5	1	1	11	72hpi
N2-ERTm5-1.75	N2	Ertm5	N.ironsii	Medium	1.75	200721	6	1	1	8	72hpi
N2-ERTm5-1.75	N2	Ertm5	N.ironsii	Medium	1.75	200721	7	0	1	7	72hpi
N2-ERTm5-1.75	N2	Ertm5	N.ironsii	Medium	1.75	200721	8	1	1	11	72hpi
N2-ERTm5-1.75	N2	Ertm5	N.ironsii	Medium	1.75	200721	9	0	1	0	72hpi
N2-ERTm5-1.75	N2	Ertm5	N.ironsii	Medium	1.75	200721	10	1	1	12	72hpi
N2-ERTm5-1.75	N2	Ertm5	N.ironsii	Medium	1.75	200721	11	1	1	12	72hpi
N2-ERTm5-1.75	N2	Ertm5	N.ironsii	Medium	1.75	200721	12	1	1	8	72hpi
N2-ERTm5-1.75	N2	Ertm5	N.ironsii	Medium	1.75	200721	13	1	1	14	72hpi
N2-ERTm5-1.75	N2	Ertm5	N.ironsii	Medium	1.75	200721	14	1	1	13	72hpi
N2-ERTm5-1.75	N2	Ertm5	N.ironsii	Medium	1.75	200721	15	1	1	3	72hpi
N2-ERTm5-1.75	N2	Ertm5	N.ironsii	Medium	1.75	200721	16	1	1	8	72hpi
N2-ERTm5-1.75	N2	Ertm5	N.ironsii	Medium	1.75	200721	17	1	1	16	72hpi
N2-ERTm5-1.75	N2	Ertm5	N.ironsii	Medium	1.75	200721	18	1	1	10	72hpi
N2-ERTm5-1.75	N2	Ertm5	N.ironsii	Medium	1.75	200721	19	0	1	0	72hpi
N2-ERTm5-1.75	N2	Ertm5	N.ironsii	Medium	1.75	200721	20	1	1	9	72hpi
N2-ERTm5-1.75	N2	Ertm5	N.ironsii	Medium	1.75	200721	21	1	1	15	72hpi
N2-ERTm5-1.75	N2	Ertm5	N.ironsii	Medium	1.75	200721	22	0	1	16	72hpi
N2-ERTm5-1.75	N2	Ertm5	N.ironsii	Medium	1.75	200721	23	1	1	19	72hpi
N2-ERTm5-1.75	N2	Ertm5	N.ironsii	Medium	1.75	200721	24	1	1	11	72hpi
N2-ERTm5-1.75	N2	Ertm5	N.ironsii	Medium	1.75	200721	25	1	1	0	72hpi
N2-ERTm5-1.75	N2	Ertm5	N.ironsii	Medium	1.75	200721	26	1	1	7	72hpi
N2-ERTm5-1.75	N2	Ertm5	N.ironsii	Medium	1.75	200721	27	1	1	1	72hpi
N2-ERTm5-1.75	N2	Ertm5	N.ironsii	Medium	1.75	200721	28	1	1	6	72hpi
N2-ERTm5-1.75	N2	Ertm5	N.ironsii	Medium	1.75	200721	29	0	1	0	72hpi
N2-ERTm5-1.75	N2	Ertm5	N.ironsii	Medium	1.75	200721	30	1	1	12	72hpi
N2-ERTm5-1.75	N2	Ertm5	N.ironsii	Medium	1.75	200721	31	1	1	12	72hpi
N2-ERTm5-1.75	N2	Ertm5	N.ironsii	Medium	1.75	200721	32	1	1	11	72hpi
N2-ERTm5-1.75	N2	Ertm5	N.ironsii	Medium	1.75	200721	33	0	1	9	72hpi
N2-ERTm5-1.75	N2	Ertm5	N.ironsii	Medium	1.75	200721	34	1	1	8	72hpi
N2-ERTm5-1.75	N2	Ertm5	N.ironsii	Medium	1.75	200721	35	1	1	17	72hpi
N2-ERTm5-1.75	N2	Ertm5	N.ironsii	Medium	1.75	200721	36	1	1	6	72hpi
N2-ERTm5-1.75	N2	Ertm5	N.ironsii	Medium	1.75	200721	37	1	1	14	72hpi
N2-ERTm5-1.75	N2	Ertm5	N.ironsii	Medium	1.75	200721	38	1	1	10	72hpi
N2-ERTm5-1.75	N2	Ertm5	N.ironsii	Medium	1.75	200721	39	1	1	15	72hpi
N2-ERTm5-1.75	N2	Ertm5	N.ironsii	Medium	1.75	200721	40	1	1	21	72hpi
N2-ERTm5-1.75	N2	Ertm5	N.ironsii	Medium	1.75	200721	41	0	1	4	72hpi
N2-ERTm5-1.75	N2	Ertm5	N.ironsii	Medium	1.75	200721	42	0	1	15	72hpi
N2-ERTm5-1.75	N2	Ertm5	N.ironsii	Medium	1.75	200721	43	1	1	13	72hpi
N2-ERTm5-1.75	N2	Ertm5	N.ironsii	Medium	1.75	200721	44	1	1	14	72hpi
N2-ERTm5-1.75	N2	Ertm5	N.ironsii	Medium	1.75	200721	45	1	1	13	72hpi
N2-ERTm5-1.75	N2	Ertm5	N.ironsii	Medium	1.75	200721	46	1	1	0	72hpi
N2-ERTm5-1.75	N2	Ertm5	N.ironsii	Medium	1.75	200721	47	1	1	13	72hpi
N2-ERTm5-1.75	N2	Ertm5	N.ironsii	Medium	1.75	200721	48	1	1	0	72hpi
N2-ERTm5-1.75	N2	Ertm5	N.ironsii	Medium	1.75	200721	49	0	1	0	72hpi
N2-ERTm5-1.75	N2	Ertm5	N.ironsii	Medium	1.75	200721	50	1	1	8	72hpi
N2-ERTm5-3.5	N2	Ertm5	N.ironsii	High	3.5	200721	1	1	1	6	72hpi
N2-ERTm5-3.5	N2	Ertm5	N.ironsii	High	3.5	200721	2	1	1	4	72hpi
N2-ERTm5-3.5	N2	Ertm5	N.ironsii	High	3.5	200721	3	1	1	1	72hpi
N2-ERTm5-3.5	N2	Ertm5	N.ironsii	High	3.5	200721	4	1	1	13	72hpi
N2-ERTm5-3.5	N2	Ertm5	N.ironsii	High	3.5	200721	5	1	1	2	72hpi
N2-ERTm5-3.5	N2	Ertm5	N.ironsii	High	3.5	200721	6	1	1	5	72hpi
N2-ERTm5-3.5	N2	Ertm5	N.ironsii	High	3.5	200721	7	1	1	0	72hpi
N2-ERTm5-3.5	N2	Ertm5	N.ironsii	High	3.5	200721	8	1	1	4	72hpi
N2-ERTm5-3.5	N2	Ertm5	N.ironsii	High	3.5	200721	9	1	1	0	72hpi
N2-ERTm5-3.5	N2	Ertm5	N.ironsii	High	3.5	200721	10	1	1	12	72hpi
N2-ERTm5-3.5	N2	Ertm5	N.ironsii	High	3.5	200721	11	1	1	5	72hpi
N2-ERTm5-3.5	N2	Ertm5	N.ironsii	High	3.5	200721	12	1	1	4	72hpi
N2-ERTm5-3.5	N2	Ertm5	N.ironsii	High	3.5	200721	13	1	1	0	72hpi
N2-ERTm5-3.5	N2	Ertm5	N.ironsii	High	3.5	200721	14	1	1	0	72hpi
N2-ERTm5-3.5	N2	Ertm5	N.ironsii	High	3.5	200721	15	1	1	17	72hpi
N2-ERTm5-3.5	N2	Ertm5	N.ironsii	High	3.5	200721	16	1	1	7	72hpi
N2-ERTm5-3.5	N2	Ertm5	N.ironsii	High	3.5	200721	17	0	1	3	72hpi
N2-ERTm5-3.5	N2	Ertm5	N.ironsii	High	3.5	200721	18	1	1	9	72hpi
N2-ERTm5-3.5	N2	Ertm5	N.ironsii	High	3.5	200721	19	1	1	0	72hpi
N2-ERTm5-3.5	N2	Ertm5	N.ironsii	High	3.5	200721	20	1	1	9	72hpi
N2-ERTm5-3.5	N2	Ertm5	N.ironsii	High	3.5	200721	21	1	1	8	72hpi
N2-ERTm5-3.5	N2	Ertm5	N.ironsii	High	3.5	200721	22	1	1	6	72hpi
N2-ERTm5-3.5	N2	Ertm5	N.ironsii	High	3.5	200721	23	1	1	2	72hpi
N2-ERTm5-3.5	N2	Ertm5	N.ironsii	High	3.5	200721	24	1	1	0	72hpi
N2-ERTm5-3.5	N2	Ertm5	N.ironsii	High	3.5	200721	25	0	1	12	72hpi
N2-ERTm5-3.5	N2	Ertm5	N.ironsii	High	3.5	200721	26	0	1	4	72hpi
N2-ERTm5-3.5	N2	Ertm5	N.ironsii	High	3.5	200721	27	1	1	0	72hpi
N2-ERTm5-3.5	N2	Ertm5	N.ironsii	High	3.5	200721	28	1	1	6	72hpi
N2-ERTm5-3.5	N2	Ertm5	N.ironsii	High	3.5	200721	29	1	1	6	72hpi
N2-ERTm5-3.5	N2	Ertm5	N.ironsii	High	3.5	200721	30	1	1	11	72hpi
N2-ERTm5-3.5	N2	Ertm5	N.ironsii	High	3.5	200721	31	1	1	4	72hpi
N2-ERTm5-3.5	N2	Ertm5	N.ironsii	High	3.5	200721	32	1	1	10	72hpi
N2-ERTm5-3.5	N2	Ertm5	N.ironsii	High	3.5	200721	33	1	1	11	72hpi
N2-ERTm5-3.5	N2	Ertm5	N.ironsii	High	3.5	200721	34	1	1	0	72hpi
N2-ERTm5-3.5	N2	Ertm5	N.ironsii	High	3.5	200721	35	1	1	1	72hpi
N2-ERTm5-3.5	N2	Ertm5	N.ironsii	High	3.5	200721	36	1	1	8	72hpi
N2-ERTm5-3.5	N2	Ertm5	N.ironsii	High	3.5	200721	37	1	1	9	72hpi
N2-ERTm5-3.5	N2	Ertm5	N.ironsii	High	3.5	200721	38	1	1	6	72hpi
N2-ERTm5-3.5	N2	Ertm5	N.ironsii	High	3.5	200721	39	1	1	0	72hpi
N2-ERTm5-3.5	N2	Ertm5	N.ironsii	High	3.5	200721	40	0	1	0	72hpi
N2-ERTm5-3.5	N2	Ertm5	N.ironsii	High	3.5	200721	41	1	1	0	72hpi
N2-ERTm5-3.5	N2	Ertm5	N.ironsii	High	3.5	200721	42	1	1	11	72hpi
N2-ERTm5-3.5	N2	Ertm5	N.ironsii	High	3.5	200721	43	1	1	6	72hpi
N2-ERTm5-3.5	N2	Ertm5	N.ironsii	High	3.5	200721	44	1	1	0	72hpi
N2-ERTm5-3.5	N2	Ertm5	N.ironsii	High	3.5	200721	45	1	1	14	72hpi
N2-ERTm5-3.5	N2	Ertm5	N.ironsii	High	3.5	200721	46	1	1	9	72hpi
N2-ERTm5-3.5	N2	Ertm5	N.ironsii	High	3.5	200721	47	1	1	0	72hpi
N2-ERTm5-3.5	N2	Ertm5	N.ironsii	High	3.5	200721	48	1	1	7	72hpi
N2-ERTm5-3.5	N2	Ertm5	N.ironsii	High	3.5	200721	49	1	1	0	72hpi
N2-ERTm5-3.5	N2	Ertm5	N.ironsii	High	3.5	200721	50	1	1	12	72hpi
JU1400-ERTm5-1.75	JU1400	Ertm5	N.ironsii	Medium	1.75	200721	1	0	0	5	72hpi
JU1400-ERTm5-1.75	JU1400	Ertm5	N.ironsii	Medium	1.75	200721	2	0	0	11	72hpi
JU1400-ERTm5-1.75	JU1400	Ertm5	N.ironsii	Medium	1.75	200721	3	1	1	7	72hpi
JU1400-ERTm5-1.75	JU1400	Ertm5	N.ironsii	Medium	1.75	200721	4	0	0	0	72hpi
JU1400-ERTm5-1.75	JU1400	Ertm5	N.ironsii	Medium	1.75	200721	5	0	0	0	72hpi
JU1400-ERTm5-1.75	JU1400	Ertm5	N.ironsii	Medium	1.75	200721	6	0	1	8	72hpi
JU1400-ERTm5-1.75	JU1400	Ertm5	N.ironsii	Medium	1.75	200721	7	0	0	0	72hpi
JU1400-ERTm5-1.75	JU1400	Ertm5	N.ironsii	Medium	1.75	200721	8	0	0	3	72hpi
JU1400-ERTm5-1.75	JU1400	Ertm5	N.ironsii	Medium	1.75	200721	9	0	1	7	72hpi
JU1400-ERTm5-1.75	JU1400	Ertm5	N.ironsii	Medium	1.75	200721	10	0	0	10	72hpi
JU1400-ERTm5-1.75	JU1400	Ertm5	N.ironsii	Medium	1.75	200721	11	0	0	4	72hpi
JU1400-ERTm5-1.75	JU1400	Ertm5	N.ironsii	Medium	1.75	200721	12	0	0	7	72hpi
JU1400-ERTm5-1.75	JU1400	Ertm5	N.ironsii	Medium	1.75	200721	13	0	0	3	72hpi
JU1400-ERTm5-1.75	JU1400	Ertm5	N.ironsii	Medium	1.75	200721	14	0	1	3	72hpi
JU1400-ERTm5-1.75	JU1400	Ertm5	N.ironsii	Medium	1.75	200721	15	0	1	11	72hpi
JU1400-ERTm5-1.75	JU1400	Ertm5	N.ironsii	Medium	1.75	200721	16	0	1	11	72hpi
JU1400-ERTm5-1.75	JU1400	Ertm5	N.ironsii	Medium	1.75	200721	17	0	0	8	72hpi
JU1400-ERTm5-1.75	JU1400	Ertm5	N.ironsii	Medium	1.75	200721	18	0	0	5	72hpi
JU1400-ERTm5-1.75	JU1400	Ertm5	N.ironsii	Medium	1.75	200721	19	0	1	3	72hpi
JU1400-ERTm5-1.75	JU1400	Ertm5	N.ironsii	Medium	1.75	200721	20	0	1	6	72hpi
JU1400-ERTm5-1.75	JU1400	Ertm5	N.ironsii	Medium	1.75	200721	21	0	0	7	72hpi
JU1400-ERTm5-1.75	JU1400	Ertm5	N.ironsii	Medium	1.75	200721	22	0	1	13	72hpi
JU1400-ERTm5-1.75	JU1400	Ertm5	N.ironsii	Medium	1.75	200721	23	0	1	4	72hpi
JU1400-ERTm5-1.75	JU1400	Ertm5	N.ironsii	Medium	1.75	200721	24	0	0	2	72hpi
JU1400-ERTm5-1.75	JU1400	Ertm5	N.ironsii	Medium	1.75	200721	25	0	0	3	72hpi
JU1400-ERTm5-1.75	JU1400	Ertm5	N.ironsii	Medium	1.75	200721	26	0	1	10	72hpi
JU1400-ERTm5-1.75	JU1400	Ertm5	N.ironsii	Medium	1.75	200721	27	0	1	9	72hpi
JU1400-ERTm5-1.75	JU1400	Ertm5	N.ironsii	Medium	1.75	200721	28	0	0	4	72hpi
JU1400-ERTm5-1.75	JU1400	Ertm5	N.ironsii	Medium	1.75	200721	29	0	0	9	72hpi
JU1400-ERTm5-1.75	JU1400	Ertm5	N.ironsii	Medium	1.75	200721	30	0	1	11	72hpi
JU1400-ERTm5-1.75	JU1400	Ertm5	N.ironsii	Medium	1.75	200721	31	0	0	4	72hpi
JU1400-ERTm5-1.75	JU1400	Ertm5	N.ironsii	Medium	1.75	200721	32	0	0	4	72hpi
JU1400-ERTm5-1.75	JU1400	Ertm5	N.ironsii	Medium	1.75	200721	33	0	1	6	72hpi
JU1400-ERTm5-1.75	JU1400	Ertm5	N.ironsii	Medium	1.75	200721	34	0	0	7	72hpi
JU1400-ERTm5-1.75	JU1400	Ertm5	N.ironsii	Medium	1.75	200721	35	0	0	7	72hpi
JU1400-ERTm5-1.75	JU1400	Ertm5	N.ironsii	Medium	1.75	200721	36	0	0	4	72hpi
JU1400-ERTm5-1.75	JU1400	Ertm5	N.ironsii	Medium	1.75	200721	37	0	1	9	72hpi
JU1400-ERTm5-1.75	JU1400	Ertm5	N.ironsii	Medium	1.75	200721	38	0	1	4	72hpi
JU1400-ERTm5-1.75	JU1400	Ertm5	N.ironsii	Medium	1.75	200721	39	0	0	3	72hpi
JU1400-ERTm5-1.75	JU1400	Ertm5	N.ironsii	Medium	1.75	200721	40	0	1	10	72hpi
JU1400-ERTm5-1.75	JU1400	Ertm5	N.ironsii	Medium	1.75	200721	41	0	1	4	72hpi
JU1400-ERTm5-1.75	JU1400	Ertm5	N.ironsii	Medium	1.75	200721	42	0	0	6	72hpi
JU1400-ERTm5-1.75	JU1400	Ertm5	N.ironsii	Medium	1.75	200721	43	0	0	3	72hpi
JU1400-ERTm5-1.75	JU1400	Ertm5	N.ironsii	Medium	1.75	200721	44	0	0	3	72hpi
JU1400-ERTm5-1.75	JU1400	Ertm5	N.ironsii	Medium	1.75	200721	45	0	0	6	72hpi
JU1400-ERTm5-1.75	JU1400	Ertm5	N.ironsii	Medium	1.75	200721	46	0	1	8	72hpi
JU1400-ERTm5-1.75	JU1400	Ertm5	N.ironsii	Medium	1.75	200721	47	0	0	0	72hpi
JU1400-ERTm5-1.75	JU1400	Ertm5	N.ironsii	Medium	1.75	200721	48	0	1	11	72hpi
JU1400-ERTm5-1.75	JU1400	Ertm5	N.ironsii	Medium	1.75	200721	49	0	0	10	72hpi
JU1400-ERTm5-1.75	JU1400	Ertm5	N.ironsii	Medium	1.75	200721	50	0	0	4	72hpi
JU1400-ERTm5-3.5	JU1400	Ertm5	N.ironsii	High	3.5	200721	1	0	1	3	72hpi
JU1400-ERTm5-3.5	JU1400	Ertm5	N.ironsii	High	3.5	200721	2	0	0	1	72hpi
JU1400-ERTm5-3.5	JU1400	Ertm5	N.ironsii	High	3.5	200721	3	0	1	2	72hpi
JU1400-ERTm5-3.5	JU1400	Ertm5	N.ironsii	High	3.5	200721	4	0	0	0	72hpi
JU1400-ERTm5-3.5	JU1400	Ertm5	N.ironsii	High	3.5	200721	5	0	0	0	72hpi
JU1400-ERTm5-3.5	JU1400	Ertm5	N.ironsii	High	3.5	200721	6	0	0	1	72hpi
JU1400-ERTm5-3.5	JU1400	Ertm5	N.ironsii	High	3.5	200721	7	0	0	3	72hpi
JU1400-ERTm5-3.5	JU1400	Ertm5	N.ironsii	High	3.5	200721	8	0	1	0	72hpi
JU1400-ERTm5-3.5	JU1400	Ertm5	N.ironsii	High	3.5	200721	9	0	1	7	72hpi
JU1400-ERTm5-3.5	JU1400	Ertm5	N.ironsii	High	3.5	200721	10	0	1	7	72hpi
JU1400-ERTm5-3.5	JU1400	Ertm5	N.ironsii	High	3.5	200721	11	1	1	2	72hpi
JU1400-ERTm5-3.5	JU1400	Ertm5	N.ironsii	High	3.5	200721	12	0	0	5	72hpi
JU1400-ERTm5-3.5	JU1400	Ertm5	N.ironsii	High	3.5	200721	13	0	1	2	72hpi
JU1400-ERTm5-3.5	JU1400	Ertm5	N.ironsii	High	3.5	200721	14	0	1	7	72hpi
JU1400-ERTm5-3.5	JU1400	Ertm5	N.ironsii	High	3.5	200721	15	0	0	0	72hpi
JU1400-ERTm5-3.5	JU1400	Ertm5	N.ironsii	High	3.5	200721	16	0	0	2	72hpi
JU1400-ERTm5-3.5	JU1400	Ertm5	N.ironsii	High	3.5	200721	17	0	0	0	72hpi
JU1400-ERTm5-3.5	JU1400	Ertm5	N.ironsii	High	3.5	200721	18	0	0	5	72hpi
JU1400-ERTm5-3.5	JU1400	Ertm5	N.ironsii	High	3.5	200721	19	0	0	2	72hpi
JU1400-ERTm5-3.5	JU1400	Ertm5	N.ironsii	High	3.5	200721	20	0	1	4	72hpi
JU1400-ERTm5-3.5	JU1400	Ertm5	N.ironsii	High	3.5	200721	21	0	1	4	72hpi
JU1400-ERTm5-3.5	JU1400	Ertm5	N.ironsii	High	3.5	200721	22	0	0	4	72hpi
JU1400-ERTm5-3.5	JU1400	Ertm5	N.ironsii	High	3.5	200721	23	0	0	1	72hpi
JU1400-ERTm5-3.5	JU1400	Ertm5	N.ironsii	High	3.5	200721	24	0	0	4	72hpi
JU1400-ERTm5-3.5	JU1400	Ertm5	N.ironsii	High	3.5	200721	25	0	1	5	72hpi
JU1400-ERTm5-3.5	JU1400	Ertm5	N.ironsii	High	3.5	200721	26	0	1	6	72hpi
JU1400-ERTm5-3.5	JU1400	Ertm5	N.ironsii	High	3.5	200721	27	0	1	4	72hpi
JU1400-ERTm5-3.5	JU1400	Ertm5	N.ironsii	High	3.5	200721	28	0	0	3	72hpi
JU1400-ERTm5-3.5	JU1400	Ertm5	N.ironsii	High	3.5	200721	29	0	0	5	72hpi
JU1400-ERTm5-3.5	JU1400	Ertm5	N.ironsii	High	3.5	200721	30	0	0	0	72hpi
JU1400-ERTm5-3.5	JU1400	Ertm5	N.ironsii	High	3.5	200721	31	0	1	7	72hpi
JU1400-ERTm5-3.5	JU1400	Ertm5	N.ironsii	High	3.5	200721	32	0	0	3	72hpi
JU1400-ERTm5-3.5	JU1400	Ertm5	N.ironsii	High	3.5	200721	33	0	0	5	72hpi
JU1400-ERTm5-3.5	JU1400	Ertm5	N.ironsii	High	3.5	200721	34	0	1	3	72hpi
JU1400-ERTm5-3.5	JU1400	Ertm5	N.ironsii	High	3.5	200721	35	0	0	4	72hpi
JU1400-ERTm5-3.5	JU1400	Ertm5	N.ironsii	High	3.5	200721	36	0	0	3	72hpi
JU1400-ERTm5-3.5	JU1400	Ertm5	N.ironsii	High	3.5	200721	37	0	1	4	72hpi
JU1400-ERTm5-3.5	JU1400	Ertm5	N.ironsii	High	3.5	200721	38	0	0	6	72hpi
JU1400-ERTm5-3.5	JU1400	Ertm5	N.ironsii	High	3.5	200721	39	0	1	6	72hpi
JU1400-ERTm5-3.5	JU1400	Ertm5	N.ironsii	High	3.5	200721	40	0	0	0	72hpi
JU1400-ERTm5-3.5	JU1400	Ertm5	N.ironsii	High	3.5	200721	41	0	0	0	72hpi
JU1400-ERTm5-3.5	JU1400	Ertm5	N.ironsii	High	3.5	200721	42	0	0	6	72hpi
JU1400-ERTm5-3.5	JU1400	Ertm5	N.ironsii	High	3.5	200721	43	0	0	10	72hpi
JU1400-ERTm5-3.5	JU1400	Ertm5	N.ironsii	High	3.5	200721	44	0	0	0	72hpi
JU1400-ERTm5-3.5	JU1400	Ertm5	N.ironsii	High	3.5	200721	45	0	0	0	72hpi
JU1400-ERTm5-3.5	JU1400	Ertm5	N.ironsii	High	3.5	200721	46	0	0	2	72hpi
JU1400-ERTm5-3.5	JU1400	Ertm5	N.ironsii	High	3.5	200721	47	0	0	3	72hpi
JU1400-ERTm5-3.5	JU1400	Ertm5	N.ironsii	High	3.5	200721	48	0	0	1	72hpi
JU1400-ERTm5-3.5	JU1400	Ertm5	N.ironsii	High	3.5	200721	49	0	0	4	72hpi
JU1400-ERTm5-3.5	JU1400	Ertm5	N.ironsii	High	3.5	200721	50	0	0	2	72hpi

## Sheet: f4BD.fS10D.ERTm5.96h
exp.name	strain	spore.strain	spore.species	dose	spores	fixing.date	worm.number	new.spores	meronts	eggs	timepoint
N2-ERTm5-96H-0	N2	Ertm5-96h	N.ironsii	Mock	0	200915	1	0	0	22	72hpi
N2-ERTm5-96H-0	N2	Ertm5-96h	N.ironsii	Mock	0	200915	2	0	0	21	72hpi
N2-ERTm5-96H-0	N2	Ertm5-96h	N.ironsii	Mock	0	200915	3	0	0	32	72hpi
N2-ERTm5-96H-0	N2	Ertm5-96h	N.ironsii	Mock	0	200915	4	0	0	18	72hpi
N2-ERTm5-96H-0	N2	Ertm5-96h	N.ironsii	Mock	0	200915	5	0	0	26	72hpi
N2-ERTm5-96H-0	N2	Ertm5-96h	N.ironsii	Mock	0	200915	6	0	0	21	72hpi
N2-ERTm5-96H-0	N2	Ertm5-96h	N.ironsii	Mock	0	200915	7	0	0	17	72hpi
N2-ERTm5-96H-0	N2	Ertm5-96h	N.ironsii	Mock	0	200915	8	0	0	17	72hpi
N2-ERTm5-96H-0	N2	Ertm5-96h	N.ironsii	Mock	0	200915	9	0	0	10	72hpi
N2-ERTm5-96H-0	N2	Ertm5-96h	N.ironsii	Mock	0	200915	10	0	0	14	72hpi
N2-ERTm5-96H-0	N2	Ertm5-96h	N.ironsii	Mock	0	200915	11	0	0	25	72hpi
N2-ERTm5-96H-0	N2	Ertm5-96h	N.ironsii	Mock	0	200915	12	0	0	21	72hpi
N2-ERTm5-96H-0	N2	Ertm5-96h	N.ironsii	Mock	0	200915	13	0	0	35	72hpi
N2-ERTm5-96H-0	N2	Ertm5-96h	N.ironsii	Mock	0	200915	14	0	0	16	72hpi
N2-ERTm5-96H-0	N2	Ertm5-96h	N.ironsii	Mock	0	200915	15	0	0	23	72hpi
N2-ERTm5-96H-0	N2	Ertm5-96h	N.ironsii	Mock	0	200915	16	0	0	28	72hpi
N2-ERTm5-96H-0	N2	Ertm5-96h	N.ironsii	Mock	0	200915	17	0	0	13	72hpi
N2-ERTm5-96H-0	N2	Ertm5-96h	N.ironsii	Mock	0	200915	18	0	0	27	72hpi
N2-ERTm5-96H-0	N2	Ertm5-96h	N.ironsii	Mock	0	200915	19	0	0	25	72hpi
N2-ERTm5-96H-0	N2	Ertm5-96h	N.ironsii	Mock	0	200915	20	0	0	22	72hpi
N2-ERTm5-96H-0	N2	Ertm5-96h	N.ironsii	Mock	0	200915	21	0	0	26	72hpi
N2-ERTm5-96H-0	N2	Ertm5-96h	N.ironsii	Mock	0	200915	22	0	0	15	72hpi
N2-ERTm5-96H-0	N2	Ertm5-96h	N.ironsii	Mock	0	200915	23	0	0	22	72hpi
N2-ERTm5-96H-0	N2	Ertm5-96h	N.ironsii	Mock	0	200915	24	0	0	27	72hpi
N2-ERTm5-96H-0	N2	Ertm5-96h	N.ironsii	Mock	0	200915	25	0	0	16	72hpi
N2-ERTm5-96H-0	N2	Ertm5-96h	N.ironsii	Mock	0	200915	26	0	0	26	72hpi
N2-ERTm5-96H-0	N2	Ertm5-96h	N.ironsii	Mock	0	200915	27	0	0	13	72hpi
N2-ERTm5-96H-0	N2	Ertm5-96h	N.ironsii	Mock	0	200915	28	0	0	6	72hpi
N2-ERTm5-96H-0	N2	Ertm5-96h	N.ironsii	Mock	0	200915	29	0	0	16	72hpi
N2-ERTm5-96H-0	N2	Ertm5-96h	N.ironsii	Mock	0	200915	30	0	0	17	72hpi
N2-ERTm5-96H-0	N2	Ertm5-96h	N.ironsii	Mock	0	200915	31	0	0	16	72hpi
N2-ERTm5-96H-0	N2	Ertm5-96h	N.ironsii	Mock	0	200915	32	0	0	14	72hpi
N2-ERTm5-96H-0	N2	Ertm5-96h	N.ironsii	Mock	0	200915	33	0	0	26	72hpi
N2-ERTm5-96H-0	N2	Ertm5-96h	N.ironsii	Mock	0	200915	34	0	0	22	72hpi
N2-ERTm5-96H-0	N2	Ertm5-96h	N.ironsii	Mock	0	200915	35	0	0	22	72hpi
N2-ERTm5-96H-0	N2	Ertm5-96h	N.ironsii	Mock	0	200915	36	0	0	13	72hpi
N2-ERTm5-96H-0	N2	Ertm5-96h	N.ironsii	Mock	0	200915	37	0	0	24	72hpi
N2-ERTm5-96H-0	N2	Ertm5-96h	N.ironsii	Mock	0	200915	38	0	0	14	72hpi
N2-ERTm5-96H-0	N2	Ertm5-96h	N.ironsii	Mock	0	200915	39	0	0	16	72hpi
N2-ERTm5-96H-0	N2	Ertm5-96h	N.ironsii	Mock	0	200915	40	0	0	20	72hpi
N2-ERTm5-96H-0	N2	Ertm5-96h	N.ironsii	Mock	0	200915	41	0	0	14	72hpi
N2-ERTm5-96H-0	N2	Ertm5-96h	N.ironsii	Mock	0	200915	42	0	0	23	72hpi
N2-ERTm5-96H-0	N2	Ertm5-96h	N.ironsii	Mock	0	200915	43	0	0	20	72hpi
N2-ERTm5-96H-0	N2	Ertm5-96h	N.ironsii	Mock	0	200915	44	0	0	17	72hpi
N2-ERTm5-96H-0	N2	Ertm5-96h	N.ironsii	Mock	0	200915	45	0	0	17	72hpi
N2-ERTm5-96H-0	N2	Ertm5-96h	N.ironsii	Mock	0	200915	46	0	0	15	72hpi
N2-ERTm5-96H-0	N2	Ertm5-96h	N.ironsii	Mock	0	200915	47	0	0	37	72hpi
N2-ERTm5-96H-0	N2	Ertm5-96h	N.ironsii	Mock	0	200915	48	0	0	20	72hpi
N2-ERTm5-96H-0	N2	Ertm5-96h	N.ironsii	Mock	0	200915	49	0	0	22	72hpi
N2-ERTm5-96H-0	N2	Ertm5-96h	N.ironsii	Mock	0	200915	50	0	0	18	72hpi
N2-ERTm5-96H-1.75	N2	Ertm5-96h	N.ironsii	Medium	1.75	200915	1	1	1	1	72hpi
N2-ERTm5-96H-1.75	N2	Ertm5-96h	N.ironsii	Medium	1.75	200915	2	1	1	2	72hpi
N2-ERTm5-96H-1.75	N2	Ertm5-96h	N.ironsii	Medium	1.75	200915	3	1	1	3	72hpi
N2-ERTm5-96H-1.75	N2	Ertm5-96h	N.ironsii	Medium	1.75	200915	4	1	1	12	72hpi
N2-ERTm5-96H-1.75	N2	Ertm5-96h	N.ironsii	Medium	1.75	200915	5	1	1	0	72hpi
N2-ERTm5-96H-1.75	N2	Ertm5-96h	N.ironsii	Medium	1.75	200915	6	1	1	2	72hpi
N2-ERTm5-96H-1.75	N2	Ertm5-96h	N.ironsii	Medium	1.75	200915	7	1	1	12	72hpi
N2-ERTm5-96H-1.75	N2	Ertm5-96h	N.ironsii	Medium	1.75	200915	8	1	1	4	72hpi
N2-ERTm5-96H-1.75	N2	Ertm5-96h	N.ironsii	Medium	1.75	200915	9	1	1	0	72hpi
N2-ERTm5-96H-1.75	N2	Ertm5-96h	N.ironsii	Medium	1.75	200915	10	1	1	18	72hpi
N2-ERTm5-96H-1.75	N2	Ertm5-96h	N.ironsii	Medium	1.75	200915	11	1	1	17	72hpi
N2-ERTm5-96H-1.75	N2	Ertm5-96h	N.ironsii	Medium	1.75	200915	12	1	1	18	72hpi
N2-ERTm5-96H-1.75	N2	Ertm5-96h	N.ironsii	Medium	1.75	200915	13	1	1	6	72hpi
N2-ERTm5-96H-1.75	N2	Ertm5-96h	N.ironsii	Medium	1.75	200915	14	1	1	7	72hpi
N2-ERTm5-96H-1.75	N2	Ertm5-96h	N.ironsii	Medium	1.75	200915	15	1	1	17	72hpi
N2-ERTm5-96H-1.75	N2	Ertm5-96h	N.ironsii	Medium	1.75	200915	16	1	1	13	72hpi
N2-ERTm5-96H-1.75	N2	Ertm5-96h	N.ironsii	Medium	1.75	200915	17	1	1	6	72hpi
N2-ERTm5-96H-1.75	N2	Ertm5-96h	N.ironsii	Medium	1.75	200915	18	1	1	1	72hpi
N2-ERTm5-96H-1.75	N2	Ertm5-96h	N.ironsii	Medium	1.75	200915	19	1	1	22	72hpi
N2-ERTm5-96H-1.75	N2	Ertm5-96h	N.ironsii	Medium	1.75	200915	20	1	1	3	72hpi
N2-ERTm5-96H-1.75	N2	Ertm5-96h	N.ironsii	Medium	1.75	200915	21	1	1	23	72hpi
N2-ERTm5-96H-1.75	N2	Ertm5-96h	N.ironsii	Medium	1.75	200915	22	1	1	7	72hpi
N2-ERTm5-96H-1.75	N2	Ertm5-96h	N.ironsii	Medium	1.75	200915	23	1	1	3	72hpi
N2-ERTm5-96H-1.75	N2	Ertm5-96h	N.ironsii	Medium	1.75	200915	24	1	1	0	72hpi
N2-ERTm5-96H-1.75	N2	Ertm5-96h	N.ironsii	Medium	1.75	200915	25	1	1	4	72hpi
N2-ERTm5-96H-1.75	N2	Ertm5-96h	N.ironsii	Medium	1.75	200915	26	1	1	6	72hpi
N2-ERTm5-96H-1.75	N2	Ertm5-96h	N.ironsii	Medium	1.75	200915	27	1	1	3	72hpi
N2-ERTm5-96H-1.75	N2	Ertm5-96h	N.ironsii	Medium	1.75	200915	28	1	1	5	72hpi
N2-ERTm5-96H-1.75	N2	Ertm5-96h	N.ironsii	Medium	1.75	200915	29	1	1	9	72hpi
N2-ERTm5-96H-1.75	N2	Ertm5-96h	N.ironsii	Medium	1.75	200915	30	1	1	20	72hpi
N2-ERTm5-96H-1.75	N2	Ertm5-96h	N.ironsii	Medium	1.75	200915	31	1	1	9	72hpi
N2-ERTm5-96H-1.75	N2	Ertm5-96h	N.ironsii	Medium	1.75	200915	32	1	1	1	72hpi
N2-ERTm5-96H-1.75	N2	Ertm5-96h	N.ironsii	Medium	1.75	200915	33	1	1	2	72hpi
N2-ERTm5-96H-1.75	N2	Ertm5-96h	N.ironsii	Medium	1.75	200915	34	1	1	9	72hpi
N2-ERTm5-96H-1.75	N2	Ertm5-96h	N.ironsii	Medium	1.75	200915	35	1	1	1	72hpi
N2-ERTm5-96H-1.75	N2	Ertm5-96h	N.ironsii	Medium	1.75	200915	36	1	1	15	72hpi
N2-ERTm5-96H-1.75	N2	Ertm5-96h	N.ironsii	Medium	1.75	200915	37	1	1	4	72hpi
N2-ERTm5-96H-1.75	N2	Ertm5-96h	N.ironsii	Medium	1.75	200915	38	1	1	12	72hpi
N2-ERTm5-96H-1.75	N2	Ertm5-96h	N.ironsii	Medium	1.75	200915	39	1	1	13	72hpi
N2-ERTm5-96H-1.75	N2	Ertm5-96h	N.ironsii	Medium	1.75	200915	40	1	1	0	72hpi
N2-ERTm5-96H-1.75	N2	Ertm5-96h	N.ironsii	Medium	1.75	200915	41	1	1	13	72hpi
N2-ERTm5-96H-1.75	N2	Ertm5-96h	N.ironsii	Medium	1.75	200915	42	1	1	2	72hpi
N2-ERTm5-96H-1.75	N2	Ertm5-96h	N.ironsii	Medium	1.75	200915	43	1	1	3	72hpi
N2-ERTm5-96H-1.75	N2	Ertm5-96h	N.ironsii	Medium	1.75	200915	44	1	1	21	72hpi
N2-ERTm5-96H-1.75	N2	Ertm5-96h	N.ironsii	Medium	1.75	200915	45	1	1	2	72hpi
N2-ERTm5-96H-1.75	N2	Ertm5-96h	N.ironsii	Medium	1.75	200915	46	1	1	1	72hpi
N2-ERTm5-96H-1.75	N2	Ertm5-96h	N.ironsii	Medium	1.75	200915	47	1	1	18	72hpi
N2-ERTm5-96H-1.75	N2	Ertm5-96h	N.ironsii	Medium	1.75	200915	48	1	1	6	72hpi
N2-ERTm5-96H-1.75	N2	Ertm5-96h	N.ironsii	Medium	1.75	200915	49	1	1	5	72hpi
N2-ERTm5-96H-1.75	N2	Ertm5-96h	N.ironsii	Medium	1.75	200915	50	1	1	6	72hpi
N2-ERTm5-96H-3.5	N2	Ertm5-96h	N.ironsii	High	3.5	200915	1	1	1	0	72hpi
N2-ERTm5-96H-3.5	N2	Ertm5-96h	N.ironsii	High	3.5	200915	2	1	1	0	72hpi
N2-ERTm5-96H-3.5	N2	Ertm5-96h	N.ironsii	High	3.5	200915	3	1	1	5	72hpi
N2-ERTm5-96H-3.5	N2	Ertm5-96h	N.ironsii	High	3.5	200915	4	1	1	5	72hpi
N2-ERTm5-96H-3.5	N2	Ertm5-96h	N.ironsii	High	3.5	200915	5	1	1	6	72hpi
N2-ERTm5-96H-3.5	N2	Ertm5-96h	N.ironsii	High	3.5	200915	6	1	1	1	72hpi
N2-ERTm5-96H-3.5	N2	Ertm5-96h	N.ironsii	High	3.5	200915	7	1	1	0	72hpi
N2-ERTm5-96H-3.5	N2	Ertm5-96h	N.ironsii	High	3.5	200915	8	1	1	1	72hpi
N2-ERTm5-96H-3.5	N2	Ertm5-96h	N.ironsii	High	3.5	200915	9	1	1	0	72hpi
N2-ERTm5-96H-3.5	N2	Ertm5-96h	N.ironsii	High	3.5	200915	10	1	1	1	72hpi
N2-ERTm5-96H-3.5	N2	Ertm5-96h	N.ironsii	High	3.5	200915	11	1	1	1	72hpi
N2-ERTm5-96H-3.5	N2	Ertm5-96h	N.ironsii	High	3.5	200915	12	1	1	4	72hpi
N2-ERTm5-96H-3.5	N2	Ertm5-96h	N.ironsii	High	3.5	200915	13	1	1	4	72hpi
N2-ERTm5-96H-3.5	N2	Ertm5-96h	N.ironsii	High	3.5	200915	14	1	1	1	72hpi
N2-ERTm5-96H-3.5	N2	Ertm5-96h	N.ironsii	High	3.5	200915	15	1	1	2	72hpi
N2-ERTm5-96H-3.5	N2	Ertm5-96h	N.ironsii	High	3.5	200915	16	1	1	0	72hpi
N2-ERTm5-96H-3.5	N2	Ertm5-96h	N.ironsii	High	3.5	200915	17	1	1	1	72hpi
N2-ERTm5-96H-3.5	N2	Ertm5-96h	N.ironsii	High	3.5	200915	18	1	1	1	72hpi
N2-ERTm5-96H-3.5	N2	Ertm5-96h	N.ironsii	High	3.5	200915	19	1	1	2	72hpi
N2-ERTm5-96H-3.5	N2	Ertm5-96h	N.ironsii	High	3.5	200915	20	1	1	1	72hpi
N2-ERTm5-96H-3.5	N2	Ertm5-96h	N.ironsii	High	3.5	200915	21	1	1	1	72hpi
N2-ERTm5-96H-3.5	N2	Ertm5-96h	N.ironsii	High	3.5	200915	22	1	1	0	72hpi
N2-ERTm5-96H-3.5	N2	Ertm5-96h	N.ironsii	High	3.5	200915	23	1	1	3	72hpi
N2-ERTm5-96H-3.5	N2	Ertm5-96h	N.ironsii	High	3.5	200915	24	1	1	1	72hpi
N2-ERTm5-96H-3.5	N2	Ertm5-96h	N.ironsii	High	3.5	200915	25	1	1	5	72hpi
N2-ERTm5-96H-3.5	N2	Ertm5-96h	N.ironsii	High	3.5	200915	26	1	1	0	72hpi
N2-ERTm5-96H-3.5	N2	Ertm5-96h	N.ironsii	High	3.5	200915	27	1	1	1	72hpi
N2-ERTm5-96H-3.5	N2	Ertm5-96h	N.ironsii	High	3.5	200915	28	1	1	2	72hpi
N2-ERTm5-96H-3.5	N2	Ertm5-96h	N.ironsii	High	3.5	200915	29	1	1	0	72hpi
N2-ERTm5-96H-3.5	N2	Ertm5-96h	N.ironsii	High	3.5	200915	30	1	1	1	72hpi
N2-ERTm5-96H-3.5	N2	Ertm5-96h	N.ironsii	High	3.5	200915	31	1	1	0	72hpi
N2-ERTm5-96H-3.5	N2	Ertm5-96h	N.ironsii	High	3.5	200915	32	1	1	0	72hpi
N2-ERTm5-96H-3.5	N2	Ertm5-96h	N.ironsii	High	3.5	200915	33	1	1	2	72hpi
N2-ERTm5-96H-3.5	N2	Ertm5-96h	N.ironsii	High	3.5	200915	34	1	1	0	72hpi
N2-ERTm5-96H-3.5	N2	Ertm5-96h	N.ironsii	High	3.5	200915	35	1	1	1	72hpi
N2-ERTm5-96H-3.5	N2	Ertm5-96h	N.ironsii	High	3.5	200915	36	1	1	0	72hpi
N2-ERTm5-96H-3.5	N2	Ertm5-96h	N.ironsii	High	3.5	200915	37	1	1	0	72hpi
N2-ERTm5-96H-3.5	N2	Ertm5-96h	N.ironsii	High	3.5	200915	38	1	1	6	72hpi
N2-ERTm5-96H-3.5	N2	Ertm5-96h	N.ironsii	High	3.5	200915	39	1	1	2	72hpi
N2-ERTm5-96H-3.5	N2	Ertm5-96h	N.ironsii	High	3.5	200915	40	1	1	2	72hpi
N2-ERTm5-96H-3.5	N2	Ertm5-96h	N.ironsii	High	3.5	200915	41	1	1	0	72hpi
N2-ERTm5-96H-3.5	N2	Ertm5-96h	N.ironsii	High	3.5	200915	42	1	1	1	72hpi
N2-ERTm5-96H-3.5	N2	Ertm5-96h	N.ironsii	High	3.5	200915	43	1	1	2	72hpi
N2-ERTm5-96H-3.5	N2	Ertm5-96h	N.ironsii	High	3.5	200915	44	1	1	4	72hpi
N2-ERTm5-96H-3.5	N2	Ertm5-96h	N.ironsii	High	3.5	200915	45	1	1	5	72hpi
N2-ERTm5-96H-3.5	N2	Ertm5-96h	N.ironsii	High	3.5	200915	46	1	1	1	72hpi
N2-ERTm5-96H-3.5	N2	Ertm5-96h	N.ironsii	High	3.5	200915	47	1	1	0	72hpi
N2-ERTm5-96H-3.5	N2	Ertm5-96h	N.ironsii	High	3.5	200915	48	1	1	0	72hpi
N2-ERTm5-96H-3.5	N2	Ertm5-96h	N.ironsii	High	3.5	200915	49	1	1	3	72hpi
N2-ERTm5-96H-3.5	N2	Ertm5-96h	N.ironsii	High	3.5	200915	50	1	1	2	72hpi
JU1400-ERTm5-96H-0	JU1400	Ertm5-96h	N.ironsii	Mock	0	200915	1	0	0	15	72hpi
JU1400-ERTm5-96H-0	JU1400	Ertm5-96h	N.ironsii	Mock	0	200915	2	0	0	13	72hpi
JU1400-ERTm5-96H-0	JU1400	Ertm5-96h	N.ironsii	Mock	0	200915	3	0	0	21	72hpi
JU1400-ERTm5-96H-0	JU1400	Ertm5-96h	N.ironsii	Mock	0	200915	4	0	0	22	72hpi
JU1400-ERTm5-96H-0	JU1400	Ertm5-96h	N.ironsii	Mock	0	200915	5	0	0	11	72hpi
JU1400-ERTm5-96H-0	JU1400	Ertm5-96h	N.ironsii	Mock	0	200915	6	0	0	15	72hpi
JU1400-ERTm5-96H-0	JU1400	Ertm5-96h	N.ironsii	Mock	0	200915	7	0	0	17	72hpi
JU1400-ERTm5-96H-0	JU1400	Ertm5-96h	N.ironsii	Mock	0	200915	8	0	0	22	72hpi
JU1400-ERTm5-96H-0	JU1400	Ertm5-96h	N.ironsii	Mock	0	200915	9	0	0	18	72hpi
JU1400-ERTm5-96H-0	JU1400	Ertm5-96h	N.ironsii	Mock	0	200915	10	0	0	19	72hpi
JU1400-ERTm5-96H-0	JU1400	Ertm5-96h	N.ironsii	Mock	0	200915	11	0	0	15	72hpi
JU1400-ERTm5-96H-0	JU1400	Ertm5-96h	N.ironsii	Mock	0	200915	12	0	0	10	72hpi
JU1400-ERTm5-96H-0	JU1400	Ertm5-96h	N.ironsii	Mock	0	200915	13	0	0	21	72hpi
JU1400-ERTm5-96H-0	JU1400	Ertm5-96h	N.ironsii	Mock	0	200915	14	0	0	18	72hpi
JU1400-ERTm5-96H-0	JU1400	Ertm5-96h	N.ironsii	Mock	0	200915	15	0	0	12	72hpi
JU1400-ERTm5-96H-0	JU1400	Ertm5-96h	N.ironsii	Mock	0	200915	16	0	0	10	72hpi
JU1400-ERTm5-96H-0	JU1400	Ertm5-96h	N.ironsii	Mock	0	200915	17	0	0	16	72hpi
JU1400-ERTm5-96H-0	JU1400	Ertm5-96h	N.ironsii	Mock	0	200915	18	0	0	20	72hpi
JU1400-ERTm5-96H-0	JU1400	Ertm5-96h	N.ironsii	Mock	0	200915	19	0	0	9	72hpi
JU1400-ERTm5-96H-0	JU1400	Ertm5-96h	N.ironsii	Mock	0	200915	20	0	0	19	72hpi
JU1400-ERTm5-96H-0	JU1400	Ertm5-96h	N.ironsii	Mock	0	200915	21	0	0	23	72hpi
JU1400-ERTm5-96H-0	JU1400	Ertm5-96h	N.ironsii	Mock	0	200915	22	0	0	8	72hpi
JU1400-ERTm5-96H-0	JU1400	Ertm5-96h	N.ironsii	Mock	0	200915	23	0	0	21	72hpi
JU1400-ERTm5-96H-0	JU1400	Ertm5-96h	N.ironsii	Mock	0	200915	24	0	0	8	72hpi
JU1400-ERTm5-96H-0	JU1400	Ertm5-96h	N.ironsii	Mock	0	200915	25	0	0	14	72hpi
JU1400-ERTm5-96H-0	JU1400	Ertm5-96h	N.ironsii	Mock	0	200915	26	0	0	15	72hpi
JU1400-ERTm5-96H-0	JU1400	Ertm5-96h	N.ironsii	Mock	0	200915	27	0	0	13	72hpi
JU1400-ERTm5-96H-0	JU1400	Ertm5-96h	N.ironsii	Mock	0	200915	28	0	0	9	72hpi
JU1400-ERTm5-96H-0	JU1400	Ertm5-96h	N.ironsii	Mock	0	200915	29	0	0	9	72hpi
JU1400-ERTm5-96H-0	JU1400	Ertm5-96h	N.ironsii	Mock	0	200915	30	0	0	9	72hpi
JU1400-ERTm5-96H-0	JU1400	Ertm5-96h	N.ironsii	Mock	0	200915	31	0	0	14	72hpi
JU1400-ERTm5-96H-0	JU1400	Ertm5-96h	N.ironsii	Mock	0	200915	32	0	0	18	72hpi
JU1400-ERTm5-96H-0	JU1400	Ertm5-96h	N.ironsii	Mock	0	200915	33	0	0	10	72hpi
JU1400-ERTm5-96H-0	JU1400	Ertm5-96h	N.ironsii	Mock	0	200915	34	0	0	19	72hpi
JU1400-ERTm5-96H-0	JU1400	Ertm5-96h	N.ironsii	Mock	0	200915	35	0	0	8	72hpi
JU1400-ERTm5-96H-0	JU1400	Ertm5-96h	N.ironsii	Mock	0	200915	36	0	0	13	72hpi
JU1400-ERTm5-96H-0	JU1400	Ertm5-96h	N.ironsii	Mock	0	200915	37	0	0	15	72hpi
JU1400-ERTm5-96H-0	JU1400	Ertm5-96h	N.ironsii	Mock	0	200915	38	0	0	17	72hpi
JU1400-ERTm5-96H-0	JU1400	Ertm5-96h	N.ironsii	Mock	0	200915	39	0	0	14	72hpi
JU1400-ERTm5-96H-0	JU1400	Ertm5-96h	N.ironsii	Mock	0	200915	40	0	0	15	72hpi
JU1400-ERTm5-96H-0	JU1400	Ertm5-96h	N.ironsii	Mock	0	200915	41	0	0	12	72hpi
JU1400-ERTm5-96H-0	JU1400	Ertm5-96h	N.ironsii	Mock	0	200915	42	0	0	11	72hpi
JU1400-ERTm5-96H-0	JU1400	Ertm5-96h	N.ironsii	Mock	0	200915	43	0	0	20	72hpi
JU1400-ERTm5-96H-0	JU1400	Ertm5-96h	N.ironsii	Mock	0	200915	44	0	0	25	72hpi
JU1400-ERTm5-96H-0	JU1400	Ertm5-96h	N.ironsii	Mock	0	200915	45	0	0	16	72hpi
JU1400-ERTm5-96H-0	JU1400	Ertm5-96h	N.ironsii	Mock	0	200915	46	0	0	9	72hpi
JU1400-ERTm5-96H-0	JU1400	Ertm5-96h	N.ironsii	Mock	0	200915	47	0	0	16	72hpi
JU1400-ERTm5-96H-0	JU1400	Ertm5-96h	N.ironsii	Mock	0	200915	48	0	0	12	72hpi
JU1400-ERTm5-96H-0	JU1400	Ertm5-96h	N.ironsii	Mock	0	200915	49	0	0	8	72hpi
JU1400-ERTm5-96H-0	JU1400	Ertm5-96h	N.ironsii	Mock	0	200915	50	0	0	9	72hpi
JU1400-ERTm5-96H-1.75	JU1400	Ertm5-96h	N.ironsii	Medium	1.75	200915	1	0	1	12	72hpi
JU1400-ERTm5-96H-1.75	JU1400	Ertm5-96h	N.ironsii	Medium	1.75	200915	2	0	0	11	72hpi
JU1400-ERTm5-96H-1.75	JU1400	Ertm5-96h	N.ironsii	Medium	1.75	200915	3	0	1	15	72hpi
JU1400-ERTm5-96H-1.75	JU1400	Ertm5-96h	N.ironsii	Medium	1.75	200915	4	0	0	9	72hpi
JU1400-ERTm5-96H-1.75	JU1400	Ertm5-96h	N.ironsii	Medium	1.75	200915	5	1	1	11	72hpi
JU1400-ERTm5-96H-1.75	JU1400	Ertm5-96h	N.ironsii	Medium	1.75	200915	6	0	1	10	72hpi
JU1400-ERTm5-96H-1.75	JU1400	Ertm5-96h	N.ironsii	Medium	1.75	200915	7	0	0	9	72hpi
JU1400-ERTm5-96H-1.75	JU1400	Ertm5-96h	N.ironsii	Medium	1.75	200915	8	0	1	12	72hpi
JU1400-ERTm5-96H-1.75	JU1400	Ertm5-96h	N.ironsii	Medium	1.75	200915	9	0	1	15	72hpi
JU1400-ERTm5-96H-1.75	JU1400	Ertm5-96h	N.ironsii	Medium	1.75	200915	10	0	1	17	72hpi
JU1400-ERTm5-96H-1.75	JU1400	Ertm5-96h	N.ironsii	Medium	1.75	200915	11	0	1	16	72hpi
JU1400-ERTm5-96H-1.75	JU1400	Ertm5-96h	N.ironsii	Medium	1.75	200915	12	0	1	11	72hpi
JU1400-ERTm5-96H-1.75	JU1400	Ertm5-96h	N.ironsii	Medium	1.75	200915	13	0	1	15	72hpi
JU1400-ERTm5-96H-1.75	JU1400	Ertm5-96h	N.ironsii	Medium	1.75	200915	14	0	1	15	72hpi
JU1400-ERTm5-96H-1.75	JU1400	Ertm5-96h	N.ironsii	Medium	1.75	200915	15	0	1	12	72hpi
JU1400-ERTm5-96H-1.75	JU1400	Ertm5-96h	N.ironsii	Medium	1.75	200915	16	0	1	6	72hpi
JU1400-ERTm5-96H-1.75	JU1400	Ertm5-96h	N.ironsii	Medium	1.75	200915	17	0	0	15	72hpi
JU1400-ERTm5-96H-1.75	JU1400	Ertm5-96h	N.ironsii	Medium	1.75	200915	18	0	0	14	72hpi
JU1400-ERTm5-96H-1.75	JU1400	Ertm5-96h	N.ironsii	Medium	1.75	200915	19	0	1	6	72hpi
JU1400-ERTm5-96H-1.75	JU1400	Ertm5-96h	N.ironsii	Medium	1.75	200915	20	0	1	13	72hpi
JU1400-ERTm5-96H-1.75	JU1400	Ertm5-96h	N.ironsii	Medium	1.75	200915	21	0	1	9	72hpi
JU1400-ERTm5-96H-1.75	JU1400	Ertm5-96h	N.ironsii	Medium	1.75	200915	22	0	1	5	72hpi
JU1400-ERTm5-96H-1.75	JU1400	Ertm5-96h	N.ironsii	Medium	1.75	200915	23	0	1	12	72hpi
JU1400-ERTm5-96H-1.75	JU1400	Ertm5-96h	N.ironsii	Medium	1.75	200915	24	0	1	10	72hpi
JU1400-ERTm5-96H-1.75	JU1400	Ertm5-96h	N.ironsii	Medium	1.75	200915	25	0	0	8	72hpi
JU1400-ERTm5-96H-1.75	JU1400	Ertm5-96h	N.ironsii	Medium	1.75	200915	26	0	0	5	72hpi
JU1400-ERTm5-96H-1.75	JU1400	Ertm5-96h	N.ironsii	Medium	1.75	200915	27	1	1	10	72hpi
JU1400-ERTm5-96H-1.75	JU1400	Ertm5-96h	N.ironsii	Medium	1.75	200915	28	0	1	14	72hpi
JU1400-ERTm5-96H-1.75	JU1400	Ertm5-96h	N.ironsii	Medium	1.75	200915	29	0	1	6	72hpi
JU1400-ERTm5-96H-1.75	JU1400	Ertm5-96h	N.ironsii	Medium	1.75	200915	30	0	0	23	72hpi
JU1400-ERTm5-96H-1.75	JU1400	Ertm5-96h	N.ironsii	Medium	1.75	200915	31	0	1	17	72hpi
JU1400-ERTm5-96H-1.75	JU1400	Ertm5-96h	N.ironsii	Medium	1.75	200915	32	0	1	12	72hpi
JU1400-ERTm5-96H-1.75	JU1400	Ertm5-96h	N.ironsii	Medium	1.75	200915	33	1	1	15	72hpi
JU1400-ERTm5-96H-1.75	JU1400	Ertm5-96h	N.ironsii	Medium	1.75	200915	34	0	1	5	72hpi
JU1400-ERTm5-96H-1.75	JU1400	Ertm5-96h	N.ironsii	Medium	1.75	200915	35	1	1	21	72hpi
JU1400-ERTm5-96H-1.75	JU1400	Ertm5-96h	N.ironsii	Medium	1.75	200915	36	0	1	11	72hpi
JU1400-ERTm5-96H-1.75	JU1400	Ertm5-96h	N.ironsii	Medium	1.75	200915	37	0	0	9	72hpi
JU1400-ERTm5-96H-1.75	JU1400	Ertm5-96h	N.ironsii	Medium	1.75	200915	38	0	1	7	72hpi
JU1400-ERTm5-96H-1.75	JU1400	Ertm5-96h	N.ironsii	Medium	1.75	200915	39	0	1	7	72hpi
JU1400-ERTm5-96H-1.75	JU1400	Ertm5-96h	N.ironsii	Medium	1.75	200915	40	0	1	13	72hpi
JU1400-ERTm5-96H-1.75	JU1400	Ertm5-96h	N.ironsii	Medium	1.75	200915	41	0	1	11	72hpi
JU1400-ERTm5-96H-1.75	JU1400	Ertm5-96h	N.ironsii	Medium	1.75	200915	42	1	1	13	72hpi
JU1400-ERTm5-96H-1.75	JU1400	Ertm5-96h	N.ironsii	Medium	1.75	200915	43	0	1	6	72hpi
JU1400-ERTm5-96H-1.75	JU1400	Ertm5-96h	N.ironsii	Medium	1.75	200915	44	0	1	12	72hpi
JU1400-ERTm5-96H-1.75	JU1400	Ertm5-96h	N.ironsii	Medium	1.75	200915	45	0	1	17	72hpi
JU1400-ERTm5-96H-1.75	JU1400	Ertm5-96h	N.ironsii	Medium	1.75	200915	46	0	0	4	72hpi
JU1400-ERTm5-96H-1.75	JU1400	Ertm5-96h	N.ironsii	Medium	1.75	200915	47	0	1	23	72hpi
JU1400-ERTm5-96H-1.75	JU1400	Ertm5-96h	N.ironsii	Medium	1.75	200915	48	0	1	11	72hpi
JU1400-ERTm5-96H-1.75	JU1400	Ertm5-96h	N.ironsii	Medium	1.75	200915	49	0	1	14	72hpi
JU1400-ERTm5-96H-1.75	JU1400	Ertm5-96h	N.ironsii	Medium	1.75	200915	50	0	1	5	72hpi
JU1400-ERTm5-96H-3.5	JU1400	Ertm5-96h	N.ironsii	High	3.5	200915	1	0	1	1	72hpi
JU1400-ERTm5-96H-3.5	JU1400	Ertm5-96h	N.ironsii	High	3.5	200915	2	0	1	10	72hpi
JU1400-ERTm5-96H-3.5	JU1400	Ertm5-96h	N.ironsii	High	3.5	200915	3	0	0	0	72hpi
JU1400-ERTm5-96H-3.5	JU1400	Ertm5-96h	N.ironsii	High	3.5	200915	4	1	1	4	72hpi
JU1400-ERTm5-96H-3.5	JU1400	Ertm5-96h	N.ironsii	High	3.5	200915	5	0	1	12	72hpi
JU1400-ERTm5-96H-3.5	JU1400	Ertm5-96h	N.ironsii	High	3.5	200915	6	0	0	1	72hpi
JU1400-ERTm5-96H-3.5	JU1400	Ertm5-96h	N.ironsii	High	3.5	200915	7	1	1	6	72hpi
JU1400-ERTm5-96H-3.5	JU1400	Ertm5-96h	N.ironsii	High	3.5	200915	8	0	0	4	72hpi
JU1400-ERTm5-96H-3.5	JU1400	Ertm5-96h	N.ironsii	High	3.5	200915	9	0	1	3	72hpi
JU1400-ERTm5-96H-3.5	JU1400	Ertm5-96h	N.ironsii	High	3.5	200915	10	0	0	0	72hpi
JU1400-ERTm5-96H-3.5	JU1400	Ertm5-96h	N.ironsii	High	3.5	200915	11	0	0	5	72hpi
JU1400-ERTm5-96H-3.5	JU1400	Ertm5-96h	N.ironsii	High	3.5	200915	12	1	1	3	72hpi
JU1400-ERTm5-96H-3.5	JU1400	Ertm5-96h	N.ironsii	High	3.5	200915	13	0	0	2	72hpi
JU1400-ERTm5-96H-3.5	JU1400	Ertm5-96h	N.ironsii	High	3.5	200915	14	0	1	3	72hpi
JU1400-ERTm5-96H-3.5	JU1400	Ertm5-96h	N.ironsii	High	3.5	200915	15	0	0	2	72hpi
JU1400-ERTm5-96H-3.5	JU1400	Ertm5-96h	N.ironsii	High	3.5	200915	16	1	1	6	72hpi
JU1400-ERTm5-96H-3.5	JU1400	Ertm5-96h	N.ironsii	High	3.5	200915	17	0	0	2	72hpi
JU1400-ERTm5-96H-3.5	JU1400	Ertm5-96h	N.ironsii	High	3.5	200915	18	0	0	3	72hpi
JU1400-ERTm5-96H-3.5	JU1400	Ertm5-96h	N.ironsii	High	3.5	200915	19	0	1	4	72hpi
JU1400-ERTm5-96H-3.5	JU1400	Ertm5-96h	N.ironsii	High	3.5	200915	20	0	1	3	72hpi
JU1400-ERTm5-96H-3.5	JU1400	Ertm5-96h	N.ironsii	High	3.5	200915	21	0	1	7	72hpi
JU1400-ERTm5-96H-3.5	JU1400	Ertm5-96h	N.ironsii	High	3.5	200915	22	0	0	1	72hpi
JU1400-ERTm5-96H-3.5	JU1400	Ertm5-96h	N.ironsii	High	3.5	200915	23	0	0	2	72hpi
JU1400-ERTm5-96H-3.5	JU1400	Ertm5-96h	N.ironsii	High	3.5	200915	24	0	1	4	72hpi
JU1400-ERTm5-96H-3.5	JU1400	Ertm5-96h	N.ironsii	High	3.5	200915	25	0	0	1	72hpi
JU1400-ERTm5-96H-3.5	JU1400	Ertm5-96h	N.ironsii	High	3.5	200915	26	0	0	6	72hpi
JU1400-ERTm5-96H-3.5	JU1400	Ertm5-96h	N.ironsii	High	3.5	200915	27	0	0	2	72hpi
JU1400-ERTm5-96H-3.5	JU1400	Ertm5-96h	N.ironsii	High	3.5	200915	28	0	0	1	72hpi
JU1400-ERTm5-96H-3.5	JU1400	Ertm5-96h	N.ironsii	High	3.5	200915	29	0	1	2	72hpi
JU1400-ERTm5-96H-3.5	JU1400	Ertm5-96h	N.ironsii	High	3.5	200915	30	0	1	4	72hpi
JU1400-ERTm5-96H-3.5	JU1400	Ertm5-96h	N.ironsii	High	3.5	200915	31	0	0	8	72hpi
JU1400-ERTm5-96H-3.5	JU1400	Ertm5-96h	N.ironsii	High	3.5	200915	32	0	0	3	72hpi
JU1400-ERTm5-96H-3.5	JU1400	Ertm5-96h	N.ironsii	High	3.5	200915	33	0	0	4	72hpi
JU1400-ERTm5-96H-3.5	JU1400	Ertm5-96h	N.ironsii	High	3.5	200915	34	0	1	3	72hpi
JU1400-ERTm5-96H-3.5	JU1400	Ertm5-96h	N.ironsii	High	3.5	200915	35	0	0	0	72hpi
JU1400-ERTm5-96H-3.5	JU1400	Ertm5-96h	N.ironsii	High	3.5	200915	36	0	1	5	72hpi
JU1400-ERTm5-96H-3.5	JU1400	Ertm5-96h	N.ironsii	High	3.5	200915	37	0	1	8	72hpi
JU1400-ERTm5-96H-3.5	JU1400	Ertm5-96h	N.ironsii	High	3.5	200915	38	0	0	17	72hpi
JU1400-ERTm5-96H-3.5	JU1400	Ertm5-96h	N.ironsii	High	3.5	200915	39	1	1	4	72hpi
JU1400-ERTm5-96H-3.5	JU1400	Ertm5-96h	N.ironsii	High	3.5	200915	40	0	1	4	72hpi
JU1400-ERTm5-96H-3.5	JU1400	Ertm5-96h	N.ironsii	High	3.5	200915	41	0	1	2	72hpi
JU1400-ERTm5-96H-3.5	JU1400	Ertm5-96h	N.ironsii	High	3.5	200915	42	0	1	6	72hpi
JU1400-ERTm5-96H-3.5	JU1400	Ertm5-96h	N.ironsii	High	3.5	200915	43	0	1	5	72hpi
JU1400-ERTm5-96H-3.5	JU1400	Ertm5-96h	N.ironsii	High	3.5	200915	44	0	0	4	72hpi
JU1400-ERTm5-96H-3.5	JU1400	Ertm5-96h	N.ironsii	High	3.5	200915	45	0	1	4	72hpi
JU1400-ERTm5-96H-3.5	JU1400	Ertm5-96h	N.ironsii	High	3.5	200915	46	0	1	4	72hpi
JU1400-ERTm5-96H-3.5	JU1400	Ertm5-96h	N.ironsii	High	3.5	200915	47	1	1	1	72hpi
JU1400-ERTm5-96H-3.5	JU1400	Ertm5-96h	N.ironsii	High	3.5	200915	48	0	1	5	72hpi
JU1400-ERTm5-96H-3.5	JU1400	Ertm5-96h	N.ironsii	High	3.5	200915	49	0	1	8	72hpi
JU1400-ERTm5-96H-3.5	JU1400	Ertm5-96h	N.ironsii	High	3.5	200915	50	0	1	5	72hpi
N2-ERTm5-96H-1.75	N2	Ertm5-96h	N. ironsii	Medium	1.75	200904	1	1	1	21	72hpi
N2-ERTm5-96H-1.75	N2	Ertm5-96h	N. ironsii	Medium	1.75	200904	2	1	1	2	72hpi
N2-ERTm5-96H-1.75	N2	Ertm5-96h	N. ironsii	Medium	1.75	200904	3	1	1	17	72hpi
N2-ERTm5-96H-1.75	N2	Ertm5-96h	N. ironsii	Medium	1.75	200904	4	1	1	12	72hpi
N2-ERTm5-96H-1.75	N2	Ertm5-96h	N. ironsii	Medium	1.75	200904	5	1	1	13	72hpi
N2-ERTm5-96H-1.75	N2	Ertm5-96h	N. ironsii	Medium	1.75	200904	6	1	1	5	72hpi
N2-ERTm5-96H-1.75	N2	Ertm5-96h	N. ironsii	Medium	1.75	200904	7	1	1	3	72hpi
N2-ERTm5-96H-1.75	N2	Ertm5-96h	N. ironsii	Medium	1.75	200904	8	1	1	10	72hpi
N2-ERTm5-96H-1.75	N2	Ertm5-96h	N. ironsii	Medium	1.75	200904	9	1	1	10	72hpi
N2-ERTm5-96H-1.75	N2	Ertm5-96h	N. ironsii	Medium	1.75	200904	10	1	1	11	72hpi
N2-ERTm5-96H-1.75	N2	Ertm5-96h	N. ironsii	Medium	1.75	200904	11	1	1	2	72hpi
N2-ERTm5-96H-1.75	N2	Ertm5-96h	N. ironsii	Medium	1.75	200904	12	1	1	16	72hpi
N2-ERTm5-96H-1.75	N2	Ertm5-96h	N. ironsii	Medium	1.75	200904	13	1	1	16	72hpi
N2-ERTm5-96H-1.75	N2	Ertm5-96h	N. ironsii	Medium	1.75	200904	14	1	1	0	72hpi
N2-ERTm5-96H-1.75	N2	Ertm5-96h	N. ironsii	Medium	1.75	200904	15	1	1	3	72hpi
N2-ERTm5-96H-1.75	N2	Ertm5-96h	N. ironsii	Medium	1.75	200904	16	1	1	20	72hpi
N2-ERTm5-96H-1.75	N2	Ertm5-96h	N. ironsii	Medium	1.75	200904	17	1	1	14	72hpi
N2-ERTm5-96H-1.75	N2	Ertm5-96h	N. ironsii	Medium	1.75	200904	18	1	1	14	72hpi
N2-ERTm5-96H-1.75	N2	Ertm5-96h	N. ironsii	Medium	1.75	200904	19	1	1	10	72hpi
N2-ERTm5-96H-1.75	N2	Ertm5-96h	N. ironsii	Medium	1.75	200904	20	1	1	3	72hpi
N2-ERTm5-96H-1.75	N2	Ertm5-96h	N. ironsii	Medium	1.75	200904	21	1	1	6	72hpi
N2-ERTm5-96H-1.75	N2	Ertm5-96h	N. ironsii	Medium	1.75	200904	22	1	1	2	72hpi
N2-ERTm5-96H-1.75	N2	Ertm5-96h	N. ironsii	Medium	1.75	200904	23	1	1	5	72hpi
N2-ERTm5-96H-1.75	N2	Ertm5-96h	N. ironsii	Medium	1.75	200904	24	1	1	20	72hpi
N2-ERTm5-96H-1.75	N2	Ertm5-96h	N. ironsii	Medium	1.75	200904	25	1	1	23	72hpi
N2-ERTm5-96H-1.75	N2	Ertm5-96h	N. ironsii	Medium	1.75	200904	26	1	1	13	72hpi
N2-ERTm5-96H-1.75	N2	Ertm5-96h	N. ironsii	Medium	1.75	200904	27	1	1	22	72hpi
N2-ERTm5-96H-1.75	N2	Ertm5-96h	N. ironsii	Medium	1.75	200904	28	1	1	8	72hpi
N2-ERTm5-96H-1.75	N2	Ertm5-96h	N. ironsii	Medium	1.75	200904	29	1	1	20	72hpi
N2-ERTm5-96H-1.75	N2	Ertm5-96h	N. ironsii	Medium	1.75	200904	30	1	1	18	72hpi
N2-ERTm5-96H-1.75	N2	Ertm5-96h	N. ironsii	Medium	1.75	200904	31	1	1	12	72hpi
N2-ERTm5-96H-1.75	N2	Ertm5-96h	N. ironsii	Medium	1.75	200904	32	1	1	6	72hpi
N2-ERTm5-96H-1.75	N2	Ertm5-96h	N. ironsii	Medium	1.75	200904	33	1	1	3	72hpi
N2-ERTm5-96H-1.75	N2	Ertm5-96h	N. ironsii	Medium	1.75	200904	34	1	1	12	72hpi
N2-ERTm5-96H-1.75	N2	Ertm5-96h	N. ironsii	Medium	1.75	200904	35	1	1	7	72hpi
N2-ERTm5-96H-1.75	N2	Ertm5-96h	N. ironsii	Medium	1.75	200904	36	1	1	11	72hpi
N2-ERTm5-96H-1.75	N2	Ertm5-96h	N. ironsii	Medium	1.75	200904	37	1	1	6	72hpi
N2-ERTm5-96H-1.75	N2	Ertm5-96h	N. ironsii	Medium	1.75	200904	38	1	1	11	72hpi
N2-ERTm5-96H-1.75	N2	Ertm5-96h	N. ironsii	Medium	1.75	200904	39	1	1	8	72hpi
N2-ERTm5-96H-1.75	N2	Ertm5-96h	N. ironsii	Medium	1.75	200904	40	1	1	9	72hpi
N2-ERTm5-96H-1.75	N2	Ertm5-96h	N. ironsii	Medium	1.75	200904	41	1	1	12	72hpi
N2-ERTm5-96H-1.75	N2	Ertm5-96h	N. ironsii	Medium	1.75	200904	42	1	1	6	72hpi
N2-ERTm5-96H-1.75	N2	Ertm5-96h	N. ironsii	Medium	1.75	200904	43	1	1	19	72hpi
N2-ERTm5-96H-1.75	N2	Ertm5-96h	N. ironsii	Medium	1.75	200904	44	1	1	6	72hpi
N2-ERTm5-96H-1.75	N2	Ertm5-96h	N. ironsii	Medium	1.75	200904	45	1	1	6	72hpi
N2-ERTm5-96H-1.75	N2	Ertm5-96h	N. ironsii	Medium	1.75	200904	46	1	1	19	72hpi
N2-ERTm5-96H-1.75	N2	Ertm5-96h	N. ironsii	Medium	1.75	200904	47	1	1	6	72hpi
N2-ERTm5-96H-1.75	N2	Ertm5-96h	N. ironsii	Medium	1.75	200904	48	1	1	11	72hpi
N2-ERTm5-96H-1.75	N2	Ertm5-96h	N. ironsii	Medium	1.75	200904	49	1	1	7	72hpi
N2-ERTm5-96H-1.75	N2	Ertm5-96h	N. ironsii	Medium	1.75	200904	50	1	1	5	72hpi
N2-ERTm5-96H-3.5	N2	Ertm5-96h	N. ironsii	High	3.5	200904	1	1	1	20	72hpi
N2-ERTm5-96H-3.5	N2	Ertm5-96h	N. ironsii	High	3.5	200904	2	1	1	0	72hpi
N2-ERTm5-96H-3.5	N2	Ertm5-96h	N. ironsii	High	3.5	200904	3	1	1	1	72hpi
N2-ERTm5-96H-3.5	N2	Ertm5-96h	N. ironsii	High	3.5	200904	4	1	1	0	72hpi
N2-ERTm5-96H-3.5	N2	Ertm5-96h	N. ironsii	High	3.5	200904	5	1	1	7	72hpi
N2-ERTm5-96H-3.5	N2	Ertm5-96h	N. ironsii	High	3.5	200904	6	1	1	9	72hpi
N2-ERTm5-96H-3.5	N2	Ertm5-96h	N. ironsii	High	3.5	200904	7	1	1	1	72hpi
N2-ERTm5-96H-3.5	N2	Ertm5-96h	N. ironsii	High	3.5	200904	8	1	1	0	72hpi
N2-ERTm5-96H-3.5	N2	Ertm5-96h	N. ironsii	High	3.5	200904	9	1	1	9	72hpi
N2-ERTm5-96H-3.5	N2	Ertm5-96h	N. ironsii	High	3.5	200904	10	1	1	5	72hpi
N2-ERTm5-96H-3.5	N2	Ertm5-96h	N. ironsii	High	3.5	200904	11	1	1	0	72hpi
N2-ERTm5-96H-3.5	N2	Ertm5-96h	N. ironsii	High	3.5	200904	12	1	1	1	72hpi
N2-ERTm5-96H-3.5	N2	Ertm5-96h	N. ironsii	High	3.5	200904	13	1	1	1	72hpi
N2-ERTm5-96H-3.5	N2	Ertm5-96h	N. ironsii	High	3.5	200904	14	1	1	0	72hpi
N2-ERTm5-96H-3.5	N2	Ertm5-96h	N. ironsii	High	3.5	200904	15	1	1	6	72hpi
N2-ERTm5-96H-3.5	N2	Ertm5-96h	N. ironsii	High	3.5	200904	16	1	1	2	72hpi
N2-ERTm5-96H-3.5	N2	Ertm5-96h	N. ironsii	High	3.5	200904	17	1	1	11	72hpi
N2-ERTm5-96H-3.5	N2	Ertm5-96h	N. ironsii	High	3.5	200904	18	1	1	0	72hpi
N2-ERTm5-96H-3.5	N2	Ertm5-96h	N. ironsii	High	3.5	200904	19	1	1	0	72hpi
N2-ERTm5-96H-3.5	N2	Ertm5-96h	N. ironsii	High	3.5	200904	20	1	1	2	72hpi
N2-ERTm5-96H-3.5	N2	Ertm5-96h	N. ironsii	High	3.5	200904	21	1	1	1	72hpi
N2-ERTm5-96H-3.5	N2	Ertm5-96h	N. ironsii	High	3.5	200904	22	1	1	4	72hpi
N2-ERTm5-96H-3.5	N2	Ertm5-96h	N. ironsii	High	3.5	200904	23	1	1	3	72hpi
N2-ERTm5-96H-3.5	N2	Ertm5-96h	N. ironsii	High	3.5	200904	24	1	1	1	72hpi
N2-ERTm5-96H-3.5	N2	Ertm5-96h	N. ironsii	High	3.5	200904	25	1	1	0	72hpi
N2-ERTm5-96H-3.5	N2	Ertm5-96h	N. ironsii	High	3.5	200904	26	1	1	0	72hpi
N2-ERTm5-96H-3.5	N2	Ertm5-96h	N. ironsii	High	3.5	200904	27	1	1	1	72hpi
N2-ERTm5-96H-3.5	N2	Ertm5-96h	N. ironsii	High	3.5	200904	28	1	1	9	72hpi
N2-ERTm5-96H-3.5	N2	Ertm5-96h	N. ironsii	High	3.5	200904	29	1	1	4	72hpi
N2-ERTm5-96H-3.5	N2	Ertm5-96h	N. ironsii	High	3.5	200904	30	1	1	3	72hpi
N2-ERTm5-96H-3.5	N2	Ertm5-96h	N. ironsii	High	3.5	200904	31	1	1	1	72hpi
N2-ERTm5-96H-3.5	N2	Ertm5-96h	N. ironsii	High	3.5	200904	32	1	1	2	72hpi
N2-ERTm5-96H-3.5	N2	Ertm5-96h	N. ironsii	High	3.5	200904	33	1	1	0	72hpi
N2-ERTm5-96H-3.5	N2	Ertm5-96h	N. ironsii	High	3.5	200904	34	1	1	9	72hpi
N2-ERTm5-96H-3.5	N2	Ertm5-96h	N. ironsii	High	3.5	200904	35	1	1	10	72hpi
N2-ERTm5-96H-3.5	N2	Ertm5-96h	N. ironsii	High	3.5	200904	36	1	1	2	72hpi
N2-ERTm5-96H-3.5	N2	Ertm5-96h	N. ironsii	High	3.5	200904	37	1	1	1	72hpi
N2-ERTm5-96H-3.5	N2	Ertm5-96h	N. ironsii	High	3.5	200904	38	1	1	1	72hpi
N2-ERTm5-96H-3.5	N2	Ertm5-96h	N. ironsii	High	3.5	200904	39	1	1	0	72hpi
N2-ERTm5-96H-3.5	N2	Ertm5-96h	N. ironsii	High	3.5	200904	40	1	1	1	72hpi
N2-ERTm5-96H-3.5	N2	Ertm5-96h	N. ironsii	High	3.5	200904	41	1	1	2	72hpi
N2-ERTm5-96H-3.5	N2	Ertm5-96h	N. ironsii	High	3.5	200904	42	1	1	2	72hpi
N2-ERTm5-96H-3.5	N2	Ertm5-96h	N. ironsii	High	3.5	200904	43	1	1	3	72hpi
N2-ERTm5-96H-3.5	N2	Ertm5-96h	N. ironsii	High	3.5	200904	44	1	1	4	72hpi
N2-ERTm5-96H-3.5	N2	Ertm5-96h	N. ironsii	High	3.5	200904	45	1	1	0	72hpi
N2-ERTm5-96H-3.5	N2	Ertm5-96h	N. ironsii	High	3.5	200904	46	1	1	1	72hpi
N2-ERTm5-96H-3.5	N2	Ertm5-96h	N. ironsii	High	3.5	200904	47	1	1	13	72hpi
N2-ERTm5-96H-3.5	N2	Ertm5-96h	N. ironsii	High	3.5	200904	48	1	1	1	72hpi
N2-ERTm5-96H-3.5	N2	Ertm5-96h	N. ironsii	High	3.5	200904	49	1	1	6	72hpi
N2-ERTm5-96H-3.5	N2	Ertm5-96h	N. ironsii	High	3.5	200904	50	1	1	0	72hpi
JU1400-ERTm5-96H-1.75	JU1400	Ertm5-96h	N. ironsii	Medium	1.75	200904	1	1	1	15	72hpi
JU1400-ERTm5-96H-1.75	JU1400	Ertm5-96h	N. ironsii	Medium	1.75	200904	2	0	1	16	72hpi
JU1400-ERTm5-96H-1.75	JU1400	Ertm5-96h	N. ironsii	Medium	1.75	200904	3	0	1	19	72hpi
JU1400-ERTm5-96H-1.75	JU1400	Ertm5-96h	N. ironsii	Medium	1.75	200904	4	0	1	12	72hpi
JU1400-ERTm5-96H-1.75	JU1400	Ertm5-96h	N. ironsii	Medium	1.75	200904	5	0	1	12	72hpi
JU1400-ERTm5-96H-1.75	JU1400	Ertm5-96h	N. ironsii	Medium	1.75	200904	6	1	1	8	72hpi
JU1400-ERTm5-96H-1.75	JU1400	Ertm5-96h	N. ironsii	Medium	1.75	200904	7	0	1	21	72hpi
JU1400-ERTm5-96H-1.75	JU1400	Ertm5-96h	N. ironsii	Medium	1.75	200904	8	1	1	15	72hpi
JU1400-ERTm5-96H-1.75	JU1400	Ertm5-96h	N. ironsii	Medium	1.75	200904	9	0	1	16	72hpi
JU1400-ERTm5-96H-1.75	JU1400	Ertm5-96h	N. ironsii	Medium	1.75	200904	10	0	1	10	72hpi
JU1400-ERTm5-96H-1.75	JU1400	Ertm5-96h	N. ironsii	Medium	1.75	200904	11	0	1	16	72hpi
JU1400-ERTm5-96H-1.75	JU1400	Ertm5-96h	N. ironsii	Medium	1.75	200904	12	0	1	13	72hpi
JU1400-ERTm5-96H-1.75	JU1400	Ertm5-96h	N. ironsii	Medium	1.75	200904	13	0	1	17	72hpi
JU1400-ERTm5-96H-1.75	JU1400	Ertm5-96h	N. ironsii	Medium	1.75	200904	14	1	1	14	72hpi
JU1400-ERTm5-96H-1.75	JU1400	Ertm5-96h	N. ironsii	Medium	1.75	200904	15	0	1	15	72hpi
JU1400-ERTm5-96H-1.75	JU1400	Ertm5-96h	N. ironsii	Medium	1.75	200904	16	0	1	13	72hpi
JU1400-ERTm5-96H-1.75	JU1400	Ertm5-96h	N. ironsii	Medium	1.75	200904	17	0	1	8	72hpi
JU1400-ERTm5-96H-1.75	JU1400	Ertm5-96h	N. ironsii	Medium	1.75	200904	18	0	1	10	72hpi
JU1400-ERTm5-96H-1.75	JU1400	Ertm5-96h	N. ironsii	Medium	1.75	200904	19	1	1	13	72hpi
JU1400-ERTm5-96H-1.75	JU1400	Ertm5-96h	N. ironsii	Medium	1.75	200904	20	0	1	8	72hpi
JU1400-ERTm5-96H-1.75	JU1400	Ertm5-96h	N. ironsii	Medium	1.75	200904	21	1	1	13	72hpi
JU1400-ERTm5-96H-1.75	JU1400	Ertm5-96h	N. ironsii	Medium	1.75	200904	22	0	1	16	72hpi
JU1400-ERTm5-96H-1.75	JU1400	Ertm5-96h	N. ironsii	Medium	1.75	200904	23	0	1	13	72hpi
JU1400-ERTm5-96H-1.75	JU1400	Ertm5-96h	N. ironsii	Medium	1.75	200904	24	0	1	8	72hpi
JU1400-ERTm5-96H-1.75	JU1400	Ertm5-96h	N. ironsii	Medium	1.75	200904	25	1	1	10	72hpi
JU1400-ERTm5-96H-1.75	JU1400	Ertm5-96h	N. ironsii	Medium	1.75	200904	26	0	1	6	72hpi
JU1400-ERTm5-96H-1.75	JU1400	Ertm5-96h	N. ironsii	Medium	1.75	200904	27	0	1	14	72hpi
JU1400-ERTm5-96H-1.75	JU1400	Ertm5-96h	N. ironsii	Medium	1.75	200904	28	0	1	11	72hpi
JU1400-ERTm5-96H-1.75	JU1400	Ertm5-96h	N. ironsii	Medium	1.75	200904	29	0	1	4	72hpi
JU1400-ERTm5-96H-1.75	JU1400	Ertm5-96h	N. ironsii	Medium	1.75	200904	30	0	1	13	72hpi
JU1400-ERTm5-96H-1.75	JU1400	Ertm5-96h	N. ironsii	Medium	1.75	200904	31	0	1	15	72hpi
JU1400-ERTm5-96H-1.75	JU1400	Ertm5-96h	N. ironsii	Medium	1.75	200904	32	1	1	9	72hpi
JU1400-ERTm5-96H-1.75	JU1400	Ertm5-96h	N. ironsii	Medium	1.75	200904	33	0	1	10	72hpi
JU1400-ERTm5-96H-1.75	JU1400	Ertm5-96h	N. ironsii	Medium	1.75	200904	34	0	1	19	72hpi
JU1400-ERTm5-96H-1.75	JU1400	Ertm5-96h	N. ironsii	Medium	1.75	200904	35	1	1	9	72hpi
JU1400-ERTm5-96H-1.75	JU1400	Ertm5-96h	N. ironsii	Medium	1.75	200904	36	0	1	15	72hpi
JU1400-ERTm5-96H-1.75	JU1400	Ertm5-96h	N. ironsii	Medium	1.75	200904	37	0	1	17	72hpi
JU1400-ERTm5-96H-1.75	JU1400	Ertm5-96h	N. ironsii	Medium	1.75	200904	38	0	1	11	72hpi
JU1400-ERTm5-96H-1.75	JU1400	Ertm5-96h	N. ironsii	Medium	1.75	200904	39	0	1	13	72hpi
JU1400-ERTm5-96H-1.75	JU1400	Ertm5-96h	N. ironsii	Medium	1.75	200904	40	0	1	14	72hpi
JU1400-ERTm5-96H-1.75	JU1400	Ertm5-96h	N. ironsii	Medium	1.75	200904	41	0	1	9	72hpi
JU1400-ERTm5-96H-1.75	JU1400	Ertm5-96h	N. ironsii	Medium	1.75	200904	42	1	1	13	72hpi
JU1400-ERTm5-96H-1.75	JU1400	Ertm5-96h	N. ironsii	Medium	1.75	200904	43	1	1	18	72hpi
JU1400-ERTm5-96H-1.75	JU1400	Ertm5-96h	N. ironsii	Medium	1.75	200904	44	0	1	13	72hpi
JU1400-ERTm5-96H-1.75	JU1400	Ertm5-96h	N. ironsii	Medium	1.75	200904	45	1	1	12	72hpi
JU1400-ERTm5-96H-1.75	JU1400	Ertm5-96h	N. ironsii	Medium	1.75	200904	46	0	1	11	72hpi
JU1400-ERTm5-96H-1.75	JU1400	Ertm5-96h	N. ironsii	Medium	1.75	200904	47	0	1	12	72hpi
JU1400-ERTm5-96H-1.75	JU1400	Ertm5-96h	N. ironsii	Medium	1.75	200904	48	0	1	12	72hpi
JU1400-ERTm5-96H-1.75	JU1400	Ertm5-96h	N. ironsii	Medium	1.75	200904	49	0	1	11	72hpi
JU1400-ERTm5-96H-1.75	JU1400	Ertm5-96h	N. ironsii	Medium	1.75	200904	50	0	1	8	72hpi
JU1400-ERTm5-96H-3.5	JU1400	Ertm5-96h	N. ironsii	High	3.5	200904	1	0	1	3	72hpi
JU1400-ERTm5-96H-3.5	JU1400	Ertm5-96h	N. ironsii	High	3.5	200904	2	1	1	7	72hpi
JU1400-ERTm5-96H-3.5	JU1400	Ertm5-96h	N. ironsii	High	3.5	200904	3	1	1	21	72hpi
JU1400-ERTm5-96H-3.5	JU1400	Ertm5-96h	N. ironsii	High	3.5	200904	4	0	1	8	72hpi
JU1400-ERTm5-96H-3.5	JU1400	Ertm5-96h	N. ironsii	High	3.5	200904	5	1	1	12	72hpi
JU1400-ERTm5-96H-3.5	JU1400	Ertm5-96h	N. ironsii	High	3.5	200904	6	0	1	8	72hpi
JU1400-ERTm5-96H-3.5	JU1400	Ertm5-96h	N. ironsii	High	3.5	200904	7	0	1	10	72hpi
JU1400-ERTm5-96H-3.5	JU1400	Ertm5-96h	N. ironsii	High	3.5	200904	8	0	0	4	72hpi
JU1400-ERTm5-96H-3.5	JU1400	Ertm5-96h	N. ironsii	High	3.5	200904	9	1	1	6	72hpi
JU1400-ERTm5-96H-3.5	JU1400	Ertm5-96h	N. ironsii	High	3.5	200904	10	1	1	16	72hpi
JU1400-ERTm5-96H-3.5	JU1400	Ertm5-96h	N. ironsii	High	3.5	200904	11	0	1	9	72hpi
JU1400-ERTm5-96H-3.5	JU1400	Ertm5-96h	N. ironsii	High	3.5	200904	12	0	1	6	72hpi
JU1400-ERTm5-96H-3.5	JU1400	Ertm5-96h	N. ironsii	High	3.5	200904	13	0	1	15	72hpi
JU1400-ERTm5-96H-3.5	JU1400	Ertm5-96h	N. ironsii	High	3.5	200904	14	0	1	12	72hpi
JU1400-ERTm5-96H-3.5	JU1400	Ertm5-96h	N. ironsii	High	3.5	200904	15	0	1	10	72hpi
JU1400-ERTm5-96H-3.5	JU1400	Ertm5-96h	N. ironsii	High	3.5	200904	16	0	1	7	72hpi
JU1400-ERTm5-96H-3.5	JU1400	Ertm5-96h	N. ironsii	High	3.5	200904	17	0	1	11	72hpi
JU1400-ERTm5-96H-3.5	JU1400	Ertm5-96h	N. ironsii	High	3.5	200904	18	1	1	11	72hpi
JU1400-ERTm5-96H-3.5	JU1400	Ertm5-96h	N. ironsii	High	3.5	200904	19	1	1	9	72hpi
JU1400-ERTm5-96H-3.5	JU1400	Ertm5-96h	N. ironsii	High	3.5	200904	20	0	0	6	72hpi
JU1400-ERTm5-96H-3.5	JU1400	Ertm5-96h	N. ironsii	High	3.5	200904	21	0	1	12	72hpi
JU1400-ERTm5-96H-3.5	JU1400	Ertm5-96h	N. ironsii	High	3.5	200904	22	0	1	8	72hpi
JU1400-ERTm5-96H-3.5	JU1400	Ertm5-96h	N. ironsii	High	3.5	200904	23	0	1	14	72hpi
JU1400-ERTm5-96H-3.5	JU1400	Ertm5-96h	N. ironsii	High	3.5	200904	24	0	1	5	72hpi
JU1400-ERTm5-96H-3.5	JU1400	Ertm5-96h	N. ironsii	High	3.5	200904	25	0	1	5	72hpi
JU1400-ERTm5-96H-3.5	JU1400	Ertm5-96h	N. ironsii	High	3.5	200904	26	0	1	14	72hpi
JU1400-ERTm5-96H-3.5	JU1400	Ertm5-96h	N. ironsii	High	3.5	200904	27	0	0	10	72hpi
JU1400-ERTm5-96H-3.5	JU1400	Ertm5-96h	N. ironsii	High	3.5	200904	28	0	1	6	72hpi
JU1400-ERTm5-96H-3.5	JU1400	Ertm5-96h	N. ironsii	High	3.5	200904	29	0	1	9	72hpi
JU1400-ERTm5-96H-3.5	JU1400	Ertm5-96h	N. ironsii	High	3.5	200904	30	0	1	9	72hpi
JU1400-ERTm5-96H-3.5	JU1400	Ertm5-96h	N. ironsii	High	3.5	200904	31	0	1	14	72hpi
JU1400-ERTm5-96H-3.5	JU1400	Ertm5-96h	N. ironsii	High	3.5	200904	32	1	1	4	72hpi
JU1400-ERTm5-96H-3.5	JU1400	Ertm5-96h	N. ironsii	High	3.5	200904	33	0	1	11	72hpi
JU1400-ERTm5-96H-3.5	JU1400	Ertm5-96h	N. ironsii	High	3.5	200904	34	0	1	10	72hpi
JU1400-ERTm5-96H-3.5	JU1400	Ertm5-96h	N. ironsii	High	3.5	200904	35	0	1	8	72hpi
JU1400-ERTm5-96H-3.5	JU1400	Ertm5-96h	N. ironsii	High	3.5	200904	36	0	1	11	72hpi
JU1400-ERTm5-96H-3.5	JU1400	Ertm5-96h	N. ironsii	High	3.5	200904	37	0	1	8	72hpi
JU1400-ERTm5-96H-3.5	JU1400	Ertm5-96h	N. ironsii	High	3.5	200904	38	0	0	19	72hpi
JU1400-ERTm5-96H-3.5	JU1400	Ertm5-96h	N. ironsii	High	3.5	200904	39	0	1	11	72hpi
JU1400-ERTm5-96H-3.5	JU1400	Ertm5-96h	N. ironsii	High	3.5	200904	40	0	1	7	72hpi
JU1400-ERTm5-96H-3.5	JU1400	Ertm5-96h	N. ironsii	High	3.5	200904	41	1	1	9	72hpi
JU1400-ERTm5-96H-3.5	JU1400	Ertm5-96h	N. ironsii	High	3.5	200904	42	0	0	7	72hpi
JU1400-ERTm5-96H-3.5	JU1400	Ertm5-96h	N. ironsii	High	3.5	200904	43	0	0	9	72hpi
JU1400-ERTm5-96H-3.5	JU1400	Ertm5-96h	N. ironsii	High	3.5	200904	44	0	1	6	72hpi
JU1400-ERTm5-96H-3.5	JU1400	Ertm5-96h	N. ironsii	High	3.5	200904	45	0	1	11	72hpi
JU1400-ERTm5-96H-3.5	JU1400	Ertm5-96h	N. ironsii	High	3.5	200904	46	0	1	7	72hpi
JU1400-ERTm5-96H-3.5	JU1400	Ertm5-96h	N. ironsii	High	3.5	200904	47	0	1	6	72hpi
JU1400-ERTm5-96H-3.5	JU1400	Ertm5-96h	N. ironsii	High	3.5	200904	48	0	1	6	72hpi
JU1400-ERTm5-96H-3.5	JU1400	Ertm5-96h	N. ironsii	High	3.5	200904	49	0	0	10	72hpi
JU1400-ERTm5-96H-3.5	JU1400	Ertm5-96h	N. ironsii	High	3.5	200904	50	0	0	10	72hpi
N2-ERTm5-96H-0	N2	Ertm5-96h	N. ironsii	Mock	0	200904	1	0	0	26	72hpi
N2-ERTm5-96H-0	N2	Ertm5-96h	N. ironsii	Mock	0	200904	2	0	0	27	72hpi
N2-ERTm5-96H-0	N2	Ertm5-96h	N. ironsii	Mock	0	200904	3	0	0	20	72hpi
N2-ERTm5-96H-0	N2	Ertm5-96h	N. ironsii	Mock	0	200904	4	0	0	26	72hpi
N2-ERTm5-96H-0	N2	Ertm5-96h	N. ironsii	Mock	0	200904	5	0	0	20	72hpi
N2-ERTm5-96H-0	N2	Ertm5-96h	N. ironsii	Mock	0	200904	6	0	0	22	72hpi
N2-ERTm5-96H-0	N2	Ertm5-96h	N. ironsii	Mock	0	200904	7	0	0	13	72hpi
N2-ERTm5-96H-0	N2	Ertm5-96h	N. ironsii	Mock	0	200904	8	0	0	28	72hpi
N2-ERTm5-96H-0	N2	Ertm5-96h	N. ironsii	Mock	0	200904	9	0	0	19	72hpi
N2-ERTm5-96H-0	N2	Ertm5-96h	N. ironsii	Mock	0	200904	10	0	0	19	72hpi
N2-ERTm5-96H-0	N2	Ertm5-96h	N. ironsii	Mock	0	200904	11	0	0	32	72hpi
N2-ERTm5-96H-0	N2	Ertm5-96h	N. ironsii	Mock	0	200904	12	0	0	33	72hpi
N2-ERTm5-96H-0	N2	Ertm5-96h	N. ironsii	Mock	0	200904	13	0	0	25	72hpi
N2-ERTm5-96H-0	N2	Ertm5-96h	N. ironsii	Mock	0	200904	14	0	0	16	72hpi
N2-ERTm5-96H-0	N2	Ertm5-96h	N. ironsii	Mock	0	200904	15	0	0	21	72hpi
N2-ERTm5-96H-0	N2	Ertm5-96h	N. ironsii	Mock	0	200904	16	0	0	16	72hpi
N2-ERTm5-96H-0	N2	Ertm5-96h	N. ironsii	Mock	0	200904	17	0	0	28	72hpi
N2-ERTm5-96H-0	N2	Ertm5-96h	N. ironsii	Mock	0	200904	18	0	0	22	72hpi
N2-ERTm5-96H-0	N2	Ertm5-96h	N. ironsii	Mock	0	200904	19	0	0	24	72hpi
N2-ERTm5-96H-0	N2	Ertm5-96h	N. ironsii	Mock	0	200904	20	0	0	26	72hpi
N2-ERTm5-96H-0	N2	Ertm5-96h	N. ironsii	Mock	0	200904	21	0	0	18	72hpi
N2-ERTm5-96H-0	N2	Ertm5-96h	N. ironsii	Mock	0	200904	22	0	0	32	72hpi
N2-ERTm5-96H-0	N2	Ertm5-96h	N. ironsii	Mock	0	200904	23	0	0	30	72hpi
N2-ERTm5-96H-0	N2	Ertm5-96h	N. ironsii	Mock	0	200904	24	0	0	29	72hpi
N2-ERTm5-96H-0	N2	Ertm5-96h	N. ironsii	Mock	0	200904	25	0	0	29	72hpi
N2-ERTm5-96H-0	N2	Ertm5-96h	N. ironsii	Mock	0	200904	26	0	0	23	72hpi
N2-ERTm5-96H-0	N2	Ertm5-96h	N. ironsii	Mock	0	200904	27	0	0	32	72hpi
N2-ERTm5-96H-0	N2	Ertm5-96h	N. ironsii	Mock	0	200904	28	0	0	28	72hpi
N2-ERTm5-96H-0	N2	Ertm5-96h	N. ironsii	Mock	0	200904	29	0	0	24	72hpi
N2-ERTm5-96H-0	N2	Ertm5-96h	N. ironsii	Mock	0	200904	30	0	0	27	72hpi
N2-ERTm5-96H-0	N2	Ertm5-96h	N. ironsii	Mock	0	200904	31	0	0	25	72hpi
N2-ERTm5-96H-0	N2	Ertm5-96h	N. ironsii	Mock	0	200904	32	0	0	11	72hpi
N2-ERTm5-96H-0	N2	Ertm5-96h	N. ironsii	Mock	0	200904	33	0	0	28	72hpi
N2-ERTm5-96H-0	N2	Ertm5-96h	N. ironsii	Mock	0	200904	34	0	0	21	72hpi
N2-ERTm5-96H-0	N2	Ertm5-96h	N. ironsii	Mock	0	200904	35	0	0	20	72hpi
N2-ERTm5-96H-0	N2	Ertm5-96h	N. ironsii	Mock	0	200904	36	0	0	23	72hpi
N2-ERTm5-96H-0	N2	Ertm5-96h	N. ironsii	Mock	0	200904	37	0	0	24	72hpi
N2-ERTm5-96H-0	N2	Ertm5-96h	N. ironsii	Mock	0	200904	38	0	0	22	72hpi
N2-ERTm5-96H-0	N2	Ertm5-96h	N. ironsii	Mock	0	200904	39	0	0	23	72hpi
N2-ERTm5-96H-0	N2	Ertm5-96h	N. ironsii	Mock	0	200904	40	0	0	30	72hpi
N2-ERTm5-96H-0	N2	Ertm5-96h	N. ironsii	Mock	0	200904	41	0	0	22	72hpi
N2-ERTm5-96H-0	N2	Ertm5-96h	N. ironsii	Mock	0	200904	42	0	0	26	72hpi
N2-ERTm5-96H-0	N2	Ertm5-96h	N. ironsii	Mock	0	200904	43	0	0	30	72hpi
N2-ERTm5-96H-0	N2	Ertm5-96h	N. ironsii	Mock	0	200904	44	0	0	37	72hpi
N2-ERTm5-96H-0	N2	Ertm5-96h	N. ironsii	Mock	0	200904	45	0	0	24	72hpi
N2-ERTm5-96H-0	N2	Ertm5-96h	N. ironsii	Mock	0	200904	46	0	0	18	72hpi
N2-ERTm5-96H-0	N2	Ertm5-96h	N. ironsii	Mock	0	200904	47	0	0	29	72hpi
N2-ERTm5-96H-0	N2	Ertm5-96h	N. ironsii	Mock	0	200904	48	0	0	30	72hpi
JU1400-ERTm5-96H-0	JU1400	Ertm5-96h	N. ironsii	Mock	0	200904	1	0	0	9	72hpi
JU1400-ERTm5-96H-0	JU1400	Ertm5-96h	N. ironsii	Mock	0	200904	2	0	0	16	72hpi
JU1400-ERTm5-96H-0	JU1400	Ertm5-96h	N. ironsii	Mock	0	200904	3	0	0	18	72hpi
JU1400-ERTm5-96H-0	JU1400	Ertm5-96h	N. ironsii	Mock	0	200904	4	0	0	18	72hpi
JU1400-ERTm5-96H-0	JU1400	Ertm5-96h	N. ironsii	Mock	0	200904	5	0	0	10	72hpi
JU1400-ERTm5-96H-0	JU1400	Ertm5-96h	N. ironsii	Mock	0	200904	6	0	0	3	72hpi
JU1400-ERTm5-96H-0	JU1400	Ertm5-96h	N. ironsii	Mock	0	200904	7	0	0	12	72hpi
JU1400-ERTm5-96H-0	JU1400	Ertm5-96h	N. ironsii	Mock	0	200904	8	0	0	14	72hpi
JU1400-ERTm5-96H-0	JU1400	Ertm5-96h	N. ironsii	Mock	0	200904	9	0	0	18	72hpi
JU1400-ERTm5-96H-0	JU1400	Ertm5-96h	N. ironsii	Mock	0	200904	10	0	0	16	72hpi
JU1400-ERTm5-96H-0	JU1400	Ertm5-96h	N. ironsii	Mock	0	200904	11	0	0	19	72hpi
JU1400-ERTm5-96H-0	JU1400	Ertm5-96h	N. ironsii	Mock	0	200904	12	0	0	13	72hpi
JU1400-ERTm5-96H-0	JU1400	Ertm5-96h	N. ironsii	Mock	0	200904	13	0	0	5	72hpi
JU1400-ERTm5-96H-0	JU1400	Ertm5-96h	N. ironsii	Mock	0	200904	14	0	0	13	72hpi
JU1400-ERTm5-96H-0	JU1400	Ertm5-96h	N. ironsii	Mock	0	200904	15	0	0	16	72hpi
JU1400-ERTm5-96H-0	JU1400	Ertm5-96h	N. ironsii	Mock	0	200904	16	0	0	17	72hpi
JU1400-ERTm5-96H-0	JU1400	Ertm5-96h	N. ironsii	Mock	0	200904	17	0	0	14	72hpi
JU1400-ERTm5-96H-0	JU1400	Ertm5-96h	N. ironsii	Mock	0	200904	18	0	0	12	72hpi
JU1400-ERTm5-96H-0	JU1400	Ertm5-96h	N. ironsii	Mock	0	200904	19	0	0	12	72hpi
JU1400-ERTm5-96H-0	JU1400	Ertm5-96h	N. ironsii	Mock	0	200904	20	0	0	17	72hpi
JU1400-ERTm5-96H-0	JU1400	Ertm5-96h	N. ironsii	Mock	0	200904	21	0	0	2	72hpi
JU1400-ERTm5-96H-0	JU1400	Ertm5-96h	N. ironsii	Mock	0	200904	22	0	0	13	72hpi
JU1400-ERTm5-96H-0	JU1400	Ertm5-96h	N. ironsii	Mock	0	200904	23	0	0	17	72hpi
JU1400-ERTm5-96H-0	JU1400	Ertm5-96h	N. ironsii	Mock	0	200904	24	0	0	19	72hpi
JU1400-ERTm5-96H-0	JU1400	Ertm5-96h	N. ironsii	Mock	0	200904	25	0	0	12	72hpi
JU1400-ERTm5-96H-0	JU1400	Ertm5-96h	N. ironsii	Mock	0	200904	26	0	0	18	72hpi
JU1400-ERTm5-96H-0	JU1400	Ertm5-96h	N. ironsii	Mock	0	200904	27	0	0	18	72hpi
JU1400-ERTm5-96H-0	JU1400	Ertm5-96h	N. ironsii	Mock	0	200904	28	0	0	17	72hpi
JU1400-ERTm5-96H-0	JU1400	Ertm5-96h	N. ironsii	Mock	0	200904	29	0	0	12	72hpi
JU1400-ERTm5-96H-0	JU1400	Ertm5-96h	N. ironsii	Mock	0	200904	30	0	0	18	72hpi
JU1400-ERTm5-96H-0	JU1400	Ertm5-96h	N. ironsii	Mock	0	200904	31	0	0	11	72hpi
JU1400-ERTm5-96H-0	JU1400	Ertm5-96h	N. ironsii	Mock	0	200904	32	0	0	14	72hpi
JU1400-ERTm5-96H-0	JU1400	Ertm5-96h	N. ironsii	Mock	0	200904	33	0	0	14	72hpi
JU1400-ERTm5-96H-0	JU1400	Ertm5-96h	N. ironsii	Mock	0	200904	34	0	0	17	72hpi
JU1400-ERTm5-96H-0	JU1400	Ertm5-96h	N. ironsii	Mock	0	200904	35	0	0	8	72hpi
JU1400-ERTm5-96H-0	JU1400	Ertm5-96h	N. ironsii	Mock	0	200904	36	0	0	10	72hpi
JU1400-ERTm5-96H-0	JU1400	Ertm5-96h	N. ironsii	Mock	0	200904	37	0	0	12	72hpi
JU1400-ERTm5-96H-0	JU1400	Ertm5-96h	N. ironsii	Mock	0	200904	38	0	0	11	72hpi
JU1400-ERTm5-96H-0	JU1400	Ertm5-96h	N. ironsii	Mock	0	200904	39	0	0	7	72hpi
JU1400-ERTm5-96H-0	JU1400	Ertm5-96h	N. ironsii	Mock	0	200904	40	0	0	27	72hpi
JU1400-ERTm5-96H-0	JU1400	Ertm5-96h	N. ironsii	Mock	0	200904	41	0	0	14	72hpi
JU1400-ERTm5-96H-0	JU1400	Ertm5-96h	N. ironsii	Mock	0	200904	42	0	0	5	72hpi
JU1400-ERTm5-96H-0	JU1400	Ertm5-96h	N. ironsii	Mock	0	200904	43	0	0	10	72hpi
JU1400-ERTm5-96H-0	JU1400	Ertm5-96h	N. ironsii	Mock	0	200904	44	0	0	7	72hpi
JU1400-ERTm5-96H-0	JU1400	Ertm5-96h	N. ironsii	Mock	0	200904	45	0	0	12	72hpi
JU1400-ERTm5-96H-0	JU1400	Ertm5-96h	N. ironsii	Mock	0	200904	46	0	0	9	72hpi
JU1400-ERTm5-96H-0	JU1400	Ertm5-96h	N. ironsii	Mock	0	200904	47	0	0	15	72hpi
JU1400-ERTm5-96H-0	JU1400	Ertm5-96h	N. ironsii	Mock	0	200904	48	0	0	14	72hpi
JU1400-ERTm5-96H-0	JU1400	Ertm5-96h	N. ironsii	Mock	0	200904	49	0	0	14	72hpi
JU1400-ERTm5-96H-0	JU1400	Ertm5-96h	N. ironsii	Mock	0	200904	50	0	0	11	72hpi
N2-ERTm5-96H-0	N2	Ertm5-96h	N. ironsii	Mock	0	190728	1	0	0	50	72hpi
N2-ERTm5-96H-0	N2	Ertm5-96h	N. ironsii	Mock	0	190728	2	0	0	45	72hpi
N2-ERTm5-96H-0	N2	Ertm5-96h	N. ironsii	Mock	0	190728	3	0	0	43	72hpi
N2-ERTm5-96H-0	N2	Ertm5-96h	N. ironsii	Mock	0	190728	4	0	0	46	72hpi
N2-ERTm5-96H-0	N2	Ertm5-96h	N. ironsii	Mock	0	190728	5	0	0	37	72hpi
N2-ERTm5-96H-0	N2	Ertm5-96h	N. ironsii	Mock	0	190728	6	0	0	43	72hpi
N2-ERTm5-96H-0	N2	Ertm5-96h	N. ironsii	Mock	0	190728	7	0	0	28	72hpi
N2-ERTm5-96H-0	N2	Ertm5-96h	N. ironsii	Mock	0	190728	8	0	0	50	72hpi
N2-ERTm5-96H-0	N2	Ertm5-96h	N. ironsii	Mock	0	190728	9	0	0	48	72hpi
N2-ERTm5-96H-0	N2	Ertm5-96h	N. ironsii	Mock	0	190728	10	0	0	48	72hpi
N2-ERTm5-96H-0	N2	Ertm5-96h	N. ironsii	Mock	0	190728	11	0	0	16	72hpi
N2-ERTm5-96H-0	N2	Ertm5-96h	N. ironsii	Mock	0	190728	12	0	0	45	72hpi
N2-ERTm5-96H-0	N2	Ertm5-96h	N. ironsii	Mock	0	190728	13	0	0	51	72hpi
N2-ERTm5-96H-0	N2	Ertm5-96h	N. ironsii	Mock	0	190728	14	0	0	46	72hpi
N2-ERTm5-96H-0	N2	Ertm5-96h	N. ironsii	Mock	0	190728	15	0	0	46	72hpi
N2-ERTm5-96H-0	N2	Ertm5-96h	N. ironsii	Mock	0	190728	16	0	0	44	72hpi
N2-ERTm5-96H-0	N2	Ertm5-96h	N. ironsii	Mock	0	190728	17	0	0	52	72hpi
N2-ERTm5-96H-0	N2	Ertm5-96h	N. ironsii	Mock	0	190728	18	0	0	44	72hpi
N2-ERTm5-96H-0	N2	Ertm5-96h	N. ironsii	Mock	0	190728	19	0	0	47	72hpi
N2-ERTm5-96H-0	N2	Ertm5-96h	N. ironsii	Mock	0	190728	20	0	0	50	72hpi
N2-ERTm5-96H-0	N2	Ertm5-96h	N. ironsii	Mock	0	190728	21	0	0	48	72hpi
N2-ERTm5-96H-0	N2	Ertm5-96h	N. ironsii	Mock	0	190728	22	0	0	54	72hpi
N2-ERTm5-96H-0	N2	Ertm5-96h	N. ironsii	Mock	0	190728	23	0	0	43	72hpi
N2-ERTm5-96H-0	N2	Ertm5-96h	N. ironsii	Mock	0	190728	24	0	0	45	72hpi
N2-ERTm5-96H-0	N2	Ertm5-96h	N. ironsii	Mock	0	190728	25	0	0	43	72hpi
N2-ERTm5-96H-0	N2	Ertm5-96h	N. ironsii	Mock	0	190728	26	0	0	33	72hpi
N2-ERTm5-96H-0	N2	Ertm5-96h	N. ironsii	Mock	0	190728	27	0	0	43	72hpi
N2-ERTm5-96H-0	N2	Ertm5-96h	N. ironsii	Mock	0	190728	28	0	0	45	72hpi
N2-ERTm5-96H-0	N2	Ertm5-96h	N. ironsii	Mock	0	190728	29	0	0	42	72hpi
N2-ERTm5-96H-0	N2	Ertm5-96h	N. ironsii	Mock	0	190728	30	0	0	50	72hpi
N2-ERTm5-96H-0	N2	Ertm5-96h	N. ironsii	Mock	0	190728	31	0	0	51	72hpi
N2-ERTm5-96H-0	N2	Ertm5-96h	N. ironsii	Mock	0	190728	32	0	0	41	72hpi
N2-ERTm5-96H-0	N2	Ertm5-96h	N. ironsii	Mock	0	190728	33	0	0	43	72hpi
N2-ERTm5-96H-0	N2	Ertm5-96h	N. ironsii	Mock	0	190728	34	0	0	42	72hpi
N2-ERTm5-96H-0	N2	Ertm5-96h	N. ironsii	Mock	0	190728	35	0	0	46	72hpi
N2-ERTm5-96H-0	N2	Ertm5-96h	N. ironsii	Mock	0	190728	36	0	0	45	72hpi
N2-ERTm5-96H-0	N2	Ertm5-96h	N. ironsii	Mock	0	190728	37	0	0	44	72hpi
N2-ERTm5-96H-0	N2	Ertm5-96h	N. ironsii	Mock	0	190728	38	0	0	47	72hpi
N2-ERTm5-96H-0	N2	Ertm5-96h	N. ironsii	Mock	0	190728	39	0	0	44	72hpi
N2-ERTm5-96H-0	N2	Ertm5-96h	N. ironsii	Mock	0	190728	40	0	0	39	72hpi
N2-ERTm5-96H-0	N2	Ertm5-96h	N. ironsii	Mock	0	190728	41	0	0	33	72hpi
N2-ERTm5-96H-0	N2	Ertm5-96h	N. ironsii	Mock	0	190728	42	0	0	39	72hpi
N2-ERTm5-96H-0	N2	Ertm5-96h	N. ironsii	Mock	0	190728	43	0	0	51	72hpi
N2-ERTm5-96H-0	N2	Ertm5-96h	N. ironsii	Mock	0	190728	44	0	0	44	72hpi
N2-ERTm5-96H-0	N2	Ertm5-96h	N. ironsii	Mock	0	190728	45	0	0	44	72hpi
N2-ERTm5-96H-0	N2	Ertm5-96h	N. ironsii	Mock	0	190728	46	0	0	40	72hpi
N2-ERTm5-96H-0	N2	Ertm5-96h	N. ironsii	Mock	0	190728	47	0	0	50	72hpi
N2-ERTm5-96H-0	N2	Ertm5-96h	N. ironsii	Mock	0	190728	48	0	0	39	72hpi
N2-ERTm5-96H-0	N2	Ertm5-96h	N. ironsii	Mock	0	190728	49	0	0	41	72hpi
N2-ERTm5-96H-0	N2	Ertm5-96h	N. ironsii	Mock	0	190728	50	0	0	44	72hpi
N2-ERTm5-96H-1.75	N2	Ertm5-96h	N. ironsii	Medium	1.75	190728	1	1	1	6	72hpi
N2-ERTm5-96H-1.75	N2	Ertm5-96h	N. ironsii	Medium	1.75	190728	2	1	1	9	72hpi
N2-ERTm5-96H-1.75	N2	Ertm5-96h	N. ironsii	Medium	1.75	190728	3	1	1	8	72hpi
N2-ERTm5-96H-1.75	N2	Ertm5-96h	N. ironsii	Medium	1.75	190728	4	1	1	4	72hpi
N2-ERTm5-96H-1.75	N2	Ertm5-96h	N. ironsii	Medium	1.75	190728	5	1	1	20	72hpi
N2-ERTm5-96H-1.75	N2	Ertm5-96h	N. ironsii	Medium	1.75	190728	6	1	1	4	72hpi
N2-ERTm5-96H-1.75	N2	Ertm5-96h	N. ironsii	Medium	1.75	190728	7	1	1	7	72hpi
N2-ERTm5-96H-1.75	N2	Ertm5-96h	N. ironsii	Medium	1.75	190728	8	1	1	5	72hpi
N2-ERTm5-96H-1.75	N2	Ertm5-96h	N. ironsii	Medium	1.75	190728	9	1	1	2	72hpi
N2-ERTm5-96H-1.75	N2	Ertm5-96h	N. ironsii	Medium	1.75	190728	10	1	1	12	72hpi
N2-ERTm5-96H-1.75	N2	Ertm5-96h	N. ironsii	Medium	1.75	190728	11	1	1	3	72hpi
N2-ERTm5-96H-1.75	N2	Ertm5-96h	N. ironsii	Medium	1.75	190728	12	1	1	11	72hpi
N2-ERTm5-96H-1.75	N2	Ertm5-96h	N. ironsii	Medium	1.75	190728	13	1	1	9	72hpi
N2-ERTm5-96H-1.75	N2	Ertm5-96h	N. ironsii	Medium	1.75	190728	14	1	1	4	72hpi
N2-ERTm5-96H-1.75	N2	Ertm5-96h	N. ironsii	Medium	1.75	190728	15	1	1	3	72hpi
N2-ERTm5-96H-1.75	N2	Ertm5-96h	N. ironsii	Medium	1.75	190728	16	1	1	7	72hpi
N2-ERTm5-96H-1.75	N2	Ertm5-96h	N. ironsii	Medium	1.75	190728	17	1	1	6	72hpi
N2-ERTm5-96H-1.75	N2	Ertm5-96h	N. ironsii	Medium	1.75	190728	18	1	1	10	72hpi
N2-ERTm5-96H-1.75	N2	Ertm5-96h	N. ironsii	Medium	1.75	190728	19	1	1	14	72hpi
N2-ERTm5-96H-1.75	N2	Ertm5-96h	N. ironsii	Medium	1.75	190728	20	1	1	7	72hpi
N2-ERTm5-96H-1.75	N2	Ertm5-96h	N. ironsii	Medium	1.75	190728	21	1	1	14	72hpi
N2-ERTm5-96H-1.75	N2	Ertm5-96h	N. ironsii	Medium	1.75	190728	22	1	1	6	72hpi
N2-ERTm5-96H-1.75	N2	Ertm5-96h	N. ironsii	Medium	1.75	190728	23	1	1	5	72hpi
N2-ERTm5-96H-1.75	N2	Ertm5-96h	N. ironsii	Medium	1.75	190728	24	1	1	5	72hpi
N2-ERTm5-96H-1.75	N2	Ertm5-96h	N. ironsii	Medium	1.75	190728	25	1	1	4	72hpi
N2-ERTm5-96H-1.75	N2	Ertm5-96h	N. ironsii	Medium	1.75	190728	26	1	1	0	72hpi
N2-ERTm5-96H-1.75	N2	Ertm5-96h	N. ironsii	Medium	1.75	190728	27	1	1	3	72hpi
N2-ERTm5-96H-1.75	N2	Ertm5-96h	N. ironsii	Medium	1.75	190728	28	1	1	8	72hpi
N2-ERTm5-96H-1.75	N2	Ertm5-96h	N. ironsii	Medium	1.75	190728	29	1	1	12	72hpi
N2-ERTm5-96H-1.75	N2	Ertm5-96h	N. ironsii	Medium	1.75	190728	30	1	1	6	72hpi
N2-ERTm5-96H-1.75	N2	Ertm5-96h	N. ironsii	Medium	1.75	190728	31	1	1	6	72hpi
N2-ERTm5-96H-1.75	N2	Ertm5-96h	N. ironsii	Medium	1.75	190728	32	1	1	9	72hpi
N2-ERTm5-96H-1.75	N2	Ertm5-96h	N. ironsii	Medium	1.75	190728	33	1	1	2	72hpi
N2-ERTm5-96H-1.75	N2	Ertm5-96h	N. ironsii	Medium	1.75	190728	34	1	1	8	72hpi
N2-ERTm5-96H-1.75	N2	Ertm5-96h	N. ironsii	Medium	1.75	190728	35	1	1	5	72hpi
N2-ERTm5-96H-1.75	N2	Ertm5-96h	N. ironsii	Medium	1.75	190728	36	1	1	36	72hpi
N2-ERTm5-96H-1.75	N2	Ertm5-96h	N. ironsii	Medium	1.75	190728	37	1	1	6	72hpi
N2-ERTm5-96H-1.75	N2	Ertm5-96h	N. ironsii	Medium	1.75	190728	38	1	1	2	72hpi
N2-ERTm5-96H-1.75	N2	Ertm5-96h	N. ironsii	Medium	1.75	190728	39	1	1	0	72hpi
N2-ERTm5-96H-1.75	N2	Ertm5-96h	N. ironsii	Medium	1.75	190728	40	1	1	4	72hpi
N2-ERTm5-96H-1.75	N2	Ertm5-96h	N. ironsii	Medium	1.75	190728	41	1	1	16	72hpi
N2-ERTm5-96H-1.75	N2	Ertm5-96h	N. ironsii	Medium	1.75	190728	42	1	1	6	72hpi
N2-ERTm5-96H-1.75	N2	Ertm5-96h	N. ironsii	Medium	1.75	190728	43	1	1	2	72hpi
N2-ERTm5-96H-1.75	N2	Ertm5-96h	N. ironsii	Medium	1.75	190728	44	1	1	2	72hpi
N2-ERTm5-96H-1.75	N2	Ertm5-96h	N. ironsii	Medium	1.75	190728	45	1	1	9	72hpi
N2-ERTm5-96H-1.75	N2	Ertm5-96h	N. ironsii	Medium	1.75	190728	46	1	1	14	72hpi
N2-ERTm5-96H-1.75	N2	Ertm5-96h	N. ironsii	Medium	1.75	190728	47	1	1	28	72hpi
N2-ERTm5-96H-1.75	N2	Ertm5-96h	N. ironsii	Medium	1.75	190728	48	1	1	8	72hpi
N2-ERTm5-96H-1.75	N2	Ertm5-96h	N. ironsii	Medium	1.75	190728	49	1	1	6	72hpi
N2-ERTm5-96H-1.75	N2	Ertm5-96h	N. ironsii	Medium	1.75	190728	50	1	1	4	72hpi
N2-ERTm5-96H-3.5	N2	Ertm5-96h	N. ironsii	High	3.5	190728	1	1	1	0	72hpi
N2-ERTm5-96H-3.5	N2	Ertm5-96h	N. ironsii	High	3.5	190728	2	1	1	0	72hpi
N2-ERTm5-96H-3.5	N2	Ertm5-96h	N. ironsii	High	3.5	190728	3	1	1	0	72hpi
N2-ERTm5-96H-3.5	N2	Ertm5-96h	N. ironsii	High	3.5	190728	4	1	1	1	72hpi
N2-ERTm5-96H-3.5	N2	Ertm5-96h	N. ironsii	High	3.5	190728	5	1	1	0	72hpi
N2-ERTm5-96H-3.5	N2	Ertm5-96h	N. ironsii	High	3.5	190728	6	1	1	0	72hpi
N2-ERTm5-96H-3.5	N2	Ertm5-96h	N. ironsii	High	3.5	190728	7	1	1	1	72hpi
N2-ERTm5-96H-3.5	N2	Ertm5-96h	N. ironsii	High	3.5	190728	8	1	1	2	72hpi
N2-ERTm5-96H-3.5	N2	Ertm5-96h	N. ironsii	High	3.5	190728	9	1	1	2	72hpi
N2-ERTm5-96H-3.5	N2	Ertm5-96h	N. ironsii	High	3.5	190728	10	1	1	1	72hpi
N2-ERTm5-96H-3.5	N2	Ertm5-96h	N. ironsii	High	3.5	190728	11	1	1	0	72hpi
N2-ERTm5-96H-3.5	N2	Ertm5-96h	N. ironsii	High	3.5	190728	12	1	1	1	72hpi
N2-ERTm5-96H-3.5	N2	Ertm5-96h	N. ironsii	High	3.5	190728	13	1	1	0	72hpi
N2-ERTm5-96H-3.5	N2	Ertm5-96h	N. ironsii	High	3.5	190728	14	1	1	2	72hpi
N2-ERTm5-96H-3.5	N2	Ertm5-96h	N. ironsii	High	3.5	190728	15	1	1	0	72hpi
N2-ERTm5-96H-3.5	N2	Ertm5-96h	N. ironsii	High	3.5	190728	16	1	1	5	72hpi
N2-ERTm5-96H-3.5	N2	Ertm5-96h	N. ironsii	High	3.5	190728	17	1	1	4	72hpi
N2-ERTm5-96H-3.5	N2	Ertm5-96h	N. ironsii	High	3.5	190728	18	1	1	3	72hpi
N2-ERTm5-96H-3.5	N2	Ertm5-96h	N. ironsii	High	3.5	190728	19	1	1	2	72hpi
N2-ERTm5-96H-3.5	N2	Ertm5-96h	N. ironsii	High	3.5	190728	20	1	1	0	72hpi
N2-ERTm5-96H-3.5	N2	Ertm5-96h	N. ironsii	High	3.5	190728	21	1	1	1	72hpi
N2-ERTm5-96H-3.5	N2	Ertm5-96h	N. ironsii	High	3.5	190728	22	1	1	2	72hpi
N2-ERTm5-96H-3.5	N2	Ertm5-96h	N. ironsii	High	3.5	190728	23	1	1	0	72hpi
N2-ERTm5-96H-3.5	N2	Ertm5-96h	N. ironsii	High	3.5	190728	24	1	1	1	72hpi
N2-ERTm5-96H-3.5	N2	Ertm5-96h	N. ironsii	High	3.5	190728	25	1	1	0	72hpi
N2-ERTm5-96H-3.5	N2	Ertm5-96h	N. ironsii	High	3.5	190728	26	1	1	4	72hpi
N2-ERTm5-96H-3.5	N2	Ertm5-96h	N. ironsii	High	3.5	190728	27	1	1	0	72hpi
N2-ERTm5-96H-3.5	N2	Ertm5-96h	N. ironsii	High	3.5	190728	28	1	1	0	72hpi
N2-ERTm5-96H-3.5	N2	Ertm5-96h	N. ironsii	High	3.5	190728	29	1	1	1	72hpi
N2-ERTm5-96H-3.5	N2	Ertm5-96h	N. ironsii	High	3.5	190728	30	1	1	1	72hpi
N2-ERTm5-96H-3.5	N2	Ertm5-96h	N. ironsii	High	3.5	190728	31	1	1	2	72hpi
N2-ERTm5-96H-3.5	N2	Ertm5-96h	N. ironsii	High	3.5	190728	32	1	1	0	72hpi
N2-ERTm5-96H-3.5	N2	Ertm5-96h	N. ironsii	High	3.5	190728	33	1	1	3	72hpi
N2-ERTm5-96H-3.5	N2	Ertm5-96h	N. ironsii	High	3.5	190728	34	1	1	4	72hpi
N2-ERTm5-96H-3.5	N2	Ertm5-96h	N. ironsii	High	3.5	190728	35	1	1	0	72hpi
N2-ERTm5-96H-3.5	N2	Ertm5-96h	N. ironsii	High	3.5	190728	36	1	1	7	72hpi
N2-ERTm5-96H-3.5	N2	Ertm5-96h	N. ironsii	High	3.5	190728	37	1	1	1	72hpi
N2-ERTm5-96H-3.5	N2	Ertm5-96h	N. ironsii	High	3.5	190728	38	1	1	1	72hpi
N2-ERTm5-96H-3.5	N2	Ertm5-96h	N. ironsii	High	3.5	190728	39	1	1	8	72hpi
N2-ERTm5-96H-3.5	N2	Ertm5-96h	N. ironsii	High	3.5	190728	40	1	1	0	72hpi
N2-ERTm5-96H-3.5	N2	Ertm5-96h	N. ironsii	High	3.5	190728	41	1	1	16	72hpi
N2-ERTm5-96H-3.5	N2	Ertm5-96h	N. ironsii	High	3.5	190728	42	1	1	6	72hpi
N2-ERTm5-96H-3.5	N2	Ertm5-96h	N. ironsii	High	3.5	190728	43	1	1	0	72hpi
N2-ERTm5-96H-3.5	N2	Ertm5-96h	N. ironsii	High	3.5	190728	44	1	1	0	72hpi
N2-ERTm5-96H-3.5	N2	Ertm5-96h	N. ironsii	High	3.5	190728	45	1	1	0	72hpi
N2-ERTm5-96H-3.5	N2	Ertm5-96h	N. ironsii	High	3.5	190728	46	1	1	1	72hpi
N2-ERTm5-96H-3.5	N2	Ertm5-96h	N. ironsii	High	3.5	190728	47	1	1	10	72hpi
N2-ERTm5-96H-3.5	N2	Ertm5-96h	N. ironsii	High	3.5	190728	48	1	1	0	72hpi
N2-ERTm5-96H-3.5	N2	Ertm5-96h	N. ironsii	High	3.5	190728	49	1	1	1	72hpi
N2-ERTm5-96H-3.5	N2	Ertm5-96h	N. ironsii	High	3.5	190728	50	1	1	0	72hpi
JU1400-ERTm5-96H-0	JU1400	Ertm5-96h	N. ironsii	Mock	0	190728	1	0	0	13	72hpi
JU1400-ERTm5-96H-0	JU1400	Ertm5-96h	N. ironsii	Mock	0	190728	2	0	0	21	72hpi
JU1400-ERTm5-96H-0	JU1400	Ertm5-96h	N. ironsii	Mock	0	190728	3	0	0	20	72hpi
JU1400-ERTm5-96H-0	JU1400	Ertm5-96h	N. ironsii	Mock	0	190728	4	0	0	13	72hpi
JU1400-ERTm5-96H-0	JU1400	Ertm5-96h	N. ironsii	Mock	0	190728	5	0	0	17	72hpi
JU1400-ERTm5-96H-0	JU1400	Ertm5-96h	N. ironsii	Mock	0	190728	6	0	0	12	72hpi
JU1400-ERTm5-96H-0	JU1400	Ertm5-96h	N. ironsii	Mock	0	190728	7	0	0	17	72hpi
JU1400-ERTm5-96H-0	JU1400	Ertm5-96h	N. ironsii	Mock	0	190728	8	0	0	25	72hpi
JU1400-ERTm5-96H-0	JU1400	Ertm5-96h	N. ironsii	Mock	0	190728	9	0	0	22	72hpi
JU1400-ERTm5-96H-0	JU1400	Ertm5-96h	N. ironsii	Mock	0	190728	10	0	0	21	72hpi
JU1400-ERTm5-96H-0	JU1400	Ertm5-96h	N. ironsii	Mock	0	190728	11	0	0	21	72hpi
JU1400-ERTm5-96H-0	JU1400	Ertm5-96h	N. ironsii	Mock	0	190728	12	0	0	22	72hpi
JU1400-ERTm5-96H-0	JU1400	Ertm5-96h	N. ironsii	Mock	0	190728	13	0	0	17	72hpi
JU1400-ERTm5-96H-0	JU1400	Ertm5-96h	N. ironsii	Mock	0	190728	14	0	0	15	72hpi
JU1400-ERTm5-96H-0	JU1400	Ertm5-96h	N. ironsii	Mock	0	190728	15	0	0	18	72hpi
JU1400-ERTm5-96H-0	JU1400	Ertm5-96h	N. ironsii	Mock	0	190728	16	0	0	14	72hpi
JU1400-ERTm5-96H-0	JU1400	Ertm5-96h	N. ironsii	Mock	0	190728	17	0	0	13	72hpi
JU1400-ERTm5-96H-0	JU1400	Ertm5-96h	N. ironsii	Mock	0	190728	18	0	0	15	72hpi
JU1400-ERTm5-96H-0	JU1400	Ertm5-96h	N. ironsii	Mock	0	190728	19	0	0	15	72hpi
JU1400-ERTm5-96H-0	JU1400	Ertm5-96h	N. ironsii	Mock	0	190728	20	0	0	12	72hpi
JU1400-ERTm5-96H-0	JU1400	Ertm5-96h	N. ironsii	Mock	0	190728	21	0	0	16	72hpi
JU1400-ERTm5-96H-0	JU1400	Ertm5-96h	N. ironsii	Mock	0	190728	22	0	0	12	72hpi
JU1400-ERTm5-96H-0	JU1400	Ertm5-96h	N. ironsii	Mock	0	190728	23	0	0	20	72hpi
JU1400-ERTm5-96H-0	JU1400	Ertm5-96h	N. ironsii	Mock	0	190728	24	0	0	19	72hpi
JU1400-ERTm5-96H-0	JU1400	Ertm5-96h	N. ironsii	Mock	0	190728	25	0	0	11	72hpi
JU1400-ERTm5-96H-0	JU1400	Ertm5-96h	N. ironsii	Mock	0	190728	26	0	0	20	72hpi
JU1400-ERTm5-96H-0	JU1400	Ertm5-96h	N. ironsii	Mock	0	190728	27	0	0	11	72hpi
JU1400-ERTm5-96H-0	JU1400	Ertm5-96h	N. ironsii	Mock	0	190728	28	0	0	20	72hpi
JU1400-ERTm5-96H-0	JU1400	Ertm5-96h	N. ironsii	Mock	0	190728	29	0	0	18	72hpi
JU1400-ERTm5-96H-0	JU1400	Ertm5-96h	N. ironsii	Mock	0	190728	30	0	0	17	72hpi
JU1400-ERTm5-96H-0	JU1400	Ertm5-96h	N. ironsii	Mock	0	190728	31	0	0	20	72hpi
JU1400-ERTm5-96H-0	JU1400	Ertm5-96h	N. ironsii	Mock	0	190728	32	0	0	15	72hpi
JU1400-ERTm5-96H-0	JU1400	Ertm5-96h	N. ironsii	Mock	0	190728	33	0	0	16	72hpi
JU1400-ERTm5-96H-0	JU1400	Ertm5-96h	N. ironsii	Mock	0	190728	34	0	0	24	72hpi
JU1400-ERTm5-96H-0	JU1400	Ertm5-96h	N. ironsii	Mock	0	190728	35	0	0	14	72hpi
JU1400-ERTm5-96H-0	JU1400	Ertm5-96h	N. ironsii	Mock	0	190728	36	0	0	9	72hpi
JU1400-ERTm5-96H-0	JU1400	Ertm5-96h	N. ironsii	Mock	0	190728	37	0	0	19	72hpi
JU1400-ERTm5-96H-0	JU1400	Ertm5-96h	N. ironsii	Mock	0	190728	38	0	0	22	72hpi
JU1400-ERTm5-96H-0	JU1400	Ertm5-96h	N. ironsii	Mock	0	190728	39	0	0	15	72hpi
JU1400-ERTm5-96H-0	JU1400	Ertm5-96h	N. ironsii	Mock	0	190728	40	0	0	27	72hpi
JU1400-ERTm5-96H-0	JU1400	Ertm5-96h	N. ironsii	Mock	0	190728	41	0	0	18	72hpi
JU1400-ERTm5-96H-0	JU1400	Ertm5-96h	N. ironsii	Mock	0	190728	42	0	0	16	72hpi
JU1400-ERTm5-96H-0	JU1400	Ertm5-96h	N. ironsii	Mock	0	190728	43	0	0	21	72hpi
JU1400-ERTm5-96H-0	JU1400	Ertm5-96h	N. ironsii	Mock	0	190728	44	0	0	15	72hpi
JU1400-ERTm5-96H-0	JU1400	Ertm5-96h	N. ironsii	Mock	0	190728	45	0	0	16	72hpi
JU1400-ERTm5-96H-0	JU1400	Ertm5-96h	N. ironsii	Mock	0	190728	46	0	0	20	72hpi
JU1400-ERTm5-96H-0	JU1400	Ertm5-96h	N. ironsii	Mock	0	190728	47	0	0	16	72hpi
JU1400-ERTm5-96H-0	JU1400	Ertm5-96h	N. ironsii	Mock	0	190728	48	0	0	10	72hpi
JU1400-ERTm5-96H-0	JU1400	Ertm5-96h	N. ironsii	Mock	0	190728	49	0	0	17	72hpi
JU1400-ERTm5-96H-0	JU1400	Ertm5-96h	N. ironsii	Mock	0	190728	50	0	0	19	72hpi
JU1400-ERTm5-96H-1.75	JU1400	Ertm5-96h	N. ironsii	Medium	1.75	190728	1	0	0	10	72hpi
JU1400-ERTm5-96H-1.75	JU1400	Ertm5-96h	N. ironsii	Medium	1.75	190728	2	0	1	13	72hpi
JU1400-ERTm5-96H-1.75	JU1400	Ertm5-96h	N. ironsii	Medium	1.75	190728	3	0	1	7	72hpi
JU1400-ERTm5-96H-1.75	JU1400	Ertm5-96h	N. ironsii	Medium	1.75	190728	4	0	0	4	72hpi
JU1400-ERTm5-96H-1.75	JU1400	Ertm5-96h	N. ironsii	Medium	1.75	190728	5	0	1	9	72hpi
JU1400-ERTm5-96H-1.75	JU1400	Ertm5-96h	N. ironsii	Medium	1.75	190728	6	0	0	6	72hpi
JU1400-ERTm5-96H-1.75	JU1400	Ertm5-96h	N. ironsii	Medium	1.75	190728	7	0	1	8	72hpi
JU1400-ERTm5-96H-1.75	JU1400	Ertm5-96h	N. ironsii	Medium	1.75	190728	8	0	1	8	72hpi
JU1400-ERTm5-96H-1.75	JU1400	Ertm5-96h	N. ironsii	Medium	1.75	190728	9	0	1	6	72hpi
JU1400-ERTm5-96H-1.75	JU1400	Ertm5-96h	N. ironsii	Medium	1.75	190728	10	0	1	15	72hpi
JU1400-ERTm5-96H-1.75	JU1400	Ertm5-96h	N. ironsii	Medium	1.75	190728	11	0	0	14	72hpi
JU1400-ERTm5-96H-1.75	JU1400	Ertm5-96h	N. ironsii	Medium	1.75	190728	12	0	1	12	72hpi
JU1400-ERTm5-96H-1.75	JU1400	Ertm5-96h	N. ironsii	Medium	1.75	190728	13	0	1	7	72hpi
JU1400-ERTm5-96H-1.75	JU1400	Ertm5-96h	N. ironsii	Medium	1.75	190728	14	0	1	9	72hpi
JU1400-ERTm5-96H-1.75	JU1400	Ertm5-96h	N. ironsii	Medium	1.75	190728	15	1	1	4	72hpi
JU1400-ERTm5-96H-1.75	JU1400	Ertm5-96h	N. ironsii	Medium	1.75	190728	16	0	1	10	72hpi
JU1400-ERTm5-96H-1.75	JU1400	Ertm5-96h	N. ironsii	Medium	1.75	190728	17	0	1	11	72hpi
JU1400-ERTm5-96H-1.75	JU1400	Ertm5-96h	N. ironsii	Medium	1.75	190728	18	0	0	6	72hpi
JU1400-ERTm5-96H-1.75	JU1400	Ertm5-96h	N. ironsii	Medium	1.75	190728	19	0	1	10	72hpi
JU1400-ERTm5-96H-1.75	JU1400	Ertm5-96h	N. ironsii	Medium	1.75	190728	20	0	1	12	72hpi
JU1400-ERTm5-96H-1.75	JU1400	Ertm5-96h	N. ironsii	Medium	1.75	190728	21	0	1	16	72hpi
JU1400-ERTm5-96H-1.75	JU1400	Ertm5-96h	N. ironsii	Medium	1.75	190728	22	0	1	17	72hpi
JU1400-ERTm5-96H-1.75	JU1400	Ertm5-96h	N. ironsii	Medium	1.75	190728	23	0	1	13	72hpi
JU1400-ERTm5-96H-1.75	JU1400	Ertm5-96h	N. ironsii	Medium	1.75	190728	24	0	1	11	72hpi
JU1400-ERTm5-96H-1.75	JU1400	Ertm5-96h	N. ironsii	Medium	1.75	190728	25	0	1	12	72hpi
JU1400-ERTm5-96H-1.75	JU1400	Ertm5-96h	N. ironsii	Medium	1.75	190728	26	0	1	9	72hpi
JU1400-ERTm5-96H-1.75	JU1400	Ertm5-96h	N. ironsii	Medium	1.75	190728	27	0	0	4	72hpi
JU1400-ERTm5-96H-1.75	JU1400	Ertm5-96h	N. ironsii	Medium	1.75	190728	28	0	1	7	72hpi
JU1400-ERTm5-96H-1.75	JU1400	Ertm5-96h	N. ironsii	Medium	1.75	190728	29	0	1	13	72hpi
JU1400-ERTm5-96H-1.75	JU1400	Ertm5-96h	N. ironsii	Medium	1.75	190728	30	0	1	8	72hpi
JU1400-ERTm5-96H-1.75	JU1400	Ertm5-96h	N. ironsii	Medium	1.75	190728	31	0	1	15	72hpi
JU1400-ERTm5-96H-1.75	JU1400	Ertm5-96h	N. ironsii	Medium	1.75	190728	32	0	1	14	72hpi
JU1400-ERTm5-96H-1.75	JU1400	Ertm5-96h	N. ironsii	Medium	1.75	190728	33	0	1	14	72hpi
JU1400-ERTm5-96H-1.75	JU1400	Ertm5-96h	N. ironsii	Medium	1.75	190728	34	0	1	14	72hpi
JU1400-ERTm5-96H-1.75	JU1400	Ertm5-96h	N. ironsii	Medium	1.75	190728	35	0	0	6	72hpi
JU1400-ERTm5-96H-1.75	JU1400	Ertm5-96h	N. ironsii	Medium	1.75	190728	36	0	0	10	72hpi
JU1400-ERTm5-96H-1.75	JU1400	Ertm5-96h	N. ironsii	Medium	1.75	190728	37	0	1	12	72hpi
JU1400-ERTm5-96H-1.75	JU1400	Ertm5-96h	N. ironsii	Medium	1.75	190728	38	0	1	8	72hpi
JU1400-ERTm5-96H-1.75	JU1400	Ertm5-96h	N. ironsii	Medium	1.75	190728	39	0	1	5	72hpi
JU1400-ERTm5-96H-1.75	JU1400	Ertm5-96h	N. ironsii	Medium	1.75	190728	40	0	0	6	72hpi
JU1400-ERTm5-96H-1.75	JU1400	Ertm5-96h	N. ironsii	Medium	1.75	190728	41	0	0	8	72hpi
JU1400-ERTm5-96H-1.75	JU1400	Ertm5-96h	N. ironsii	Medium	1.75	190728	42	0	1	14	72hpi
JU1400-ERTm5-96H-1.75	JU1400	Ertm5-96h	N. ironsii	Medium	1.75	190728	43	0	1	17	72hpi
JU1400-ERTm5-96H-1.75	JU1400	Ertm5-96h	N. ironsii	Medium	1.75	190728	44	0	1	15	72hpi
JU1400-ERTm5-96H-1.75	JU1400	Ertm5-96h	N. ironsii	Medium	1.75	190728	45	0	1	12	72hpi
JU1400-ERTm5-96H-1.75	JU1400	Ertm5-96h	N. ironsii	Medium	1.75	190728	46	0	1	11	72hpi
JU1400-ERTm5-96H-1.75	JU1400	Ertm5-96h	N. ironsii	Medium	1.75	190728	47	0	1	8	72hpi
JU1400-ERTm5-96H-1.75	JU1400	Ertm5-96h	N. ironsii	Medium	1.75	190728	48	0	1	4	72hpi
JU1400-ERTm5-96H-1.75	JU1400	Ertm5-96h	N. ironsii	Medium	1.75	190728	49	0	1	8	72hpi
JU1400-ERTm5-96H-1.75	JU1400	Ertm5-96h	N. ironsii	Medium	1.75	190728	50	1	1	15	72hpi
JU1400-ERTm5-96H-3.5	JU1400	Ertm5-96h	N. ironsii	High	3.5	190728	1	0	0	4	72hpi
JU1400-ERTm5-96H-3.5	JU1400	Ertm5-96h	N. ironsii	High	3.5	190728	2	0	0	0	72hpi
JU1400-ERTm5-96H-3.5	JU1400	Ertm5-96h	N. ironsii	High	3.5	190728	3	0	1	0	72hpi
JU1400-ERTm5-96H-3.5	JU1400	Ertm5-96h	N. ironsii	High	3.5	190728	4	0	0	0	72hpi
JU1400-ERTm5-96H-3.5	JU1400	Ertm5-96h	N. ironsii	High	3.5	190728	5	0	0	0	72hpi
JU1400-ERTm5-96H-3.5	JU1400	Ertm5-96h	N. ironsii	High	3.5	190728	6	0	0	2	72hpi
JU1400-ERTm5-96H-3.5	JU1400	Ertm5-96h	N. ironsii	High	3.5	190728	7	0	0	9	72hpi
JU1400-ERTm5-96H-3.5	JU1400	Ertm5-96h	N. ironsii	High	3.5	190728	8	0	1	7	72hpi
JU1400-ERTm5-96H-3.5	JU1400	Ertm5-96h	N. ironsii	High	3.5	190728	9	0	1	10	72hpi
JU1400-ERTm5-96H-3.5	JU1400	Ertm5-96h	N. ironsii	High	3.5	190728	10	0	1	9	72hpi
JU1400-ERTm5-96H-3.5	JU1400	Ertm5-96h	N. ironsii	High	3.5	190728	11	0	0	0	72hpi
JU1400-ERTm5-96H-3.5	JU1400	Ertm5-96h	N. ironsii	High	3.5	190728	12	0	0	3	72hpi
JU1400-ERTm5-96H-3.5	JU1400	Ertm5-96h	N. ironsii	High	3.5	190728	13	0	0	3	72hpi
JU1400-ERTm5-96H-3.5	JU1400	Ertm5-96h	N. ironsii	High	3.5	190728	14	0	0	0	72hpi
JU1400-ERTm5-96H-3.5	JU1400	Ertm5-96h	N. ironsii	High	3.5	190728	15	0	0	0	72hpi
JU1400-ERTm5-96H-3.5	JU1400	Ertm5-96h	N. ironsii	High	3.5	190728	16	0	1	4	72hpi
JU1400-ERTm5-96H-3.5	JU1400	Ertm5-96h	N. ironsii	High	3.5	190728	17	0	0	1	72hpi
JU1400-ERTm5-96H-3.5	JU1400	Ertm5-96h	N. ironsii	High	3.5	190728	18	0	1	5	72hpi
JU1400-ERTm5-96H-3.5	JU1400	Ertm5-96h	N. ironsii	High	3.5	190728	19	0	0	7	72hpi
JU1400-ERTm5-96H-3.5	JU1400	Ertm5-96h	N. ironsii	High	3.5	190728	20	0	0	5	72hpi
JU1400-ERTm5-96H-3.5	JU1400	Ertm5-96h	N. ironsii	High	3.5	190728	21	0	1	8	72hpi
JU1400-ERTm5-96H-3.5	JU1400	Ertm5-96h	N. ironsii	High	3.5	190728	22	0	1	7	72hpi
JU1400-ERTm5-96H-3.5	JU1400	Ertm5-96h	N. ironsii	High	3.5	190728	23	0	1	7	72hpi
JU1400-ERTm5-96H-3.5	JU1400	Ertm5-96h	N. ironsii	High	3.5	190728	24	0	1	8	72hpi
JU1400-ERTm5-96H-3.5	JU1400	Ertm5-96h	N. ironsii	High	3.5	190728	25	0	0	0	72hpi
JU1400-ERTm5-96H-3.5	JU1400	Ertm5-96h	N. ironsii	High	3.5	190728	26	0	1	7	72hpi
JU1400-ERTm5-96H-3.5	JU1400	Ertm5-96h	N. ironsii	High	3.5	190728	27	0	1	1	72hpi
JU1400-ERTm5-96H-3.5	JU1400	Ertm5-96h	N. ironsii	High	3.5	190728	28	0	1	7	72hpi
JU1400-ERTm5-96H-3.5	JU1400	Ertm5-96h	N. ironsii	High	3.5	190728	29	0	1	6	72hpi
JU1400-ERTm5-96H-3.5	JU1400	Ertm5-96h	N. ironsii	High	3.5	190728	30	0	0	1	72hpi
JU1400-ERTm5-96H-3.5	JU1400	Ertm5-96h	N. ironsii	High	3.5	190728	31	0	0	0	72hpi
JU1400-ERTm5-96H-3.5	JU1400	Ertm5-96h	N. ironsii	High	3.5	190728	32	0	1	6	72hpi
JU1400-ERTm5-96H-3.5	JU1400	Ertm5-96h	N. ironsii	High	3.5	190728	33	0	1	4	72hpi
JU1400-ERTm5-96H-3.5	JU1400	Ertm5-96h	N. ironsii	High	3.5	190728	34	0	1	5	72hpi
JU1400-ERTm5-96H-3.5	JU1400	Ertm5-96h	N. ironsii	High	3.5	190728	35	0	1	7	72hpi
JU1400-ERTm5-96H-3.5	JU1400	Ertm5-96h	N. ironsii	High	3.5	190728	36	0	0	2	72hpi
JU1400-ERTm5-96H-3.5	JU1400	Ertm5-96h	N. ironsii	High	3.5	190728	37	0	0	2	72hpi
JU1400-ERTm5-96H-3.5	JU1400	Ertm5-96h	N. ironsii	High	3.5	190728	38	0	1	4	72hpi
JU1400-ERTm5-96H-3.5	JU1400	Ertm5-96h	N. ironsii	High	3.5	190728	39	0	0	0	72hpi
JU1400-ERTm5-96H-3.5	JU1400	Ertm5-96h	N. ironsii	High	3.5	190728	40	0	0	0	72hpi
JU1400-ERTm5-96H-3.5	JU1400	Ertm5-96h	N. ironsii	High	3.5	190728	41	0	1	4	72hpi
JU1400-ERTm5-96H-3.5	JU1400	Ertm5-96h	N. ironsii	High	3.5	190728	42	0	0	4	72hpi
JU1400-ERTm5-96H-3.5	JU1400	Ertm5-96h	N. ironsii	High	3.5	190728	43	0	1	6	72hpi
JU1400-ERTm5-96H-3.5	JU1400	Ertm5-96h	N. ironsii	High	3.5	190728	44	0	1	10	72hpi
JU1400-ERTm5-96H-3.5	JU1400	Ertm5-96h	N. ironsii	High	3.5	190728	45	0	0	0	72hpi
JU1400-ERTm5-96H-3.5	JU1400	Ertm5-96h	N. ironsii	High	3.5	190728	46	0	0	4	72hpi
JU1400-ERTm5-96H-3.5	JU1400	Ertm5-96h	N. ironsii	High	3.5	190728	47	0	1	5	72hpi
JU1400-ERTm5-96H-3.5	JU1400	Ertm5-96h	N. ironsii	High	3.5	190728	48	0	0	3	72hpi
JU1400-ERTm5-96H-3.5	JU1400	Ertm5-96h	N. ironsii	High	3.5	190728	49	0	0	4	72hpi
JU1400-ERTm5-96H-3.5	JU1400	Ertm5-96h	N. ironsii	High	3.5	190728	50	0	1	13	72hpi

## Sheet: f5A.ERTm5.pulse.L1
exp.name	strain	spore.strain	spore.species	dose	spores	fixing.date	num.worms	infected	infected.percent	timepoint	variable
N2-ERTm5-1.25	N2	ERTm5	N.ironsii	L1	1.25	rep1	124	116	0.935484	3hpi	3hpi
JU1400-ERTm5-1.25	JU1400	ERTm5	N.ironsii	L1	1.25	rep1	92	84	0.913043	3hpi	3hpi
N2-ERTm5-1.25	N2	ERTm5	N.ironsii	L1	1.25	rep1	116	113	0.974138	24hpi	24hpi
JU1400-ERTm5-1.25	JU1400	ERTm5	N.ironsii	L1	1.25	rep1	68	27	0.397059	24hpi	24hpi
N2-ERTm5-1.25	N2	ERTm5	N.ironsii	L1	1.25	rep1	182	170	0.934066	72hpi	72hpi
JU1400-ERTm5-1.25	JU1400	ERTm5	N.ironsii	L1	1.25	rep1	92	11	0.119565	72hpi	72hpi
N2-ERTm5-1.25	N2	ERTm5	N.ironsii	L1	1.25	rep2	90	89	0.988889	3hpi	3hpi
JU1400-ERTm5-1.25	JU1400	ERTm5	N.ironsii	L1	1.25	rep2	71	67	0.943662	3hpi	3hpi
N2-ERTm5-1.25	N2	ERTm5	N.ironsii	L1	1.25	rep2	106	106	1	24hpi	24hpi
JU1400-ERTm5-1.25	JU1400	ERTm5	N.ironsii	L1	1.25	rep2	56	19	0.339286	24hpi	24hpi
N2-ERTm5-1.25	N2	ERTm5	N.ironsii	L1	1.25	rep2	109	106	0.972477	72hpi	72hpi
JU1400-ERTm5-1.25	JU1400	ERTm5	N.ironsii	L1	1.25	rep2	198	14	0.0707071	72hpi	72hpi
N2-ERTm5-1.25	N2	ERTm5	N.ironsii	L1	1.25	rep3	93	91	0.978495	3hpi	3hpi
JU1400-ERTm5-1.25	JU1400	ERTm5	N.ironsii	L1	1.25	rep3	106	103	0.971698	3hpi	3hpi
N2-ERTm5-1.25	N2	ERTm5	N.ironsii	L1	1.25	rep3	46	44	0.956522	24hpi	24hpi
JU1400-ERTm5-1.25	JU1400	ERTm5	N.ironsii	L1	1.25	rep3	114	48	0.421053	24hpi	24hpi
N2-ERTm5-1.25	N2	ERTm5	N.ironsii	L1	1.25	rep3	136	132	0.970588	72hpi	72hpi
JU1400-ERTm5-1.25	JU1400	ERTm5	N.ironsii	L1	1.25	rep3	143	26	0.181818	72hpi	72hpi

## Sheet: f5B.ERTm5.pulse.L4
exp.name	strain	spore.strain	spore.species	dose	spores	fixing.date	num.worms	infected	infected.percent	timepoint	variable
N2-ERTm5-1.25	N2	ERTm5	N.ironsii	L4	1.25	rep1	117	89	0.760684	3hpi	3hpi
JU1400-ERTm5-1.25	JU1400	ERTm5	N.ironsii	L4	1.25	rep1	106	77	0.726415	3hpi	3hpi
N2-ERTm5-1.25	N2	ERTm5	N.ironsii	L4	1.25	rep1	219	155	0.707763	24hpi	24hpi
JU1400-ERTm5-1.25	JU1400	ERTm5	N.ironsii	L4	1.25	rep1	168	112	0.666667	24hpi	24hpi
N2-ERTm5-1.25	N2	ERTm5	N.ironsii	L4	1.25	rep2	94	90	0.957447	3hpi	3hpi
JU1400-ERTm5-1.25	JU1400	ERTm5	N.ironsii	L4	1.25	rep2	79	71	0.898734	3hpi	3hpi
N2-ERTm5-1.25	N2	ERTm5	N.ironsii	L4	1.25	rep2	130	113	0.869231	24hpi	24hpi
JU1400-ERTm5-1.25	JU1400	ERTm5	N.ironsii	L4	1.25	rep2	105	104	0.990476	24hpi	24hpi
N2-ERTm5-1.25	N2	ERTm5	N.ironsii	L4	1.25	rep3	151	146	0.966887	3hpi	3hpi
JU1400-ERTm5-1.25	JU1400	ERTm5	N.ironsii	L4	1.25	rep3	83	79	0.951807	3hpi	3hpi
N2-ERTm5-1.25	N2	ERTm5	N.ironsii	L4	1.25	rep3	198	183	0.924242	24hpi	24hpi
JU1400-ERTm5-1.25	JU1400	ERTm5	N.ironsii	L4	1.25	rep3	87	82	0.942529	24hpi	24hpi

[truncated: 18 more sheets: f5C.ERTm5.CB4856.DY96, f5D.m1.m2.m5.72h.DY96, f5E.JU1400.comb.inf.3h.24h.FISH, f6D.LUAm1.NIL.emb, f6E.ERTm5.NIL.DY96, fS3.CB4856.L2FC.timecourse, fS4BC.LUAm1.all, fS5BC.ERTm5.all, fS6BC.ERTm2.all, fS7.LUAm1.medium, fS8B.LUAm1.FISH, fS9AB.LUAm1.m3.all, fS9CD.MAm1.all, fS10E.ERTm1.m2.m5.3hpi, fS10F.ERTm1.m2.m5.24hpi, FS11C.N2.comb.inf.3h.24h.FISH, fS14B.complement, fS14CD.MY1.ERTm5.stain]
